# Supplementary material for: Using an Isolated Rat Kidney Model to Identify Kidney Origin Proteins in Urine
Source: PLoS One. 2013 Jun 25;8(6):e66911. doi: 10.1371/journal.pone.0066911 (PMC3692545; doi:10.1371/journal.pone.0066911)
Supplement: Table S1 — The identified proteins in the isolated rat kidney perfusion-driven urine. (XLS) [file pone.0066911.s001.xls]

## Sheet: Common identified proteins
Common Accession	Score_A	Num of significant matches_A	Num of significant sequences_A	emPAI_A	Score_B	Num of significant matches_B	Num of significant sequences_B	emPAI_B	Mass	Description
IPI00555252	235969	4958	27	6006.14	86526	2234	28	15794	36090	Tax_Id=10116 Gene_Symbol=LOC685186;Gapdh Glyceraldehyde-3-phosphate dehydrogenase
IPI00231862	332556	9651	60	4082.29	219168	5445	56	13308.3	73371	Tax_Id=10116 Gene_Symbol=Gclc Glutamate--cysteine ligase catalytic subunit
IPI00231292	128442	2795	16	1415.28	48634	988	17	9665.7	14352	Tax_Id=10116 Gene_Symbol=Hrsp12 Ribonuclease UK114
IPI00231643	33917	1084	16	7963.69	18702	450	18	5433.53	16073	Tax_Id=10116 Gene_Symbol=Sod1 Superoxide dismutase [Cu-Zn]
IPI00212523	26901	839	17	4076.76	13814	374	19	4755.43	20190	Tax_Id=10116 Gene_Symbol=Park7 Protein DJ-1
IPI00876620	239450	5652	35	1504.67	132599	2668	36	4583.54	39956	Tax_Id=10116 Gene_Symbol=Aldob Fructose-bisphosphate aldolase
IPI00231229	155768	3254	20	7109.56	50581	1175	19	3667.16	23652	Tax_Id=10116 Gene_Symbol=Gstp1 Glutathione S-transferase P
IPI00328013	175149	4597	23	1441.09	50298	1260	24	3392.43	37122	Tax_Id=10116 Gene_Symbol=Akr7a3 Aflatoxin B1 aldehyde reductase member 3
IPI00231745	108869	2331	34	1073.82	61756	1513	32	3013.01	40040	Tax_Id=10116 Gene_Symbol=Fbp1 Fructose-1,6-bisphosphatase 1
IPI00392753	232374	6167	27	3259591	22187	613	18	2254.86	20924	Tax_Id=10116 Gene_Symbol=LOC298109 Uncharacterized protein
IPI00191711	243789	6359	28	2.08787e+06	25674	712	18	1943.58	21009	Tax_Id=10116 Gene_Symbol=LOC259246 Major urinary protein
IPI00471911	213855	4802	34	485.26	113307	2281	34	1728.88	40049	Tax_Id=10116 Gene_Symbol=Aldob Fructose-bisphosphate aldolase B
IPI00230897	8922	252	13	209.91	20793	602	15	1725.4	16083	Tax_Id=10116 Gene_Symbol=Hbb Hemoglobin subunit beta-1
IPI00389611	182730	5714	33	2083.72	60712	1620	30	1434.96	33939	Tax_Id=10116 Gene_Symbol=Rgn Regucalcin
IPI00372845	13995	470	22	699.97	19230	613	21	1232.15	27866	Tax_Id=10116 Gene_Symbol=Gstt1 Uncharacterized protein
IPI00949840	105184	2903	32	271.99	58988	1522	35	1149.27	44246	Tax_Id=10116 Gene_Symbol=Cth Uncharacterized protein
IPI00191738	65623	2102	26	417.51	41907	1117	21	1050.05	30871	Tax_Id=10116 Gene_Symbol=Gclm Glutamate--cysteine ligase regulatory subunit
IPI00231426	84477	2444	34	1964.04	40150	1077	37	966.34	44909	Tax_Id=10116 Gene_Symbol=Pgk1 Phosphoglycerate kinase 1
IPI00561622	92090	2979	26	3960.54	47977	1633	26	936.88	35194	Tax_Id=10116 Gene_Symbol=Sult1c2a Sulfotransferase family, cytosolic, 1C, member 2a
IPI00193151	45035	867	17	391.88	18794	490	16	921.3	25764	Tax_Id=10116 Gene_Symbol=Qdpr Dihydropteridine reductase
IPI00214480	103033	3048	30	1984.73	38596	1015	25	866.26	46231	Tax_Id=10116 Gene_Symbol=Fah Fumarylacetoacetase
IPI00231194	40196	1353	25	1143.87	16739	524	25	849.18	31805	Tax_Id=10116 Gene_Symbol=Ddah1 N(G),N(G)-dimethylarginine dimethylaminohydrolase 1
IPI00421899	148375	3758	43	658.61	67877	1740	38	837.89	53116	Tax_Id=10116 Gene_Symbol=Cndp2 Cytosolic non-specific dipeptidase
IPI00387771	14002	468	13	471.09	10545	304	15	787.6	18091	Tax_Id=10116 Gene_Symbol=LOC100362969;Ppia;LOC100360977 Peptidyl-prolyl cis-trans isomerase A
IPI00454446	32607	1036	12	216.55	17702	419	15	762.82	17199	Tax_Id=10116 Gene_Symbol=- Putative uncharacterized protein (Fragment)
IPI00231146	7291	235	9	909.68	6089	155	12	729.97	13882	Tax_Id=10116 Gene_Symbol=Hint1;Hint1-ps1 Histidine triad nucleotide-binding protein 1
IPI00231260	55369	1737	26	703.59	40090	965	20	703.59	24860	Tax_Id=10116 Gene_Symbol=Prdx6 Peroxiredoxin-6
IPI00476295	126830	3355	35	2877.17	31407	976	36	667.26	48020	Tax_Id=10116 Gene_Symbol=Ahcy Adenosylhomocysteinase
IPI00327830	6509	192	12	80.94	7587	189	14	606.1	15335	Tax_Id=10116 Gene_Symbol=Fabp5 Fatty acid-binding protein, epidermal
IPI00391544	85884	2507	20	479.73	25525	734	26	573.97	35427	Tax_Id=10116 Gene_Symbol=RGD1309534 Ester hydrolase C11orf54 homolog
IPI00231638	84472	2776	29	2444.83	29155	1052	21	565.37	25705	Tax_Id=10116 Gene_Symbol=Gsta1;Gsta3;Gsta2 Glutathione S-transferase alpha-1
IPI00211895	170983	3376	35	83.21	60889	1516	39	552.37	52597	Tax_Id=10116 Gene_Symbol=Gss Glutathione synthetase
IPI00958627	203657	4106	37	424.99	101939	2217	38	537.91	54441	Tax_Id=10116 Gene_Symbol=Eno1-ps1 Eno1 protein-like
IPI00555178	61265	2260	23	741.91	18507	835	20	513.56	25657	Tax_Id=10116 Gene_Symbol=Gsta2 Glutathione S-transferase alpha-2
IPI00325135	40009	1009	26	412.39	21945	619	26	511.63	29326	Tax_Id=10116 Gene_Symbol=Ywhae 14-3-3 protein epsilon
IPI00421428	33135	1097	20	2259.16	16714	446	18	491.9	28928	Tax_Id=10116 Gene_Symbol=Pgam1 Phosphoglycerate mutase 1
IPI00359623	129127	3252	37	167.04	65435	1572	37	456.37	54225	Tax_Id=10116 Gene_Symbol=LOC683474 Uncharacterized protein
IPI00231192	3523	158	11	66	12308	439	14	452.02	16086	Tax_Id=10116 Gene_Symbol=LOC689064;LOC100134871;Hbb Hemoglobin subunit beta-2
IPI00557070	35758	1007	22	96.6	32842	1015	25	448.37	37445	Tax_Id=10116 Gene_Symbol=Akr1c12l1 Uncharacterized protein
IPI00231767	100194	2580	26	563.39	42134	1012	22	447.25	27345	Tax_Id=10116 Gene_Symbol=Tpi1 Triosephosphate isomerase
IPI00231734	27805	788	26	141.3	18702	539	29	434.93	39783	Tax_Id=10116 Gene_Symbol=Aldoa Fructose-bisphosphate aldolase A
IPI00197568	34771	958	46	1414.79	16327	514	43	379.68	51018	Tax_Id=10116 Gene_Symbol=Gdi2 Rab GDP dissociation inhibitor beta
IPI00464791	176980	5391	41	622.49	60294	1706	34	357.44	46060	Tax_Id=10116 Gene_Symbol=Acy1 Aminoacylase-1A
IPI00327144	8601	229	13	72.43	7625	235	17	323.89	18749	Tax_Id=10116 Gene_Symbol=Cfl1 Cofilin-1
IPI00208026	53999	1739	37	199.41	38102	1053	40	304.51	53069	Tax_Id=10116 Gene_Symbol=Selenbp1 Selenium-binding protein 1
IPI00230937	31309	653	16	336.13	20798	432	13	289.39	20902	Tax_Id=10116 Gene_Symbol=Pebp1 Phosphatidylethanolamine-binding protein 1
IPI00211989	127043	2371	29	849.65	24673	615	22	271.01	33299	Tax_Id=10116 Gene_Symbol=Khk Isoform C of Ketohexokinase
IPI00464794	25536	704	21	46.47	33174	892	28	260.35	35295	Tax_Id=10116 Gene_Symbol=Cryz Quinone oxidoreductase
IPI00870631	32867	906	21	280.15	17812	471	19	254.1	32566	Tax_Id=10116 Gene_Symbol=Pnp Purine nucleoside phosphorylase
IPI00230787	50554	1744	17	634.69	23428	668	17	240.41	29267	Tax_Id=10116 Gene_Symbol=Car2 Carbonic anhydrase 2
IPI00324020	18950	524	18	29.22	30593	968	25	239.65	42982	Tax_Id=10116 Gene_Symbol=Glul Glutamine synthetase
IPI00231358	20533	480	13	195.23	11817	292	12	239.4	15119	Tax_Id=10116 Gene_Symbol=Pfn1 Profilin-1
IPI00568369	9820	338	13	101.18	6558	214	18	232.46	18807	Tax_Id=10116 Gene_Symbol=Dstn Destrin
IPI00369691	59289	1560	23	337.31	27510	670	24	231.9	42676	Tax_Id=10116 Gene_Symbol=Agphd1 Uncharacterized protein
IPI00231150	58533	1980	23	2919.55	9290	509	14	229.58	26029	Tax_Id=10116 Gene_Symbol=Gsta1;Gsta3;Gsta2 Glutathione S-transferase (Fragment)
IPI00372498	79637	1909	34	137.74	50709	1314	36	223.79	59691	Tax_Id=10116 Gene_Symbol=Dak Bifunctional ATP-dependent dihydroxyacetone kinase/FAD-AMP lyase (cyclizing)
IPI00194550	77856	2269	28	55.11	42990	1157	32	219.01	44262	Tax_Id=10116 Gene_Symbol=Cth Cystathionine gamma-lyase
IPI00231963	19188	516	10	124.68	15071	421	12	198.16	13239	Tax_Id=10116 Gene_Symbol=Ddt D-dopachrome decarboxylase
IPI00214373	146415	4750	39	321	48422	1627	30	188.34	48096	Tax_Id=10116 Gene_Symbol=Aadat Kynurenine/alpha-aminoadipate aminotransferase, mitochondrial
IPI00777683	19724	500	21	187.46	12649	278	21	187.46	35118	Tax_Id=10116 Gene_Symbol=RGD1566085 Uncharacterized protein
IPI00231427	10889	376	21	258.08	6458	231	19	183.36	27735	Tax_Id=10116 Gene_Symbol=Gstt1 Glutathione S-transferase theta-1
IPI00212314	86846	2687	52	591.77	26059	998	48	180.71	67868	Tax_Id=10116 Gene_Symbol=Msn Moesin
IPI00370752	44735	1474	23	221.27	23591	617	23	180.27	31024	Tax_Id=10116 Gene_Symbol=Nit2 Omega-amidase NIT2
IPI00208135	34906	906	25	197.21	16433	495	22	176.12	27959	Tax_Id=10116 Gene_Symbol=Ocln;Tpmt Thiopurine S-methyltransferase
IPI00232010	1461	46	6	51.26	2391	85	7	175.54	9780	Tax_Id=10116 Gene_Symbol=Gchfr GTP cyclohydrolase 1 feedback regulatory protein
IPI00195372	32589	1086	27	33.75	45386	1381	29	168.37	50424	Tax_Id=10116 Gene_Symbol=Eef1a1 Elongation factor 1-alpha 1
IPI00339188	90525	2598	24	631.47	31884	855	21	163.34	32846	Tax_Id=10116 Gene_Symbol=Haao 3-hydroxyanthranilate 3,4-dioxygenase
IPI00400573	26968	844	25	11.75	29315	945	27	161.51	50225	Tax_Id=10116 Gene_Symbol=Tubb2c Tubulin beta-2C chain
IPI00475639	21622	688	23	12.51	25345	801	27	159.72	50274	Tax_Id=10116 Gene_Symbol=Tubb2a Tubulin beta-2A chain
IPI00211216	2931	108	11	52.06	2503	96	13	155.74	17049	Tax_Id=10116 Gene_Symbol=Eif5a Eukaryotic translation initiation factor 5A-1
IPI00231368	28322	528	12	543.05	12018	286	10	153.35	12008	Tax_Id=10116 Gene_Symbol=Txn1 Thioredoxin
IPI00197579	21590	694	22	10.28	28056	848	27	153.17	50095	Tax_Id=10116 Gene_Symbol=Tubb5 Isoform 1 of Tubulin beta-5 chain
IPI00567976	65340	2219	20	297.35	37933	1250	19	150.74	32742	Tax_Id=10116 Gene_Symbol=RGD1565421 sulfotransferase K2-like
IPI00213610	34787	898	21	243.31	12016	369	21	142.5	35717	Tax_Id=10116 Gene_Symbol=Cryl1 Lambda-crystallin homolog
IPI00211127	27048	856	28	67.73	20071	650	31	134.99	46752	Tax_Id=10116 Gene_Symbol=Ass1 Argininosuccinate synthase
IPI00324893	32263	744	24	111.92	15302	498	22	125.37	27925	Tax_Id=10116 Gene_Symbol=Ywhaz 14-3-3 protein zeta/delta
IPI00325189	17463	518	11	141.99	8043	223	13	118.77	17386	Tax_Id=10116 Gene_Symbol=Nme2 Nucleoside diphosphate kinase B
IPI00208970	22719	592	21	71.49	14350	354	26	118.48	44584	Tax_Id=10116 Gene_Symbol=Upb1 Beta-ureidopropionase
IPI00205036	4012	121	8	18.76	14413	463	13	117.38	15446	Tax_Id=10116 Gene_Symbol=Hba2 hemoglobin alpha 2 chain
IPI00231069	1062	31	4	7.06	2489	63	8	116.93	10021	Tax_Id=10116 Gene_Symbol=LOC100365425;Dbi Acyl-CoA-binding protein
IPI00210280	13205	374	19	217.67	7661	262	18	115.02	29806	Tax_Id=10116 Gene_Symbol=Comt Isoform 1 of Catechol O-methyltransferase
IPI00367063	102909	2338	36	368.66	23209	598	29	114.96	55121	Tax_Id=10116 Gene_Symbol=Cndp1 Beta-Ala-His dipeptidase
IPI00287835	4055	125	8	22.6	14475	462	12	113.63	15490	Tax_Id=10116 Gene_Symbol=Hba-a2 Hemoglobin subunit alpha-1/2
IPI00324983	619	20	4	3.86	2661	75	9	113.63	15557	Tax_Id=10116 Gene_Symbol=Rps17;LOC100365810 40S ribosomal protein S17
IPI00203690	84880	2255	31	95.76	42000	1128	32	113.38	57345	Tax_Id=10116 Gene_Symbol=Aldh9a1 4-trimethylaminobutyraldehyde dehydrogenase
IPI00231857	10406	316	12	77.67	7648	220	13	111.08	26675	Tax_Id=10116 Gene_Symbol=Gamt Guanidinoacetate N-methyltransferase
IPI00188142	104428	3271	18	155.81	56635	1372	16	108.98	35796	Tax_Id=10116 Gene_Symbol=Acy3 Aspartoacylase-2
IPI00471584	68890	2003	57	76.28	59149	1695	56	108.25	83571	Tax_Id=10116 Gene_Symbol=Hsp90ab1 Heat shock protein HSP 90-beta
IPI00231929	37679	920	32	63.98	13812	465	35	105.53	58294	Tax_Id=10116 Gene_Symbol=Pkm2 Isoform M1 of Pyruvate kinase isozymes M1/M2
IPI00565188	33014	1588	19	165.83	22435	952	17	105.5	35328	Tax_Id=10116 Gene_Symbol=RGD1559960 Sulfotransferase 1C2A-like
IPI00197711	54507	1303	29	176.66	7771	278	28	104.84	36712	Tax_Id=10116 Gene_Symbol=Ldha L-lactate dehydrogenase A chain
IPI00200998	15284	494	32	37.02	14981	479	40	103.14	57164	Tax_Id=10116 Gene_Symbol=Pdzk1 Na(+)/H(+) exchange regulatory cofactor NHE-RF3
IPI00780332	46587	1250	40	96.1	14473	480	40	101.28	61637	Tax_Id=10116 Gene_Symbol=Pgm1 phosphoglucomutase-1
IPI00210264	19665	960	23	247.25	7966	292	17	99.9	27936	Tax_Id=10116 Gene_Symbol=Gsto1 Glutathione S-transferase omega-1
IPI00231148	55466	1244	26	265.82	12109	373	25	97.1	38112	Tax_Id=10116 Gene_Symbol=Gpd1 Glycerol-3-phosphate dehydrogenase [NAD+], cytoplasmic
IPI00364917	24220	750	17	22.07	23670	802	20	96.6	37390	Tax_Id=10116 Gene_Symbol=Akr1c12 aldo-keto reductase family 1, member C12
IPI00191737	169937	4233	53	111.22	35225	938	49	92.59	70682	Tax_Id=10116 Gene_Symbol=Alb Serum albumin
IPI00188359	22901	903	12	91.98	15930	371	11	91.98	22718	Tax_Id=10116 Gene_Symbol=Abhd14b Abhydrolase domain-containing protein 14B
IPI00781133	128735	3578	57	187.88	39054	1127	61	91.7	99579	Tax_Id=10116 Gene_Symbol=Aco1 Uncharacterized protein
IPI00231858	19265	585	17	118.32	8539	294	16	83.79	27593	Tax_Id=10116 Gene_Symbol=Gstt2 Glutathione S-transferase theta-2
IPI00763872	7916	195	12	18.64	9571	226	14	80.56	24174	Tax_Id=10116 Gene_Symbol=Gstz1 RCG20683, isoform CRA_b
IPI00777061	2175	100	15	43.83	3150	95	17	79.47	21257	Tax_Id=10116 Gene_Symbol=Fth1 Ferritin
IPI00358217	26424	859	15	36.35	10821	401	16	76.05	21503	Tax_Id=10116 Gene_Symbol=Ggct;Ggctl1 Uncharacterized protein
IPI00765366	21491	716	19	8.32	25045	832	22	75.44	50010	Tax_Id=10116 Gene_Symbol=Tubb4 tubulin, beta 4
IPI00949097	9337	249	16	26.04	5501	163	17	74.76	30655	Tax_Id=10116 Gene_Symbol=Aspdh putative L-aspartate dehydrogenase
IPI00230874	68557	1773	28	443.43	21522	664	24	73.79	33716	Tax_Id=10116 Gene_Symbol=Blvra Biliverdin reductase A
IPI00339162	86310	2190	23	108.71	35916	840	19	73.17	32285	Tax_Id=10116 Gene_Symbol=RGD1563601 rCG29914-like
IPI00212014	29513	738	46	23.09	18669	565	56	71.96	89977	Tax_Id=10116 Gene_Symbol=Vcp Transitional endoplasmic reticulum ATPase
IPI00421723	1288	52	11	90.41	1472	45	12	71.07	12793	Tax_Id=10116 Gene_Symbol=Tbca Tubulin-specific chaperone A
IPI00210566	51636	1595	56	49.85	44375	1368	57	70.44	85161	Tax_Id=10116 Gene_Symbol=Hsp90aa1 Heat shock protein HSP 90-alpha
IPI00210032	73267	1802	19	82.29	19514	597	20	69.92	39462	Tax_Id=10116 Gene_Symbol=Pter Phosphotriesterase-related protein
IPI00196661	13898	381	17	17.45	8045	306	19	69.82	28046	Tax_Id=10116 Gene_Symbol=Ywhaq 14-3-3 protein theta
IPI00369618	9502	249	22	16.92	10388	294	23	69.81	46353	Tax_Id=10116 Gene_Symbol=Eif4a1 Uncharacterized protein
IPI00230859	37979	1079	25	96.08	20188	648	22	67.73	36711	Tax_Id=10116 Gene_Symbol=Akr1a1 Alcohol dehydrogenase [NADP+]
IPI00958722	32306	984	10	358.78	11188	446	9	67.73	16790	Tax_Id=10116 Gene_Symbol=LOC100363101 sulfotransferase K2-like
IPI00212776	3056	132	14	10.68	8117	290	21	66.58	26828	Tax_Id=10116 Gene_Symbol=Rps3 40S ribosomal protein S3
IPI00358309	1538	63	12	14.51	2407	80	15	65.94	16821	Tax_Id=10116 Gene_Symbol=Glod5 Uncharacterized protein
IPI00194045	39476	1232	25	106.25	16731	457	30	65.75	47047	Tax_Id=10116 Gene_Symbol=Idh1 Isocitrate dehydrogenase [NADP] cytoplasmic
IPI00198717	107846	2699	22	68.6	25830	801	25	62.83	36631	Tax_Id=10116 Gene_Symbol=Mdh1 Malate dehydrogenase, cytoplasmic
IPI00189762	36958	867	29	45.93	26087	707	30	61.82	54844	Tax_Id=10116 Gene_Symbol=Thnsl2 Threonine synthase-like 2
IPI00366218	3108	87	21	3.23	13559	366	36	59.51	57764	Tax_Id=10116 Gene_Symbol=Cct2 T-complex protein 1 subunit beta
IPI00194404	8556	315	12	49.56	7177	203	11	59.43	17296	Tax_Id=10116 Gene_Symbol=Nme1 Nucleoside diphosphate kinase A
IPI00231356	14451	446	45	10.14	32249	901	57	58.87	101616	Tax_Id=10116 Gene_Symbol=Mthfd1 C-1-tetrahydrofolate synthase, cytoplasmic
IPI00565128	38405	1279	7	36.49	19950	479	9	57.98	34999	Tax_Id=10116 Gene_Symbol=- Glyceraldehyde-3-phosphate dehydrogenase
IPI00208348	19771	492	18	171.18	11832	250	18	57.24	35114	Tax_Id=10116 Gene_Symbol=Pdxk Pyridoxal kinase
IPI00210542	43237	1132	16	251.63	6743	298	17	56.79	25550	Tax_Id=10116 Gene_Symbol=Gsta4 Glutathione S-transferase alpha-4
IPI00200898	9334	345	18	22.61	16931	542	22	56.61	39149	Tax_Id=10116 Gene_Symbol=Slc9a3r1 Na(+)/H(+) exchange regulatory cofactor NHE-RF1
IPI00679203	4680	106	13	30.51	6690	168	12	56.41	20793	Tax_Id=10116 Gene_Symbol=Ftl;LOC100360087 Ferritin light chain 1
IPI00337227	31571	1053	19	61.29	16141	439	17	56.15	36811	Tax_Id=10116 Gene_Symbol=Nit1 nitrilase homolog 1 isoform a
IPI00869481	4604	161	11	13.78	2190	76	15	55.82	16036	Tax_Id=10116 Gene_Symbol=Cotl1 Coactosin-like protein
IPI00372388	5657	135	22	4.93	9326	304	41	55.4	61179	Tax_Id=10116 Gene_Symbol=Cct3 T-complex protein 1 subunit gamma
IPI00215465	3778	108	11	9.19	9971	292	15	54.92	20076	Tax_Id=10116 Gene_Symbol=Cryab Alpha-crystallin B chain
IPI00556987	42464	1227	23	63.31	30705	777	23	52.22	50666	Tax_Id=10116 Gene_Symbol=Hgd Homogentisate 1, 2-dioxygenase
IPI00230903	53545	1344	27	843.93	15637	391	20	51.97	34262	Tax_Id=10116 Gene_Symbol=Hnmt Histamine N-methyltransferase
IPI00200041	20654	498	19	37.78	13104	302	18	51.17	31952	Tax_Id=10116 Gene_Symbol=Pbld Phenazine biosynthesis-like domain-containing protein
IPI00231971	3076	143	9	21.43	4528	119	9	50.41	14766	Tax_Id=10116 Gene_Symbol=Fabp3 Fatty acid-binding protein, heart
IPI00464520	19797	965	21	197.21	7916	292	15	50.36	27950	Tax_Id=10116 Gene_Symbol=Gsto1 Uncharacterized protein
IPI00915569	8699	336	10	14.72	11093	364	11	50.2	23822	Tax_Id=10116 Gene_Symbol=Gstt1;Gstt3 Uncharacterized protein
IPI00191748	5697	193	14	25.75	4814	180	19	49.54	29784	Tax_Id=10116 Gene_Symbol=Psma1 Proteasome subunit alpha type-1
IPI00364311	54929	1401	30	107.2	22401	598	31	49.41	62958	Tax_Id=10116 Gene_Symbol=Gpi Glucose-6-phosphate isomerase
IPI00190240	2966	160	5	2.27	4459	213	14	47.83	18282	Tax_Id=10116 Gene_Symbol=LOC100363345;Rps27a Ubiquitin-40S ribosomal protein S27a
IPI00206823	22401	839	20	824.45	3764	163	15	47.44	20834	Tax_Id=10116 Gene_Symbol=Obp3 Alpha-2u globulin
IPI00325765	51284	1346	16	47.01	19380	588	16	47.01	41105	Tax_Id=10116 Gene_Symbol=Akr7a2 Aflatoxin B1 aldehyde reductase member 2
IPI00949898	55030	1876	35	49.02	31107	955	41	46.82	71372	Tax_Id=10116 Gene_Symbol=- Uncharacterized protein
IPI00362395	37491	1109	18	114.06	15122	449	17	46.26	31971	Tax_Id=10116 Gene_Symbol=Esd S-formylglutathione hydrolase
IPI00207146	1694	61	8	8.91	5267	165	10	44.72	16069	Tax_Id=10116 Gene_Symbol=Hbb-b1 Zero beta-1 globin
IPI00207667	15178	605	17	25.61	11124	347	19	44.31	35747	Tax_Id=10116 Gene_Symbol=Aspa Aspartoacylase
IPI00421995	17518	447	16	27.24	9129	264	17	43.77	27306	Tax_Id=10116 Gene_Symbol=Clic1 Chloride intracellular channel protein 1
IPI00211507	12081	386	25	43.68	11178	327	28	43.68	45312	Tax_Id=10116 Gene_Symbol=Hpd 4-hydroxyphenylpyruvate dioxygenase
IPI00470254	54771	1726	45	59.93	18823	715	41	43.1	69462	Tax_Id=10116 Gene_Symbol=Ezr Ezrin
IPI00213380	11821	494	20	101.07	6649	267	18	42.64	33505	Tax_Id=10116 Gene_Symbol=Miox Inositol oxygenase
IPI00365283	9115	254	20	52.33	4406	135	21	42.49	30952	Tax_Id=10116 Gene_Symbol=Capzb F-actin-capping protein subunit beta
IPI00231674	9813	279	11	36.29	6707	211	13	42.36	20645	Tax_Id=10116 Gene_Symbol=Arf3 ADP-ribosylation factor 3
IPI00196725	37349	1053	55	32.48	25975	796	62	42.32	99976	Tax_Id=10116 Gene_Symbol=Aldh1l1 Aldehyde dehydrogenase family 1 member L1
IPI00765501	13979	350	18	51.45	5943	187	17	42.23	32730	Tax_Id=10116 Gene_Symbol=Gnpda1 RCG49489, isoform CRA_a
IPI00193854	1595	54	8	14.61	1240	51	8	41.4	12049	Tax_Id=10116 Gene_Symbol=Pcbd1 Pterin-4-alpha-carbinolamine dehydratase
IPI00370815	5855	160	30	7.41	9451	283	40	40.5	60121	Tax_Id=10116 Gene_Symbol=Cct8 Uncharacterized protein
IPI00400615	3035	105	11	14.77	2782	109	11	40.15	26169	Tax_Id=10116 Gene_Symbol=Atp6v1e1 V-type proton ATPase subunit E 1
IPI00387868	47048	1020	51	33.21	20743	590	51	39.54	94795	Tax_Id=10116 Gene_Symbol=Hspa4 Heat shock 70 kDa protein 4
IPI00763565	1332	72	4	4.36	1748	124	9	39.16	8821	Tax_Id=10116 Gene_Symbol=LOC679594;LOC682397 ubiquitin B-like
IPI00324986	18502	516	31	78.7	7335	259	29	39.06	51074	Tax_Id=10116 Gene_Symbol=Gdi1 Rab GDP dissociation inhibitor alpha
IPI00760137	22428	548	19	25.56	11981	358	20	39.01	38780	Tax_Id=10116 Gene_Symbol=Sord Sorbitol dehydrogenase
IPI00368053	11442	279	22	51.71	4300	142	22	38.71	33532	Tax_Id=10116 Gene_Symbol=Glod4 Glyoxalase domain-containing protein 4
IPI00211648	22909	738	38	33.56	13887	455	41	38.05	78913	Tax_Id=10116 Gene_Symbol=Slc3a1 Neutral and basic amino acid transport protein rBAT
IPI00373076	12406	330	32	15.54	10351	310	38	37.39	68564	Tax_Id=10116 Gene_Symbol=Atp6v1a V-type proton ATPase catalytic subunit A
IPI00200794	25486	537	11	22.18	10502	277	12	36.6	25931	Tax_Id=10116 Gene_Symbol=Dcxr L-xylulose reductase
IPI00365217	5751	175	11	14.95	7332	215	14	36.05	26101	Tax_Id=10116 Gene_Symbol=Cmpk1 UMP-CMP kinase
IPI00365944	688	22	4	1.95	1883	61	10	35.98	17135	Tax_Id=10116 Gene_Symbol=Myl6l Myosin light polypeptide 6
IPI00200419	851	42	10	9.03	2899	107	14	35.69	21681	Tax_Id=10116 Gene_Symbol=Dhfr Dihydrofolate reductase
IPI00780347	3355	79	5	34.89	3597	82	6	34.89	15400	Tax_Id=10116 Gene_Symbol=RGD1561416 Uncharacterized protein (Fragment)
IPI00339040	1357	62	9	12.8	1634	55	9	34.22	16399	Tax_Id=10116 Gene_Symbol=Ube2v2 Ubiquitin-conjugating enzyme E2 variant 2
IPI00201500	550	22	6	3.48	1833	52	10	34.22	16420	Tax_Id=10116 Gene_Symbol=Rps14 40S ribosomal protein S14
IPI00471889	17873	380	22	28.08	6888	225	24	33.72	35779	Tax_Id=10116 Gene_Symbol=Anxa5 Annexin A5
IPI00326436	85073	2211	60	31.65	51277	1167	61	33.2	139002	Tax_Id=10116 Gene_Symbol=Oplah 5-oxoprolinase
IPI00231910	106493	1908	24	116.47	16620	411	17	33.02	33137	Tax_Id=10116 Gene_Symbol=Khk Isoform A of Ketohexokinase
IPI00411230	10564	313	20	112.83	4190	124	18	32.81	25857	Tax_Id=10116 Gene_Symbol=Gstm2 Glutathione S-transferase Mu 2
IPI00332027	10023	285	15	11.51	8588	257	21	32.44	45404	Tax_Id=10116 Gene_Symbol=Bhmt Betaine--homocysteine S-methyltransferase 1
IPI00230848	2148	62	6	32.38	1760	41	8	32.38	13024	Tax_Id=10116 Gene_Symbol=Mtpn Myotrophin
IPI00325146	3715	101	16	5.52	8595	222	26	32.3	38939	Tax_Id=10116 Gene_Symbol=Anxa2 Isoform Short of Annexin A2
IPI00203766	10507	274	12	14.95	11656	294	13	31.84	26120	Tax_Id=10116 Gene_Symbol=Msra Isoform 1 of Mitochondrial peptide methionine sulfoxide reductase
IPI00364761	8652	233	20	46.62	5118	154	20	31.36	32749	Tax_Id=10116 Gene_Symbol=Lactb2 Beta-lactamase-like protein 2
IPI00395267	15339	445	36	32.86	9118	262	35	31.35	70112	Tax_Id=10116 Gene_Symbol=Pck1 Phosphoenolpyruvate carboxykinase, cytosolic [GTP]
IPI00373218	2673	74	13	3.34	3193	135	24	31.3	41139	Tax_Id=10116 Gene_Symbol=Ppid Peptidyl-prolyl cis-trans isomerase D
IPI00201399	9979	288	19	31.26	5714	190	17	31.26	36465	Tax_Id=10116 Gene_Symbol=Alad Delta-aminolevulinic acid dehydratase
IPI00196994	19364	598	12	41.11	10936	276	13	31.24	23450	Tax_Id=10116 Gene_Symbol=Arhgdia Rho GDP-dissociation inhibitor 1
IPI00214448	38883	1117	15	31.15	14276	402	13	31.15	33704	Tax_Id=10116 Gene_Symbol=Crym Mu-crystallin homolog
IPI00364046	25040	619	23	13.15	19617	582	25	31.13	50590	Tax_Id=10116 Gene_Symbol=Tuba1c Tubulin alpha-1C chain
IPI00949815	9960	277	35	7.4	11787	396	51	30.4	75511	Tax_Id=10116 Gene_Symbol=Anxa6 Uncharacterized protein
IPI00421610	34744	887	20	93.09	8811	298	17	30.06	28386	Tax_Id=10116 Gene_Symbol=Iah1 Isoamyl acetate-hydrolyzing esterase 1 homolog
IPI00231677	6339	251	20	18.94	4553	245	18	30.06	28365	Tax_Id=10116 Gene_Symbol=Ywhah 14-3-3 protein eta
IPI00421897	4377	112	7	5.78	3980	160	15	29.5	22891	Tax_Id=10116 Gene_Symbol=Rab1 Ras-related protein Rab-1A
IPI00188304	6413	252	15	73.15	2127	140	14	29.42	20977	Tax_Id=10116 Gene_Symbol=Glo1 Lactoylglutathione lyase
IPI00781123	18158	506	35	19.61	12108	334	41	29.24	75362	Tax_Id=10116 Gene_Symbol=Xpnpep1 Xaa-Pro aminopeptidase 1
IPI00205906	11404	320	23	10.05	11169	291	25	29.2	57292	Tax_Id=10116 Gene_Symbol=Dpys Dihydropyrimidinase
IPI00362927	25432	617	23	13.15	18103	549	26	29.16	50634	Tax_Id=10116 Gene_Symbol=Tuba4a Tubulin alpha-4A chain
IPI00764535	1667	55	11	4.21	2308	98	21	28.8	34484	Tax_Id=10116 Gene_Symbol=Arpc2 Actin-related protein 2/3 complex subunit 2
IPI00201699	8227	240	14	28.72	5749	175	12	28.72	22110	Tax_Id=10116 Gene_Symbol=Rhoa Transforming protein RhoA
IPI00337168	5359	142	22	5.06	9281	277	31	28.55	58576	Tax_Id=10116 Gene_Symbol=Cct4 T-complex protein 1 subunit delta
IPI00214456	22440	651	23	87.64	6676	190	21	28.46	40450	Tax_Id=10116 Gene_Symbol=Adk Adenosine kinase
IPI00231783	49275	1121	25	206.85	11656	334	18	27.7	36874	Tax_Id=10116 Gene_Symbol=Ldhb L-lactate dehydrogenase B chain
IPI00421513	22427	521	24	22.24	11271	318	22	27.53	46628	Tax_Id=10116 Gene_Symbol=Got1 Aspartate aminotransferase, cytoplasmic
IPI00193595	11841	296	22	19.13	9872	289	24	27.31	46688	Tax_Id=10116 Gene_Symbol=Eif4a2 Uncharacterized protein
IPI00205745	8158	304	15	23.26	5058	148	15	26.87	22507	Tax_Id=10116 Gene_Symbol=Prdx5 Isoform Mitochondrial of Peroxiredoxin-5, mitochondrial
IPI00230835	6502	249	17	18.94	5763	272	18	26.8	28456	Tax_Id=10116 Gene_Symbol=Ywhag 14-3-3 protein gamma
IPI00231350	559	29	4	2.56	641	29	9	26.22	11918	Tax_Id=10116 Gene_Symbol=Pvalb Parvalbumin alpha
IPI00870255	12558	414	27	12.57	11707	338	29	26.11	60160	Tax_Id=10116 Gene_Symbol=Pgm3 Uncharacterized protein
IPI00215564	3588	86	11	5.33	3681	133	15	25.97	23774	Tax_Id=10116 Gene_Symbol=Rab7a Ras-related protein Rab-7a
IPI00207980	576	11	2	0.51	1819	56	9	25.35	14970	Tax_Id=10116 Gene_Symbol=Rpl23 60S ribosomal protein L23
IPI00470301	3312	123	22	5.84	4330	176	32	25.01	59955	Tax_Id=10116 Gene_Symbol=Cct5 T-complex protein 1 subunit epsilon
IPI00202283	2130	55	17	3.72	4376	143	25	24.85	43075	Tax_Id=10116 Gene_Symbol=Psmd13 26S proteasome non-ATPase regulatory subunit 13
IPI00196794	2270	60	11	5.17	3291	112	15	24.81	24140	Tax_Id=10116 Gene_Symbol=Rab14 Ras-related protein Rab-14
IPI00214582	754	22	5	2.1	2206	96	11	24.8	22113	Tax_Id=10116 Gene_Symbol=LOC497813;Rps7 40S ribosomal protein S7
IPI00559098	218	12	6	2.15	1499	59	12	24.77	16076	Tax_Id=10116 Gene_Symbol=Rps19 40S ribosomal protein S19
IPI00212270	104	5	2	1.95	719	18	5	24.65	8094	Tax_Id=10116 Gene_Symbol=Gng12 guanine nucleotide binding protein (G protein), gamma 12
IPI00208917	14180	368	26	10.36	10741	307	27	24.55	59225	Tax_Id=10116 Gene_Symbol=Aldh7a1 Alpha-aminoadipic semialdehyde dehydrogenase
IPI00392676	3252	74	11	11.57	3473	89	10	24.4	22194	Tax_Id=10116 Gene_Symbol=Blvrb Uncharacterized protein
IPI00202725	81	3	3	1.62	1072	36	5	23.78	9236	Tax_Id=10116 Gene_Symbol=LOC100363012;Rps21 40S ribosomal protein S21
IPI00389496	8111	330	4	13.42	10887	267	7	23.59	35667	Tax_Id=10116 Gene_Symbol=- Glyceraldehyde-3-phosphate dehydrogenase
IPI00957440	7555	193	13	16.72	6859	162	13	23.12	30707	Tax_Id=10116 Gene_Symbol=RGD1561416 hydroxypyruvate isomerase homolog
IPI00213463	33097	876	59	39.53	19019	474	64	23.09	105306	Tax_Id=10116 Gene_Symbol=Actn4 Alpha-actinin-4
IPI00948363	8143	243	20	40.52	5851	160	17	23	28788	Tax_Id=10116 Gene_Symbol=Psme1 Uncharacterized protein
IPI00360340	155	13	9	0.7	3238	136	36	22.82	60622	Tax_Id=10116 Gene_Symbol=Ehd1 EH domain-containing protein 1
IPI00869599	31706	838	31	9.66	28156	743	36	22.77	80120	Tax_Id=10116 Gene_Symbol=Acss2 Uncharacterized protein
IPI00208249	8082	241	15	18.07	4564	132	17	22.72	28843	Tax_Id=10116 Gene_Symbol=Clic4 Chloride intracellular channel protein 4
IPI00421451	807	34	8	4.35	2080	88	12	22.72	16549	Tax_Id=10116 Gene_Symbol=Rps16 40S ribosomal protein S16
IPI00327335	5478	257	16	17	6757	271	19	22.6	35041	Tax_Id=10116 Gene_Symbol=Sult1b1 Sulfotransferase family cytosolic 1B member 1
IPI00369419	4507	160	10	15.86	2776	109	13	22.51	18681	Tax_Id=10116 Gene_Symbol=- Uncharacterized protein (Fragment)
IPI00214394	30771	748	30	40.41	16034	440	32	22.35	55841	Tax_Id=10116 Gene_Symbol=Csad Cysteine sulfinic acid decarboxylase
IPI00817078	5622	123	10	15.96	3913	109	11	22.22	19752	Tax_Id=10116 Gene_Symbol=- Proteasome subunit alpha type
IPI00558582	5859	164	19	12.87	4781	167	17	22.07	37354	Tax_Id=10116 Gene_Symbol=RGD1564865 20-alpha-hydroxysteroid dehydrogenase-like
IPI00201953	7323	219	20	47.17	4425	132	19	21.94	38465	Tax_Id=10116 Gene_Symbol=Acmsd 2-amino-3-carboxymuconate-6-semialdehyde decarboxylase
IPI00214152	11300	387	12	30.66	5981	185	12	21.9	29163	Tax_Id=10116 Gene_Symbol=Hagh Isoform 2 of Hydroxyacylglutathione hydrolase, mitochondrial
IPI00202549	24387	706	32	23.01	11806	368	34	21.81	62504	Tax_Id=10116 Gene_Symbol=Pklr Isoform R-type of Pyruvate kinase isozymes R/L
IPI00230837	12705	354	19	48.84	6094	269	14	21.81	28151	Tax_Id=10116 Gene_Symbol=Ywhab Isoform Long of 14-3-3 protein beta/alpha
IPI00231134	4430	125	16	8.31	9271	271	19	21.71	35511	Tax_Id=10116 Gene_Symbol=Gnb2l1 Guanine nucleotide-binding protein subunit beta-2-like 1
IPI00230907	17608	493	9	73.64	4564	145	6	21.53	12640	Tax_Id=10116 Gene_Symbol=Mif Macrophage migration inhibitory factor
IPI00189991	7737	215	17	9.86	7155	235	20	21.37	44030	Tax_Id=10116 Gene_Symbol=Mat2a S-adenosylmethionine synthase isoform type-2
IPI00188804	676	13	4	2.64	1875	47	9	21.28	11685	Tax_Id=10116 Gene_Symbol=Rplp2 60S acidic ribosomal protein P2
IPI00200601	2136	74	10	2.2	4143	122	17	21.22	32628	Tax_Id=10116 Gene_Symbol=Txnl1 Thioredoxin-like protein 1
IPI00557167	4874	121	7	12.2	2457	59	11	21.12	18021	Tax_Id=10116 Gene_Symbol=- Uncharacterized protein
IPI00362160	15700	467	14	2.98	15591	498	17	20.71	50842	Tax_Id=10116 Gene_Symbol=Tubb3 Tubulin beta-3 chain
IPI00192301	1991	110	10	9.68	3552	154	14	20.43	22472	Tax_Id=10116 Gene_Symbol=Gpx1 Glutathione peroxidase 1
IPI00475474	2071	87	12	4.42	4028	148	17	20.4	29807	Tax_Id=10116 Gene_Symbol=Rps4x;LOC100362640;LOC100364620 40S ribosomal protein S4, X isoform
IPI00362105	2092	63	15	3.58	4920	166	22	20	46053	Tax_Id=10116 Gene_Symbol=Psmc6;LOC100365869 proteasome (prosome, macropain) 26S subunit, ATPase, 6
IPI00421364	15100	378	27	8.79	14501	414	31	19.94	76067	Tax_Id=10116 Gene_Symbol=Shmt1 Serine hydroxymethyltransferase
IPI00231346	534	14	4	2.22	1378	50	8	19.91	12947	Tax_Id=10116 Gene_Symbol=Rpl30;LOC100362027;LOC100364549 60S ribosomal protein L30
IPI00947956	12351	350	5	4.8	11983	399	7	19.84	19382	Tax_Id=10116 Gene_Symbol=- Glyceraldehyde-3-phosphate dehydrogenase (Fragment)
IPI00387641	21613	527	12	5.92	19616	613	16	19.65	37746	Tax_Id=10116 Gene_Symbol=Akr1c13 Uncharacterized protein
IPI00331919	11571	363	22	25.07	9226	302	21	19.65	40943	Tax_Id=10116 Gene_Symbol=Psat1 Phosphoserine aminotransferase
IPI00206224	720	44	15	1.72	6221	195	34	19.19	57546	Tax_Id=10116 Gene_Symbol=Dars Aspartyl-tRNA synthetase, cytoplasmic
IPI00421600	4271	126	22	5.62	4282	132	34	19.06	48943	Tax_Id=10116 Gene_Symbol=Psmc2 26S protease regulatory subunit 7
IPI00197344	988	31	11	1.8	2438	83	18	18.92	33820	Tax_Id=10116 Gene_Symbol=Mgll Monoglyceride lipase
IPI00373432	2050	54	7	1.97	5729	164	17	18.88	34951	Tax_Id=10116 Gene_Symbol=Aimp1 Uncharacterized protein
IPI00201325	1502	79	6	4.51	1934	66	8	18.84	14368	Tax_Id=10116 Gene_Symbol=Txndc17 Uncharacterized protein
IPI00201561	2751	93	10	8.7	3607	133	10	18.73	21941	Tax_Id=10116 Gene_Symbol=Prdx2 Peroxiredoxin-2
IPI00208326	150	9	3	1.19	1706	71	11	18.53	19887	Tax_Id=10116 Gene_Symbol=Eef1e1 Uncharacterized protein
IPI00421625	116	6	2	0.37	1969	54	10	18.53	19883	Tax_Id=10116 Gene_Symbol=Myl12b Myosin regulatory light chain 12B
IPI00214889	7571	166	9	8.89	6489	154	11	18.41	23235	Tax_Id=10116 Gene_Symbol=Psmb3 Proteasome subunit beta type-3
IPI00188058	939	40	7	3.79	1862	72	11	18.29	17708	Tax_Id=10116 Gene_Symbol=LOC100360679;Rps18 40S ribosomal protein S18
IPI01016350	35357	877	35	82.39	10015	295	27	17.77	64545	Tax_Id=10116 Gene_Symbol=Me1 NADP-dependent malic enzyme
IPI00213587	4442	113	21	7.67	3575	123	26	17.67	45768	Tax_Id=10116 Gene_Symbol=Psmc5 26S protease regulatory subunit 8
IPI00231693	1811	58	9	3.32	4391	171	18	17.66	30154	Tax_Id=10116 Gene_Symbol=Rps3a 40S ribosomal protein S3a
IPI00214052	17102	406	16	34.65	6132	189	14	17.24	28227	Tax_Id=10116 Gene_Symbol=Cmbl Carboxymethylenebutenolidase homolog
IPI00471540	19973	569	18	28.2	8405	266	18	17.23	40473	Tax_Id=10116 Gene_Symbol=Bhmt2 Betaine--homocysteine S-methyltransferase 2
IPI00231968	4964	108	18	7.94	5190	147	22	17.02	36213	Tax_Id=10116 Gene_Symbol=Anxa4 Uncharacterized protein
IPI00200391	5178	129	13	7.94	4432	118	15	17.02	36156	Tax_Id=10116 Gene_Symbol=Ppp2ca Serine/threonine-protein phosphatase 2A catalytic subunit alpha isoform
IPI00470288	10543	264	16	13.41	6716	179	17	16.99	42983	Tax_Id=10116 Gene_Symbol=Ckb Creatine kinase B-type
IPI00951316	9928	309	21	23.53	8247	269	20	16.95	40699	Tax_Id=10116 Gene_Symbol=Psat1 Phosphoserine aminotransferase
IPI00230915	382	27	8	2.96	2963	84	10	16.74	25044	Tax_Id=10116 Gene_Symbol=Rpl10 60S ribosomal protein L10
IPI00364286	5096	132	28	6.56	7147	224	34	16.71	60133	Tax_Id=10116 Gene_Symbol=Cct7 Uncharacterized protein
IPI00189989	12755	268	12	16.65	5984	145	10	16.65	28510	Tax_Id=10116 Gene_Symbol=Spr Sepiapterin reductase
IPI00190559	1137	50	9	7.61	1465	62	11	16.65	17170	Tax_Id=10116 Gene_Symbol=Ube2n Ubiquitin-conjugating enzyme E2 N
IPI00231965	5464	162	8	7.26	4136	155	13	16.55	20631	Tax_Id=10116 Gene_Symbol=Arf5 ADP-ribosylation factor 5
IPI00231193	3974	133	8	4.42	4753	164	9	16.33	29831	Tax_Id=10116 Gene_Symbol=Klk1 kallikrein-1
IPI00230914	810	31	9	2.28	3171	122	16	16.03	34665	Tax_Id=10116 Gene_Symbol=Rpl5 60S ribosomal protein L5
IPI00209042	5034	122	17	11.79	2510	77	17	15.98	33495	Tax_Id=10116 Gene_Symbol=Bpnt1 3'(2'),5'-bisphosphate nucleotidase 1
IPI00393333	7011	178	32	12.14	6036	202	34	15.84	64681	Tax_Id=10116 Gene_Symbol=Atic Bifunctional purine biosynthesis protein PURH
IPI00207252	23141	614	17	9.62	19637	621	16	15.73	34845	Tax_Id=10116 Gene_Symbol=Asrgl1 L-asparaginase
IPI00199305	2518	64	16	2.45	9077	231	25	15.69	56857	Tax_Id=10116 Gene_Symbol=Atp6v1b2 V-type proton ATPase subunit B, brain isoform
IPI00201528	5700	175	18	8.83	5078	131	18	15.65	36059	Tax_Id=10116 Gene_Symbol=Tsta3 GDP-L-fucose synthase
IPI00914178	5375	159	14	8.63	3902	106	15	15.59	34958	Tax_Id=10116 Gene_Symbol=Fahd2a Fumarylacetoacetate hydrolase domain-containing protein 2
IPI00568693	8846	266	26	6.85	11770	304	27	15.45	60608	Tax_Id=10116 Gene_Symbol=Gk Uncharacterized protein
IPI00203391	1714	33	11	1.08	3858	150	27	15.45	47807	Tax_Id=10116 Gene_Symbol=Paics Multifunctional protein ADE2
IPI00903436	17948	413	25	19.79	10551	303	23	15.39	53715	Tax_Id=10116 Gene_Symbol=LOC100363662;Pgd;LOC100360180 6-phosphogluconate dehydrogenase, decarboxylating
IPI00371243	9761	319	13	13.83	8315	209	12	15.39	31619	Tax_Id=10116 Gene_Symbol=Qprt Nicotinate-nucleotide pyrophosphorylase [carboxylating]
IPI00191142	817	30	5	1.68	3371	113	9	15.34	18904	Tax_Id=10116 Gene_Symbol=LOC100364787;LOC100363439;Rps10 40S ribosomal protein S10
IPI00231789	27291	673	37	20.13	16484	396	35	15.28	86425	Tax_Id=10116 Gene_Symbol=Mme Neprilysin
IPI00230830	487	9	5	0.69	3881	128	23	15.24	36371	Tax_Id=10116 Gene_Symbol=Eif2s1 Eukaryotic translation initiation factor 2 subunit 1
IPI00189463	4179	118	19	8.92	4899	146	28	15.14	45854	Tax_Id=10116 Gene_Symbol=Psmd6 Uncharacterized protein
IPI00203214	23727	661	44	18.65	18025	541	47	15.08	96192	Tax_Id=10116 Gene_Symbol=Eef2 Elongation factor 2
IPI00947869	92805	1601	10	9.66	36943	845	10	14.82	40274	Tax_Id=10116 Gene_Symbol=- Enolase (Fragment)
IPI00421528	2491	82	18	5.41	4676	154	24	14.71	49803	Tax_Id=10116 Gene_Symbol=Psmc3 Uncharacterized protein
IPI00882532	9894	214	14	34.8	6903	162	14	14.68	34518	Tax_Id=10116 Gene_Symbol=Afmid arylformamidase
IPI00360056	66511	1266	17	20.87	10896	294	14	14.67	38097	Tax_Id=10116 Gene_Symbol=Galm Aldose 1-epimerase
IPI00231611	7024	175	19	8.21	5171	136	21	14.58	54714	Tax_Id=10116 Gene_Symbol=Fh1 Isoform Mitochondrial of Fumarate hydratase, mitochondrial
IPI00370009	2799	77	16	1.72	4961	179	32	14.53	60764	Tax_Id=10116 Gene_Symbol=Psmd3 Uncharacterized protein
IPI00332042	6299	203	23	8.68	9099	257	26	14.41	54994	Tax_Id=10116 Gene_Symbol=Aldh1a1 Retinal dehydrogenase 1
IPI00231966	4475	133	8	10.3	3818	125	11	14.3	20498	Tax_Id=10116 Gene_Symbol=Arf4 ADP-ribosylation factor 4
IPI00325599	5710	152	21	6.22	6231	151	24	14.14	51745	Tax_Id=10116 Gene_Symbol=Asl Argininosuccinate lyase
IPI00211897	13606	849	13	14.12	4660	274	11	14.12	25388	Tax_Id=10116 Gene_Symbol=Gsta1;Gsta3;Gsta2 Glutathione S-transferase alpha-5
IPI00191749	9145	213	11	18.1	3191	103	11	14.08	26690	Tax_Id=10116 Gene_Symbol=Psmb1 Proteasome subunit beta type-1
IPI00191501	7315	186	12	6.64	7588	185	14	14.05	27838	Tax_Id=10116 Gene_Symbol=Psma6 Proteasome subunit alpha type-6
IPI00776558	13492	365	67	4.4	20284	573	84	13.97	193666	Tax_Id=10116 Gene_Symbol=Cltc Uncharacterized protein
IPI00679202	52979	1645	44	28.92	6553	220	41	13.92	78512	Tax_Id=10116 Gene_Symbol=Tf Isoform 1 of Serotransferrin
IPI00364304	18727	479	24	15.65	9612	249	21	13.85	55684	Tax_Id=10116 Gene_Symbol=Pepd Xaa-Pro dipeptidase
IPI00209916	1325	49	20	3.2	5736	167	26	13.85	55727	Tax_Id=10116 Gene_Symbol=LOC362855 tRNA-splicing ligase RtcB homolog
IPI00366014	605	21	5	1.45	2360	85	11	13.75	17212	Tax_Id=10116 Gene_Symbol=LOC100364569;Rps13;LOC684988 40S ribosomal protein S13
IPI00368449	1848	67	11	6.52	2047	89	17	13.74	28033	Tax_Id=10116 Gene_Symbol=Pmm2 Uncharacterized protein
IPI00213013	3515	130	25	6.23	4011	150	35	13.72	63158	Tax_Id=10116 Gene_Symbol=Stip1 Stress-induced-phosphoprotein 1
IPI00560210	1600	59	6	3.54	1838	58	9	13.72	18466	Tax_Id=10116 Gene_Symbol=Ube2v1 Uncharacterized protein (Fragment)
IPI00188665	4042	106	20	1.74	7824	243	40	13.71	76503	Tax_Id=10116 Gene_Symbol=Rars Arginyl-tRNA synthetase, cytoplasmic
IPI00200847	8448	211	29	15.29	6538	193	29	13.66	60835	Tax_Id=10116 Gene_Symbol=Tcp1 T-complex protein 1 subunit alpha
IPI00763657	1467	41	10	1.76	4816	126	14	13.54	34318	Tax_Id=10116 Gene_Symbol=- Uncharacterized protein (Fragment)
IPI00197713	573	16	5	2.22	1211	47	11	13.5	18590	Tax_Id=10116 Gene_Symbol=Rps11 40S ribosomal protein S11
IPI00363395	482	14	5	1.83	1183	43	12	13.48	21013	Tax_Id=10116 Gene_Symbol=Rap1b Ras-related protein Rap-1b
IPI00560533	6222	206	12	15.42	3862	128	11	13.46	24690	Tax_Id=10116 Gene_Symbol=Hprt1 Hypoxanthine-guanine phosphoribosyltransferase
IPI00200147	2503	71	9	1.51	7734	200	18	13.42	34365	Tax_Id=10116 Gene_Symbol=Rplp0 60S acidic ribosomal protein P0
IPI00206664	7730	155	9	15.86	3098	71	10	13.28	18596	Tax_Id=10116 Gene_Symbol=Acp1 Isoform 1 of Low molecular weight phosphotyrosine protein phosphatase
IPI00209848	1425	61	6	17.59	2756	74	7	13.25	11303	Tax_Id=10116 Gene_Symbol=Cstb Cystatin-B
IPI00195673	12199	395	12	2.12	10697	373	14	13.23	50483	Tax_Id=10116 Gene_Symbol=Tubb6 Uncharacterized protein
IPI00231046	9685	199	13	18.46	5239	158	15	13.16	29764	Tax_Id=10116 Gene_Symbol=Psma4 Proteasome subunit alpha type-4
IPI00231245	8539	205	19	12.01	5722	186	22	13.1	39633	Tax_Id=10116 Gene_Symbol=Hao2 Hydroxyacid oxidase 2
IPI00914292	1027	24	7	2.75	1403	53	9	13.1	21150	Tax_Id=10116 Gene_Symbol=Gnpnat1 glucosamine 6-phosphate N-acetyltransferase
IPI00363847	201	9	3	0.76	1168	31	8	13.03	16367	Tax_Id=10116 Gene_Symbol=Arpc5 Actin-related protein 2/3 complex subunit 5
IPI00900498	6363	204	18	21.94	2621	86	15	12.99	38511	Tax_Id=10116 Gene_Symbol=Ptgr2 Isoform 1 of Prostaglandin reductase 2
IPI00214299	7197	223	22	4.48	10203	290	28	12.85	62157	Tax_Id=10116 Gene_Symbol=Cbs Isoform I of Cystathionine beta-synthase
IPI00767591	14536	391	21	18.5	9269	238	17	12.75	36314	Tax_Id=10116 Gene_Symbol=Grhpr RCG54768, isoform CRA_a
IPI00209113	7176	176	58	1.83	13632	356	111	12.71	227566	Tax_Id=10116 Gene_Symbol=Myh9 Myosin-9
IPI00207299	11144	282	20	12.65	6117	169	22	12.65	61269	Tax_Id=10116 Gene_Symbol=Aspg 60 kDa lysophospholipase
IPI00361460	6362	188	26	15.34	4948	145	23	12.62	52630	Tax_Id=10116 Gene_Symbol=Ttc38 Uncharacterized protein
IPI00763182	538	12	2	0.69	1421	24	5	12.59	11553	Tax_Id=10116 Gene_Symbol=- Uncharacterized protein
IPI00199980	5171	145	14	19.49	1019	49	12	12.51	30250	Tax_Id=10116 Gene_Symbol=Psmb7 Proteasome subunit beta type-7
IPI00958162	3897	132	6	4.64	3457	97	9	12.38	21645	Tax_Id=10116 Gene_Symbol=LOC100363143 betaine--homocysteine S-methyltransferase 1-like
IPI00765842	2860	87	21	3.89	3123	110	27	12.28	54385	Tax_Id=10116 Gene_Symbol=Psmd11 Uncharacterized protein
IPI00212258	887	36	7	15.36	998	32	7	12.19	14173	Tax_Id=10116 Gene_Symbol=Phpt1 phosphohistidine phosphatase 1
IPI00188584	3356	87	9	24.8	3482	124	11	12.11	23069	Tax_Id=10116 Gene_Symbol=Psmb2 Proteasome subunit beta type-2
IPI00886474	964	16	3	0.72	2416	69	11	12.11	23063	Tax_Id=10116 Gene_Symbol=Rps5 Uncharacterized protein
IPI00201592	6084	212	10	15.07	5658	182	10	11.98	29524	Tax_Id=10116 Gene_Symbol=Klk7;Klk1c7 Glandular kallikrein-7, submandibular/renal
IPI00199482	5812	162	13	11.94	3103	80	14	11.94	25708	Tax_Id=10116 Gene_Symbol=Gstm4 Uncharacterized protein
IPI00231955	505	10	2	0.73	1038	33	8	11.92	16827	Tax_Id=10116 Gene_Symbol=Calm2;Calm3;Calm1 Calmodulin
IPI00211970	7649	240	15	31.57	2496	97	13	11.86	27068	Tax_Id=10116 Gene_Symbol=LOC100362709;Psme2;LOC100364216 Proteasome activator complex subunit 2
IPI00230942	8421	229	16	22.49	3186	91	17	11.8	25835	Tax_Id=10116 Gene_Symbol=Gstm7 Glutathione S-transferase Yb-3
IPI00231692	258	9	4	2.57	667	37	3	11.72	17029	Tax_Id=10116 Gene_Symbol=Rps15 40S ribosomal protein S15
IPI00189925	569	16	7	1.12	2199	70	18	11.69	33627	Tax_Id=10116 Gene_Symbol=Napa Alpha-soluble NSF attachment protein
IPI00231757	8548	190	10	15.13	3952	115	13	11.67	26024	Tax_Id=10116 Gene_Symbol=Psma2 Proteasome subunit alpha type-2
IPI00358238	6411	153	10	23.68	2393	64	9	11.66	23412	Tax_Id=10116 Gene_Symbol=Pgpep1 Pyroglutamyl-peptidase 1
IPI00362452	29794	767	9	3.42	27382	746	11	11.6	36271	Tax_Id=10116 Gene_Symbol=RGD1564958 glyceraldehyde-3-phosphate dehydrogenase-like
IPI00362469	16721	321	13	10.36	6766	137	13	11.57	31144	Tax_Id=10116 Gene_Symbol=Pgls 6-phosphogluconolactonase
IPI00230862	61432	1437	47	16.26	22133	551	42	11.5	109779	Tax_Id=10116 Gene_Symbol=Anpep Aminopeptidase N
IPI00779473	8785	245	22	14.62	4103	117	23	11.5	42871	Tax_Id=10116 Gene_Symbol=Serpinb1a Leukocyte elastase inhibitor A
IPI00869998	4591	100	13	14.48	4380	128	12	11.44	28738	Tax_Id=10116 Gene_Symbol=Psmb5 Proteasome subunit beta type-5
IPI00191114	5849	156	10	6.1	4504	146	9	11.42	22364	Tax_Id=10116 Gene_Symbol=Rhoc Uncharacterized protein
IPI00231434	1785	28	5	8.66	1194	25	5	11.42	11972	Tax_Id=10116 Gene_Symbol=Fkbp1a Peptidyl-prolyl cis-trans isomerase FKBP1A
IPI00195156	26653	654	35	15.71	10530	254	34	11.27	83386	Tax_Id=10116 Gene_Symbol=Dpp3 Dipeptidyl peptidase 3
IPI00371054	2559	77	12	6.09	1250	62	18	11.21	29019	Tax_Id=10116 Gene_Symbol=Sbds Ribosome maturation protein SBDS
IPI00358845	3364	79	8	2.14	3318	115	12	11.17	30257	Tax_Id=10116 Gene_Symbol=Prosc Uncharacterized protein
IPI00555171	1673	28	6	3.6	2059	67	12	11.13	22550	Tax_Id=10116 Gene_Symbol=Tagln2 Transgelin-2
IPI00191502	4255	126	13	14.25	3626	113	11	11.03	26545	Tax_Id=10116 Gene_Symbol=Psma5 Proteasome subunit alpha type-5
IPI00464620	7620	227	19	62.18	1590	50	12	11.03	26486	Tax_Id=10116 Gene_Symbol=Nqo2 Ribosyldihydronicotinamide dehydrogenase [quinone]
IPI00370681	5110	147	14	12.23	3856	131	12	11.02	33118	Tax_Id=10116 Gene_Symbol=Capza2 F-actin-capping protein subunit alpha-2
IPI00362072	1196	26	6	0.89	5009	142	15	10.95	44990	Tax_Id=10116 Gene_Symbol=Actr2 Actin-related protein 2
IPI00362720	3144	105	28	2.7	6196	198	43	10.82	88557	Tax_Id=10116 Gene_Symbol=Qars RCG25149, isoform CRA_a
IPI00869978	12893	306	14	9.53	9219	271	11	10.78	28059	Tax_Id=10116 Gene_Symbol=Bdh2 3-hydroxybutyrate dehydrogenase type 2
IPI00950089	7619	231	21	13.31	6147	144	22	10.78	49188	Tax_Id=10116 Gene_Symbol=Gsr Uncharacterized protein (Fragment)
IPI00371270	512	35	10	1.39	3541	120	23	10.74	43971	Tax_Id=10116 Gene_Symbol=Pa2g4 Uncharacterized protein
IPI00211733	2828	78	16	5.54	3915	120	25	10.72	49325	Tax_Id=10116 Gene_Symbol=Psmc1 26S protease regulatory subunit 4
IPI00411232	28227	861	19	18.02	8251	242	15	10.64	52075	Tax_Id=10116 Gene_Symbol=Ccbl1 Isoform 1 of Kynurenine--oxoglutarate transaminase 1, mitochondrial
IPI00210884	505	15	7	0.88	2646	79	21	10.53	45581	Tax_Id=10116 Gene_Symbol=Dnaja1 DnaJ homolog subfamily A member 1
IPI00207947	11446	300	34	16.36	5527	169	33	10.47	69729	Tax_Id=10116 Gene_Symbol=Lta4h Uncharacterized protein
IPI00199600	312	5	2	0.56	1177	26	6	10.43	13816	Tax_Id=10116 Gene_Symbol=Atp6v1g1 Uncharacterized protein
IPI00422085	150	9	3	1.49	780	27	6	10.41	9797	Tax_Id=10116 Gene_Symbol=Rps27 40S ribosomal protein S27
IPI00207355	26609	794	21	3.98	19944	503	31	10.38	69884	Tax_Id=10116 Gene_Symbol=Hspa2 Heat shock-related 70 kDa protein 2
IPI00231539	5879	159	13	7.15	5250	152	15	10.35	28552	Tax_Id=10116 Gene_Symbol=Psma7 Proteasome subunit alpha type
IPI00370654	37449	746	17	101.66	4432	129	13	10.26	29989	Tax_Id=10116 Gene_Symbol=Inmt Uncharacterized protein
IPI00476178	4438	107	9	4.21	3084	115	11	10.25	28629	Tax_Id=10116 Gene_Symbol=Psma3l;Psma3 Proteasome subunit alpha type-3
IPI00210381	8384	189	12	10.21	3956	149	12	10.21	24588	Tax_Id=10116 Gene_Symbol=Rab11b Ras-related protein Rab-11B
IPI00470317	3142	142	16	3.87	6312	204	23	10.11	50371	Tax_Id=10116 Gene_Symbol=Eef1g Elongation factor 1-gamma
IPI00555187	8599	180	15	3.65	6595	194	20	10.01	51899	Tax_Id=10116 Gene_Symbol=Cap1 Adenylyl cyclase-associated protein 1
IPI00370456	8869	245	39	7.23	8537	235	46	9.96	100922	Tax_Id=10116 Gene_Symbol=Psmd2 26S proteasome non-ATPase regulatory subunit 2
IPI00373289	1021	40	10	0.84	3232	130	29	9.9	57619	Tax_Id=10116 Gene_Symbol=Arcn1 Coatomer subunit delta
IPI00212603	3723	139	14	19.06	2348	69	14	9.79	30507	Tax_Id=10116 Gene_Symbol=Pnpo Pyridoxine-5'-phosphate oxidase
IPI00421357	10466	263	39	1.38	15973	469	78	9.74	171578	Tax_Id=10116 Gene_Symbol=Eprs Uncharacterized protein
IPI00464780	8036	152	15	8.36	6262	137	15	9.71	47042	Tax_Id=10116 Gene_Symbol=Scrn2 Secernin-2
IPI00373144	332	20	9	0.84	2263	89	25	9.71	47049	Tax_Id=10116 Gene_Symbol=Snx5 Sorting nexin-5
IPI00564015	30710	856	7	2.58	24320	653	10	9.7	34780	Tax_Id=10116 Gene_Symbol=- Uncharacterized protein (Fragment)
IPI00199688	1324	41	10	1.92	2198	88	19	9.69	41648	Tax_Id=10116 Gene_Symbol=Mapk1 Mitogen-activated protein kinase 1
IPI00195803	8432	219	23	4.63	7279	188	26	9.62	55542	Tax_Id=10116 Gene_Symbol=Ugdh UDP-glucose 6-dehydrogenase
IPI00454559	19877	511	25	14.05	7663	224	24	9.59	63875	Tax_Id=10116 Gene_Symbol=Txnrd1 Uncharacterized protein
IPI00231609	596	13	2	0.21	5158	186	15	9.51	33582	Tax_Id=10116 Gene_Symbol=- 60S ribosomal protein L6
IPI00367653	63	2	2	0.37	1062	53	12	9.45	19909	Tax_Id=10116 Gene_Symbol=Snx12 sorting nexin 12
IPI00198978	1140	29	11	0.93	3511	100	23	9.38	53302	Tax_Id=10116 Gene_Symbol=Psmd12 Uncharacterized protein
IPI00187747	562	17	6	2.22	1158	43	12	9.38	21316	Tax_Id=10116 Gene_Symbol=Rap1a Ras-related protein Rap-1A
IPI00212658	2752	73	13	2.8	3204	99	13	9.33	38048	Tax_Id=10116 Gene_Symbol=Gnb2 Guanine nucleotide-binding protein G(I)/G(S)/G(T) subunit beta-2
IPI00371141	6852	169	17	3.66	10034	246	21	9.31	60397	Tax_Id=10116 Gene_Symbol=Xylb Xylulose kinase
IPI00358844	225	8	5	1.93	408	26	12	9.3	17219	Tax_Id=10116 Gene_Symbol=- Uncharacterized protein
IPI00365423	10713	255	28	13.44	4986	142	24	9.28	66079	Tax_Id=10116 Gene_Symbol=Ppp2r1a Uncharacterized protein
IPI00364976	3888	116	10	13.45	3097	78	9	9.2	27067	Tax_Id=10116 Gene_Symbol=Eif6 Eukaryotic translation initiation factor 6
IPI00231139	15713	399	30	16.4	6720	220	30	9.18	71912	Tax_Id=10116 Gene_Symbol=Tkt transketolase
IPI00400575	1572	48	8	6.59	1606	52	11	9.15	21505	Tax_Id=10116 Gene_Symbol=Adi1 1,2-dihydroxy-3-keto-5-methylthiopentene dioxygenase
IPI00391161	820	118	9	3.32	1027	123	11	9.14	25791	Tax_Id=10116 Gene_Symbol=LOC501110 Glutathione S-transferase A6
IPI00211777	10809	379	38	11.91	4527	156	39	9.12	79191	Tax_Id=10116 Gene_Symbol=Thop1 Thimet oligopeptidase
IPI00373541	20266	639	6	2.47	17130	457	8	9.1	35577	Tax_Id=10116 Gene_Symbol=RGD1560797 glyceraldehyde-3-phosphate dehydrogenase-like
IPI00213457	758	19	8	0.92	2324	94	22	9.1	44044	Tax_Id=10116 Gene_Symbol=Atp6v1c1 V-type proton ATPase subunit C 1
IPI00471803	7335	160	14	9.1	3161	86	14	9.1	35581	Tax_Id=10116 Gene_Symbol=Cpped1 Calcineurin-like phosphoesterase domain-containing protein 1
IPI00231202	872	27	9	2.17	5006	134	10	9.07	24475	Tax_Id=10116 Gene_Symbol=Rps8 40S ribosomal protein S8
IPI00203317	382	14	7	0.55	4826	163	26	9.04	58274	Tax_Id=10116 Gene_Symbol=Cyp4a2 Cytochrome P450 4A2
IPI00392390	1683	80	10	2.68	3753	153	15	9.02	31497	Tax_Id=10116 Gene_Symbol=Rps2 40S ribosomal protein S2
IPI00203532	22226	530	33	17.69	9958	297	30	9.01	82415	Tax_Id=10116 Gene_Symbol=Apeh Acylamino-acid-releasing enzyme
IPI00215107	2851	68	10	2.16	8739	253	13	9	32917	Tax_Id=10116 Gene_Symbol=Rpsa 40S ribosomal protein SA
IPI00210012	344	8	3	0.99	452	23	7	8.99	13219	Tax_Id=10116 Gene_Symbol=Tceb2 Transcription elongation factor B polypeptide 2
IPI00362070	3235	85	14	1.74	6448	179	26	8.92	57159	Tax_Id=10116 Gene_Symbol=Ugp2 UDP-glucose pyrophosphorylase 2, isoform CRA_b
IPI00192486	893	24	4	0.73	3866	92	13	8.9	28834	Tax_Id=10116 Gene_Symbol=Rps6 40S ribosomal protein S6
IPI00369216	3809	88	18	7.98	2822	87	16	8.84	34639	Tax_Id=10116 Gene_Symbol=Nmral1 Uncharacterized protein
IPI00203523	163	11	2	0.42	1683	54	10	8.74	17684	Tax_Id=10116 Gene_Symbol=Rpl23a 60S ribosomal protein L23a
IPI00201137	434	10	6	0.73	2336	86	17	8.7	34860	Tax_Id=10116 Gene_Symbol=Cope Coatomer protein complex, subunit epsilon (Predicted), isoform CRA_a
IPI00203255	185	10	5	1.34	1239	42	9	8.7	21948	Tax_Id=10116 Gene_Symbol=Pdcd6 programmed cell death protein 6
IPI00231749	2747	107	21	24.83	1677	64	18	8.64	32115	Tax_Id=10116 Gene_Symbol=Pitpna Phosphatidylinositol transfer protein alpha isoform
IPI00202570	963	22	5	1.21	2200	61	9	8.49	23692	Tax_Id=10116 Gene_Symbol=Rab2a Ras-related protein Rab-2A
IPI00475561	761	21	6	2.33	2002	55	6	8.36	18006	Tax_Id=10116 Gene_Symbol=Rpl12;LOC685320 60S ribosomal protein L12
IPI00215208	551	22	7	1.44	2022	69	9	8.33	28235	Tax_Id=10116 Gene_Symbol=Rpl8;LOC100360117 60S ribosomal protein L8
IPI00372700	23800	660	44	11.3	8558	278	42	8.31	103963	Tax_Id=10116 Gene_Symbol=Npepps puromycin-sensitive aminopeptidase
IPI00372606	5552	101	7	3.18	2598	74	9	8.26	19505	Tax_Id=10116 Gene_Symbol=Sat2 Uncharacterized protein
IPI00208306	3709	107	8	13.92	1549	51	8	8.26	19564	Tax_Id=10116 Gene_Symbol=Tpt1 Translationally-controlled tumor protein
IPI00370844	15483	555	39	20.9	7256	254	33	8.24	70745	Tax_Id=10116 Gene_Symbol=Pls1 Uncharacterized protein
IPI00361820	3320	93	12	7	2273	74	11	8.19	22507	Tax_Id=10116 Gene_Symbol=Ube2k Uncharacterized protein
IPI00210158	2375	58	12	1.74	2409	84	22	8.17	47493	Tax_Id=10116 Gene_Symbol=Psmc4 26S protease regulatory subunit 6B
IPI00208422	22917	895	36	9.54	16254	519	35	8.12	88774	Tax_Id=10116 Gene_Symbol=Dpp4 Dipeptidyl peptidase 4
IPI00193349	1763	44	12	1.61	2781	86	21	7.97	46546	Tax_Id=10116 Gene_Symbol=Cops4 COP9 signalosome complex subunit 4
IPI00231615	3037	60	12	2.97	3122	88	18	7.93	39147	Tax_Id=10116 Gene_Symbol=Anxa1 Annexin A1
IPI00767837	20130	488	41	9.53	11162	314	42	7.92	97141	Tax_Id=10116 Gene_Symbol=Pdcd6ip Programmed cell death 6-interacting protein
IPI00212821	4126	183	15	4.65	1708	91	18	7.92	34763	Tax_Id=10116 Gene_Symbol=Akr1e2 1,5-anhydro-D-fructose reductase
IPI00365106	2834	69	14	1.59	8673	200	22	7.87	57214	Tax_Id=10116 Gene_Symbol=Atp6v1b1 Uncharacterized protein
IPI00568389	9830	305	10	25.16	3192	77	10	7.81	26018	Tax_Id=10116 Gene_Symbol=- LOC500183 protein
IPI00214434	5177	158	10	5.8	3468	136	11	7.77	24492	Tax_Id=10116 Gene_Symbol=Rab11a Ras-related protein Rab-11A
IPI00195619	2241	57	8	14	800	32	9	7.73	17090	Tax_Id=10116 Gene_Symbol=Nudt2 Bis(5'-nucleosyl)-tetraphosphatase [asymmetrical]
IPI00470302	5164	130	18	10.4	3725	107	18	7.7	47135	Tax_Id=10116 Gene_Symbol=Mpi Mannose-6-phosphate isomerase
IPI00210946	178	10	5	1.37	1495	60	8	7.68	21611	Tax_Id=10116 Gene_Symbol=Rpl17 60S ribosomal protein L17
IPI00210351	1598	35	6	3.23	2349	57	10	7.68	21684	Tax_Id=10116 Gene_Symbol=Ak1 Adenylate kinase isoenzyme 1
IPI00372259	1181	41	11	2.28	1346	78	15	7.67	29217	Tax_Id=10116 Gene_Symbol=Tpm3 Isoform 1 of Tropomyosin alpha-3 chain
IPI00206015	335	6	3	1.05	779	20	5	7.64	12636	Tax_Id=10116 Gene_Symbol=Tceb1 Transcription elongation factor B polypeptide 1
IPI00766018	328	16	7	0.83	1890	77	15	7.6	36837	Tax_Id=10116 Gene_Symbol=Eif3i Eukaryotic translation initiation factor 3 subunit I
IPI00208286	2178	56	9	4.32	2760	76	11	7.58	26278	Tax_Id=10116 Gene_Symbol=Uchl3-ps1;Uchl3 Ubiquitin carboxyl-terminal hydrolase isozyme L3
IPI00193605	72	5	2	0.54	443	21	6	7.58	14247	Tax_Id=10116 Gene_Symbol=Pfdn1 Uncharacterized protein
IPI00195516	14406	511	27	10.64	3311	119	24	7.57	52060	Tax_Id=10116 Gene_Symbol=Hpx Hemopexin
IPI00480842	46	3	2	0.39	877	46	10	7.57	18808	Tax_Id=10116 Gene_Symbol=Snx3 Sorting nexin-3
IPI00191505	8186	157	8	6.66	4488	108	7	7.53	29437	Tax_Id=10116 Gene_Symbol=Psmb4 Proteasome subunit beta type-4
IPI00207486	186	6	2	0.53	1206	41	8	7.45	14311	Tax_Id=10116 Gene_Symbol=- Uncharacterized protein
IPI00886430	277	14	3	0.76	1950	68	10	7.42	21952	Tax_Id=10116 Gene_Symbol=Sri LOC683667 protein
IPI00213579	20019	699	63	11.44	7772	282	60	7.4	139688	Tax_Id=10116 Gene_Symbol=Tpp2 Tripeptidyl-peptidase 2
IPI00568511	1962	50	8	4.63	3028	69	8	7.4	23500	Tax_Id=10116 Gene_Symbol=Dusp3 dual specificity phosphatase 3
IPI00365868	956	42	5	3.92	1455	41	7	7.38	11305	Tax_Id=10116 Gene_Symbol=Acyp1 acylphosphatase-1
IPI00372372	6258	175	24	11	1909	78	22	7.34	52714	Tax_Id=10116 Gene_Symbol=Serpinc1 Uncharacterized protein
IPI00365851	1357	41	10	2.8	1908	48	12	7.28	28291	Tax_Id=10116 Gene_Symbol=Atp6v1d Uncharacterized protein
IPI00200845	332	17	7	0.97	1781	66	17	7.27	42143	Tax_Id=10116 Gene_Symbol=Arpc1a Actin-related protein 2/3 complex subunit 1A
IPI00215349	11391	298	29	10.02	6579	190	29	7.26	66824	Tax_Id=10116 Gene_Symbol=Wdr1 WD repeat-containing protein 1
IPI00364474	7580	204	13	37.73	3224	102	11	7.25	22255	Tax_Id=10116 Gene_Symbol=Itpa Uncharacterized protein
IPI00369635	32060	1174	32	14.72	11967	456	28	7.18	68672	Tax_Id=10116 Gene_Symbol=Rdx Radixin
IPI00768299	810	25	5	2.86	1295	45	8	7.17	20750	Tax_Id=10116 Gene_Symbol=Arpc3 Actin related protein 2/3 complex, subunit 3 (Predicted), isoform CRA_b
IPI00358306	1721	35	5	3.48	1037	37	8	7.17	20765	Tax_Id=10116 Gene_Symbol=Mcts1 Malignant T cell-amplified sequence 1
IPI00914294	1763	58	17	5.83	1588	59	20	7.14	36278	Tax_Id=10116 Gene_Symbol=Anxa13 annexin A13
IPI00231298	2150	66	17	4.8	2645	72	20	7.13	47210	Tax_Id=10116 Gene_Symbol=Pafah1b1 Platelet-activating factor acetylhydrolase IB subunit alpha
IPI00188686	1696	40	6	2.42	2296	69	10	7.08	25516	Tax_Id=10116 Gene_Symbol=LOC100364558;LOC100360846 proteasome subunit beta type 6-like
IPI00192257	242	16	6	1.44	1565	65	10	6.99	21004	Tax_Id=10116 Gene_Symbol=Rpl18a 60S ribosomal protein L18a
IPI00202512	319	24	6	0.6	4389	160	17	6.98	47569	Tax_Id=10116 Gene_Symbol=Rpl4 60S ribosomal protein L4
IPI00205128	23	6	2	0.41	354	18	9	6.98	17894	Tax_Id=10116 Gene_Symbol=Ubl4 Ubiquitin-like protein 4A
IPI00551563	286	7	3	0.86	1073	33	8	6.95	14794	Tax_Id=10116 Gene_Symbol=LOC100360057 Uncharacterized protein
IPI00231445	303	15	2	0.47	2298	76	9	6.93	24245	Tax_Id=10116 Gene_Symbol=Rpl15 60S ribosomal protein L15
IPI00363180	2030	70	20	2.17	4472	131	32	6.91	80824	Tax_Id=10116 Gene_Symbol=Gbe1 1,4-alpha-glucan-branching enzyme
IPI00766463	1669	49	10	2.18	3818	124	17	6.9	38365	Tax_Id=10116 Gene_Symbol=LOC681996 RCG20659, isoform CRA_b
IPI00366398	678	20	6	0.53	2479	83	21	6.88	52587	Tax_Id=10116 Gene_Symbol=Eif3e Eukaryotic translation initiation factor 3 subunit E
IPI00395285	624	19	8	0.73	2609	95	16	6.86	46392	Tax_Id=10116 Gene_Symbol=Rpl3 60S ribosomal protein L3
IPI00390317	19549	679	62	10.58	7266	271	59	6.85	141103	Tax_Id=10116 Gene_Symbol=Tpp2 Uncharacterized protein
IPI00363565	1981	82	17	1.55	2682	111	27	6.83	68597	Tax_Id=10116 Gene_Symbol=Kars Lysyl-tRNA synthetase
IPI00208602	1412	50	9	11.17	1725	50	9	6.83	21153	Tax_Id=10116 Gene_Symbol=Rbbp9 Putative hydrolase RBBP9
IPI00361693	3752	120	13	4.24	4313	127	17	6.78	40294	Tax_Id=10116 Gene_Symbol=Twf1 Twinfilin-1
IPI00366735	9516	262	15	8.15	3538	119	17	6.76	38726	Tax_Id=10116 Gene_Symbol=Gpd1l Uncharacterized protein
IPI00202379	2048	67	16	1.63	3942	135	30	6.63	66294	Tax_Id=10116 Gene_Symbol=Farsb Uncharacterized protein
IPI00368708	9441	255	11	17.41	3093	85	10	6.59	24750	Tax_Id=10116 Gene_Symbol=Fahd1 Fumarylacetoacetate hydrolase domain-containing protein 1
IPI00209289	9610	213	34	2.8	5593	153	43	6.53	113391	Tax_Id=10116 Gene_Symbol=Dpyd Dihydropyrimidine dehydrogenase [NADP+]
IPI00231648	5387	147	10	5.19	3019	87	10	6.5	32928	Tax_Id=10116 Gene_Symbol=Gnmt Glycine N-methyltransferase
IPI00230865	1482	35	6	3.32	1082	32	7	6.47	16897	Tax_Id=10116 Gene_Symbol=Gmfb Glia maturation factor beta
IPI00366397	4490	121	26	1.73	7879	218	38	6.44	102772	Tax_Id=10116 Gene_Symbol=Mars methionyl-tRNA synthetase
IPI00195798	17530	401	37	11.41	5274	147	33	6.44	81659	Tax_Id=10116 Gene_Symbol=Prep Prolyl endopeptidase
IPI00371462	7801	225	12	6.42	4808	148	13	6.42	31478	Tax_Id=10116 Gene_Symbol=Otub1 Ubiquitin thioesterase OTUB1
IPI00915560	2166	62	14	4.06	2032	58	15	6.4	33206	Tax_Id=10116 Gene_Symbol=Ppa1 inorganic pyrophosphatase
IPI00208098	1334	51	8	2.93	1884	53	11	6.39	29953	Tax_Id=10116 Gene_Symbol=Gpx4 Phospholipid hydroperoxide glutathione peroxidase, nuclear
IPI00213335	12552	464	34	5.79	13153	475	37	6.35	121376	Tax_Id=10116 Gene_Symbol=Slc12a1 Uncharacterized protein
IPI00197605	213	10	6	1.54	1001	36	9	6.35	23505	Tax_Id=10116 Gene_Symbol=Snap23 Synaptosomal-associated protein 23
IPI00199865	1894	48	14	2.2	2898	90	23	6.33	57798	Tax_Id=10116 Gene_Symbol=Farsa Phenylalanyl-tRNA synthetase alpha chain
IPI00194312	4011	121	16	3.77	1932	74	18	6.31	44792	Tax_Id=10116 Gene_Symbol=Ola1 Obg-like ATPase 1
IPI00214654	243	11	3	1.22	1724	37	5	6.31	15413	Tax_Id=10116 Gene_Symbol=Rps24 Isoform 1 of 40S ribosomal protein S24
IPI00214584	1742	60	11	2.56	1315	59	16	6.26	40019	Tax_Id=10116 Gene_Symbol=Cab39 Uncharacterized protein
IPI00359022	130	4	2	0.36	745	31	8	6.25	20460	Tax_Id=10116 Gene_Symbol=Trappc3 Trafficking protein particle complex subunit 3
IPI00339109	369	17	5	2.25	1110	45	7	6.12	15609	Tax_Id=10116 Gene_Symbol=LOC100360573;LOC100363860 40S ribosomal protein S12
IPI00372748	10377	280	16	7.58	5285	155	15	6.1	50453	Tax_Id=10116 Gene_Symbol=Adss Adenylosuccinate synthetase
IPI00231228	2144	43	8	3.52	2316	68	8	6.1	20615	Tax_Id=10116 Gene_Symbol=Arl3 ADP-ribosylation factor-like protein 3
IPI00331931	7009	195	21	13.5	2375	73	17	6.04	44091	Tax_Id=10116 Gene_Symbol=Pafah2 Platelet-activating factor acetylhydrolase 2, cytoplasmic
IPI00387709	77	4	3	1.08	1042	36	5	6.02	12459	Tax_Id=10116 Gene_Symbol=LOC100361060 60S ribosomal protein L36
IPI00211812	1343	43	12	0.52	9122	259	39	5.95	108083	Tax_Id=10116 Gene_Symbol=Copb1 Coatomer subunit beta
IPI00949424	6594	201	34	3.97	8005	212	39	5.93	106585	Tax_Id=10116 Gene_Symbol=Psmd1 Uncharacterized protein (Fragment)
IPI00207333	2472	77	8	5.92	1139	44	12	5.92	25961	Tax_Id=10116 Gene_Symbol=Pafah1b3 Platelet-activating factor acetylhydrolase IB subunit gamma
IPI00568931	31594	734	3	1.63	19164	453	6	5.91	36075	Tax_Id=10116 Gene_Symbol=- Glyceraldehyde-3-phosphate dehydrogenase (Fragment)
IPI00358059	4671	142	18	4.4	6707	157	20	5.87	53092	Tax_Id=10116 Gene_Symbol=Dnpep Uncharacterized protein
IPI00231639	3871	120	17	14.95	1448	61	12	5.87	26068	Tax_Id=10116 Gene_Symbol=Gstm1 Glutathione S-transferase Mu 1
IPI00565217	5673	135	18	3.39	4076	142	26	5.84	65070	Tax_Id=10116 Gene_Symbol=Nars Uncharacterized protein
IPI00555185	1498	69	8	2.44	2118	94	10	5.84	22755	Tax_Id=10116 Gene_Symbol=Rab10 RAB10, member RAS oncogene family, isoform CRA_a
IPI00372458	1741	64	24	0.86	7383	225	58	5.79	139926	Tax_Id=10116 Gene_Symbol=Copa Copa protein
IPI00212655	2115	53	9	1.71	2561	80	14	5.77	38151	Tax_Id=10116 Gene_Symbol=Gnb1 Guanine nucleotide-binding protein G(I)/G(S)/G(T) subunit beta-1
IPI00777312	1948	40	8	3.47	2431	59	10	5.72	22940	Tax_Id=10116 Gene_Symbol=RGD1307155 Isoform 1 of UPF0585 protein C16orf13 homolog
IPI00212512	7184	202	34	4.11	7702	209	39	5.71	106707	Tax_Id=10116 Gene_Symbol=Psmd1 26S proteasome non-ATPase regulatory subunit 1
IPI00215294	4185	91	11	3.37	2468	102	13	5.65	30011	Tax_Id=10116 Gene_Symbol=Ddah2 N(G),N(G)-dimethylarginine dimethylaminohydrolase 2
IPI00288140	1318	24	4	1.06	2784	71	14	5.63	35190	Tax_Id=10116 Gene_Symbol=Prps2 Ribose-phosphate pyrophosphokinase 2
IPI00363563	3827	102	26	2.32	4364	133	39	5.61	107522	Tax_Id=10116 Gene_Symbol=Aars Alanyl-tRNA synthetase, cytoplasmic
IPI00950965	7052	183	10	22.22	3191	86	8	5.6	19761	Tax_Id=10116 Gene_Symbol=Aprt Adenine phosphoribosyltransferase
IPI00567393	1743	36	6	1.98	1353	45	11	5.58	31833	Tax_Id=10116 Gene_Symbol=Mtap Uncharacterized protein
IPI00203502	1429	44	4	14.1	1005	36	5	5.55	14640	Tax_Id=10116 Gene_Symbol=Nutf2 Nuclear transport factor 2
IPI00782438	8323	175	28	2.05	4907	136	39	5.54	109836	Tax_Id=10116 Gene_Symbol=Dpyd Uncharacterized protein (Fragment)
IPI00948766	369	8	4	0.87	1196	26	8	5.53	19903	Tax_Id=10116 Gene_Symbol=Myh9 Uncharacterized protein
IPI00192458	1281	48	20	1.41	4563	171	32	5.52	84013	Tax_Id=10116 Gene_Symbol=Rps6ka3 ribosomal protein S6 kinase alpha-3
IPI00231637	3383	110	21	4.85	2169	95	22	5.51	59794	Tax_Id=10116 Gene_Symbol=G6pd Glucose-6-phosphate 1-dehydrogenase
IPI00326667	12477	311	17	10.2	5907	173	16	5.45	46212	Tax_Id=10116 Gene_Symbol=Acot1 Acyl-coenzyme A thioesterase 1
IPI00188111	6610	150	17	2.73	4635	144	24	5.45	58437	Tax_Id=10116 Gene_Symbol=Cct6a Uncharacterized protein
IPI00851130	3395	96	21	4.7	2086	64	22	5.45	51439	Tax_Id=10116 Gene_Symbol=Gda Uncharacterized protein
IPI00189098	474	23	5	0.56	3500	113	10	5.44	35705	Tax_Id=10116 Gene_Symbol=Aimp2 Aminoacyl tRNA synthase complex-interacting multifunctional protein 2
IPI00422092	1585	61	9	6.37	1890	72	9	5.39	21835	Tax_Id=10116 Gene_Symbol=Rac1 Ras-related C3 botulinum toxin substrate 1
IPI00471608	485	18	11	0.46	4048	133	43	5.38	102573	Tax_Id=10116 Gene_Symbol=Snd1 Staphylococcal nuclease domain-containing protein 1
IPI00191761	2295	68	9	4.59	2129	80	8	5.38	23639	Tax_Id=10116 Gene_Symbol=Rab5c Uncharacterized protein
IPI00366535	435	13	9	1.13	1333	57	16	5.36	37783	Tax_Id=10116 Gene_Symbol=Cops5 Uncharacterized protein
IPI00870306	136	4	2	0.66	1041	27	6	5.35	18435	Tax_Id=10116 Gene_Symbol=Pin1 Uncharacterized protein
IPI00204162	5048	120	14	3.91	3169	96	17	5.33	50143	Tax_Id=10116 Gene_Symbol=Renbp N-acylglucosamine 2-epimerase
IPI00515778	854	28	7	2.11	1624	63	9	5.33	21994	Tax_Id=10116 Gene_Symbol=Rpl9;LOC100360449;LOC100362838;LOC100364388;LOC100364457 60S ribosomal protein L9
IPI00370486	1468	37	5	5.32	757	24	5	5.32	11482	Tax_Id=10116 Gene_Symbol=LOC682411 Ig lambda-2 chain C region
IPI00231381	2338	78	24	1.64	4525	132	39	5.31	96081	Tax_Id=10116 Gene_Symbol=Mvp Major vault protein
IPI00231953	918	29	13	0.55	5308	172	36	5.29	103342	Tax_Id=10116 Gene_Symbol=Copb2 Coatomer subunit beta'
IPI00193171	346	24	6	2.62	548	27	8	5.29	16753	Tax_Id=10116 Gene_Symbol=Npc2 Uncharacterized protein
IPI00231595	1085	35	8	1.5	1892	67	11	5.27	30984	Tax_Id=10116 Gene_Symbol=Nqo1 NAD(P)H dehydrogenase [quinone] 1
IPI00568223	329	14	7	0.58	2572	77	19	5.26	48697	Tax_Id=10116 Gene_Symbol=Ap1m1 AP-1 complex subunit mu-1
IPI00768104	5734	177	39	1.55	7855	219	68	5.25	162257	Tax_Id=10116 Gene_Symbol=Eea1 early endosome antigen 1
IPI00366422	1435	39	8	2.27	1952	49	7	5.23	29316	Tax_Id=10116 Gene_Symbol=Pycrl Pyrroline-5-carboxylate reductase 3
IPI00213366	276	9	3	0.98	1193	46	4	5.22	13283	Tax_Id=10116 Gene_Symbol=LOC100363770;LOC100361854 Uncharacterized protein
IPI00198291	157	5	3	0.98	648	23	6	5.22	13362	Tax_Id=10116 Gene_Symbol=Atp6v1f V-type proton ATPase subunit F
IPI00372125	1086	29	7	1.73	2158	67	10	5.19	34726	Tax_Id=10116 Gene_Symbol=Psmd14 RCG26455, isoform CRA_b
IPI00212186	275	10	2	1.48	521	20	5	5.13	13482	Tax_Id=10116 Gene_Symbol=RGD1562259 ribosomal protein S20-like
IPI00394419	581	16	6	1.65	955	35	10	5.12	22418	Tax_Id=10116 Gene_Symbol=Chp Calcium-binding protein p22
IPI00206254	12228	330	17	3.48	13839	380	18	5.11	61913	Tax_Id=10116 Gene_Symbol=Ggt1 Gamma-glutamyltranspeptidase 1
IPI00190179	6114	190	31	4.01	3231	109	37	5.11	97877	Tax_Id=10116 Gene_Symbol=Pygl Glycogen phosphorylase, liver form
IPI00191521	6023	176	20	7.78	3344	84	20	5.11	52892	Tax_Id=10116 Gene_Symbol=Kynu Kynureninase
IPI00196684	4385	108	13	2.75	3743	113	18	5.1	45797	Tax_Id=10116 Gene_Symbol=Prkar2a cAMP-dependent protein kinase type II-alpha regulatory subunit
IPI00364585	3073	78	15	3.75	3131	80	18	5.07	38717	Tax_Id=10116 Gene_Symbol=Strap Serine-threonine kinase receptor-associated protein
IPI00870489	1089	35	9	0.82	5470	175	22	5.06	58609	Tax_Id=10116 Gene_Symbol=Snx2 sorting nexin 2
IPI00212796	3246	124	8	4.26	3541	114	9	4.98	24579	Tax_Id=10116 Gene_Symbol=Ran GTP-binding nuclear protein Ran
IPI00198021	15926	622	20	5.23	14047	493	20	4.97	73752	Tax_Id=10116 Gene_Symbol=Umod Uromodulin
IPI00392830	15661	600	22	4.96	12907	497	21	4.96	77410	Tax_Id=10116 Gene_Symbol=- Uncharacterized protein (Fragment)
IPI00327398	18218	595	38	6.55	7042	223	35	4.95	108440	Tax_Id=10116 Gene_Symbol=Enpep Isoform 1 of Glutamyl aminopeptidase
IPI00231925	1483	43	13	1.96	2106	71	16	4.94	41043	Tax_Id=10116 Gene_Symbol=Gnai2 Guanine nucleotide-binding protein G(i) subunit alpha-2
IPI00196630	3587	91	14	4.94	2061	71	14	4.94	33758	Tax_Id=10116 Gene_Symbol=Nat1 Arylamine N-acetyltransferase 1
IPI00372829	189	6	3	0.25	1923	59	14	4.92	42946	Tax_Id=10116 Gene_Symbol=Eif3m eukaryotic translation initiation factor 3, subunit M
IPI00366436	1267	27	13	0.96	2842	89	26	4.89	66896	Tax_Id=10116 Gene_Symbol=Eif3s6ip Eukaryotic translation initiation factor 3, subunit 6 interacting protein
IPI00198191	512	27	6	1.57	1579	58	10	4.87	26639	Tax_Id=10116 Gene_Symbol=Cacybp Calcyclin-binding protein
IPI00476899	1499	29	5	0.88	3502	89	7	4.84	24831	Tax_Id=10116 Gene_Symbol=Eef1b2 Uncharacterized protein
IPI00368347	22732	529	47	9.32	15842	378	35	4.83	118910	Tax_Id=10116 Gene_Symbol=Uba1 Ubiquitin-like modifier-activating enzyme 1
IPI00362757	2424	71	24	1.63	3330	119	32	4.83	93115	Tax_Id=10116 Gene_Symbol=Vil1 Villin 1
IPI00187707	332	9	3	0.5	803	32	9	4.82	23052	Tax_Id=10116 Gene_Symbol=Ppic Peptidyl-prolyl cis-trans isomerase
IPI00198232	8491	269	35	6.56	3201	109	35	4.79	84248	Tax_Id=10116 Gene_Symbol=Tars Uncharacterized protein
IPI00781730	244	10	8	0.38	4668	151	28	4.78	80567	Tax_Id=10116 Gene_Symbol=Dnm1l Isoform 6 of Dynamin-1-like protein
IPI00324047	5867	139	9	11.19	1798	50	7	4.76	25034	Tax_Id=10116 Gene_Symbol=Lypla1 Acyl-protein thioesterase 1
IPI00214246	2068	64	7	7.38	923	34	7	4.76	25133	Tax_Id=10116 Gene_Symbol=Lypla2 Acyl-protein thioesterase 2
IPI00372659	3078	66	12	4.14	1137	32	10	4.74	28809	Tax_Id=10116 Gene_Symbol=Dhrs11 Putative uncharacterized protein RGD1307935
IPI00231954	3666	69	15	1.53	3507	93	29	4.73	86635	Tax_Id=10116 Gene_Symbol=Pfkp 6-phosphofructokinase type C
IPI00208038	295	8	3	0.37	1310	49	15	4.73	40051	Tax_Id=10116 Gene_Symbol=Eif3h Eukaryotic translation initiation factor 3 subunit H
IPI00367409	4522	115	10	2.75	4699	112	14	4.68	38460	Tax_Id=10116 Gene_Symbol=RGD1305721 Uncharacterized protein
IPI00285606	2117	58	9	3.26	1077	42	11	4.68	21587	Tax_Id=10116 Gene_Symbol=Cdc42 Isoform 1 of Cell division control protein 42 homolog
IPI00476498	102	7	3	2.18	282	14	5	4.67	10294	Tax_Id=10116 Gene_Symbol=RGD1565363 Uncharacterized protein
IPI00198369	213	8	3	0.18	4381	142	21	4.65	59122	Tax_Id=10116 Gene_Symbol=Snx1 Sorting nexin-1
IPI00230939	654	16	3	1	2086	66	6	4.64	17882	Tax_Id=10116 Gene_Symbol=Rpl24 60S ribosomal protein L24
IPI00361216	1177	44	18	2.75	1805	56	19	4.61	55615	Tax_Id=10116 Gene_Symbol=Adsl Uncharacterized protein
IPI00231651	3880	108	7	3.2	2843	64	10	4.59	21804	Tax_Id=10116 Gene_Symbol=Basp1 Uncharacterized protein
IPI00201548	630	19	4	1.6	1690	50	6	4.59	16124	Tax_Id=10116 Gene_Symbol=Carhsp1 Calcium-regulated heat stable protein 1
IPI00212741	6635	153	21	2.84	5756	148	28	4.57	86083	Tax_Id=10116 Gene_Symbol=Pfkl 6-phosphofructokinase, liver type
IPI00364328	638	45	6	1.62	2386	106	9	4.56	29391	Tax_Id=10116 Gene_Symbol=Klk1c4 Uncharacterized protein
IPI00763198	4096	127	12	3.1	2282	87	14	4.52	42805	Tax_Id=10116 Gene_Symbol=Serpinb8 Uncharacterized protein
IPI00231553	1915	58	15	2.06	1496	58	17	4.52	54320	Tax_Id=10116 Gene_Symbol=Atxn10 Ataxin-10
IPI00196789	1689	55	6	1.51	2208	93	9	4.5	23824	Tax_Id=10116 Gene_Symbol=Rab8a Ras-related protein Rab-8A
IPI00555314	335	14	8	0.36	3040	119	30	4.46	83414	Tax_Id=10116 Gene_Symbol=Ddx1 ATP-dependent RNA helicase DDX1
IPI00204532	1197	34	11	0.95	2980	83	20	4.46	52716	Tax_Id=10116 Gene_Symbol=Usp14 Ubiquitin carboxyl-terminal hydrolase
IPI00464455	969	39	8	2.01	2258	69	13	4.46	37458	Tax_Id=10116 Gene_Symbol=Nagk N-acetyl-D-glucosamine kinase
IPI00471901	1423	32	7	0.36	3937	154	37	4.41	105020	Tax_Id=10116 Gene_Symbol=Ap2a2 Uncharacterized protein
IPI00231419	3494	112	23	6.3	1986	74	18	4.4	53045	Tax_Id=10116 Gene_Symbol=Blmh bleomycin hydrolase
IPI00206172	1242	37	9	1.79	1593	59	15	4.4	43395	Tax_Id=10116 Gene_Symbol=Mapk3 Isoform 1 of Mitogen-activated protein kinase 3
IPI00231705	3417	101	8	7.89	1420	46	7	4.37	18382	Tax_Id=10116 Gene_Symbol=Acp1 Isoform 2 of Low molecular weight phosphotyrosine protein phosphatase
IPI00364262	10131	293	25	3.23	3498	134	27	4.35	82482	Tax_Id=10116 Gene_Symbol=Gars glycyl-tRNA synthetase
IPI00758435	1161	52	13	3.38	1106	46	14	4.34	32124	Tax_Id=10116 Gene_Symbol=Casp6 Uncharacterized protein
IPI00362014	12493	275	57	1.82	13106	305	92	4.31	271671	Tax_Id=10116 Gene_Symbol=Tln1 talin-1
IPI00205990	856	30	14	1.44	2158	79	20	4.31	57507	Tax_Id=10116 Gene_Symbol=Ppp5c Serine/threonine-protein phosphatase 5
IPI00193049	1926	55	9	1.77	1323	45	12	4.3	34169	Tax_Id=10116 Gene_Symbol=Sult1a1 Sulfotransferase 1A1
IPI00203732	404	8	3	1.1	1303	33	6	4.29	16627	Tax_Id=10116 Gene_Symbol=Pfdn2 Prefoldin subunit 2
IPI00326305	16578	369	38	5.08	7876	222	38	4.28	114293	Tax_Id=10116 Gene_Symbol=Atp1a1 Sodium/potassium-transporting ATPase subunit alpha-1
IPI00563746	18523	477	4	1.52	12959	315	9	4.27	34266	Tax_Id=10116 Gene_Symbol=- Glyceraldehyde-3-phosphate dehydrogenase
IPI00193584	12330	346	30	6.49	3823	119	26	4.27	73372	Tax_Id=10116 Gene_Symbol=Rnpep Aminopeptidase B
IPI00471835	7325	198	36	4.59	5063	167	35	4.23	97327	Tax_Id=10116 Gene_Symbol=Hsph1 Heat shock protein 105 kDa
IPI00555303	1089	36	7	3.05	784	30	8	4.23	24683	Tax_Id=10116 Gene_Symbol=Pcmt1 Protein-L-isoaspartate(D-aspartate) O-methyltransferase
IPI00324019	8960	238	14	8.71	2822	97	16	4.22	46278	Tax_Id=10116 Gene_Symbol=Serpina1 Alpha-1-antiproteinase
IPI00196316	183	4	3	1.03	922	21	6	4.21	12930	Tax_Id=10116 Gene_Symbol=Eif1b Uncharacterized protein
IPI00364621	1976	66	11	1.14	5258	186	18	4.17	54468	Tax_Id=10116 Gene_Symbol=Anxa11 Uncharacterized protein
IPI00369350	532	18	4	1.27	988	39	7	4.17	18831	Tax_Id=10116 Gene_Symbol=Skp1 S-phase kinase-associated protein 1
IPI00196751	12033	309	18	2.43	9572	254	24	4.16	70427	Tax_Id=10116 Gene_Symbol=Hspa1b;Hspa1a Heat shock 70 kDa protein 1A/1B
IPI00199609	5787	237	47	5.21	3814	127	48	4.13	118376	Tax_Id=10116 Gene_Symbol=Ide Insulin-degrading enzyme
IPI00363619	406	9	3	0.63	949	28	7	4.12	18949	Tax_Id=10116 Gene_Symbol=Ap1s1 adaptor protein complex AP-1, sigma 1
IPI00207657	10003	274	33	4.47	6207	210	33	4.11	96631	Tax_Id=10116 Gene_Symbol=Usp5 Ubiquitin carboxyl-terminal hydrolase
IPI00869675	2738	91	11	4.59	1498	56	11	4.08	33060	Tax_Id=10116 Gene_Symbol=Capza1 F-actin-capping protein subunit alpha-1
IPI00215012	5669	199	27	6	3667	120	26	4.06	79254	Tax_Id=10116 Gene_Symbol=Nhlrc2 Uncharacterized protein
IPI00214665	2124	69	24	1.16	3509	116	42	4.04	121616	Tax_Id=10116 Gene_Symbol=Acly ATP-citrate synthase isoform 1
IPI00194524	34	2	2	0.17	2032	77	14	4.04	41239	Tax_Id=10116 Gene_Symbol=Prpsap2 Phosphoribosyl pyrophosphate synthase-associated protein 2
IPI00782070	2377	93	13	4.43	2421	74	13	4.04	43276	Tax_Id=10116 Gene_Symbol=Serpinb6a Uncharacterized protein
IPI00364701	3319	91	19	8.56	2143	77	15	4.02	39434	Tax_Id=10116 Gene_Symbol=RGD1311345 hypothetical protein LOC361201
IPI00563925	2597	86	14	2.05	2925	109	15	4	51605	Tax_Id=10116 Gene_Symbol=Ppm1b Uncharacterized protein
IPI00204499	61	4	2	0.13	2129	76	20	4	51617	Tax_Id=10116 Gene_Symbol=Eif2s3x Eukaryotic translation initiation factor 2 subunit 3
IPI00191354	348	31	9	1.35	905	72	13	4	33357	Tax_Id=10116 Gene_Symbol=Tpm3 Uncharacterized protein
IPI00364573	1521	55	10	2.77	1870	63	14	4	33446	Tax_Id=10116 Gene_Symbol=Gba3 cytosolic beta-glucosidase
IPI00950375	1149	31	2	1.24	1372	31	3	4	11217	Tax_Id=10116 Gene_Symbol=LOC100360095 Uncharacterized protein
IPI00421469	635	17	4	0.96	826	30	6	4	23278	Tax_Id=10116 Gene_Symbol=Cops8 COP9 signalosome complex subunit 8
IPI00365734	3343	78	18	1.27	4744	144	22	3.98	86159	Tax_Id=10116 Gene_Symbol=Aldh16a1 Aldehyde dehydrogenase family 16 member A1
IPI00373410	6420	185	24	5.46	3126	100	22	3.98	61838	Tax_Id=10116 Gene_Symbol=Sars Uncharacterized protein
IPI00205223	383	5	3	0.45	944	35	7	3.98	25384	Tax_Id=10116 Gene_Symbol=Eif3k Uncharacterized protein
IPI00358443	883	43	12	1.37	2235	89	19	3.96	51817	Tax_Id=10116 Gene_Symbol=Fkbp4 Peptidyl-prolyl cis-trans isomerase FKBP4
IPI00914231	5124	153	11	18.53	2151	64	8	3.95	27532	Tax_Id=10116 Gene_Symbol=Tpk1 Tpk1 protein
IPI00364504	2275	41	11	0.48	4663	132	32	3.94	98806	Tax_Id=10116 Gene_Symbol=Copg Coatomer subunit gamma
IPI00231610	1454	41	17	1.01	2759	91	29	3.91	82752	Tax_Id=10116 Gene_Symbol=Capn1 Calpain-1 catalytic subunit
IPI00373722	8303	175	37	2.92	3735	109	36	3.9	129943	Tax_Id=10116 Gene_Symbol=Ipo5 importin 5
IPI00950498	3365	118	13	2.48	2188	74	15	3.9	56361	Tax_Id=10116 Gene_Symbol=Ctsa Uncharacterized protein
IPI00203390	1862	33	7	0.8	1670	50	13	3.9	37961	Tax_Id=10116 Gene_Symbol=Ppp1cb Serine/threonine-protein phosphatase PP1-beta catalytic subunit
IPI00190290	363	9	3	0.7	726	28	10	3.9	23613	Tax_Id=10116 Gene_Symbol=Rras2 Uncharacterized protein
IPI00382182	1640	53	11	3.89	1000	40	11	3.89	31827	Tax_Id=10116 Gene_Symbol=Tsn Da2-35
IPI00553899	759	26	11	1.72	1406	53	15	3.88	38111	Tax_Id=10116 Gene_Symbol=Glrx3 Isoform 1 of Glutaredoxin-3
IPI00196632	1696	42	8	1.31	1333	48	13	3.88	33963	Tax_Id=10116 Gene_Symbol=Nat2 Arylamine N-acetyltransferase 2
IPI00196529	176	4	3	0.54	686	26	8	3.88	21627	Tax_Id=10116 Gene_Symbol=Hras GTPase HRas
IPI00395252	1238	47	6	4.92	1166	49	4	3.86	15489	Tax_Id=10116 Gene_Symbol=- Aldehyde dehydrogenase (NAD), cytosolic (Fragment)
IPI00208265	1687	32	7	1.11	1718	49	14	3.85	38229	Tax_Id=10116 Gene_Symbol=Ppp1ca Serine/threonine-protein phosphatase PP1-alpha catalytic subunit
IPI00230917	585	12	4	0.77	4482	114	7	3.84	21702	Tax_Id=10116 Gene_Symbol=Rpl18 60S ribosomal protein L18
IPI00204077	435	15	5	1.05	585	20	10	3.84	21751	Tax_Id=10116 Gene_Symbol=Rhog Uncharacterized protein
IPI00193753	973	39	11	1.34	1560	55	19	3.83	52714	Tax_Id=10116 Gene_Symbol=Cops2 Uncharacterized protein
IPI00372040	372	20	3	0.6	1278	52	7	3.82	19768	Tax_Id=10116 Gene_Symbol=Arpc4 actin-related protein 2/3 complex subunit 4
IPI00365286	9527	275	42	5.16	3764	131	45	3.81	117112	Tax_Id=10116 Gene_Symbol=Vcl Vinculin
IPI00869568	4328	97	20	1.31	4442	135	34	3.79	92467	Tax_Id=10116 Gene_Symbol=Vps35 maternal embryonic message 3
IPI00230876	3111	89	8	2.24	4816	125	9	3.79	32272	Tax_Id=10116 Gene_Symbol=Dnase1 Deoxyribonuclease-1
IPI00366785	1875	68	24	3.33	1941	75	29	3.79	63385	Tax_Id=10116 Gene_Symbol=Yars Tyrosyl-tRNA synthetase, cytoplasmic
IPI00205135	2513	75	19	1.58	2768	85	24	3.78	78028	Tax_Id=10116 Gene_Symbol=Tgm2 Transglutaminase 2, C polypeptide
IPI00365779	211	17	5	2.82	348	21	6	3.77	13608	Tax_Id=10116 Gene_Symbol=RGD1561459 Uncharacterized protein
IPI00324380	2520	61	7	11.4	818	22	6	3.71	15824	Tax_Id=10116 Gene_Symbol=Ttr Transthyretin
IPI00201262	45678	1402	60	13.35	7998	279	46	3.7	165038	Tax_Id=10116 Gene_Symbol=Mug1;LOC297568 Alpha-1-inhibitor 3
IPI00230916	528	23	5	1.17	3053	99	11	3.7	24351	Tax_Id=10116 Gene_Symbol=Rpl13 60S ribosomal protein L13
IPI00197411	947	30	6	0.89	3006	94	11	3.67	34976	Tax_Id=10116 Gene_Symbol=Pura Uncharacterized protein
IPI00189074	1326	39	10	0.64	3813	135	24	3.66	70884	Tax_Id=10116 Gene_Symbol=Pabpc1 Polyadenylate-binding protein 1
IPI00365645	2467	55	12	1.37	1542	58	20	3.64	66869	Tax_Id=10116 Gene_Symbol=RGD1311756 hypothetical protein LOC362769
IPI00331856	2405	68	11	2.41	935	37	12	3.64	30844	Tax_Id=10116 Gene_Symbol=Cbr1 Carbonyl reductase [NADPH] 1
IPI00201266	2998	74	6	3.6	2094	53	6	3.6	24644	Tax_Id=10116 Gene_Symbol=Nudt14 Uncharacterized protein
IPI00363236	355	24	11	0.33	3886	131	49	3.59	135632	Tax_Id=10116 Gene_Symbol=Lars Uncharacterized protein
IPI00372407	1882	52	7	1.25	1237	44	10	3.57	31213	Tax_Id=10116 Gene_Symbol=Apoa1bp Uncharacterized protein
IPI00911258	191	10	3	1.14	873	23	5	3.57	16171	Tax_Id=10116 Gene_Symbol=RGD1309350 Uncharacterized protein
IPI00189070	396	19	5	2.24	777	26	7	3.54	18425	Tax_Id=10116 Gene_Symbol=RGD1559786 UPF0587 protein C1orf123 homolog
IPI00195017	824	32	5	2.75	480	13	5	3.52	16287	Tax_Id=10116 Gene_Symbol=Pts 6-pyruvoyl tetrahydrobiopterin synthase
IPI00870712	231	10	3	0.52	1269	39	11	3.5	37963	Tax_Id=10116 Gene_Symbol=Cops6 Uncharacterized protein
IPI00200593	12103	281	19	7.29	1870	66	13	3.49	46760	Tax_Id=10116 Gene_Symbol=Serpina3k Serine protease inhibitor A3K
IPI00366069	20077	426	13	99.38	2219	70	9	3.48	29457	Tax_Id=10116 Gene_Symbol=Lhpp Phospholysine phosphohistidine inorganic pyrophosphate phosphatase
IPI00393341	1945	65	8	1.28	2686	105	12	3.47	42497	Tax_Id=10116 Gene_Symbol=Sult2b1 Isoform 2 of Sulfotransferase family cytosolic 2B member 1
IPI00231737	1853	89	14	5.3	561	37	14	3.44	36230	Tax_Id=10116 Gene_Symbol=Akr1b1 Aldose reductase
IPI00365783	1656	70	22	0.63	5781	220	46	3.42	145718	Tax_Id=10116 Gene_Symbol=Iars Uncharacterized protein
IPI00194832	241	8	5	1.1	543	21	8	3.41	20994	Tax_Id=10116 Gene_Symbol=Arl2 ADP-ribosylation factor-like protein 2
IPI00766976	4679	132	15	5.48	1896	53	12	3.39	40842	Tax_Id=10116 Gene_Symbol=Urod uroporphyrinogen decarboxylase
IPI00372815	1525	54	9	2.92	709	33	8	3.39	27605	Tax_Id=10116 Gene_Symbol=Apip Uncharacterized protein
IPI00359611	2966	69	9	2.37	3074	78	11	3.38	36526	Tax_Id=10116 Gene_Symbol=Psmd7 Uncharacterized protein
IPI00554247	3834	91	9	4.48	2303	60	8	3.37	27780	Tax_Id=10116 Gene_Symbol=Wbscr27 Uncharacterized protein
IPI00361781	899	34	8	1.75	975	40	13	3.36	34375	Tax_Id=10116 Gene_Symbol=Fn3krp Uncharacterized protein
IPI00212783	94	4	2	0.52	752	23	5	3.36	14544	Tax_Id=10116 Gene_Symbol=Rpl35 60S ribosomal protein L35
IPI00365935	1554	52	4	1.26	2354	67	7	3.35	18995	Tax_Id=10116 Gene_Symbol=Ptges3 Prostaglandin E synthase 3
IPI00782646	712	35	7	1.8	775	32	8	3.35	21172	Tax_Id=10116 Gene_Symbol=Ube2m Uncharacterized protein
IPI00476458	699	30	5	1.07	1453	52	7	3.29	25831	Tax_Id=10116 Gene_Symbol=Gpx3 Glutathione peroxidase
IPI00210872	11383	320	20	4.56	5168	130	18	3.28	86209	Tax_Id=10116 Gene_Symbol=Mep1a Meprin A subunit alpha
IPI00562304	1152	40	16	1.15	2666	85	31	3.28	88511	Tax_Id=10116 Gene_Symbol=Plaa Phospholipase A-2-activating protein
IPI00390981	779	29	10	1.07	2628	68	17	3.28	52689	Tax_Id=10116 Gene_Symbol=Copa Uncharacterized protein
IPI00193769	2580	70	12	4.13	1913	63	12	3.28	34831	Tax_Id=10116 Gene_Symbol=Sds Isoform 2 of L-serine dehydratase/L-threonine deaminase
IPI00205466	8883	240	41	3.17	5772	170	42	3.27	137985	Tax_Id=10116 Gene_Symbol=Cand1 Cullin-associated NEDD8-dissociated protein 1
IPI00368721	3356	89	15	6.6	2217	59	14	3.26	43911	Tax_Id=10116 Gene_Symbol=Amdhd2 Putative N-acetylglucosamine-6-phosphate deacetylase
IPI00202950	151	6	5	0.68	2202	75	8	3.25	30521	Tax_Id=10116 Gene_Symbol=Folr1 Folate binding protein
IPI00204698	554	18	4	1.47	626	28	6	3.24	17070	Tax_Id=10116 Gene_Symbol=Aif1l Uncharacterized protein
IPI00202703	2273	51	6	2.26	576	25	7	3.23	23882	Tax_Id=10116 Gene_Symbol=Ostf1 Osteoclast-stimulating factor 1
IPI00561142	1828	50	16	1.56	2516	94	18	3.22	57780	Tax_Id=10116 Gene_Symbol=Hars Histidyl-tRNA synthetase
IPI00371283	4058	92	10	4.34	1151	41	12	3.2	39848	Tax_Id=10116 Gene_Symbol=Mri1 Methylthioribose-1-phosphate isomerase
IPI00199421	983	23	6	0.78	636	24	11	3.2	33099	Tax_Id=10116 Gene_Symbol=Tsnax Translin-associated protein X
IPI00555188	3808	82	8	1.84	1811	58	9	3.16	33283	Tax_Id=10116 Gene_Symbol=Stard10 Uncharacterized protein
IPI00364072	1107	57	10	1.58	1434	62	10	3.15	40137	Tax_Id=10116 Gene_Symbol=Psmd8 proteasome 26S subunit, non-ATPase, 8
IPI00231502	2691	72	13	0.67	3665	145	33	3.14	106537	Tax_Id=10116 Gene_Symbol=Ap2b1 Isoform 2 of AP-2 complex subunit beta
IPI00365054	2840	104	15	1.86	3160	100	16	3.13	60899	Tax_Id=10116 Gene_Symbol=Fggy FGGY carbohydrate kinase domain containing
IPI00371204	128	4	3	0.28	1970	59	12	3.13	38087	Tax_Id=10116 Gene_Symbol=Eif3f Uncharacterized protein
IPI00421879	205	9	4	0.67	468	25	9	3.13	24340	Tax_Id=10116 Gene_Symbol=Pdcd10 Programmed cell death protein 10
IPI00476451	113	2	2	0.76	549	19	3	3.13	10497	Tax_Id=10116 Gene_Symbol=Rpl37a-ps1;Rpl37a Putative 60S ribosomal protein L37a
IPI00201106	479	20	6	3.13	409	14	6	3.13	17394	Tax_Id=10116 Gene_Symbol=Fhit Bis(5'-adenosyl)-triphosphatase
IPI00214417	1112	32	10	1.89	1199	35	12	3.12	35821	Tax_Id=10116 Gene_Symbol=Ppp6c Serine/threonine-protein phosphatase 6 catalytic subunit
IPI00200651	2294	56	11	2.51	2696	68	13	3.11	40482	Tax_Id=10116 Gene_Symbol=Nans N-acetylneuraminic acid synthase
IPI00955619	418	11	3	1.03	469	12	5	3.11	12849	Tax_Id=10116 Gene_Symbol=Sh3bgrl SH3 domain binding glutamic acid-rich protein like
IPI00364928	1278	39	7	1.79	1158	44	8	3.1	24387	Tax_Id=10116 Gene_Symbol=Nudt5 ADP-sugar pyrophosphatase
IPI00327202	10557	244	5	1.96	7344	187	6	3.09	29066	Tax_Id=10116 Gene_Symbol=Aqp1 Aquaporin-1
IPI00201403	1721	47	10	1.62	1633	57	15	3.09	42960	Tax_Id=10116 Gene_Symbol=Ppm1a Protein phosphatase 1A
IPI00364566	706	15	5	0.69	1545	40	11	3.08	36038	Tax_Id=10116 Gene_Symbol=Sec13 Protein SEC13 homolog
IPI00366523	293	8	5	0.75	491	20	10	3.07	33897	Tax_Id=10116 Gene_Symbol=Wdr61 WD repeat-containing protein 61
IPI00324618	3349	85	19	1.11	4351	128	32	3.06	108122	Tax_Id=10116 Gene_Symbol=Uso1 General vesicular transport factor p115
IPI00365246	1398	56	9	2.06	2422	84	10	3.05	33944	Tax_Id=10116 Gene_Symbol=Ppcs phosphopantothenoylcysteine synthetase
IPI00201969	304	9	4	0.55	2391	82	13	3.04	43319	Tax_Id=10116 Gene_Symbol=Vat1 Vesicle amine transport protein 1 homolog (T californica), isoform CRA_a
IPI00366953	140	10	7	0.59	945	62	16	3.02	48184	Tax_Id=10116 Gene_Symbol=Bzw1 Basic leucine zipper and W2 domain-containing protein 1
IPI00208471	208	8	4	0.36	2107	79	13	3	41275	Tax_Id=10116 Gene_Symbol=Psmd4 Uncharacterized protein
IPI00869847	210	5	2	0.36	1426	38	5	3	20212	Tax_Id=10116 Gene_Symbol=Copz1 Uncharacterized protein (Fragment)
IPI00231967	128	6	4	0.85	614	21	5	3	20183	Tax_Id=10116 Gene_Symbol=Arf6 ADP-ribosylation factor 6
IPI00192733	641	34	9	0.56	2147	90	22	2.99	64852	Tax_Id=10116 Gene_Symbol=Eif2a Uncharacterized protein
IPI00200828	1689	40	11	1.69	2079	51	12	2.99	48398	Tax_Id=10116 Gene_Symbol=Cops3 COP9 signalosome complex subunit 3
IPI00231038	279	9	5	0.87	1077	34	7	2.98	24985	Tax_Id=10116 Gene_Symbol=Psmd9 26S proteasome non-ATPase regulatory subunit 9
IPI00194003	2775	74	11	4.31	963	38	10	2.95	32232	Tax_Id=10116 Gene_Symbol=Impa2 Inositol monophosphatase 2
IPI00231736	2284	150	6	2.07	1952	60	7	2.91	39658	Tax_Id=10116 Gene_Symbol=Aldoc Fructose-bisphosphate aldolase C
IPI00197703	2951	69	14	7.15	573	26	11	2.91	30100	Tax_Id=10116 Gene_Symbol=Apoa1 Apolipoprotein A-I
IPI00215580	736	23	2	2.22	221	14	2	2.91	15798	Tax_Id=10116 Gene_Symbol=Atp6v0c V-type proton ATPase 16 kDa proteolipid subunit
IPI00948869	3532	129	28	2.88	2072	74	30	2.88	97361	Tax_Id=10116 Gene_Symbol=Pygb glycogen phosphorylase, brain form
IPI00360356	12365	498	8	2.87	4171	203	8	2.87	42278	Tax_Id=10116 Gene_Symbol=Actbl2 Uncharacterized protein
IPI00363952	4575	152	9	8.22	1475	58	8	2.87	32760	Tax_Id=10116 Gene_Symbol=Phyhd1 Phytanoyl-CoA dioxygenase domain-containing protein 1
IPI00203358	1656	30	7	0.96	1593	45	12	2.84	37701	Tax_Id=10116 Gene_Symbol=Ppp1cc Isoform Gamma-1 of Serine/threonine-protein phosphatase PP1-gamma catalytic subunit
IPI00209082	12796	347	23	2.27	6860	205	31	2.82	103466	Tax_Id=10116 Gene_Symbol=Actn1 Alpha-actinin-1
IPI00207335	3845	114	8	6.03	2474	66	7	2.82	25736	Tax_Id=10116 Gene_Symbol=Pafah1b2 Platelet-activating factor acetylhydrolase IB subunit beta
IPI00421563	1448	37	7	1.23	2203	65	11	2.81	35494	Tax_Id=10116 Gene_Symbol=Fhl1 four and a half LIM domains protein 1 isoform 1
IPI00202267	1231	37	8	2.01	1789	60	10	2.81	40390	Tax_Id=10116 Gene_Symbol=Gmppb Uncharacterized protein
IPI00188671	2221	62	11	2.28	1691	55	15	2.81	42806	Tax_Id=10116 Gene_Symbol=Galk1 Uncharacterized protein
IPI00331983	1082	35	10	1.56	1200	48	13	2.8	40532	Tax_Id=10116 Gene_Symbol=Adh1 Alcohol dehydrogenase 1
IPI00231106	3600	92	9	3.18	1250	47	10	2.8	33205	Tax_Id=10116 Gene_Symbol=Mpst 3-mercaptopyruvate sulfurtransferase
IPI00869818	1080	30	10	0.5	3500	87	26	2.78	87019	Tax_Id=10116 Gene_Symbol=Sec23a Uncharacterized protein
IPI00214262	608	19	8	0.87	1582	56	11	2.78	40655	Tax_Id=10116 Gene_Symbol=Nsfl1c NSFL1 cofactor p47
IPI00215184	329	13	4	1.43	1328	43	5	2.78	13791	Tax_Id=10116 Gene_Symbol=Rps25 40S ribosomal protein S25
IPI00199716	719	17	7	0.34	2809	67	27	2.77	87212	Tax_Id=10116 Gene_Symbol=Sec23b Uncharacterized protein
IPI00476086	653	12	5	0.48	1280	47	15	2.77	40731	Tax_Id=10116 Gene_Symbol=Atp6v0d1 Uncharacterized protein
IPI00214905	329	15	7	1.42	527	19	12	2.76	28549	Tax_Id=10116 Gene_Symbol=Tpm4 Tropomyosin alpha-4 chain
IPI00882480	2857	88	10	1.51	5154	194	14	2.75	55616	Tax_Id=10116 Gene_Symbol=Pcbp1 poly(rC) binding protein 1-like
IPI00366091	539	12	5	0.21	4273	143	22	2.75	82738	Tax_Id=10116 Gene_Symbol=Eps8l2 Uncharacterized protein
IPI00210009	815	28	6	0.94	1576	60	12	2.75	38388	Tax_Id=10116 Gene_Symbol=Nudc Nuclear migration protein nudC
IPI00213536	424	12	4	1.16	1569	59	8	2.74	28666	Tax_Id=10116 Gene_Symbol=Capns1 Calpain small subunit 1
IPI00363569	180	8	3	0.48	1392	44	7	2.74	23753	Tax_Id=10116 Gene_Symbol=Ranbp1 Uncharacterized protein
IPI00193816	417	27	11	0.68	2185	82	20	2.73	68226	Tax_Id=10116 Gene_Symbol=Abce1 Uncharacterized protein
IPI00421832	539	17	3	1.2	297	28	3	2.73	11391	Tax_Id=10116 Gene_Symbol=- Dermcidin
IPI00551815	1565	38	5	0.69	3182	72	11	2.72	36179	Tax_Id=10116 Gene_Symbol=Ybx1 Ybx1 protein
IPI00215532	558	25	3	0.64	843	30	5	2.72	18818	Tax_Id=10116 Gene_Symbol=Cuta Protein CutA
IPI00362534	878	19	4	0.19	1936	87	21	2.71	73499	Tax_Id=10116 Gene_Symbol=Ddx3x Uncharacterized protein
IPI00371269	1633	48	8	2.71	1374	63	7	2.71	23888	Tax_Id=10116 Gene_Symbol=Rab5b Uncharacterized protein
IPI00373115	2517	73	13	2.71	1761	55	14	2.71	51135	Tax_Id=10116 Gene_Symbol=Galk2 N-acetylgalactosamine kinase
IPI00190759	1363	70	13	3.74	1643	55	15	2.7	51228	Tax_Id=10116 Gene_Symbol=Fgg Isoform Gamma-B of Fibrinogen gamma chain
IPI00957776	286	13	6	1.67	389	19	5	2.7	18968	Tax_Id=10116 Gene_Symbol=Pcbd2 similar to dimerization cofactor of hepatocyte nuclear factor 1 (HNF1) from muscle
IPI00199273	4843	212	9	2.42	4777	202	11	2.69	41424	Tax_Id=10116 Gene_Symbol=St13 Hsc70-interacting protein
IPI00205273	4884	131	3	5.21	1486	50	3	2.69	11523	Tax_Id=10116 Gene_Symbol=Rup2 Urinary protein 1
IPI00367800	1376	36	13	1.87	1258	39	15	2.68	51458	Tax_Id=10116 Gene_Symbol=Agxt2l2 Uncharacterized protein
IPI00197684	7080	147	23	3.53	3118	98	21	2.67	76545	Tax_Id=10116 Gene_Symbol=Xpnpep2 X-prolyl aminopeptidase (Aminopeptidase P) 2, membrane-bound
IPI00422072	96	4	3	0.48	488	13	8	2.67	24094	Tax_Id=10116 Gene_Symbol=Guk1 guanylate kinase
IPI00373752	1726	49	22	0.32	6839	192	92	2.65	280122	Tax_Id=10116 Gene_Symbol=Flnb Uncharacterized protein
IPI00200498	2527	81	14	0.66	5629	189	27	2.64	127566	Tax_Id=10116 Gene_Symbol=Hdac6 Uncharacterized protein
IPI00205275	12052	204	2	3.72	4271	95	2	2.64	11630	Tax_Id=10116 Gene_Symbol=- Urinary protein 2
IPI00369242	157	6	3	0.38	999	38	8	2.64	29307	Tax_Id=10116 Gene_Symbol=Nubp2 Cytosolic Fe-S cluster assembly factor NUBP2
IPI00215583	295	13	3	1.24	299	21	5	2.64	19255	Tax_Id=10116 Gene_Symbol=Nudt3 Diphosphoinositol polyphosphate phosphohydrolase 1
IPI00767739	2480	84	11	6.86	1244	39	8	2.63	24349	Tax_Id=10116 Gene_Symbol=Asmtl acetylserotonin O-methyltransferase-like
IPI00372810	537	16	8	0.17	4760	190	46	2.62	163496	Tax_Id=10116 Gene_Symbol=Eif3a Eukaryotic translation initiation factor 3 subunit A
IPI00364904	481	15	12	0.42	2785	76	35	2.62	110204	Tax_Id=10116 Gene_Symbol=Kif5b Kinesin-1 heavy chain
IPI00364910	1333	44	18	1.01	1076	51	25	2.62	87540	Tax_Id=10116 Gene_Symbol=Cul2 Uncharacterized protein
IPI00231331	83	3	2	0.15	1041	51	14	2.61	44638	Tax_Id=10116 Gene_Symbol=Map2k2 Uncharacterized protein
IPI00207275	100	6	2	0.33	311	16	6	2.61	21841	Tax_Id=10116 Gene_Symbol=Apom Apolipoprotein M
IPI00195750	783	30	6	5.15	456	12	4	2.57	16990	Tax_Id=10116 Gene_Symbol=RGD1311186 Uncharacterized protein
IPI00367135	2746	76	16	3.35	2171	55	12	2.56	47682	Tax_Id=10116 Gene_Symbol=Scly Selenocysteine lyase
IPI00569400	196	13	7	0.16	3243	130	45	2.55	153113	Tax_Id=10116 Gene_Symbol=RGD1307222 similar to mKIAA0664 protein
IPI00230979	858	23	12	1.23	1685	71	17	2.54	55689	Tax_Id=10116 Gene_Symbol=Nampt Nicotinamide phosphoribosyltransferase
IPI00190377	911	29	8	0.96	1017	35	13	2.54	37608	Tax_Id=10116 Gene_Symbol=Taldo1 Transaldolase
IPI00205988	467	31	7	4.69	455	17	6	2.54	19651	Tax_Id=10116 Gene_Symbol=Ufc1 Ubiquitin-fold modifier-conjugating enzyme 1
IPI00211795	603	17	4	4.08	748	17	3	2.54	17142	Tax_Id=10116 Gene_Symbol=A2ld1 Gamma-glutamylaminecyclotransferase
IPI00230901	200	20	4	0.41	1069	47	16	2.53	55872	Tax_Id=10116 Gene_Symbol=Gpt Alanine aminotransferase 1
IPI00204899	257	5	4	0.29	1465	49	14	2.51	50890	Tax_Id=10116 Gene_Symbol=Sept7 septin-7 isoform a
IPI00231118	2111	60	13	6.28	1079	42	9	2.5	30203	Tax_Id=10116 Gene_Symbol=Calb1 Calbindin
IPI00213299	375	13	6	1.08	345	23	9	2.5	30156	Tax_Id=10116 Gene_Symbol=Mapre1 Microtubule-associated protein RP/EB family member 1
IPI00200661	5736	171	58	1.36	6238	198	77	2.49	275101	Tax_Id=10116 Gene_Symbol=Fasn Fatty acid synthase
IPI00193247	5393	130	31	2.59	3890	118	33	2.49	110942	Tax_Id=10116 Gene_Symbol=Cse1l Uncharacterized protein
IPI00194471	477	11	4	0.26	1986	61	18	2.49	56274	Tax_Id=10116 Gene_Symbol=Psmd5 Proteasome (Prosome, macropain) 26S subunit, non-ATPase, 5 (Predicted), isoform CRA_b
IPI00382153	15124	397	14	1.54	7846	298	17	2.46	61959	Tax_Id=10116 Gene_Symbol=Krt5 Keratin, type II cytoskeletal 5
IPI00870220	658	18	4	1.9	681	21	5	2.46	17372	Tax_Id=10116 Gene_Symbol=Pfdn5 prefoldin 5
IPI00564133	4545	134	13	2.24	2315	66	16	2.45	51582	Tax_Id=10116 Gene_Symbol=Kat3 Kynurenine--oxoglutarate transaminase 3
IPI00362407	3131	50	9	1.23	1762	60	14	2.45	43731	Tax_Id=10116 Gene_Symbol=Inpp1 Uncharacterized protein
IPI00203443	1553	40	9	2.75	1097	34	8	2.44	35980	Tax_Id=10116 Gene_Symbol=Ptgr1 Prostaglandin reductase 1
IPI00212666	39682	1198	55	8.87	6447	234	44	2.4	166590	Tax_Id=10116 Gene_Symbol=Mug1;LOC297568 Isoform 1 of Murinoglobulin-1
IPI00189358	753	18	6	0.93	1674	38	12	2.4	33626	Tax_Id=10116 Gene_Symbol=Purb Uncharacterized protein
IPI00390975	19153	584	12	3	7958	379	13	2.39	57670	Tax_Id=10116 Gene_Symbol=Krt10 Uncharacterized protein
IPI00782342	50666	1017	12	3.2	15635	366	10	2.39	44362	Tax_Id=10116 Gene_Symbol=- Enolase
IPI00373585	674	33	11	1.41	947	49	15	2.39	47074	Tax_Id=10116 Gene_Symbol=Tbc1d13 Uncharacterized protein
IPI00231848	14237	504	29	2.21	8971	339	31	2.37	127410	Tax_Id=10116 Gene_Symbol=Egf Pro-epidermal growth factor
IPI00389636	5006	102	16	1.62	2331	63	21	2.36	76855	Tax_Id=10116 Gene_Symbol=Ppp2r1b Uncharacterized protein
IPI00365389	496	16	5	1.57	562	16	6	2.36	23201	Tax_Id=10116 Gene_Symbol=Hddc2 Uncharacterized protein
IPI00371286	225	14	6	0.62	835	30	10	2.35	39424	Tax_Id=10116 Gene_Symbol=Asna1 Uncharacterized protein
IPI00363859	575	29	9	1.73	516	25	8	2.34	31376	Tax_Id=10116 Gene_Symbol=Tiprl TIP41-like protein
IPI00204808	6256	189	16	2.76	4621	147	17	2.33	80155	Tax_Id=10116 Gene_Symbol=Mep1b Meprin A subunit beta
IPI00206703	115	8	4	0.71	543	33	7	2.33	23417	Tax_Id=10116 Gene_Symbol=Ralb Ras-related protein Ral-B
IPI00766071	1233	35	9	0.87	1678	50	14	2.31	56038	Tax_Id=10116 Gene_Symbol=LOC679383 RCG35745
IPI00191997	258	7	2	0.1	1407	44	18	2.31	64303	Tax_Id=10116 Gene_Symbol=Eefsec Uncharacterized protein
IPI00554034	636	22	2	0.3	1095	42	5	2.29	23689	Tax_Id=10116 Gene_Symbol=Rab6a Ras-related protein Rab-6A
IPI00363647	867	30	6	1.92	1115	36	8	2.29	26421	Tax_Id=10116 Gene_Symbol=Sdsl Uncharacterized protein
IPI00203165	353	5	2	0.43	458	15	9	2.29	26435	Tax_Id=10116 Gene_Symbol=Vps28 Vacuolar protein sorting-associated protein 28 homolog
IPI00205325	15832	464	87	0.97	23325	627	130	2.28	537697	Tax_Id=10116 Gene_Symbol=Lrp2 Low-density lipoprotein receptor-related protein 2
IPI00464687	252	12	5	0.39	1284	53	16	2.28	48270	Tax_Id=10116 Gene_Symbol=Atp6v1c2 Isoform 1 of V-type proton ATPase subunit C 2
IPI00210733	1148	50	7	1.86	1218	61	6	2.26	23828	Tax_Id=10116 Gene_Symbol=Rab5a Uncharacterized protein
IPI00370034	195	15	4	0.23	1486	56	15	2.26	62434	Tax_Id=10116 Gene_Symbol=Coasy Uncharacterized protein
IPI00362353	535	19	4	0.54	1737	49	7	2.25	29467	Tax_Id=10116 Gene_Symbol=- Uncharacterized protein
IPI00358206	176	9	5	0.19	1549	56	25	2.24	90319	Tax_Id=10116 Gene_Symbol=Cul1 Uncharacterized protein
IPI00369235	1832	53	9	2.24	1395	42	10	2.24	35035	Tax_Id=10116 Gene_Symbol=Pgp phosphoglycolate phosphatase
IPI00679256	261	16	4	0.23	1171	38	17	2.24	62668	Tax_Id=10116 Gene_Symbol=Ces1f Liver carboxylesterase 4
IPI00210234	5745	241	20	1.95	2552	99	22	2.23	71148	Tax_Id=10116 Gene_Symbol=Pls3 Plastin-3
IPI00198887	327	6	4	0.25	974	37	16	2.23	57315	Tax_Id=10116 Gene_Symbol=P4hb Protein disulfide-isomerase
IPI00210495	42	3	2	0.16	687	37	9	2.22	43527	Tax_Id=10116 Gene_Symbol=Rad23b UV excision repair protein RAD23 homolog B
IPI00362310	1005	28	4	0.95	828	28	11	2.21	38079	Tax_Id=10116 Gene_Symbol=Chordc1 Cysteine and histidine-rich domain-containing protein 1
IPI00324451	3622	124	27	1.54	2629	108	34	2.19	128036	Tax_Id=10116 Gene_Symbol=Ddb1 DNA damage-binding protein 1
IPI00231726	1544	45	11	1.53	1757	66	11	2.19	41066	Tax_Id=10116 Gene_Symbol=Gnai3 Guanine nucleotide-binding protein G(k) subunit alpha
IPI00357937	64	3	3	0.54	281	12	6	2.19	21514	Tax_Id=10116 Gene_Symbol=Nat5 Uncharacterized protein
IPI00198619	188	17	6	0.64	1130	42	17	2.18	58199	Tax_Id=10116 Gene_Symbol=Ppat Amidophosphoribosyltransferase
IPI00212811	3914	82	9	2.46	846	27	10	2.18	38358	Tax_Id=10116 Gene_Symbol=Ctsb Cathepsin B
IPI00325147	1132	27	8	1.16	964	25	12	2.18	41146	Tax_Id=10116 Gene_Symbol=Fdps Farnesyl pyrophosphate synthase
IPI00563679	472	17	5	0.23	2211	101	24	2.17	92147	Tax_Id=10116 Gene_Symbol=Ap1g1 Uncharacterized protein
IPI00231293	1711	44	10	0.68	2124	72	20	2.17	86361	Tax_Id=10116 Gene_Symbol=Pfkm 6-phosphofructokinase, muscle type
IPI00364093	1580	45	8	2.52	697	30	8	2.14	27515	Tax_Id=10116 Gene_Symbol=Tbcb ZH14 protein
IPI00464805	1389	34	5	0.63	2782	122	10	2.13	38955	Tax_Id=10116 Gene_Symbol=Pcbp2 Poly(RC) binding protein 2
IPI00366131	170	25	2	0.57	631	28	4	2.11	13384	Tax_Id=10116 Gene_Symbol=RGD1561843 ribosomal protein L23a-like
IPI00211336	302	9	3	2.11	165	8	3	2.11	10527	Tax_Id=10116 Gene_Symbol=Sh3bgrl3 Uncharacterized protein
IPI00914195	90	8	4	0.91	342	13	6	2.1	19172	Tax_Id=10116 Gene_Symbol=Lgalsl galectin-related protein
IPI00363771	1259	29	10	0.43	4450	130	27	2.08	108943	Tax_Id=10116 Gene_Symbol=Eif3b Uncharacterized protein
IPI00914189	215	7	4	0.13	3026	103	28	2.08	106053	Tax_Id=10116 Gene_Symbol=Eif3c Eukaryotic translation initiation factor 3 subunit C
IPI00206712	1723	48	10	2.41	910	28	10	2.08	30834	Tax_Id=10116 Gene_Symbol=Impa1 Inositol monophosphatase 1
IPI00192724	134	4	2	0.57	212	8	4	2.08	13508	Tax_Id=10116 Gene_Symbol=RGD1305593;LOC100361517 Uncharacterized protein
IPI00194974	92	4	3	0.21	2130	73	13	2.07	51281	Tax_Id=10116 Gene_Symbol=Hnrnpk Uncharacterized protein
IPI00373403	1079	67	4	0.24	2062	88	18	2.06	60012	Tax_Id=10116 Gene_Symbol=Ahcyl1 Adenosylhomocysteinase
IPI00366263	113	3	2	0.05	2070	72	32	2.06	121314	Tax_Id=10116 Gene_Symbol=RGD1564420 similar to Hypothetical protein MGC31278
IPI00231742	762	23	11	0.8	1765	58	17	2.06	60062	Tax_Id=10116 Gene_Symbol=Cat Catalase
IPI00212969	57	4	2	0.32	587	31	9	2.06	33995	Tax_Id=10116 Gene_Symbol=Hnrnpa2b1 Isoform B0b of Heterogeneous nuclear ribonucleoproteins A2/B1
IPI00231284	765	27	12	0.97	1143	45	20	2.05	66117	Tax_Id=10116 Gene_Symbol=Rabggta Geranylgeranyl transferase type-2 subunit alpha
IPI00210521	449	13	6	0.99	674	26	11	2.05	36951	Tax_Id=10116 Gene_Symbol=Carkd Uncharacterized protein
IPI00768349	540	15	4	1.44	532	12	4	2.05	13693	Tax_Id=10116 Gene_Symbol=Acyp2 acylphosphatase-2
IPI00360930	4522	138	11	15.14	274	14	9	2.04	28339	Tax_Id=10116 Gene_Symbol=Car1 Carbonic anhydrase 1
IPI00206624	6410	154	7	0.56	5204	138	18	2.03	72473	Tax_Id=10116 Gene_Symbol=Hspa5 78 kDa glucose-regulated protein
IPI00198440	2955	85	8	5.15	2183	46	4	2.03	31272	Tax_Id=10116 Gene_Symbol=Gnpda2 Uncharacterized protein
IPI00205389	1025	34	13	1.26	941	38	17	2.03	54828	Tax_Id=10116 Gene_Symbol=Fgb Isoform 1 of Fibrinogen beta chain
IPI00363402	15470	287	2	0.2	12813	331	5	2.02	34419	Tax_Id=10116 Gene_Symbol=- Uncharacterized protein (Fragment)
IPI00365579	1780	62	7	2.98	1449	46	8	2.02	34409	Tax_Id=10116 Gene_Symbol=Rbks Uncharacterized protein
IPI00365263	498	17	5	1.09	262	14	7	2.02	25476	Tax_Id=10116 Gene_Symbol=Pithd1 Uncharacterized protein
IPI00358404	191	8	5	0.48	1521	51	12	2.01	49228	Tax_Id=10116 Gene_Symbol=Etf1 Eukaryotic peptide chain release factor subunit 1
IPI00197585	3036	95	14	3.04	999	39	14	2.01	43318	Tax_Id=10116 Gene_Symbol=Myg1 UPF0160 protein MYG1, mitochondrial
IPI00551732	400	9	7	0.62	1045	36	11	2	46344	Tax_Id=10116 Gene_Symbol=Dnaja2 Uncharacterized protein
IPI00204359	860	19	5	4.8	549	16	4	2	13825	Tax_Id=10116 Gene_Symbol=B2m Beta-2-microglobulin
IPI00950036	1920	55	16	1.71	1125	49	18	1.98	67519	Tax_Id=10116 Gene_Symbol=Ddb1 Uncharacterized protein (Fragment)
IPI00231247	71	2	2	0.16	691	39	12	1.98	43779	Tax_Id=10116 Gene_Symbol=Map2k1 Dual specificity mitogen-activated protein kinase kinase 1
IPI00213546	12398	293	12	1.26	9106	225	15	1.96	70904	Tax_Id=10116 Gene_Symbol=Hspa1l Heat shock 70 kDa protein 1-like
IPI00421490	10966	310	18	5.32	5489	157	14	1.96	59041	Tax_Id=10116 Gene_Symbol=Naprt1 Nicotinate phosphoribosyltransferase
IPI00551671	1337	57	16	7.74	616	28	11	1.96	32098	Tax_Id=10116 Gene_Symbol=Pitpnb Uncharacterized protein
IPI00364821	352	6	3	0.26	640	24	10	1.96	41063	Tax_Id=10116 Gene_Symbol=Atp6v0d2 V-type proton ATPase subunit d 2
IPI00204261	6518	164	23	2.59	2387	68	22	1.95	98377	Tax_Id=10116 Gene_Symbol=Kpnb1 Uncharacterized protein
IPI00372739	35	3	2	0.16	1070	30	11	1.95	44147	Tax_Id=10116 Gene_Symbol=Metap1 Methionine aminopeptidase
IPI00198316	179	6	3	0.5	376	16	7	1.94	23247	Tax_Id=10116 Gene_Symbol=Rab18 Ras-related protein Rab-18
IPI00371187	899	43	5	0.96	1702	72	4	1.93	23296	Tax_Id=10116 Gene_Symbol=Rab35 Ras-related protein Rab-35
IPI00358083	1037	28	6	0.71	750	38	10	1.93	41385	Tax_Id=10116 Gene_Symbol=Ppp1r7 Protein phosphatase 1 regulatory subunit 7
IPI00564327	29855	903	38	4.39	4670	192	34	1.92	163078	Tax_Id=10116 Gene_Symbol=Mug2 Uncharacterized protein
IPI00209144	263	5	2	0.06	2370	76	28	1.92	111281	Tax_Id=10116 Gene_Symbol=Exoc4 Exocyst complex component 4
IPI00766571	137	4	4	0.13	1041	56	28	1.92	102241	Tax_Id=10116 Gene_Symbol=Naa15 Uncharacterized protein
IPI00202139	327	13	4	0.71	702	24	9	1.92	29384	Tax_Id=10116 Gene_Symbol=Ccs Copper chaperone for superoxide dismutase
IPI00359103	700	18	2	0.36	1178	31	5	1.91	20468	Tax_Id=10116 Gene_Symbol=Rpl11 60S ribosomal protein L11
IPI00287338	2171	59	21	0.82	1755	73	30	1.9	124099	Tax_Id=10116 Gene_Symbol=Xpo1 Exportin-1
IPI00211133	638	16	5	0.53	717	34	10	1.9	44995	Tax_Id=10116 Gene_Symbol=Cdc37 Hsp90 co-chaperone Cdc37
IPI00387816	5569	494	8	1.25	2043	138	8	1.88	39098	Tax_Id=10116 Gene_Symbol=- Enolase (Fragment)
IPI00209265	689	28	5	0.69	1327	48	8	1.87	36092	Tax_Id=10116 Gene_Symbol=Ggh Gamma-glutamyl hydrolase
IPI00211512	73	4	2	0.25	1003	35	10	1.87	42249	Tax_Id=10116 Gene_Symbol=Arpc1b Uncharacterized protein
IPI00203575	290	12	3	0.69	519	33	5	1.87	23709	Tax_Id=10116 Gene_Symbol=Rala Ras-related protein Ral-A
IPI00372183	6600	84	7	0.4	3527	94	22	1.86	95017	Tax_Id=10116 Gene_Symbol=Hspa4l Uncharacterized protein
IPI00201819	618	25	9	1.32	1845	51	12	1.86	45464	Tax_Id=10116 Gene_Symbol=Aarsd1 Alanyl-tRNA editing protein Aarsd1
IPI00214798	543	27	5	0.5	457	33	12	1.85	39352	Tax_Id=10116 Gene_Symbol=Cab39l Uncharacterized protein
IPI00204104	1804	69	13	4.56	429	22	9	1.85	33165	Tax_Id=10116 Gene_Symbol=Fbxo6 F-box only protein 6
IPI00365769	3002	90	29	0.82	4215	161	54	1.83	189513	Tax_Id=10116 Gene_Symbol=Iqgap1 ras GTPase-activating-like protein IQGAP1
IPI00210900	3749	109	9	1.41	1725	73	10	1.83	39738	Tax_Id=10116 Gene_Symbol=Ambp Protein AMBP
IPI00326140	11923	394	45	3.06	4257	167	38	1.82	168388	Tax_Id=10116 Gene_Symbol=Pzp Alpha-1-macroglobulin
IPI00204295	827	17	6	0.31	2029	83	17	1.82	71188	Tax_Id=10116 Gene_Symbol=Pabpc4 Pabpc4 protein
IPI00201021	654	26	9	0.68	1528	61	15	1.82	68174	Tax_Id=10116 Gene_Symbol=LOC100364597;LOC100363253 5-nucleotidase, cytosolic II-like
IPI00205168	39	4	3	0.34	656	27	13	1.81	43035	Tax_Id=10116 Gene_Symbol=Prmt1 Uncharacterized protein
IPI00231864	374	12	5	3.66	219	9	4	1.79	11712	Tax_Id=10116 Gene_Symbol=LOC100363502;Cycs Cytochrome c, somatic
IPI00366221	257	9	6	1.15	570	19	7	1.78	24547	Tax_Id=10116 Gene_Symbol=Rab21 Ras-related protein Rab-21
IPI00372679	623	20	5	1.15	299	18	7	1.78	24585	Tax_Id=10116 Gene_Symbol=Thtpa Thiamine-triphosphatase
IPI00957208	17915	345	11	0.9	8373	329	14	1.77	59675	Tax_Id=10116 Gene_Symbol=LOC100365213 keratin 6A-like
IPI00210147	2228	50	16	0.64	5163	151	30	1.77	136328	Tax_Id=10116 Gene_Symbol=Sec31a Isoform 1 of Protein transport protein Sec31A
IPI00361827	2338	105	23	3.59	979	33	17	1.76	69528	Tax_Id=10116 Gene_Symbol=Pgm2 Uncharacterized protein
IPI00194085	21	5	2	0.16	429	20	11	1.76	43975	Tax_Id=10116 Gene_Symbol=Vps36 Vacuolar protein-sorting-associated protein 36
IPI00767794	1232	18	2	0.07	2385	72	24	1.75	98776	Tax_Id=10116 Gene_Symbol=RGD1566215 hypothetical protein LOC301742
IPI00422053	366	13	4	0.33	932	44	12	1.74	44326	Tax_Id=10116 Gene_Symbol=Gna13 Guanine nucleotide binding protein alpha 13
IPI00197952	560	24	9	1.28	280	18	10	1.74	34545	Tax_Id=10116 Gene_Symbol=Srm Uncharacterized protein
IPI00869546	1931	52	18	0.72	2488	86	30	1.73	125373	Tax_Id=10116 Gene_Symbol=Xpo7 Uncharacterized protein
IPI00371307	108	6	2	0.2	1076	37	9	1.73	34674	Tax_Id=10116 Gene_Symbol=Lztfl1 Leucine zipper transcription factor-like protein 1
IPI00364191	845	41	16	0.58	1781	63	34	1.72	119395	Tax_Id=10116 Gene_Symbol=Uba6 Uncharacterized protein
IPI00369973	1439	48	11	1.4	1605	41	12	1.71	51120	Tax_Id=10116 Gene_Symbol=Shpk Uncharacterized protein
IPI00369415	609	21	5	2.18	531	19	4	1.7	18727	Tax_Id=10116 Gene_Symbol=RGD1309138 Uncharacterized protein
IPI00767001	58	5	3	0.22	708	25	12	1.69	48266	Tax_Id=10116 Gene_Symbol=RGD1561490 Similar to Adaptor-related protein complex 1, mu 2 subunit
IPI00199114	43	2	2	0.25	676	25	7	1.68	28718	Tax_Id=10116 Gene_Symbol=Anp32a Acidic leucine-rich nuclear phosphoprotein 32 family member A
IPI00779658	63	5	3	0.28	132	13	8	1.67	38784	Tax_Id=10116 Gene_Symbol=Ube2z Ubiquitin-conjugating enzyme E2 Z
IPI00454403	4642	122	8	2.57	2177	65	7	1.66	32267	Tax_Id=10116 Gene_Symbol=Isoc1 Isochorismatase domain-containing protein 1
IPI00766037	668	17	7	0.59	1345	40	13	1.66	55495	Tax_Id=10116 Gene_Symbol=Glyctk Glycerate kinase
IPI00362967	652	19	8	1.12	1045	36	11	1.65	42410	Tax_Id=10116 Gene_Symbol=Gmds Uncharacterized protein
IPI00190701	2341	67	11	2.17	758	29	9	1.65	35788	Tax_Id=10116 Gene_Symbol=Apoe Apolipoprotein E
IPI00197956	1000	36	14	1.65	744	26	14	1.65	52375	Tax_Id=10116 Gene_Symbol=Uba3 NEDD8-activating enzyme E1 catalytic subunit
IPI00464670	561	14	3	0.28	497	17	9	1.65	39060	Tax_Id=10116 Gene_Symbol=Capg Macrophage-capping protein
IPI00194880	459	16	5	0.38	1216	65	13	1.64	49380	Tax_Id=10116 Gene_Symbol=Eif5 Eukaryotic translation initiation factor 5
IPI00194792	282	7	5	0.41	1327	40	12	1.64	45952	Tax_Id=10116 Gene_Symbol=Lancl1 LanC-like protein 1
IPI00209905	125	10	2	0.52	733	25	6	1.64	22510	Tax_Id=10116 Gene_Symbol=Sar1b GTP-binding protein SAR1b
IPI00198988	454	14	4	1.64	301	8	6	1.64	19248	Tax_Id=10116 Gene_Symbol=Nme3 Nucleoside diphosphate kinase
IPI00199872	715	34	7	0.74	1701	69	13	1.63	46091	Tax_Id=10116 Gene_Symbol=Gnas Isoform Gnas-1 of Guanine nucleotide-binding protein G(s) subunit alpha isoforms short
IPI00211392	503	14	8	0.54	672	25	12	1.63	59504	Tax_Id=10116 Gene_Symbol=Ftcd Formimidoyltransferase-cyclodeaminase
IPI00194345	2969	57	9	2.91	589	23	8	1.62	39622	Tax_Id=10116 Gene_Symbol=Hmbs Isoform 1 of Porphobilinogen deaminase
IPI00208188	373	9	7	0.4	1242	39	14	1.6	67110	Tax_Id=10116 Gene_Symbol=Stxbp2 Syntaxin-binding protein 2
IPI00206030	544	18	7	0.73	618	27	11	1.6	46676	Tax_Id=10116 Gene_Symbol=Brox BRO1 domain-containing protein BROX
IPI00367835	598	9	2	0.37	380	12	3	1.6	19578	Tax_Id=10116 Gene_Symbol=Tnfaip8 Uncharacterized protein
IPI00454475	8730	265	6	0.65	7054	268	11	1.58	57391	Tax_Id=10116 Gene_Symbol=Krt77 Keratin, type II cytoskeletal 1b
IPI00208644	490	19	8	0.61	1336	55	13	1.58	53964	Tax_Id=10116 Gene_Symbol=Gps1 COP9 signalosome complex subunit 1
IPI00207668	3141	100	18	1.7	1103	43	18	1.58	71172	Tax_Id=10116 Gene_Symbol=Afm Afamin
IPI00390212	2115	43	15	1.58	708	27	15	1.58	60915	Tax_Id=10116 Gene_Symbol=Nae1 NEDD8-activating enzyme E1 regulatory subunit
IPI00464529	38	3	2	0.21	1116	42	10	1.57	50796	Tax_Id=10116 Gene_Symbol=G3bp2 Uncharacterized protein
IPI00475480	2858	167	12	2.31	2470	178	7	1.56	37061	Tax_Id=10116 Gene_Symbol=Sfn stratifin
IPI00358157	410	16	7	1.16	651	27	11	1.56	37157	Tax_Id=10116 Gene_Symbol=Cdk6 cell division protein kinase 6
IPI00366405	1198	37	11	2.31	331	19	9	1.56	37038	Tax_Id=10116 Gene_Symbol=Fam49b Uncharacterized protein
IPI00421857	16894	475	8	0.72	12472	412	12	1.55	65190	Tax_Id=10116 Gene_Symbol=Krt1 Keratin, type II cytoskeletal 1
IPI00365695	1517	40	6	1.54	655	29	8	1.54	30538	Tax_Id=10116 Gene_Symbol=Cops7a COP9 complex subunit 7a isoform 2
IPI00364856	805	32	11	0.48	2714	86	26	1.53	107825	Tax_Id=10116 Gene_Symbol=Ddx58 Uncharacterized protein
IPI00365507	1128	35	10	2.67	739	21	8	1.53	34057	Tax_Id=10116 Gene_Symbol=Memo1 Protein MEMO1
IPI00365390	127	8	2	0.59	328	14	5	1.53	20080	Tax_Id=10116 Gene_Symbol=Hint3 Histidine triad nucleotide-binding protein 3
IPI00368457	39	2	2	0.1	720	47	15	1.52	69506	Tax_Id=10116 Gene_Symbol=Gspt1 Uncharacterized protein
IPI00758468	3277	83	13	1.67	3136	67	10	1.51	52066	Tax_Id=10116 Gene_Symbol=Pgcp Plasma glutamate carboxypeptidase
IPI00325260	1277	34	4	0.58	1888	64	7	1.51	34435	Tax_Id=10116 Gene_Symbol=Sgta Uncharacterized protein
IPI00190530	526	20	8	1.32	479	21	10	1.51	41523	Tax_Id=10116 Gene_Symbol=Mapk14 Isoform 1 of Mitogen-activated protein kinase 14
IPI00372557	1022	27	11	0.35	3693	119	34	1.49	141535	Tax_Id=10116 Gene_Symbol=Vars Valyl-tRNA synthetase
IPI00554244	749	30	14	0.66	903	43	21	1.49	95411	Tax_Id=10116 Gene_Symbol=Ampd2 AMP deaminase 2
IPI00200437	585	24	6	1.29	426	25	12	1.47	42285	Tax_Id=10116 Gene_Symbol=Gna11 Guanine nucleotide-binding protein subunit alpha-11
IPI00210357	1553	24	4	0.41	1287	53	8	1.46	46043	Tax_Id=10116 Gene_Symbol=Hnrnpf Heterogeneous nuclear ribonucleoprotein F
IPI00421931	308	14	6	0.67	966	44	10	1.46	49732	Tax_Id=10116 Gene_Symbol=Metap2 Methionine aminopeptidase
IPI00230868	82	4	2	0.16	525	25	11	1.46	42402	Tax_Id=10116 Gene_Symbol=Gnaq Guanine nucleotide-binding protein G(q) subunit alpha
IPI00566286	2152	82	5	2.5	696	53	5	1.45	35422	Tax_Id=10116 Gene_Symbol=LOC499735 heat shock protein 1, alpha-like
IPI00948498	620	23	8	1.17	588	26	11	1.45	53627	Tax_Id=10116 Gene_Symbol=Nudt12 Uncharacterized protein
IPI00189083	166	9	3	0.31	383	16	9	1.45	35396	Tax_Id=10116 Gene_Symbol=Car4 Carbonic anhydrase 4
IPI00192159	708	29	4	2.51	288	16	3	1.45	17176	Tax_Id=10116 Gene_Symbol=Ube2d3 Uncharacterized protein
IPI00214517	934	23	6	7.61	92	6	5	1.45	17203	Tax_Id=10116 Gene_Symbol=Mb Myoglobin
IPI00365787	25	4	2	0.16	833	42	11	1.44	42688	Tax_Id=10116 Gene_Symbol=Ppme1 protein phosphatase methylesterase 1
IPI00869806	859	13	4	0.35	1570	39	9	1.44	42701	Tax_Id=10116 Gene_Symbol=Actr1a Alpha-centractin
IPI00768905	669	22	4	1.1	362	16	6	1.44	21030	Tax_Id=10116 Gene_Symbol=LOC681825 rCG36203-like
IPI00339124	822	28	6	0.86	1414	47	7	1.43	35578	Tax_Id=10116 Gene_Symbol=Atp1b1 Sodium/potassium-transporting ATPase subunit beta-1
IPI00327143	2419	52	8	0.64	955	33	15	1.42	57965	Tax_Id=10116 Gene_Symbol=Alpl Alkaline phosphatase, tissue-nonspecific isozyme
IPI00325517	445	25	7	0.28	989	39	25	1.41	91403	Tax_Id=10116 Gene_Symbol=Cul5 Cullin-5
IPI00371174	176	9	3	0.39	589	22	7	1.41	28617	Tax_Id=10116 Gene_Symbol=Unc119b Uncharacterized protein
IPI00569751	763	24	11	0.81	1139	41	14	1.38	70540	Tax_Id=10116 Gene_Symbol=Papss2 Uncharacterized protein
IPI00947756	353	10	4	1.37	365	15	5	1.37	21598	Tax_Id=10116 Gene_Symbol=Bax apoptosis regulator BAX
IPI00370073	2503	122	10	1.07	3303	132	10	1.36	48378	Tax_Id=10116 Gene_Symbol=Krt17 Keratin, type I cytoskeletal 17
IPI00421761	389	28	2	0.38	676	62	3	1.36	29272	Tax_Id=10116 Gene_Symbol=Klk1c6 Glandular kallikrein-11
IPI00363524	57	2	2	0.08	1057	38	18	1.36	82462	Tax_Id=10116 Gene_Symbol=Elmo3 Engulfment and cell motility protein 3
IPI00373587	330	13	6	0.68	917	32	9	1.36	36879	Tax_Id=10116 Gene_Symbol=Ppp2r4 Uncharacterized protein
IPI00369462	532	14	3	0.33	599	19	9	1.35	33455	Tax_Id=10116 Gene_Symbol=Dohh Deoxyhypusine hydroxylase
IPI00231137	60	3	2	0.53	324	8	5	1.35	21838	Tax_Id=10116 Gene_Symbol=Csrp2 Cysteine and glycine-rich protein 2
IPI00421523	1621	63	16	1.45	1024	38	14	1.34	71579	Tax_Id=10116 Gene_Symbol=Eml2 Isoform 1 of Echinoderm microtubule-associated protein-like 2
IPI00366977	360	17	6	0.45	798	34	12	1.34	60389	Tax_Id=10116 Gene_Symbol=Cpne3 Uncharacterized protein
IPI00767139	107	20	5	0.06	3660	119	66	1.33	295566	Tax_Id=10116 Gene_Symbol=Gcn1l1 GCN1 general control of amino-acid synthesis 1-like 1
IPI00195173	321	12	3	0.89	735	24	4	1.33	14465	Tax_Id=10116 Gene_Symbol=Cd59 CD59 glycoprotein
IPI00230807	503	19	8	1.32	410	21	9	1.32	41675	Tax_Id=10116 Gene_Symbol=Mapk14 p38 MAP kinase
IPI00388249	2051	49	18	1.22	1847	55	19	1.31	80724	Tax_Id=10116 Gene_Symbol=Capn2 Calpain-2 catalytic subunit
IPI00327745	2172	46	10	5	688	44	6	1.31	26273	Tax_Id=10116 Gene_Symbol=Apcs Serum amyloid P-component
IPI00372054	830	14	4	0.52	831	27	6	1.31	30221	Tax_Id=10116 Gene_Symbol=Pef1 Peflin
IPI00360837	116	5	5	0.14	1731	65	26	1.3	119890	Tax_Id=10116 Gene_Symbol=Herc4 Probable E3 ubiquitin-protein ligase HERC4
IPI00372857	129	10	2	0.32	832	26	6	1.3	22499	Tax_Id=10116 Gene_Symbol=Sar1a Uncharacterized protein
IPI00203137	944	14	4	0.94	331	12	3	1.3	18656	Tax_Id=10116 Gene_Symbol=Mdp1 Uncharacterized protein
IPI00209559	70	4	3	0.74	249	11	5	1.3	22526	Tax_Id=10116 Gene_Symbol=Ykt6 Synaptobrevin homolog YKT6
IPI00869719	29	3	3	0.37	203	10	8	1.3	30318	Tax_Id=10116 Gene_Symbol=Psmg2 tumor necrosis factor superfamily, member 5-induced protein 1
IPI00209412	481	16	7	0.29	1258	49	22	1.29	89446	Tax_Id=10116 Gene_Symbol=Cul3 Cullin-3
IPI00567828	1290	32	9	1.29	710	31	8	1.29	38409	Tax_Id=10116 Gene_Symbol=Sugt1 Suppressor of G2 allele of SKP1 homolog
IPI00368916	1024	25	6	0.94	858	25	8	1.29	38389	Tax_Id=10116 Gene_Symbol=Wdr77 Uncharacterized protein
IPI00359921	99	3	3	0.07	1769	53	26	1.28	137075	Tax_Id=10116 Gene_Symbol=RGD1309995 Uncharacterized protein
IPI00197993	2490	65	11	1.8	2251	53	10	1.28	46504	Tax_Id=10116 Gene_Symbol=Gmppa Mannose-1-phosphate guanyltransferase alpha
IPI00212309	655	17	5	1.02	307	18	7	1.28	26721	Tax_Id=10116 Gene_Symbol=Idi1 Isopentenyl-diphosphate Delta-isomerase 1
IPI00195248	190	9	4	0.44	231	15	8	1.27	34748	Tax_Id=10116 Gene_Symbol=Ufd1l Ubiquitin fusion degradation protein 1 homolog
IPI00371550	552	15	4	2.41	219	10	3	1.27	14986	Tax_Id=10116 Gene_Symbol=- Lyplal1 protein (Fragment)
IPI00569226	189	6	3	0.12	1039	38	23	1.26	110528	Tax_Id=10116 Gene_Symbol=LOC361635 Uncharacterized protein
IPI00331814	2132	60	13	0.79	1461	37	16	1.26	82713	Tax_Id=10116 Gene_Symbol=Nadsyn1 Glutamine-dependent NAD(+) synthetase
IPI00959883	928	35	12	0.69	956	38	17	1.25	79372	Tax_Id=10116 Gene_Symbol=Mthfr Methylenetetrahydrofolate reductase
IPI00231770	45	3	2	0.16	726	21	8	1.25	43296	Tax_Id=10116 Gene_Symbol=Prkar1a cAMP-dependent protein kinase type I-alpha regulatory subunit
IPI00326412	66280	1151	6	1.09	30851	528	7	1.24	47510	Tax_Id=10116 Gene_Symbol=Eno2 Gamma-enolase
IPI00776619	1109	55	20	0.3	3423	126	64	1.24	285261	Tax_Id=10116 Gene_Symbol=Sptan1 Spectrin alpha chain, brain
IPI00327267	1226	37	15	0.45	1946	66	31	1.24	140330	Tax_Id=10116 Gene_Symbol=Mtr Methionine synthase
IPI00361346	2325	86	11	2.24	1128	47	10	1.24	51601	Tax_Id=10116 Gene_Symbol=IgG-2a LOC367586 protein
IPI00200344	7395	147	8	1.7	1058	40	9	1.24	51427	Tax_Id=10116 Gene_Symbol=Scpep1 Retinoid-inducible serine carboxypeptidase
IPI00200580	185	8	5	0.6	455	24	11	1.24	47389	Tax_Id=10116 Gene_Symbol=Arrb1 Beta-arrestin-1
IPI00364684	1103	39	10	0.49	782	31	20	1.23	88232	Tax_Id=10116 Gene_Symbol=Cul4a Uncharacterized protein
IPI00958283	303	6	2	0.49	594	12	3	1.23	15314	Tax_Id=10116 Gene_Symbol=LOC100366237 prefoldin subunit 4-like
IPI00202214	637	13	4	0.94	1241	22	3	1.22	23565	Tax_Id=10116 Gene_Symbol=Rpl19 60S ribosomal protein L19
IPI00365278	1716	50	10	2.09	495	19	10	1.22	48081	Tax_Id=10116 Gene_Symbol=Scrn3 Secernin 3
IPI00949236	3394	72	17	1.28	2350	72	17	1.21	97593	Tax_Id=10116 Gene_Symbol=Man2c1 Uncharacterized protein
IPI00876636	97	6	4	0.1	1520	46	24	1.21	130093	Tax_Id=10116 Gene_Symbol=Nckap1 Nck-associated protein 1
IPI00870829	536	30	7	0.57	1132	49	12	1.2	56789	Tax_Id=10116 Gene_Symbol=Npepl1 Uncharacterized protein
IPI00553918	143	3	2	0.19	417	16	8	1.2	36314	Tax_Id=10116 Gene_Symbol=Impact Protein IMPACT
IPI00207014	1331	97	7	0.65	1802	114	9	1.19	44609	Tax_Id=10116 Gene_Symbol=Krt19 Keratin, type I cytoskeletal 19
IPI00231801	1114	22	3	0.8	833	17	3	1.19	15655	Tax_Id=10116 Gene_Symbol=Cst3 Cystatin-C
IPI00231733	854	30	9	1.18	1216	46	9	1.18	40889	Tax_Id=10116 Gene_Symbol=Gnai1 Guanine nucleotide-binding protein G(i) subunit alpha-1
IPI00369213	20	2	2	0.22	277	14	7	1.18	32413	Tax_Id=10116 Gene_Symbol=Rogdi Protein rogdi homolog
IPI00192160	64	3	2	0.59	230	8	2	1.18	19934	Tax_Id=10116 Gene_Symbol=Pllp Plasmolipin
IPI00205971	2974	53	2	1.81	1337	46	2	1.17	11662	Tax_Id=10116 Gene_Symbol=LOC680367 Urinary protein 3
IPI00551814	144	7	5	0.43	738	34	10	1.17	53618	Tax_Id=10116 Gene_Symbol=RGD1560341 Methionyl aminopeptidase 2-like isoform 1
IPI00361443	214	9	6	0.3	540	31	15	1.17	74535	Tax_Id=10116 Gene_Symbol=Ttll12 Uncharacterized protein
IPI00389571	3698	168	7	0.7	3442	154	10	1.16	53985	Tax_Id=10116 Gene_Symbol=Krt8 Keratin, type II cytoskeletal 8
IPI00327185	171	10	3	0.23	640	36	8	1.16	45630	Tax_Id=10116 Gene_Symbol=Nap1l1 nucleosome assembly protein 1-like 1
IPI00210238	587	10	2	0.47	992	20	4	1.16	15969	Tax_Id=10116 Gene_Symbol=Rps23 40S ribosomal protein S23
IPI00326462	2987	94	21	1.87	1396	42	20	1.15	100946	Tax_Id=10116 Gene_Symbol=Enpp3 Ectonucleotide pyrophosphatase/phosphodiesterase family member 3
IPI00214892	1003	21	6	0.56	526	22	9	1.15	50016	Tax_Id=10116 Gene_Symbol=Ispd Isoform 1 of 2-C-methyl-D-erythritol 4-phosphate cytidylyltransferase-like protein
IPI00207328	50	3	2	0.16	652	24	9	1.14	41771	Tax_Id=10116 Gene_Symbol=As3mt Arsenite methyltransferase
IPI00197992	663	12	3	0.58	511	10	4	1.14	20369	Tax_Id=10116 Gene_Symbol=MGC125086 Probable gluconokinase
IPI00198904	989	28	9	1.32	1015	25	9	1.13	37750	Tax_Id=10116 Gene_Symbol=Mat2b Methionine adenosyltransferase 2 subunit beta
IPI00361415	2100	47	10	1.57	314	15	8	1.13	33493	Tax_Id=10116 Gene_Symbol=Pdxp Pyridoxal phosphate phosphatase
IPI00471525	513	13	4	0.19	4248	116	12	1.12	72795	Tax_Id=10116 Gene_Symbol=Eef1d Uncharacterized protein
IPI00187662	175	10	6	0.17	1594	61	31	1.12	146493	Tax_Id=10116 Gene_Symbol=Cyfip1 Uncharacterized protein
IPI00362229	896	15	5	0.57	1296	35	9	1.12	42369	Tax_Id=10116 Gene_Symbol=Actr1b ARP1 actin-related protein 1 homolog B
IPI00388205	343	10	7	1.12	402	17	6	1.12	33686	Tax_Id=10116 Gene_Symbol=Srr Uncharacterized protein
IPI00370390	248	7	5	0.6	372	13	8	1.12	33729	Tax_Id=10116 Gene_Symbol=Fbxl15 F-box/LRR-repeat protein 15
IPI00766932	100	3	2	0.45	198	7	4	1.12	16404	Tax_Id=10116 Gene_Symbol=Hspb11 RCG50296, isoform CRA_a
IPI00210970	354	12	5	0.75	620	17	7	1.11	33942	Tax_Id=10116 Gene_Symbol=Eif2b1 Translation initiation factor eIF-2B subunit alpha
IPI00203088	403	9	4	0.36	1016	44	6	1.1	51471	Tax_Id=10116 Gene_Symbol=Hnrph1 Uncharacterized protein
IPI00327093	2771	68	13	1.2	1120	38	12	1.1	73427	Tax_Id=10116 Gene_Symbol=Abcg2 ATP-binding cassette sub-family G member 2
IPI00203630	604	24	8	2.05	672	25	6	1.1	25304	Tax_Id=10116 Gene_Symbol=Grb2 Isoform 1 of Growth factor receptor-bound protein 2
IPI00199271	431	22	3	0.45	673	18	5	1.1	25266	Tax_Id=10116 Gene_Symbol=Eif4e Eukaryotic translation initiation factor 4E
IPI00193777	1826	64	10	0.5	2787	86	19	1.09	95860	Tax_Id=10116 Gene_Symbol=Atp6v0a4 Uncharacterized protein
IPI00203796	1008	29	9	0.88	817	32	12	1.09	60688	Tax_Id=10116 Gene_Symbol=Trove2 Uncharacterized protein
IPI00208702	85	4	2	0.14	295	14	8	1.09	47489	Tax_Id=10116 Gene_Symbol=Pip4k2c phosphatidylinositol-5-phosphate 4-kinase type-2 gamma
IPI00363925	385	11	5	0.32	568	32	12	1.07	57141	Tax_Id=10116 Gene_Symbol=Uap1l1 Uncharacterized protein
IPI00326225	94	3	2	0.18	401	16	7	1.07	39138	Tax_Id=10116 Gene_Symbol=Dao D-amino-acid oxidase
IPI00370472	291	11	6	0.14	2319	73	28	1.06	147110	Tax_Id=10116 Gene_Symbol=Myo6 Uncharacterized protein
IPI00230882	1939	66	18	1.49	557	24	15	1.04	80944	Tax_Id=10116 Gene_Symbol=Nln Neurolysin, mitochondrial
IPI00203124	584	16	4	0.71	448	16	6	1.04	35616	Tax_Id=10116 Gene_Symbol=Ppp4c Serine/threonine-protein phosphatase 4 catalytic subunit
IPI00470260	627	23	4	1.03	1046	40	4	1.03	21935	Tax_Id=10116 Gene_Symbol=Gm2a Uncharacterized protein
IPI00213071	229	11	6	0.47	938	27	8	1.03	49499	Tax_Id=10116 Gene_Symbol=Coro7 Coronin-7 (Fragment)
IPI00215291	41	2	2	0.14	305	19	9	1.03	49460	Tax_Id=10116 Gene_Symbol=Ddx39b Spliceosome RNA helicase Ddx39b
IPI00199629	212	10	4	1.34	150	8	5	1.03	22005	Tax_Id=10116 Gene_Symbol=Sdc4 Syndecan-4
IPI00188677	378	15	6	0.47	370	19	9	1.02	49962	Tax_Id=10116 Gene_Symbol=Trnt1 tRNA nucleotidyl transferase, CCA-adding, 1
IPI00327630	588	39	23	0.16	4377	173	104	1.01	534653	Tax_Id=10116 Gene_Symbol=Dync1h1 Cytoplasmic dynein 1 heavy chain 1
IPI00191437	3036	87	12	2.01	830	27	10	1.01	64012	Tax_Id=10116 Gene_Symbol=- Uncharacterized protein
IPI00359690	805	32	14	0.85	767	25	14	1.01	73333	Tax_Id=10116 Gene_Symbol=Prmt5 protein arginine N-methyltransferase 5
IPI00198466	1380	35	10	0.81	973	21	12	1.01	59534	Tax_Id=10116 Gene_Symbol=Amy1a Amylase 1, salivary, isoform CRA_c
IPI00202109	290	6	2	0.32	903	18	3	1.01	22292	Tax_Id=10116 Gene_Symbol=Bid BH3-interacting domain death agonist
IPI00200507	153	6	3	0.59	453	15	3	1.01	27002	Tax_Id=10116 Gene_Symbol=Sod3 Extracellular superoxide dismutase [Cu-Zn]
IPI00870654	429	11	6	1.26	107	12	6	1.01	26936	Tax_Id=10116 Gene_Symbol=Ppcdc Uncharacterized protein
IPI00204777	227	9	4	1.39	251	7	3	1.01	17799	Tax_Id=10116 Gene_Symbol=LOC171161 Common salivary protein 1
IPI00870350	280	10	6	0.16	1623	47	21	1	130017	Tax_Id=10116 Gene_Symbol=- Uncharacterized protein
IPI00212816	155	9	6	0.33	556	42	16	1	78724	Tax_Id=10116 Gene_Symbol=Prkcd Isoform 1 of Protein kinase C delta type
IPI00230946	3630	92	9	1.37	1963	71	8	0.99	55649	Tax_Id=10116 Gene_Symbol=Dpp7 Dipeptidyl peptidase 2
IPI00195148	4702	167	17	2.96	713	29	11	0.99	60479	Tax_Id=10116 Gene_Symbol=Ces1c Liver carboxylesterase 1
IPI00370315	255	6	3	0.41	791	19	5	0.99	27364	Tax_Id=10116 Gene_Symbol=Eif4h Eukaryotic translation initiation factor 4H
IPI00366110	153	13	5	0.4	882	37	7	0.96	47502	Tax_Id=10116 Gene_Symbol=Nap1l4 Uncharacterized protein
IPI00382229	208	30	6	0.15	1746	72	19	0.95	135548	Tax_Id=10116 Gene_Symbol=Stat1;Stat4 Uncharacterized protein
IPI00189212	50	2	2	0.11	767	30	13	0.95	62522	Tax_Id=10116 Gene_Symbol=Dnaja4 Uncharacterized protein
IPI00382346	817	30	7	0.65	404	29	8	0.95	57684	Tax_Id=10116 Gene_Symbol=Dfna5 Uncharacterized protein
IPI00359873	249	15	4	0.39	758	37	8	0.94	48171	Tax_Id=10116 Gene_Symbol=Sephs2 selenophosphate synthetase 2
IPI00373328	248	9	2	0.65	214	8	3	0.94	18655	Tax_Id=10116 Gene_Symbol=Fam96a Uncharacterized protein
IPI00190616	1095	33	14	0.73	1107	45	16	0.93	88162	Tax_Id=10116 Gene_Symbol=Vwa5a Uncharacterized protein
IPI00371410	116	5	2	0.21	410	17	7	0.93	33675	Tax_Id=10116 Gene_Symbol=Ubxn1 UBX domain-containing protein 1
IPI00231694	8600	226	31	2.1	3147	86	23	0.92	148259	Tax_Id=10116 Gene_Symbol=Xdh Xanthine dehydrogenase/oxidase
IPI00230781	76	5	3	0.11	975	37	17	0.92	93860	Tax_Id=10116 Gene_Symbol=Exoc6 Exocyst complex component 6
IPI00363718	760	23	5	0.92	338	18	6	0.92	28971	Tax_Id=10116 Gene_Symbol=Enoph1 Enolase-phosphatase E1
IPI00765967	1491	50	21	0.77	1402	48	23	0.91	135225	Tax_Id=10116 Gene_Symbol=Tbcd tubulin-specific chaperone d isoform 2
IPI00364417	86	3	2	0.16	278	18	11	0.91	64105	Tax_Id=10116 Gene_Symbol=Mtmr9 Uncharacterized protein
IPI00205801	73	2	2	0.06	823	38	19	0.9	110440	Tax_Id=10116 Gene_Symbol=Usp15 Ubiquitin carboxyl-terminal hydrolase
IPI00471800	1085	29	9	0.48	1076	33	12	0.9	90519	Tax_Id=10116 Gene_Symbol=Cdh16 Cadherin 16
IPI00851128	244	10	6	0.35	983	30	12	0.9	75260	Tax_Id=10116 Gene_Symbol=Selo selenoprotein O
IPI00563672	214	6	3	0.38	397	30	4	0.9	29465	Tax_Id=10116 Gene_Symbol=- Uncharacterized protein (Fragment)
IPI00556973	561	17	3	1.62	273	4	2	0.9	9247	Tax_Id=10116 Gene_Symbol=- Uncharacterized protein
IPI00211813	1029	67	14	0.28	2386	90	31	0.89	233515	Tax_Id=10116 Gene_Symbol=Myh10 Uncharacterized protein
IPI00198486	245	11	7	0.18	1053	59	25	0.89	136779	Tax_Id=10116 Gene_Symbol=Ap3d1 Uncharacterized protein
IPI00205255	2988	57	13	0.82	1173	36	15	0.89	86057	Tax_Id=10116 Gene_Symbol=Pigr Polymeric immunoglobulin receptor
IPI00359621	567	15	5	0.61	382	33	6	0.89	40088	Tax_Id=10116 Gene_Symbol=Ist1 IST1 homolog
IPI00203574	1226	35	7	1.05	479	19	8	0.89	39907	Tax_Id=10116 Gene_Symbol=Hspbp1 Hsp70-binding protein 1
IPI00364842	159	4	2	0.29	338	13	4	0.89	24617	Tax_Id=10116 Gene_Symbol=Chmp5 Charged multivesicular body protein 5
IPI00363014	383	12	6	0.72	243	10	6	0.89	34984	Tax_Id=10116 Gene_Symbol=Ggps1 Geranylgeranyl pyrophosphate synthase
IPI00476888	269	4	3	0.46	143	10	3	0.89	24638	Tax_Id=10116 Gene_Symbol=Ovca2 Uncharacterized protein
IPI00213673	162	4	3	0.46	286	10	4	0.88	24890	Tax_Id=10116 Gene_Symbol=Pctp Phosphatidylcholine transfer protein
IPI00389665	165	3	2	0.37	221	8	4	0.88	19611	Tax_Id=10116 Gene_Symbol=Ube2g1 Ubiquitin-conjugating enzyme E2 G1
IPI00202154	979	27	8	0.6	403	25	9	0.87	61472	Tax_Id=10116 Gene_Symbol=Isyna1 Inositol-3-phosphate synthase 1
IPI00870706	115	3	2	0.03	2021	64	32	0.86	209276	Tax_Id=10116 Gene_Symbol=- Uncharacterized protein
IPI00203406	3075	71	11	0.86	1584	55	14	0.86	109122	Tax_Id=10116 Gene_Symbol=Osbpl1a Oxysterol-binding protein-related protein 1
IPI00366226	1712	57	12	1.18	697	36	12	0.86	61673	Tax_Id=10116 Gene_Symbol=Gns Uncharacterized protein
IPI00360300	204	7	4	0.13	631	30	18	0.86	103589	Tax_Id=10116 Gene_Symbol=Tnpo1 Uncharacterized protein (Fragment)
IPI00560492	552	20	8	1.14	945	25	8	0.86	46161	Tax_Id=10116 Gene_Symbol=Prkacb 46 kDa protein
IPI00372214	341	14	8	0.39	323	19	11	0.86	77507	Tax_Id=10116 Gene_Symbol=Gmps GMP synthase [glutamine-hydrolyzing]
IPI00421782	12992	227	10	0.67	5848	209	10	0.85	62472	Tax_Id=10116 Gene_Symbol=Krt75 keratin, type II cytoskeletal 75
IPI00365413	321	15	5	0.21	954	46	13	0.85	83572	Tax_Id=10116 Gene_Symbol=Rps6ka2 ribosomal protein S6 kinase alpha-2
IPI00200409	194	6	4	0.25	750	23	11	0.85	57166	Tax_Id=10116 Gene_Symbol=Nmt1 Glycylpeptide N-tetradecanoyltransferase 1
IPI00360839	96	4	4	0.36	209	13	7	0.85	41184	Tax_Id=10116 Gene_Symbol=Rrm2b Uncharacterized protein
IPI00870142	132	6	3	0.51	506	13	5	0.85	30848	Tax_Id=10116 Gene_Symbol=Dcun1d1 Uncharacterized protein
IPI00189892	444	6	2	0.36	426	11	4	0.85	20211	Tax_Id=10116 Gene_Symbol=Chac2 Cation transport regulator-like protein 2
IPI00360117	105	6	3	0.11	1224	69	22	0.84	122053	Tax_Id=10116 Gene_Symbol=Ap3b1 Uncharacterized protein
IPI00211758	1360	26	4	0.63	449	11	3	0.84	25735	Tax_Id=10116 Gene_Symbol=Lxn Latexin
IPI00475862	366	15	8	0.33	1006	36	17	0.83	101518	Tax_Id=10116 Gene_Symbol=Coro7 Uncharacterized protein
IPI00200640	2133	73	16	1.1	2043	67	12	0.82	91262	Tax_Id=10116 Gene_Symbol=Mucdhl Isoform 1 of Cadherin-related family member 5
IPI00371661	73	7	4	0.19	703	35	13	0.82	75237	Tax_Id=10116 Gene_Symbol=Arhgap18;LOC100363197 Rho GTPase activating protein 18
IPI00204510	361	23	2	0.16	454	33	6	0.82	42418	Tax_Id=10116 Gene_Symbol=Adrm1 Proteasomal ubiquitin receptor ADRM1
IPI00366780	608	29	6	0.66	314	21	7	0.81	37493	Tax_Id=10116 Gene_Symbol=Akr1c1 Uncharacterized protein
IPI00957336	494	11	4	1.2	425	9	3	0.81	15491	Tax_Id=10116 Gene_Symbol=Lyplal1 Uncharacterized protein
IPI00206234	3384	89	20	1.11	1288	43	18	0.8	120723	Tax_Id=10116 Gene_Symbol=Ipo7 Uncharacterized protein
IPI00209397	68	4	2	0.12	708	26	8	0.8	54438	Tax_Id=10116 Gene_Symbol=Coro1b Coronin-1B
IPI00213615	864	25	5	0.96	706	21	4	0.8	37657	Tax_Id=10116 Gene_Symbol=Aga N(4)-(Beta-N-acetylglucosaminyl)-L-asparaginase
IPI00421389	452	18	5	0.67	330	14	5	0.8	43383	Tax_Id=10116 Gene_Symbol=Ndrg1 Protein NDRG1
IPI00193952	179	3	2	0.26	373	12	5	0.8	26845	Tax_Id=10116 Gene_Symbol=Rab23 Uncharacterized protein
IPI00206403	453	19	5	0.51	483	22	7	0.78	38654	Tax_Id=10116 Gene_Symbol=Lum Lumican
IPI00194647	308	9	5	0.64	606	18	6	0.78	38620	Tax_Id=10116 Gene_Symbol=Ciao1 Probable cytosolic iron-sulfur protein assembly protein CIAO1
IPI00421791	1951	97	6	0.77	1034	69	8	0.77	50524	Tax_Id=10116 Gene_Symbol=Krt42 Keratin, type I cytoskeletal 42
IPI00766645	121	15	4	0.14	1079	35	15	0.77	95702	Tax_Id=10116 Gene_Symbol=- Uncharacterized protein
IPI00421793	1866	117	6	0.76	1355	94	6	0.76	51088	Tax_Id=10116 Gene_Symbol=Krt16 Uncharacterized protein
IPI00211110	87	5	3	0.18	452	21	9	0.76	56700	Tax_Id=10116 Gene_Symbol=Ppp2r5a Uncharacterized protein
IPI00359074	546	13	3	0.6	229	9	5	0.76	33648	Tax_Id=10116 Gene_Symbol=Ciapin1 Anamorsin
IPI00200792	222	20	2	0.12	461	26	9	0.75	57325	Tax_Id=10116 Gene_Symbol=Krt85 Uncharacterized protein
IPI00393535	370	17	3	0.38	395	22	5	0.75	39666	Tax_Id=10116 Gene_Symbol=- Uncharacterized protein
IPI00198119	865	37	8	0.75	288	20	6	0.75	45414	Tax_Id=10116 Gene_Symbol=Chkb Choline/ethanolamine kinase
IPI00212115	153	6	3	0.23	462	18	5	0.75	45379	Tax_Id=10116 Gene_Symbol=Uba5 Ubiquitin-like modifier-activating enzyme 5
IPI00896210	40	3	2	0.13	473	17	7	0.75	51352	Tax_Id=10116 Gene_Symbol=Wash2 WAS protein family homolog 1
IPI00870827	538	13	4	0.62	436	15	6	0.75	39692	Tax_Id=10116 Gene_Symbol=Adprhl2 Uncharacterized protein
IPI00191713	223	6	3	0.32	454	11	6	0.75	34072	Tax_Id=10116 Gene_Symbol=Psmg1 Uncharacterized protein
IPI00392894	4647	161	42	1.38	1502	62	27	0.74	204975	Tax_Id=10116 Gene_Symbol=- Uncharacterized protein
IPI00480639	10830	318	52	2.28	1576	53	26	0.74	187825	Tax_Id=10116 Gene_Symbol=C3 Complement C3 (Fragment)
IPI00213669	4753	139	30	1.63	1271	50	22	0.74	133804	Tax_Id=10116 Gene_Symbol=Nrd1 Isoform 1 of Nardilysin
IPI00371710	170	8	5	0.32	1061	28	8	0.74	57718	Tax_Id=10116 Gene_Symbol=Vnn1 Vanin 1
IPI00192484	45	4	3	0.2	390	14	8	0.74	51677	Tax_Id=10116 Gene_Symbol=Lancl2 Uncharacterized protein
IPI00368133	404	10	2	0.52	120	5	3	0.74	22524	Tax_Id=10116 Gene_Symbol=LOC688261 Uncharacterized protein
IPI00365600	688	15	3	0.32	1804	38	5	0.73	46493	Tax_Id=10116 Gene_Symbol=Prkar2b cAMP-dependent protein kinase type II-beta regulatory subunit
IPI00360088	1866	35	6	1.4	282	13	5	0.73	28820	Tax_Id=10116 Gene_Symbol=Uros Uroporphyrinogen III synthase
IPI00210635	81	6	4	0.17	505	20	14	0.72	83170	Tax_Id=10116 Gene_Symbol=Nsf Vesicle-fusing ATPase
IPI00210692	824	19	5	0.57	208	15	6	0.72	34986	Tax_Id=10116 Gene_Symbol=Casp7 Uncharacterized protein
IPI00364866	45	5	3	0.22	547	14	7	0.72	47248	Tax_Id=10116 Gene_Symbol=Erp44 Uncharacterized protein
IPI00372289	147	6	3	0.31	204	8	5	0.72	34922	Tax_Id=10116 Gene_Symbol=Ntan1 N-terminal asparagine amidase
IPI00200861	347	8	3	0.54	188	7	5	0.72	29072	Tax_Id=10116 Gene_Symbol=Pcna Proliferating cell nuclear antigen
IPI00198632	598	10	5	1.24	304	10	3	0.71	23281	Tax_Id=10116 Gene_Symbol=Fadd Uncharacterized protein
IPI00373511	261	11	3	0.49	155	9	4	0.71	23397	Tax_Id=10116 Gene_Symbol=Mthfs Uncharacterized protein
IPI00331764	73	2	2	0.31	209	7	3	0.71	23239	Tax_Id=10116 Gene_Symbol=Cdo1 Cysteine dioxygenase type 1
IPI00203232	186	6	4	0.42	1045	27	5	0.7	35799	Tax_Id=10116 Gene_Symbol=Macrod1 MACRO domain-containing protein 1
IPI00392657	311	16	5	0.49	572	19	7	0.7	48185	Tax_Id=10116 Gene_Symbol=Ctbp1 Uncharacterized protein
IPI00876581	224	8	3	0.49	361	14	4	0.7	23547	Tax_Id=10116 Gene_Symbol=Rbp4 Retinol-binding protein 4
IPI00952093	416	18	9	0.1	3149	104	42	0.69	303676	Tax_Id=10116 Gene_Symbol=Lrba Uncharacterized protein (Fragment)
IPI00870284	415	16	9	0.1	2920	103	42	0.69	310183	Tax_Id=10116 Gene_Symbol=Lrba lipopolysaccharide-responsive and beige-like anchor protein
IPI00196648	140	4	3	0.37	392	11	5	0.69	29946	Tax_Id=10116 Gene_Symbol=Stx7 Syntaxin-7
IPI00369881	29	2	2	0.05	807	29	20	0.68	124859	Tax_Id=10116 Gene_Symbol=Ube3c Uncharacterized protein
IPI00213058	328	10	4	1.36	94	5	2	0.68	17941	Tax_Id=10116 Gene_Symbol=RGD620382 Deoxyribonucleoside 5'-monophosphate N-glycosidase
IPI00421812	1561	60	6	0.36	612	68	9	0.67	62291	Tax_Id=10116 Gene_Symbol=Krt76 Uncharacterized protein
IPI00365299	64	6	4	0.11	1731	65	18	0.67	120045	Tax_Id=10116 Gene_Symbol=Sec24c Uncharacterized protein
IPI00209189	117	7	3	0.67	199	4	3	0.67	18064	Tax_Id=10116 Gene_Symbol=Nudt1 7,8-dihydro-8-oxoguanine triphosphatase
IPI00781155	328	50	3	0.66	773	38	2	0.66	37513	Tax_Id=10116 Gene_Symbol=Akr1cl1 Uncharacterized protein
IPI00464799	202	11	7	0.56	290	16	7	0.66	50608	Tax_Id=10116 Gene_Symbol=RGD1305235 UPF0364 protein C6orf211 homolog
IPI00421632	362	10	2	0.18	369	15	5	0.66	37516	Tax_Id=10116 Gene_Symbol=Rabggtb Geranylgeranyl transferase type-2 subunit beta
IPI00364932	508	18	6	1.24	421	17	5	0.65	31442	Tax_Id=10116 Gene_Symbol=Rsu1 Uncharacterized protein
IPI00366154	216	15	4	0.82	301	16	5	0.65	31595	Tax_Id=10116 Gene_Symbol=Bles03 basophilic leukemia expressed protein BLES03
IPI00372479	86	5	2	0.49	193	6	4	0.65	31512	Tax_Id=10116 Gene_Symbol=Dph5 Uncharacterized protein
IPI00231503	547	71	2	0.06	898	58	15	0.64	118133	Tax_Id=10116 Gene_Symbol=Ogt UDP-N-acetylglucosamine--peptide N-acetylglucosaminyltransferase 110 kDa subunit
IPI00421797	502	47	3	0.2	1023	52	6	0.64	51954	Tax_Id=10116 Gene_Symbol=Krt35 Uncharacterized protein
IPI00373314	61	4	3	0.12	797	33	12	0.64	84063	Tax_Id=10116 Gene_Symbol=Wdr91 WD repeat-containing protein 91
IPI00325312	3342	70	10	0.69	828	29	12	0.64	97710	Tax_Id=10116 Gene_Symbol=Prom1 prominin 1 isoform 1
IPI00287309	515	22	4	0.81	422	25	4	0.64	31916	Tax_Id=10116 Gene_Symbol=Gpm6a Uncharacterized protein
IPI00212697	2464	51	4	0.52	996	28	5	0.63	46000	Tax_Id=10116 Gene_Symbol=Napsa napsin A aspartic peptidase
IPI00558344	189	6	4	0.11	712	28	16	0.62	120902	Tax_Id=10116 Gene_Symbol=Fuk Uncharacterized protein
IPI00679218	103	3	2	0.11	396	18	9	0.62	59605	Tax_Id=10116 Gene_Symbol=Rbm12 Uncharacterized protein
IPI00191867	30	3	2	0.62	185	10	2	0.62	12562	Tax_Id=10116 Gene_Symbol=Sumo3 Small ubiquitin-related modifier 3
IPI00366534	36	2	2	0.03	1304	48	28	0.61	210039	Tax_Id=10116 Gene_Symbol=Arfgef1 Uncharacterized protein
IPI00364808	1036	22	2	0.37	1360	34	2	0.61	19636	Tax_Id=10116 Gene_Symbol=- Uncharacterized protein
IPI00362333	483	24	7	0.29	486	21	13	0.61	87813	Tax_Id=10116 Gene_Symbol=Cul4b Uncharacterized protein
IPI00365568	106	4	2	0.13	428	17	12	0.61	80606	Tax_Id=10116 Gene_Symbol=Scin Scinderin
IPI00191490	83	3	2	0.37	119	7	3	0.61	19674	Tax_Id=10116 Gene_Symbol=Rnf181 E3 ubiquitin-protein ligase RNF181
IPI00324300	2496	54	16	0.47	1237	41	19	0.6	151668	Tax_Id=10116 Gene_Symbol=Ace Isoform Somatic of Angiotensin-converting enzyme
IPI00559365	471	16	6	0.25	617	26	12	0.6	102551	Tax_Id=10116 Gene_Symbol=Fam115c Uncharacterized protein
IPI00369517	34	3	2	0.1	152	14	9	0.6	68354	Tax_Id=10116 Gene_Symbol=Lrrc40 Leucine rich repeat containing 40
IPI00551558	6667	169	7	0.45	2997	97	9	0.59	69647	Tax_Id=10116 Gene_Symbol=Krt2 Uncharacterized protein
IPI00326990	1093	43	10	0.93	443	22	8	0.59	83308	Tax_Id=10116 Gene_Symbol=Slc15a2 Solute carrier family 15 member 2
IPI00361821	82	2	2	0.2	170	8	5	0.59	33958	Tax_Id=10116 Gene_Symbol=Crkl Crk-like protein
IPI00360733	642	27	11	0.52	502	25	14	0.58	99249	Tax_Id=10116 Gene_Symbol=Dis3l2 DIS3 mitotic control homolog (S. cerevisiae)-like 2 isoform 2
IPI00331865	220	6	4	0.3	504	19	6	0.58	48654	Tax_Id=10116 Gene_Symbol=Dbnl Isoform 2 of Drebrin-like protein
IPI00195160	95	5	4	0.23	355	17	8	0.58	62908	Tax_Id=10116 Gene_Symbol=Psap Sulfated glycoprotein 1
IPI00196620	1596	69	34	0.33	3285	94	47	0.57	407570	Tax_Id=10116 Gene_Symbol=Cubn Cubilin
IPI00366308	225	11	7	0.69	717	17	6	0.57	42386	Tax_Id=10116 Gene_Symbol=Etnk1 Uncharacterized protein
IPI00393787	532	7	4	0.35	302	11	5	0.57	42322	Tax_Id=10116 Gene_Symbol=Parva Alpha-parvin
IPI00777135	83	5	2	0.35	279	9	3	0.57	20699	Tax_Id=10116 Gene_Symbol=LOC100361890;Ube2h ubiquitin-conjugating enzyme E2H
IPI00914199	45	3	2	0.25	141	7	4	0.57	28102	Tax_Id=10116 Gene_Symbol=Nat9 Uncharacterized protein
IPI00959454	187	10	2	0.97	50	2	2	0.57	13412	Tax_Id=10116 Gene_Symbol=LOC100366121 rCG29408-like
IPI00204984	106	4	2	0.19	770	25	5	0.56	35792	Tax_Id=10116 Gene_Symbol=Bst1 ADP-ribosyl cyclase 2
IPI00555182	152	5	2	0.39	413	12	3	0.56	28501	Tax_Id=10116 Gene_Symbol=Necap2 Isoform 1 of Adaptin ear-binding coat-associated protein 2
IPI00197658	798	10	3	0.4	81	8	4	0.56	28293	Tax_Id=10116 Gene_Symbol=Nanp N-acylneuraminate-9-phosphatase
IPI00202651	252	10	4	0.16	896	32	11	0.55	87534	Tax_Id=10116 Gene_Symbol=Fga Uncharacterized protein
IPI00211615	225	5	3	0.25	494	28	7	0.55	58209	Tax_Id=10116 Gene_Symbol=Pak2 Serine/threonine-protein kinase PAK 2
IPI00203446	1389	51	8	0.55	393	27	6	0.55	66133	Tax_Id=10116 Gene_Symbol=Slc23a1 Solute carrier family 23 member 1
IPI00555211	322	8	4	0.34	332	11	6	0.55	43686	Tax_Id=10116 Gene_Symbol=Galt Galactose-1-phosphate uridylyltransferase
IPI00766278	67	6	3	0.92	199	8	2	0.55	14021	Tax_Id=10116 Gene_Symbol=LOC687711 small nuclear ribonucleoprotein polypeptide D3-like
IPI00565739	239	11	6	0.19	756	26	14	0.54	112744	Tax_Id=10116 Gene_Symbol=Naa25 Uncharacterized protein
IPI00362791	20	2	2	0.1	418	17	7	0.54	67275	Tax_Id=10116 Gene_Symbol=Ubqln2 Uncharacterized protein
IPI00188070	158	3	2	0.16	107	9	5	0.54	44136	Tax_Id=10116 Gene_Symbol=Fnta Protein farnesyltransferase/geranylgeranyltransferase type-1 subunit alpha
IPI00205566	40	3	2	0.19	185	7	5	0.54	36583	Tax_Id=10116 Gene_Symbol=Cnn3 Calponin-3
IPI00470228	38	2	2	0.24	55	4	4	0.54	29149	Tax_Id=10116 Gene_Symbol=Hpgd 15-hydroxyprostaglandin dehydrogenase [NAD+]
IPI00895591	1228	52	9	0.53	761	32	12	0.53	97740	Tax_Id=10116 Gene_Symbol=Pygm glycogen phosphorylase, muscle form
IPI00476464	245	22	5	0.53	344	28	5	0.53	37380	Tax_Id=10116 Gene_Symbol=Akr1c19 Uncharacterized protein
IPI00365894	154	2	2	0.1	264	17	9	0.53	67777	Tax_Id=10116 Gene_Symbol=Setd3 Setd3 protein
IPI00231176	685	30	7	0.47	257	16	8	0.53	75462	Tax_Id=10116 Gene_Symbol=Slc21a4 Isoform 2 of Solute carrier organic anion transporter family member 1A3
IPI00212731	504	14	3	0.33	287	12	5	0.53	45165	Tax_Id=10116 Gene_Symbol=Ctsd Cathepsin D
IPI00780749	171	5	2	0.53	189	8	2	0.53	14291	Tax_Id=10116 Gene_Symbol=LOC690781 mCG130744-like
IPI00763802	82	6	4	0.09	805	36	18	0.52	147322	Tax_Id=10116 Gene_Symbol=Cyfip2 Uncharacterized protein
IPI00366370	26	2	2	0.05	645	32	15	0.52	138001	Tax_Id=10116 Gene_Symbol=Eif5b;Eif5b-ps1 Eukaryotic translation initiation factor 5B
IPI00567994	420	11	3	0.17	449	15	6	0.52	61339	Tax_Id=10116 Gene_Symbol=Siae Sialate O-acetylesterase
IPI00214240	281	19	5	1.08	325	14	4	0.52	30125	Tax_Id=10116 Gene_Symbol=LOC680562 Mob4B protein
IPI00230902	76	4	2	0.18	114	12	3	0.52	37583	Tax_Id=10116 Gene_Symbol=Gyg1 Glycogenin-1
IPI00370787	73	3	2	0.06	605	29	12	0.51	108652	Tax_Id=10116 Gene_Symbol=Gart trifunctional purine biosynthetic protein adenosine-3
IPI00950336	5628	183	32	1.82	863	24	14	0.51	124623	Tax_Id=10116 Gene_Symbol=Cp Uncharacterized protein
IPI00366908	81	6	5	0.26	243	19	8	0.51	69553	Tax_Id=10116 Gene_Symbol=Ppp2r5d Uncharacterized protein
IPI00565803	36	2	2	0.03	882	40	21	0.5	191395	Tax_Id=10116 Gene_Symbol=Mon2 Uncharacterized protein
IPI00950813	611	17	8	0.24	565	22	14	0.5	120333	Tax_Id=10116 Gene_Symbol=Ipo4 importin-4
IPI00782096	1001	20	10	0.34	643	20	12	0.5	110807	Tax_Id=10116 Gene_Symbol=Xpot Uncharacterized protein
IPI00211075	2065	28	10	1.21	473	11	5	0.49	48181	Tax_Id=10116 Gene_Symbol=Serpina3n Serpina3n-like protein
IPI00551812	26	6	2	0.19	166	10	6	0.49	56318	Tax_Id=10116 Gene_Symbol=Atp5b ATP synthase subunit beta, mitochondrial
IPI00368315	211	8	3	0.25	359	12	7	0.48	57366	Tax_Id=10116 Gene_Symbol=Amy2-3 Uncharacterized protein
IPI00515829	319	15	7	0.58	220	12	6	0.48	48817	Tax_Id=10116 Gene_Symbol=Kng1 Uncharacterized protein
IPI00563088	328	11	5	0.1	1258	63	20	0.47	175777	Tax_Id=10116 Gene_Symbol=Eif4g1 eukaryotic translation initiation factor 4 gamma, 1 isoform 1
IPI00764167	1435	53	14	0.24	2043	62	15	0.47	228762	Tax_Id=10116 Gene_Symbol=Myh11 myosin, heavy chain 11, smooth muscle isoform 3
IPI00911277	3517	120	2	0.29	1925	47	2	0.47	24260	Tax_Id=10116 Gene_Symbol=RGD1307603 Uncharacterized protein (Fragment)
IPI00421802	529	80	4	0.38	644	44	4	0.47	50089	Tax_Id=10116 Gene_Symbol=Krt40 Keratin, type I cytoskeletal 40
IPI00767134	2995	130	9	0.72	1237	37	8	0.47	83030	Tax_Id=10116 Gene_Symbol=Dpp3l dipeptidylpeptidase 3-like
IPI00870163	160	10	6	0.12	567	28	21	0.47	176729	Tax_Id=10116 Gene_Symbol=Agl Uncharacterized protein
IPI00562859	120	6	3	0.47	80	4	3	0.47	24396	Tax_Id=10116 Gene_Symbol=Stard5 Uncharacterized protein
IPI00214674	835	27	6	0.35	350	21	7	0.46	75782	Tax_Id=10116 Gene_Symbol=Slco1a1 Solute carrier organic anion transporter family member 1A1
IPI00764567	850	34	4	0.37	66	13	5	0.46	50504	Tax_Id=10116 Gene_Symbol=Adssl1 adenylosuccinate synthase like 1-like isoform 2
IPI00358022	517	14	6	0.7	247	7	4	0.46	41892	Tax_Id=10116 Gene_Symbol=Nif3l1 NIF3-like protein 1
IPI00200773	4152	120	13	0.7	1568	51	10	0.45	103575	Tax_Id=10116 Gene_Symbol=Actn3 Uncharacterized protein
IPI00191929	736	29	3	0.64	820	20	3	0.45	25320	Tax_Id=10116 Gene_Symbol=Tmem27 Collectrin
IPI00373045	329	12	5	0.32	550	16	6	0.45	69137	Tax_Id=10116 Gene_Symbol=Eif4b Uncharacterized protein
IPI00364903	316	6	4	0.24	103	8	7	0.45	59861	Tax_Id=10116 Gene_Symbol=Tbce Tubulin-specific chaperone E
IPI00207180	2097	45	5	0.44	985	26	4	0.44	70480	Tax_Id=10116 Gene_Symbol=Slc6a18 Sodium-dependent neutral amino acid transporter B(0)AT3
IPI00400579	1642	45	12	0.53	519	24	10	0.44	106880	Tax_Id=10116 Gene_Symbol=Gaa Lysosomal alpha-glucosidase
IPI00211045	53	8	2	0.04	488	22	16	0.44	160660	Tax_Id=10116 Gene_Symbol=Rock1 Uncharacterized protein
IPI00957157	251	12	6	0.18	704	19	12	0.44	114456	Tax_Id=10116 Gene_Symbol=Mms19l MMS19-like
IPI00188225	2668	82	6	2	473	17	3	0.44	25737	Tax_Id=10116 Gene_Symbol=Crp C-reactive protein
IPI00372926	411	9	4	0.44	341	10	4	0.44	34799	Tax_Id=10116 Gene_Symbol=Nt5c3l cytosolic 5'-nucleotidase III-like protein
IPI00393407	1185	20	3	0.13	952	21	7	0.43	80136	Tax_Id=10116 Gene_Symbol=Slco4c1 Solute carrier organic anion transporter family member 4C1
IPI00211730	37	2	2	0.08	538	16	7	0.43	80898	Tax_Id=10116 Gene_Symbol=Eif2b5 Translation initiation factor eIF-2B subunit epsilon
IPI00765282	29	4	2	0.11	296	12	7	0.43	62404	Tax_Id=10116 Gene_Symbol=Dnajc21 Uncharacterized protein
IPI00650090	28	2	2	0.09	253	11	8	0.43	71764	Tax_Id=10116 Gene_Symbol=LOC606294 KIF1-binding protein
IPI00326085	15	2	2	0.08	199	10	9	0.43	80164	Tax_Id=10116 Gene_Symbol=Kif3a Uncharacterized protein (Fragment)
IPI00369646	2763	85	21	0.83	982	29	15	0.42	138461	Tax_Id=10116 Gene_Symbol=Pfas Uncharacterized protein
IPI00372303	229	8	6	0.19	494	23	13	0.42	129433	Tax_Id=10116 Gene_Symbol=Usp7 Ubiquitin carboxyl-terminal hydrolase 7
IPI00562524	40	10	2	0.15	72	19	4	0.42	45040	Tax_Id=10116 Gene_Symbol=- Enolase
IPI00361151	127	4	3	0.11	418	14	10	0.42	91091	Tax_Id=10116 Gene_Symbol=Rrm1 Ribonucleoside-diphosphate reductase
IPI00208636	722	14	3	0.42	385	13	3	0.42	27067	Tax_Id=10116 Gene_Symbol=Gstm5 Glutathione S-transferase Mu 5
IPI00194097	241	11	6	0.42	300	10	5	0.42	55106	Tax_Id=10116 Gene_Symbol=Gc Vitamin D-binding protein
IPI00363207	217	5	3	0.24	177	7	5	0.42	45177	Tax_Id=10116 Gene_Symbol=Atg4b Uncharacterized protein
IPI00782704	871	28	2	0.25	135	4	3	0.41	27792	Tax_Id=10116 Gene_Symbol=LOC683538 Uncharacterized protein
IPI00950715	17	2	2	0.18	54	4	3	0.4	37484	Tax_Id=10116 Gene_Symbol=Wbp2 Uncharacterized protein
IPI00367234	355	11	7	0.12	571	26	21	0.39	204911	Tax_Id=10116 Gene_Symbol=- Uncharacterized protein (Fragment)
IPI00201276	728	33	5	0.48	423	25	5	0.39	48745	Tax_Id=10116 Gene_Symbol=Acp2 Lysosomal acid phosphatase
IPI00971316	446	11	7	0.21	564	20	11	0.39	118081	Tax_Id=10116 Gene_Symbol=Ptprj Uncharacterized protein
IPI00365514	38	2	2	0.07	282	17	10	0.39	97742	Tax_Id=10116 Gene_Symbol=Ttc27 Uncharacterized protein
IPI00565121	174	4	3	0.09	384	15	10	0.39	106619	Tax_Id=10116 Gene_Symbol=Tnpo3 Uncharacterized protein
IPI00360143	868	29	12	0.64	479	13	7	0.39	77475	Tax_Id=10116 Gene_Symbol=Athl1 rCG48466-like
IPI00188755	533	21	6	0.67	212	7	4	0.38	50098	Tax_Id=10116 Gene_Symbol=Fam188a Uncharacterized protein
IPI00367857	428	16	3	0.19	192	14	9	0.37	92069	Tax_Id=10116 Gene_Symbol=Tarsl2 Uncharacterized protein
IPI00371138	132	9	3	0.23	314	10	5	0.37	61108	Tax_Id=10116 Gene_Symbol=Slc22a13 Uncharacterized protein
IPI00208197	97	3	3	0.27	132	5	2	0.37	40220	Tax_Id=10116 Gene_Symbol=Adprh [Protein ADP-ribosylarginine] hydrolase
IPI00193485	419	37	2	0.13	154	15	4	0.36	51391	Tax_Id=10116 Gene_Symbol=Idh2 Isocitrate dehydrogenase [NADP], mitochondrial
IPI00195818	38	7	3	0.09	484	22	10	0.35	117602	Tax_Id=10116 Gene_Symbol=Ipo9 Uncharacterized protein
IPI00212933	261	12	6	0.3	209	10	7	0.35	73987	Tax_Id=10116 Gene_Symbol=Slc5a1 Sodium/glucose cotransporter 1
IPI00373230	361	16	2	0.1	867	34	4	0.34	66209	Tax_Id=10116 Gene_Symbol=Muc1 Muc1 protein
IPI00199695	108	4	2	0.12	475	13	3	0.34	55086	Tax_Id=10116 Gene_Symbol=Serpinf2 Uncharacterized protein
IPI00562724	35	2	2	0.13	116	8	5	0.34	54257	Tax_Id=10116 Gene_Symbol=Wdr13 WD repeat domain 13 (Predicted), isoform CRA_b
IPI00359082	506	11	3	0.24	330	9	4	0.33	44212	Tax_Id=10116 Gene_Symbol=RGD1563180 rCG39117-like
IPI00324272	71	8	4	0.33	90	4	4	0.33	44429	Tax_Id=10116 Gene_Symbol=Apoa4 Apolipoprotein A-IV
IPI00417388	294	11	4	0.17	453	22	6	0.32	80354	Tax_Id=10116 Gene_Symbol=Slc44a4 Uncharacterized protein
IPI00205157	240	9	2	0.2	164	8	3	0.32	34540	Tax_Id=10116 Gene_Symbol=Hadh Hydroxyacyl-coenzyme A dehydrogenase, mitochondrial
IPI00339125	323	7	2	0.25	228	6	2	0.32	57020	Tax_Id=10116 Gene_Symbol=Slc1a1 Excitatory amino acid transporter 3
IPI00205907	867	30	4	0.74	187	6	2	0.32	22632	Tax_Id=10116 Gene_Symbol=Lcn2 Neutrophil gelatinase-associated lipocalin
IPI00190862	126	3	2	0.2	110	5	2	0.32	34044	Tax_Id=10116 Gene_Symbol=Golph3 Golgi phosphoprotein 3
IPI00955187	737	39	22	0.42	614	24	18	0.31	213459	Tax_Id=10116 Gene_Symbol=Psme4 Uncharacterized protein
IPI00371699	3969	90	13	2.79	325	17	3	0.31	47843	Tax_Id=10116 Gene_Symbol=Serpinb12 Uncharacterized protein
IPI00189189	160	14	3	0.31	216	15	3	0.31	34757	Tax_Id=10116 Gene_Symbol=Akr1c18 20alpha-hydroxysteroid dehydrogenase
IPI00364933	85	3	2	0.11	241	11	5	0.31	59954	Tax_Id=10116 Gene_Symbol=Stam Uncharacterized protein
IPI00464822	704	57	2	0.19	191	28	2	0.3	36089	Tax_Id=10116 Gene_Symbol=Ldhc L-lactate dehydrogenase
IPI00357936	206	5	3	0.49	394	10	2	0.3	23551	Tax_Id=10116 Gene_Symbol=Dtd1 D-tyrosyl-tRNA(Tyr) deacylase
IPI00194285	88	4	2	0.14	144	7	4	0.3	48132	Tax_Id=10116 Gene_Symbol=Rbbp7 Histone-binding protein RBBP7
IPI00373181	118	5	4	0.3	127	4	4	0.3	47904	Tax_Id=10116 Gene_Symbol=Actl6a Actin-like 6A
IPI00369411	94	4	3	0.08	856	21	9	0.29	125281	Tax_Id=10116 Gene_Symbol=Ube4a Ubiquitination factor E4A, UFD2 homolog
IPI00372592	239	15	2	0.11	573	20	4	0.29	62255	Tax_Id=10116 Gene_Symbol=Slc47a1 Multidrug and toxin extrusion protein 1
IPI00777721	208	7	4	0.1	397	16	11	0.29	137489	Tax_Id=10116 Gene_Symbol=Atp11a Uncharacterized protein (Fragment)
IPI00371511	175	4	2	0.29	300	11	2	0.29	24486	Tax_Id=10116 Gene_Symbol=Creg1 Uncharacterized protein
IPI00558067	129	4	3	0.09	259	10	9	0.29	113411	Tax_Id=10116 Gene_Symbol=Ipo11 importin 11
IPI00362125	186	7	3	0.29	120	6	3	0.29	36846	Tax_Id=10116 Gene_Symbol=Osgep Uncharacterized protein
IPI00554077	387	25	4	0.53	327	14	3	0.28	52407	Tax_Id=10116 Gene_Symbol=Ighg Immunoglobulin heavy chain
IPI00192495	207	5	3	0.13	113	8	6	0.28	79035	Tax_Id=10116 Gene_Symbol=Ncstn Isoform 1 of Nicastrin
IPI00327469	447	16	3	0.51	240	8	3	0.28	38757	Tax_Id=10116 Gene_Symbol=Ahsg Alpha-2-HS-glycoprotein
IPI00197077	369	6	2	0.13	168	7	3	0.28	52520	Tax_Id=10116 Gene_Symbol=Ppp2r2d Serine/threonine-protein phosphatase 2A 55 kDa regulatory subunit B delta isoform
IPI00231423	472	12	5	0.28	153	6	5	0.28	64988	Tax_Id=10116 Gene_Symbol=C9 Uncharacterized protein
IPI00325860	472	19	7	0.63	132	6	3	0.28	52026	Tax_Id=10116 Gene_Symbol=Podxl Podocalyxin
IPI00204375	912	24	6	2.47	159	2	2	0.28	25165	Tax_Id=10116 Gene_Symbol=Uchl1 Ubiquitin carboxyl-terminal hydrolase isozyme L1
IPI00199071	80	10	5	0.35	77	14	4	0.27	53761	Tax_Id=10116 Gene_Symbol=Narfl Cytosolic Fe-S cluster assembly factor NARFL
IPI00561998	124	11	3	0.27	377	14	3	0.27	39524	Tax_Id=10116 Gene_Symbol=- Uncharacterized protein
IPI00362434	48	3	3	0.13	226	12	6	0.27	79942	Tax_Id=10116 Gene_Symbol=Appl1 Uncharacterized protein
IPI00212608	104	6	3	0.12	1211	46	6	0.26	82497	Tax_Id=10116 Gene_Symbol=Dab2 Isoform p82 of Disabled homolog 2
IPI00214210	20	2	2	0.05	320	13	10	0.26	141937	Tax_Id=10116 Gene_Symbol=Slk Uncharacterized protein
IPI00391693	307	14	2	0.26	306	12	3	0.26	41511	Tax_Id=10116 Gene_Symbol=Lrrc19 Uncharacterized protein
IPI00373711	527	16	13	0.53	161	8	7	0.26	98988	Tax_Id=10116 Gene_Symbol=Dpp9 dipeptidylpeptidase 9-like
IPI00569123	101	3	2	0.1	212	8	5	0.26	68660	Tax_Id=10116 Gene_Symbol=Accs 1-aminocyclopropane-1-carboxylate synthase
IPI00400530	1060	185	4	0.1	849	40	7	0.25	174563	Tax_Id=10116 Gene_Symbol=Cntd1 Ac2-059
IPI00363550	41	3	2	0.08	213	8	6	0.25	86221	Tax_Id=10116 Gene_Symbol=Tfrc transferrin receptor protein 1
IPI00366918	316	67	2	0.25	59	8	2	0.25	27696	Tax_Id=10116 Gene_Symbol=RGD1562107 similar to class-alpha glutathione S-transferase
IPI00388641	28	8	3	0.12	178	7	6	0.25	85815	Tax_Id=10116 Gene_Symbol=Chuk inhibitor of nuclear factor kappa-B kinase subunit alpha
IPI00194022	395	16	9	0.5	133	6	5	0.25	71056	Tax_Id=10116 Gene_Symbol=Crot Peroxisomal carnitine O-octanoyltransferase
IPI00958198	631	9	2	0.25	213	4	2	0.25	28186	Tax_Id=10116 Gene_Symbol=LOC500375 pre-B lymphocyte gene 1-like
IPI00567217	22	3	2	0.25	61	3	2	0.25	28125	Tax_Id=10116 Gene_Symbol=- Glyceraldehyde-3-phosphate dehydrogenase
IPI00559142	102	4	2	0.11	191	4	4	0.24	59950	Tax_Id=10116 Gene_Symbol=Plxdc2 Uncharacterized protein
IPI00655254	1185	32	10	0.57	322	9	5	0.23	78610	Tax_Id=10116 Gene_Symbol=RGD1310507 Uncharacterized protein
IPI00210065	473	18	2	0.15	218	9	2	0.23	45947	Tax_Id=10116 Gene_Symbol=Serpini2 serpin I2
IPI00373668	59	2	2	0.23	49	3	2	0.23	30307	Tax_Id=10116 Gene_Symbol=Atpbd4 ATP-binding domain-containing protein 4
IPI00363976	251	12	2	0.22	113	22	2	0.22	31530	Tax_Id=10116 Gene_Symbol=Stom Uncharacterized protein
IPI00369551	943	37	6	0.41	678	18	4	0.22	65608	Tax_Id=10116 Gene_Symbol=Slc5a10 sodium/glucose cotransporter 5
IPI00358057	83	2	2	0.14	318	13	3	0.22	47594	Tax_Id=10116 Gene_Symbol=Aamp angio-associated migratory cell protein
IPI00367451	177	11	4	0.63	179	7	2	0.22	32272	Tax_Id=10116 Gene_Symbol=Pir Pirin
IPI00200195	173	4	2	0.1	35	4	4	0.22	65756	Tax_Id=10116 Gene_Symbol=Plbd2 Putative phospholipase B-like 2
IPI00471666	183	6	2	0.1	302	11	3	0.21	67544	Tax_Id=10116 Gene_Symbol=Fam151a Protein FAM151A
IPI00189536	701	19	4	0.21	246	8	3	0.21	66949	Tax_Id=10116 Gene_Symbol=Slc5a8 Uncharacterized protein
IPI00464515	29	2	2	0.21	33	2	2	0.21	33119	Tax_Id=10116 Gene_Symbol=Cyb5r2 Uncharacterized protein
IPI00359416	735	97	7	0.04	914	57	32	0.2	580498	Tax_Id=10116 Gene_Symbol=Ubr4 E3 ubiquitin-protein ligase UBR4
IPI00208659	39	6	3	0.07	145	9	8	0.2	144814	Tax_Id=10116 Gene_Symbol=Cfh Complement inhibitory factor H
IPI00869937	84	3	2	0.06	266	8	6	0.2	105557	Tax_Id=10116 Gene_Symbol=Tnpo2 Uncharacterized protein
IPI00193397	261	14	3	0.2	100	6	4	0.2	69347	Tax_Id=10116 Gene_Symbol=Slc34a1 Sodium-dependent phosphate transport protein 2A
IPI00325384	467	14	3	0.19	253	16	3	0.19	55849	Tax_Id=10116 Gene_Symbol=Slc2a5 Solute carrier family 2, facilitated glucose transporter member 5
IPI00212934	373	9	4	0.19	246	5	4	0.19	73940	Tax_Id=10116 Gene_Symbol=Slc5a2 Sodium/glucose cotransporter 2
IPI00212281	52	3	2	0.19	30	4	2	0.19	36021	Tax_Id=10116 Gene_Symbol=Aasdhppt L-aminoadipate-semialdehyde dehydrogenase-phosphopantetheinyl transferase
IPI00188119	452	25	4	0.22	603	21	3	0.18	115643	Tax_Id=10116 Gene_Symbol=Atp12a Isoform Long of Potassium-transporting ATPase alpha chain 2
IPI00564059	164	16	2	0.28	208	6	2	0.18	38046	Tax_Id=10116 Gene_Symbol=RGD1561881 glyceraldehyde-3-phosphate dehydrogenase-like
IPI00554290	278	8	2	0.12	61	3	3	0.18	57104	Tax_Id=10116 Gene_Symbol=Uap1 Uncharacterized protein
IPI00400748	49	2	2	0.18	55	2	2	0.18	38989	Tax_Id=10116 Gene_Symbol=Lcmt1 Leucine carboxyl methyltransferase 1
IPI00370081	239	8	4	0.13	59	6	4	0.17	102795	Tax_Id=10116 Gene_Symbol=Dpp8 Uncharacterized protein
IPI00194320	29	6	2	0.08	32	5	4	0.17	80622	Tax_Id=10116 Gene_Symbol=Sclt1 Isoform 1 of Sodium channel and clathrin linker 1
IPI00363973	116	5	4	0.37	82	2	2	0.17	40754	Tax_Id=10116 Gene_Symbol=Rabepk Rab9 effector protein with kelch motifs
IPI00192612	55	12	2	0.1	51	13	3	0.16	66538	Tax_Id=10116 Gene_Symbol=Has1 Uncharacterized protein
IPI00958555	120	9	3	0.13	89	10	5	0.16	106827	Tax_Id=10116 Gene_Symbol=- Uncharacterized protein
IPI00212708	128	8	2	0.16	142	6	2	0.16	44054	Tax_Id=10116 Gene_Symbol=Fetub Uncharacterized protein
IPI00869913	311	17	4	0.23	56	4	3	0.16	63115	Tax_Id=10116 Gene_Symbol=Slc5a9 sodium/glucose cotransporter 4
IPI00369144	167	12	3	0.27	196	12	2	0.15	67063	Tax_Id=10116 Gene_Symbol=Frrs1 Uncharacterized protein
IPI00213847	446	9	2	0.1	517	10	3	0.15	70128	Tax_Id=10116 Gene_Symbol=Grn granulins isoform a
IPI00206780	71	8	4	0.15	113	6	4	0.15	93214	Tax_Id=10116 Gene_Symbol=Plg Plasminogen
IPI00199670	135	3	3	0.23	28	3	2	0.15	46493	Tax_Id=10116 Gene_Symbol=Serpinf1 Serine (Or cysteine) peptidase inhibitor, clade F, member 1, isoform CRA_c
IPI00471757	429	13	4	0.31	158	5	2	0.14	47354	Tax_Id=10116 Gene_Symbol=Naga Alpha-N-acetylgalactosaminidase
IPI00208823	92	3	2	0.09	84	4	3	0.14	74242	Tax_Id=10116 Gene_Symbol=Slc5a11 Sodium/myo-inositol cotransporter 2
IPI00370091	383	44	2	0.13	565	38	2	0.13	53361	Tax_Id=10116 Gene_Symbol=Krt1-5 Type I hair keratin KA31
IPI00209744	495	24	7	0.63	63	3	2	0.13	52177	Tax_Id=10116 Gene_Symbol=Agt Angiotensinogen
IPI00359566	285	27	3	0.04	258	34	8	0.12	226174	Tax_Id=10116 Gene_Symbol=- Uncharacterized protein (Fragment)
IPI00207989	141	10	3	0.09	75	6	4	0.12	116820	Tax_Id=10116 Gene_Symbol=Myo1d Myosin-Id
IPI00213497	132	25	3	0.19	84	4	2	0.12	55269	Tax_Id=10116 Gene_Symbol=Ddx25 Isoform 1 of ATP-dependent RNA helicase DDX25
IPI00367868	27	3	2	0.12	68	3	3	0.12	87809	Tax_Id=10116 Gene_Symbol=Arhgap26 Uncharacterized protein (Fragment)
IPI00361483	44	2	2	0.12	18	2	2	0.12	54496	Tax_Id=10116 Gene_Symbol=Arsa Uncharacterized protein
IPI00393867	255	7	4	0.11	30	4	4	0.11	120535	Tax_Id=10116 Gene_Symbol=Myo1c Myosin-Ic
IPI00763213	40	4	3	0.11	29	3	3	0.11	92000	Tax_Id=10116 Gene_Symbol=Sema4b semaphorin 4B
IPI00554326	258	15	2	0.3	63	2	2	0.11	60776	Tax_Id=10116 Gene_Symbol=Slc22a12 Solute carrier family 22 member 12
IPI00359049	31	23	2	0.02	159	9	8	0.1	269033	Tax_Id=10116 Gene_Symbol=Cnot1 CCR4-NOT transcription complex subunit 1
IPI00194733	405	10	4	0.08	185	6	5	0.1	163643	Tax_Id=10116 Gene_Symbol=Atrn Isoform 1 of Attractin
IPI00188881	274	8	3	0.15	284	6	2	0.1	66893	Tax_Id=10116 Gene_Symbol=Slc22a2 solute carrier family 22 member 2
IPI00421359	14	4	3	0.1	14	3	3	0.1	103468	Tax_Id=10116 Gene_Symbol=- LRRGT00049
IPI00421633	55	7	2	0.1	19	2	2	0.1	70105	Tax_Id=10116 Gene_Symbol=Ccdc8 coiled-coil domain-containing protein 8
IPI00192310	335	9	2	0.1	131	2	2	0.1	68268	Tax_Id=10116 Gene_Symbol=Bcam Basal cell adhesion molecule
IPI00365284	94	31	2	0.04	216	21	4	0.09	180689	Tax_Id=10116 Gene_Symbol=Eif4g3 Uncharacterized protein
IPI00188524	390	19	5	0.15	147	13	3	0.09	115593	Tax_Id=10116 Gene_Symbol=Nefh Neurofilament heavy polypeptide
IPI00382185	101	3	3	0.07	113	7	3	0.09	143740	Tax_Id=10116 Gene_Symbol=Cfb Uncharacterized protein
IPI00192574	456	13	4	0.12	221	6	3	0.09	110380	Tax_Id=10116 Gene_Symbol=Mertk Tyrosine-protein kinase Mer
IPI00189981	519	7	2	0.09	104	4	2	0.09	71792	Tax_Id=10116 Gene_Symbol=F2 Prothrombin (Fragment)
IPI00767439	166	30	4	0.05	61	21	6	0.08	293982	Tax_Id=10116 Gene_Symbol=Cenpe centromere protein E
IPI00373264	58	5	2	0.08	33	8	2	0.08	86627	Tax_Id=10116 Gene_Symbol=- Uncharacterized protein
IPI00364740	292	89	3	0.16	29	5	2	0.08	85854	Tax_Id=10116 Gene_Symbol=Tpx2 Uncharacterized protein
IPI00208165	43	4	2	0.08	55	2	2	0.08	83891	Tax_Id=10116 Gene_Symbol=Asah2 Neutral ceramidase
IPI00372727	31	2	2	0.05	219	8	3	0.07	135771	Tax_Id=10116 Gene_Symbol=Sec24b Uncharacterized protein
IPI00366081	919	34	18	0.23	71	7	6	0.07	334582	Tax_Id=10116 Gene_Symbol=Dsp Uncharacterized protein
IPI00422037	732	22	11	0.2	68	6	4	0.07	193603	Tax_Id=10116 Gene_Symbol=C4-2 complement component 4, gene 2
IPI00206662	303	8	2	0.07	42	3	2	0.07	99167	Tax_Id=10116 Gene_Symbol=Cdh1 Cadherin-1
IPI00191681	45	6	2	0.07	38	3	2	0.07	91687	Tax_Id=10116 Gene_Symbol=Itgb1 Integrin beta-1
IPI00210534	99	10	2	0.07	21	3	2	0.07	99766	Tax_Id=10116 Gene_Symbol=Rabep1 Rab GTPase-binding effector protein 1
IPI00326984	892	29	11	0.52	14	2	2	0.07	99378	Tax_Id=10116 Gene_Symbol=Itih3 Inter-alpha-trypsin inhibitor heavy chain H3
IPI00372786	48	3	2	0.04	135	6	3	0.06	155674	Tax_Id=10116 Gene_Symbol=Nid2 Isoform 1 of Nidogen-2
IPI00200675	23	4	3	0.06	34	4	2	0.06	154954	Tax_Id=10116 Gene_Symbol=Rad50 Uncharacterized protein
IPI00372689	22	3	3	0.09	56	2	2	0.06	118024	Tax_Id=10116 Gene_Symbol=- Uncharacterized protein
IPI00188541	851	33	8	0.28	17	2	2	0.06	103862	Tax_Id=10116 Gene_Symbol=Itih4 inter-alpha-inhibitor H4 heavy chain
IPI00360318	432	94	3	0.05	76	18	4	0.05	285578	Tax_Id=10116 Gene_Symbol=Mast4 Microtubule-associated serine/threonine-protein kinase 4-like
IPI00769246	732	36	4	0.06	254	15	3	0.05	294074	Tax_Id=10116 Gene_Symbol=Sptbn4 spectrin, beta, non-erythrocytic 4
IPI00360069	31	2	2	0.03	88	10	3	0.05	220179	Tax_Id=10116 Gene_Symbol=Thada Uncharacterized protein
IPI00948086	72	11	4	0.03	46	9	6	0.05	434888	Tax_Id=10116 Gene_Symbol=Akap9 Uncharacterized protein (Fragment)
IPI00369671	52	14	4	0.04	104	5	5	0.05	338949	Tax_Id=10116 Gene_Symbol=- Uncharacterized protein (Fragment)
IPI00565677	89	2	2	0.02	133	5	3	0.05	289437	Tax_Id=10116 Gene_Symbol=Col6a3 Uncharacterized protein
IPI00766829	232	12	5	0.03	439	20	7	0.04	539570	Tax_Id=10116 Gene_Symbol=Ahnak AHNAK nucleoprotein isoform 1
IPI00365746	21	9	3	0.05	46	18	3	0.04	262454	Tax_Id=10116 Gene_Symbol=Nav2 neuron navigator 2
IPI00367836	38	12	3	0.03	58	7	4	0.04	340638	Tax_Id=10116 Gene_Symbol=- Uncharacterized protein
IPI00421457	169	11	2	0.04	54	4	2	0.04	149480	Tax_Id=10116 Gene_Symbol=Abcc4 ATP-binding cassette protein C4
IPI00366920	36	10	3	0.04	27	3	3	0.04	227172	Tax_Id=10116 Gene_Symbol=Phf3 Uncharacterized protein
IPI00361336	35	7	2	0.04	13	2	2	0.04	155282	Tax_Id=10116 Gene_Symbol=Tmem2 Uncharacterized protein
IPI00369017	40	8	3	0.03	48	19	3	0.03	306993	Tax_Id=10116 Gene_Symbol=Zfp292 Uncharacterized protein
IPI00958822	162	31	12	0.05	47	15	8	0.03	924756	Tax_Id=10116 Gene_Symbol=Syne1 Uncharacterized protein
IPI00768208	34	8	3	0.03	117	14	3	0.03	344780	Tax_Id=10116 Gene_Symbol=Cenpf centromere protein F
IPI00359250	36	8	4	0.04	15	4	3	0.03	340404	Tax_Id=10116 Gene_Symbol=RGD1311309 Uncharacterized protein
IPI00188536	18	6	5	0.05	21	3	3	0.03	330792	Tax_Id=10116 Gene_Symbol=Mga Uncharacterized protein
IPI00359962	20	3	2	0.03	15	2	2	0.03	233997	Tax_Id=10116 Gene_Symbol=Pcm1 233 kDa protein
IPI00189173	16	2	2	0.01	14	3	3	0.02	567280	Tax_Id=10116 Gene_Symbol=Ryr2 Ryanodine receptor 2
IPI00195904	22	4	3	0.03	17	2	2	0.02	393112	Tax_Id=10116 Gene_Symbol=Utrn Rattus norvegicus utrophin
IPI00359645	41	8	3	0.02	42	3	2	0.01	572502	Tax_Id=10116 Gene_Symbol=Hydin hydrocephalus inducing

## Sheet: First perfused kidney proteins
Accession_A	Score_A	Mass_A	Num. of significant matches_A	Num. of significant sequences_A	emPAI_A	Description_A
IPI00392753	232374	20924	6167	27	3259591	Tax_Id=10116 Gene_Symbol=LOC298109 Uncharacterized protein
IPI00191711	243789	21009	6359	28	2.08787e+06	Tax_Id=10116 Gene_Symbol=LOC259246 Major urinary protein
IPI00231643	33917	16073	1084	16	7963.69	Tax_Id=10116 Gene_Symbol=Sod1 Superoxide dismutase [Cu-Zn]
IPI00231229	155768	23652	3254	20	7109.56	Tax_Id=10116 Gene_Symbol=Gstp1 Glutathione S-transferase P
IPI00555252	235969	36090	4958	27	6006.14	Tax_Id=10116 Gene_Symbol=LOC685186;Gapdh Glyceraldehyde-3-phosphate dehydrogenase
IPI00231862	332556	73371	9651	60	4082.29	Tax_Id=10116 Gene_Symbol=Gclc Glutamate--cysteine ligase catalytic subunit
IPI00212523	26901	20190	839	17	4076.76	Tax_Id=10116 Gene_Symbol=Park7 Protein DJ-1
IPI00561622	92090	35194	2979	26	3960.54	Tax_Id=10116 Gene_Symbol=Sult1c2a Sulfotransferase family, cytosolic, 1C, member 2a
IPI00231150	58533	26029	1980	23	2919.55	Tax_Id=10116 Gene_Symbol=Gsta1;Gsta3;Gsta2 Glutathione S-transferase (Fragment)
IPI00476295	126830	48020	3355	35	2877.17	Tax_Id=10116 Gene_Symbol=Ahcy Adenosylhomocysteinase
IPI00231638	84472	25705	2776	29	2444.83	Tax_Id=10116 Gene_Symbol=Gsta1;Gsta3;Gsta2 Glutathione S-transferase alpha-1
IPI00421428	33135	28928	1097	20	2259.16	Tax_Id=10116 Gene_Symbol=Pgam1 Phosphoglycerate mutase 1
IPI00389611	182730	33939	5714	33	2083.72	Tax_Id=10116 Gene_Symbol=Rgn Regucalcin
IPI00214480	103033	46231	3048	30	1984.73	Tax_Id=10116 Gene_Symbol=Fah Fumarylacetoacetase
IPI00231426	84477	44909	2444	34	1964.04	Tax_Id=10116 Gene_Symbol=Pgk1 Phosphoglycerate kinase 1
IPI00464815	252074	47440	4921	38	1637.96	Tax_Id=10116 Gene_Symbol=Eno1 Alpha-enolase
IPI00876620	239450	39956	5652	35	1504.67	Tax_Id=10116 Gene_Symbol=Aldob Fructose-bisphosphate aldolase
IPI00959552	31012	20120	1153	11	1441.15	Tax_Id=10116 Gene_Symbol=LOC100362946 sulfotransferase 1C2A-like
IPI00328013	175149	37122	4597	23	1441.09	Tax_Id=10116 Gene_Symbol=Akr7a3 Aflatoxin B1 aldehyde reductase member 3
IPI00231292	128442	14352	2795	16	1415.28	Tax_Id=10116 Gene_Symbol=Hrsp12 Ribonuclease UK114
IPI00197568	34771	51018	958	46	1414.79	Tax_Id=10116 Gene_Symbol=Gdi2 Rab GDP dissociation inhibitor beta
IPI00231194	40196	31805	1353	25	1143.87	Tax_Id=10116 Gene_Symbol=Ddah1 N(G),N(G)-dimethylarginine dimethylaminohydrolase 1
IPI00231745	108869	40040	2331	34	1073.82	Tax_Id=10116 Gene_Symbol=Fbp1 Fructose-1,6-bisphosphatase 1
IPI00231146	7291	13882	235	9	909.68	Tax_Id=10116 Gene_Symbol=Hint1;Hint1-ps1 Histidine triad nucleotide-binding protein 1
IPI00211989	127043	33299	2371	29	849.65	Tax_Id=10116 Gene_Symbol=Khk Isoform C of Ketohexokinase
IPI00230903	53545	34262	1344	27	843.93	Tax_Id=10116 Gene_Symbol=Hnmt Histamine N-methyltransferase
IPI00206823	22401	20834	839	20	824.45	Tax_Id=10116 Gene_Symbol=Obp3 Alpha-2u globulin
IPI00555178	61265	25657	2260	23	741.91	Tax_Id=10116 Gene_Symbol=Gsta2 Glutathione S-transferase alpha-2
IPI00231260	55369	24860	1737	26	703.59	Tax_Id=10116 Gene_Symbol=Prdx6 Peroxiredoxin-6
IPI00372845	13995	27866	470	22	699.97	Tax_Id=10116 Gene_Symbol=Gstt1 Uncharacterized protein
IPI00421899	148375	53116	3758	43	658.61	Tax_Id=10116 Gene_Symbol=Cndp2 Cytosolic non-specific dipeptidase
IPI00230787	50554	29267	1744	17	634.69	Tax_Id=10116 Gene_Symbol=Car2 Carbonic anhydrase 2
IPI00339188	90525	32846	2598	24	631.47	Tax_Id=10116 Gene_Symbol=Haao 3-hydroxyanthranilate 3,4-dioxygenase
IPI00464791	176980	46060	5391	41	622.49	Tax_Id=10116 Gene_Symbol=Acy1 Aminoacylase-1A
IPI00212314	86846	67868	2687	52	591.77	Tax_Id=10116 Gene_Symbol=Msn Moesin
IPI00231767	100194	27345	2580	26	563.39	Tax_Id=10116 Gene_Symbol=Tpi1 Triosephosphate isomerase
IPI00231368	28322	12008	528	12	543.05	Tax_Id=10116 Gene_Symbol=Txn1 Thioredoxin
IPI00471911	213855	40049	4802	34	485.26	Tax_Id=10116 Gene_Symbol=Aldob Fructose-bisphosphate aldolase B
IPI00391544	85884	35427	2507	20	479.73	Tax_Id=10116 Gene_Symbol=RGD1309534 Ester hydrolase C11orf54 homolog
IPI00387771	14002	18091	468	13	471.09	Tax_Id=10116 Gene_Symbol=LOC100362969;Ppia;LOC100360977 Peptidyl-prolyl cis-trans isomerase A
IPI00230874	68557	33716	1773	28	443.43	Tax_Id=10116 Gene_Symbol=Blvra Biliverdin reductase A
IPI00958627	203657	54441	4106	37	424.99	Tax_Id=10116 Gene_Symbol=Eno1-ps1 Eno1 protein-like
IPI00191738	65623	30871	2102	26	417.51	Tax_Id=10116 Gene_Symbol=Gclm Glutamate--cysteine ligase regulatory subunit
IPI00325135	40009	29326	1009	26	412.39	Tax_Id=10116 Gene_Symbol=Ywhae 14-3-3 protein epsilon
IPI00193151	45035	25764	867	17	391.88	Tax_Id=10116 Gene_Symbol=Qdpr Dihydropteridine reductase
IPI00367063	102909	55121	2338	36	368.66	Tax_Id=10116 Gene_Symbol=Cndp1 Beta-Ala-His dipeptidase
IPI00958722	32306	16790	984	10	358.78	Tax_Id=10116 Gene_Symbol=LOC100363101 sulfotransferase K2-like
IPI00369691	59289	42676	1560	23	337.31	Tax_Id=10116 Gene_Symbol=Agphd1 Uncharacterized protein
IPI00230937	31309	20902	653	16	336.13	Tax_Id=10116 Gene_Symbol=Pebp1 Phosphatidylethanolamine-binding protein 1
IPI00214373	146415	48096	4750	39	321	Tax_Id=10116 Gene_Symbol=Aadat Kynurenine/alpha-aminoadipate aminotransferase, mitochondrial
IPI00567976	65340	32742	2219	20	297.35	Tax_Id=10116 Gene_Symbol=RGD1565421 sulfotransferase K2-like
IPI00870631	32867	32566	906	21	280.15	Tax_Id=10116 Gene_Symbol=Pnp Purine nucleoside phosphorylase
IPI00554102	7319	21084	691	17	273.24	Tax_Id=10116 Gene_Symbol=LOC685482;LOC259245 Uncharacterized protein
IPI00949840	105184	44246	2903	32	271.99	Tax_Id=10116 Gene_Symbol=Cth Uncharacterized protein
IPI00211779	10528	22323	519	19	269.11	Tax_Id=10116 Gene_Symbol=Prdx1 Peroxiredoxin-1
IPI00231148	55466	38112	1244	26	265.82	Tax_Id=10116 Gene_Symbol=Gpd1 Glycerol-3-phosphate dehydrogenase [NAD+], cytoplasmic
IPI00231427	10889	27735	376	21	258.08	Tax_Id=10116 Gene_Symbol=Gstt1 Glutathione S-transferase theta-1
IPI00210542	43237	25550	1132	16	251.63	Tax_Id=10116 Gene_Symbol=Gsta4 Glutathione S-transferase alpha-4
IPI00189819	70758	42052	1985	23	248.89	Tax_Id=10116 Gene_Symbol=Actb Actin, cytoplasmic 1
IPI00210264	19665	27936	960	23	247.25	Tax_Id=10116 Gene_Symbol=Gsto1 Glutathione S-transferase omega-1
IPI00213610	34787	35717	898	21	243.31	Tax_Id=10116 Gene_Symbol=Cryl1 Lambda-crystallin homolog
IPI00370752	44735	31024	1474	23	221.27	Tax_Id=10116 Gene_Symbol=Nit2 Omega-amidase NIT2
IPI00210280	13205	29806	374	19	217.67	Tax_Id=10116 Gene_Symbol=Comt Isoform 1 of Catechol O-methyltransferase
IPI00454446	32607	17199	1036	12	216.55	Tax_Id=10116 Gene_Symbol=- Putative uncharacterized protein (Fragment)
IPI00230897	8922	16083	252	13	209.91	Tax_Id=10116 Gene_Symbol=Hbb Hemoglobin subunit beta-1
IPI00231783	49275	36874	1121	25	206.85	Tax_Id=10116 Gene_Symbol=Ldhb L-lactate dehydrogenase B chain
IPI00208026	53999	53069	1739	37	199.41	Tax_Id=10116 Gene_Symbol=Selenbp1 Selenium-binding protein 1
IPI00208135	34906	27959	906	25	197.21	Tax_Id=10116 Gene_Symbol=Ocln;Tpmt Thiopurine S-methyltransferase
IPI00464520	19797	27950	965	21	197.21	Tax_Id=10116 Gene_Symbol=Gsto1 Uncharacterized protein
IPI00231358	20533	15119	480	13	195.23	Tax_Id=10116 Gene_Symbol=Pfn1 Profilin-1
IPI00781133	128735	99579	3578	57	187.88	Tax_Id=10116 Gene_Symbol=Aco1 Uncharacterized protein
IPI00777683	19724	35118	500	21	187.46	Tax_Id=10116 Gene_Symbol=RGD1566085 Uncharacterized protein
IPI00197711	54507	36712	1303	29	176.66	Tax_Id=10116 Gene_Symbol=Ldha L-lactate dehydrogenase A chain
IPI00208205	85062	71055	2671	45	171.5	Tax_Id=10116 Gene_Symbol=Hspa8 Heat shock cognate 71 kDa protein
IPI00208348	19771	35114	492	18	171.18	Tax_Id=10116 Gene_Symbol=Pdxk Pyridoxal kinase
IPI00359623	129127	54225	3252	37	167.04	Tax_Id=10116 Gene_Symbol=LOC683474 Uncharacterized protein
IPI00565188	33014	35328	1588	19	165.83	Tax_Id=10116 Gene_Symbol=RGD1559960 Sulfotransferase 1C2A-like
IPI00204467	61238	34961	2018	20	158.79	Tax_Id=10116 Gene_Symbol=Sult1c2 Sulfotransferase 1C2
IPI00188142	104428	35796	3271	18	155.81	Tax_Id=10116 Gene_Symbol=Acy3 Aspartoacylase-2
IPI00325189	17463	17386	518	11	141.99	Tax_Id=10116 Gene_Symbol=Nme2 Nucleoside diphosphate kinase B
IPI00231734	27805	39783	788	26	141.3	Tax_Id=10116 Gene_Symbol=Aldoa Fructose-bisphosphate aldolase A
IPI00372498	79637	59691	1909	34	137.74	Tax_Id=10116 Gene_Symbol=Dak Bifunctional ATP-dependent dihydroxyacetone kinase/FAD-AMP lyase (cyclizing)
IPI00776544	59160	33297	1855	18	126.19	Tax_Id=10116 Gene_Symbol=RGD1562392 Uncharacterized protein (Fragment)
IPI00231963	19188	13239	516	10	124.68	Tax_Id=10116 Gene_Symbol=Ddt D-dopachrome decarboxylase
IPI00231858	19265	27593	585	17	118.32	Tax_Id=10116 Gene_Symbol=Gstt2 Glutathione S-transferase theta-2
IPI00231910	106493	33137	1908	24	116.47	Tax_Id=10116 Gene_Symbol=Khk Isoform A of Ketohexokinase
IPI00362395	37491	31971	1109	18	114.06	Tax_Id=10116 Gene_Symbol=Esd S-formylglutathione hydrolase
IPI00411230	10564	25857	313	20	112.83	Tax_Id=10116 Gene_Symbol=Gstm2 Glutathione S-transferase Mu 2
IPI00324893	32263	27925	744	24	111.92	Tax_Id=10116 Gene_Symbol=Ywhaz 14-3-3 protein zeta/delta
IPI00191737	169937	70682	4233	53	111.22	Tax_Id=10116 Gene_Symbol=Alb Serum albumin
IPI00339162	86310	32285	2190	23	108.71	Tax_Id=10116 Gene_Symbol=RGD1563601 rCG29914-like
IPI00364311	54929	62958	1401	30	107.2	Tax_Id=10116 Gene_Symbol=Gpi Glucose-6-phosphate isomerase
IPI00194045	39476	47047	1232	25	106.25	Tax_Id=10116 Gene_Symbol=Idh1 Isocitrate dehydrogenase [NADP] cytoplasmic
IPI00370654	37449	29989	746	17	101.66	Tax_Id=10116 Gene_Symbol=Inmt Uncharacterized protein
IPI00568369	9820	18807	338	13	101.18	Tax_Id=10116 Gene_Symbol=Dstn Destrin
IPI00213380	11821	33505	494	20	101.07	Tax_Id=10116 Gene_Symbol=Miox Inositol oxygenase
IPI00366069	20077	29457	426	13	99.38	Tax_Id=10116 Gene_Symbol=Lhpp Phospholysine phosphohistidine inorganic pyrophosphate phosphatase
IPI00557070	35758	37445	1007	22	96.6	Tax_Id=10116 Gene_Symbol=Akr1c12l1 Uncharacterized protein
IPI00780332	46587	61637	1250	40	96.1	Tax_Id=10116 Gene_Symbol=Pgm1 phosphoglucomutase-1
IPI00230859	37979	36711	1079	25	96.08	Tax_Id=10116 Gene_Symbol=Akr1a1 Alcohol dehydrogenase [NADP+]
IPI00203690	84880	57345	2255	31	95.76	Tax_Id=10116 Gene_Symbol=Aldh9a1 4-trimethylaminobutyraldehyde dehydrogenase
IPI00421610	34744	28386	887	20	93.09	Tax_Id=10116 Gene_Symbol=Iah1 Isoamyl acetate-hydrolyzing esterase 1 homolog
IPI00188359	22901	22718	903	12	91.98	Tax_Id=10116 Gene_Symbol=Abhd14b Abhydrolase domain-containing protein 14B
IPI00421723	1288	12793	52	11	90.41	Tax_Id=10116 Gene_Symbol=Tbca Tubulin-specific chaperone A
IPI00214456	22440	40450	651	23	87.64	Tax_Id=10116 Gene_Symbol=Adk Adenosine kinase
IPI00201596	87286	20951	2065	12	85.02	Tax_Id=10116 Gene_Symbol=Mup4 Uncharacterized protein
IPI00211895	170983	52597	3376	35	83.21	Tax_Id=10116 Gene_Symbol=Gss Glutathione synthetase
IPI01016350	35357	64545	877	35	82.39	Tax_Id=10116 Gene_Symbol=Me1 NADP-dependent malic enzyme
IPI00210032	73267	39462	1802	19	82.29	Tax_Id=10116 Gene_Symbol=Pter Phosphotriesterase-related protein
IPI00327830	6509	15335	192	12	80.94	Tax_Id=10116 Gene_Symbol=Fabp5 Fatty acid-binding protein, epidermal
IPI00324986	18502	51074	516	31	78.7	Tax_Id=10116 Gene_Symbol=Gdi1 Rab GDP dissociation inhibitor alpha
IPI00231857	10406	26675	316	12	77.67	Tax_Id=10116 Gene_Symbol=Gamt Guanidinoacetate N-methyltransferase
IPI00471584	68890	83571	2003	57	76.28	Tax_Id=10116 Gene_Symbol=Hsp90ab1 Heat shock protein HSP 90-beta
IPI00230907	17608	12640	493	9	73.64	Tax_Id=10116 Gene_Symbol=Mif Macrophage migration inhibitory factor
IPI00188304	6413	20977	252	15	73.15	Tax_Id=10116 Gene_Symbol=Glo1 Lactoylglutathione lyase
IPI00327144	8601	18749	229	13	72.43	Tax_Id=10116 Gene_Symbol=Cfl1 Cofilin-1
IPI00208970	22719	44584	592	21	71.49	Tax_Id=10116 Gene_Symbol=Upb1 Beta-ureidopropionase
IPI00198717	107846	36631	2699	22	68.6	Tax_Id=10116 Gene_Symbol=Mdh1 Malate dehydrogenase, cytoplasmic
IPI00211127	27048	46752	856	28	67.73	Tax_Id=10116 Gene_Symbol=Ass1 Argininosuccinate synthase
IPI00231192	3523	16086	158	11	66	Tax_Id=10116 Gene_Symbol=LOC689064;LOC100134871;Hbb Hemoglobin subunit beta-2
IPI00231929	37679	58294	920	32	63.98	Tax_Id=10116 Gene_Symbol=Pkm2 Isoform M1 of Pyruvate kinase isozymes M1/M2
IPI00556987	42464	50666	1227	23	63.31	Tax_Id=10116 Gene_Symbol=Hgd Homogentisate 1, 2-dioxygenase
IPI00464620	7620	26486	227	19	62.18	Tax_Id=10116 Gene_Symbol=Nqo2 Ribosyldihydronicotinamide dehydrogenase [quinone]
IPI00337227	31571	36811	1053	19	61.29	Tax_Id=10116 Gene_Symbol=Nit1 nitrilase homolog 1 isoform a
IPI00470254	54771	69462	1726	45	59.93	Tax_Id=10116 Gene_Symbol=Ezr Ezrin
IPI00367666	48469	34723	1590	9	59.5	Tax_Id=10116 Gene_Symbol=- Glyceraldehyde-3-phosphate dehydrogenase (Fragment)
IPI00561880	34197	58264	898	34	57.22	Tax_Id=10116 Gene_Symbol=LOC100362738 M2 pyruvate kinase-like isoform 1
IPI00194550	77856	44262	2269	28	55.11	Tax_Id=10116 Gene_Symbol=Cth Cystathionine gamma-lyase
IPI00365283	9115	30952	254	20	52.33	Tax_Id=10116 Gene_Symbol=Capzb F-actin-capping protein subunit beta
IPI00211216	2931	17049	108	11	52.06	Tax_Id=10116 Gene_Symbol=Eif5a Eukaryotic translation initiation factor 5A-1
IPI00368053	11442	33532	279	22	51.71	Tax_Id=10116 Gene_Symbol=Glod4 Glyoxalase domain-containing protein 4
IPI00765501	13979	32730	350	18	51.45	Tax_Id=10116 Gene_Symbol=Gnpda1 RCG49489, isoform CRA_a
IPI00232010	1461	9780	46	6	51.26	Tax_Id=10116 Gene_Symbol=Gchfr GTP cyclohydrolase 1 feedback regulatory protein
IPI00210566	51636	85161	1595	56	49.85	Tax_Id=10116 Gene_Symbol=Hsp90aa1 Heat shock protein HSP 90-alpha
IPI00194404	8556	17296	315	12	49.56	Tax_Id=10116 Gene_Symbol=Nme1 Nucleoside diphosphate kinase A
IPI00949898	55030	71372	1876	35	49.02	Tax_Id=10116 Gene_Symbol=- Uncharacterized protein
IPI00230837	12705	28151	354	19	48.84	Tax_Id=10116 Gene_Symbol=Ywhab Isoform Long of 14-3-3 protein beta/alpha
IPI00201953	7323	38465	219	20	47.17	Tax_Id=10116 Gene_Symbol=Acmsd 2-amino-3-carboxymuconate-6-semialdehyde decarboxylase
IPI00325765	51284	41105	1346	16	47.01	Tax_Id=10116 Gene_Symbol=Akr7a2 Aflatoxin B1 aldehyde reductase member 2
IPI00364761	8652	32749	233	20	46.62	Tax_Id=10116 Gene_Symbol=Lactb2 Beta-lactamase-like protein 2
IPI00464794	25536	35295	704	21	46.47	Tax_Id=10116 Gene_Symbol=Cryz Quinone oxidoreductase
IPI00189762	36958	54844	867	29	45.93	Tax_Id=10116 Gene_Symbol=Thnsl2 Threonine synthase-like 2
IPI00777061	2175	21257	100	15	43.83	Tax_Id=10116 Gene_Symbol=Fth1 Ferritin
IPI00211507	12081	45312	386	25	43.68	Tax_Id=10116 Gene_Symbol=Hpd 4-hydroxyphenylpyruvate dioxygenase
IPI00196994	19364	23450	598	12	41.11	Tax_Id=10116 Gene_Symbol=Arhgdia Rho GDP-dissociation inhibitor 1
IPI00948363	8143	28788	243	20	40.52	Tax_Id=10116 Gene_Symbol=Psme1 Uncharacterized protein
IPI00214394	30771	55841	748	30	40.41	Tax_Id=10116 Gene_Symbol=Csad Cysteine sulfinic acid decarboxylase
IPI00949068	35849	64035	932	34	39.57	Tax_Id=10116 Gene_Symbol=Pgm1 Uncharacterized protein
IPI00213463	33097	105306	876	59	39.53	Tax_Id=10116 Gene_Symbol=Actn4 Alpha-actinin-4
IPI00781570	5415	21124	230	6	39.18	Tax_Id=10116 Gene_Symbol=- Uncharacterized protein (Fragment)
IPI00200041	20654	31952	498	19	37.78	Tax_Id=10116 Gene_Symbol=Pbld Phenazine biosynthesis-like domain-containing protein
IPI00364474	7580	22255	204	13	37.73	Tax_Id=10116 Gene_Symbol=Itpa Uncharacterized protein
IPI00200998	15284	57164	494	32	37.02	Tax_Id=10116 Gene_Symbol=Pdzk1 Na(+)/H(+) exchange regulatory cofactor NHE-RF3
IPI00565128	38405	34999	1279	7	36.49	Tax_Id=10116 Gene_Symbol=- Glyceraldehyde-3-phosphate dehydrogenase
IPI00358217	26424	21503	859	15	36.35	Tax_Id=10116 Gene_Symbol=Ggct;Ggctl1 Uncharacterized protein
IPI00231674	9813	20645	279	11	36.29	Tax_Id=10116 Gene_Symbol=Arf3 ADP-ribosylation factor 3
IPI00780347	3355	15400	79	5	34.89	Tax_Id=10116 Gene_Symbol=RGD1561416 Uncharacterized protein (Fragment)
IPI00882532	9894	34518	214	14	34.8	Tax_Id=10116 Gene_Symbol=Afmid arylformamidase
IPI00214052	17102	28227	406	16	34.65	Tax_Id=10116 Gene_Symbol=Cmbl Carboxymethylenebutenolidase homolog
IPI00471530	26266	56514	699	30	34.42	Tax_Id=10116 Gene_Symbol=Lap3 Isoform 1 of Cytosol aminopeptidase
IPI00195372	32589	50424	1086	27	33.75	Tax_Id=10116 Gene_Symbol=Eef1a1 Elongation factor 1-alpha 1
IPI00211648	22909	78913	738	38	33.56	Tax_Id=10116 Gene_Symbol=Slc3a1 Neutral and basic amino acid transport protein rBAT
IPI00387868	47048	94795	1020	51	33.21	Tax_Id=10116 Gene_Symbol=Hspa4 Heat shock 70 kDa protein 4
IPI00395267	15339	70112	445	36	32.86	Tax_Id=10116 Gene_Symbol=Pck1 Phosphoenolpyruvate carboxykinase, cytosolic [GTP]
IPI00196725	37349	99976	1053	55	32.48	Tax_Id=10116 Gene_Symbol=Aldh1l1 Aldehyde dehydrogenase family 1 member L1
IPI00230848	2148	13024	62	6	32.38	Tax_Id=10116 Gene_Symbol=Mtpn Myotrophin
IPI00326436	85073	139002	2211	60	31.65	Tax_Id=10116 Gene_Symbol=Oplah 5-oxoprolinase
IPI00211970	7649	27068	240	15	31.57	Tax_Id=10116 Gene_Symbol=LOC100362709;Psme2;LOC100364216 Proteasome activator complex subunit 2
IPI00201399	9979	36465	288	19	31.26	Tax_Id=10116 Gene_Symbol=Alad Delta-aminolevulinic acid dehydratase
IPI00214448	38883	33704	1117	15	31.15	Tax_Id=10116 Gene_Symbol=Crym Mu-crystallin homolog
IPI00214152	11300	29163	387	12	30.66	Tax_Id=10116 Gene_Symbol=Hagh Isoform 2 of Hydroxyacylglutathione hydrolase, mitochondrial
IPI00679203	4680	20793	106	13	30.51	Tax_Id=10116 Gene_Symbol=Ftl;LOC100360087 Ferritin light chain 1
IPI00195735	11750	62927	411	35	29.3	Tax_Id=10116 Gene_Symbol=Ephx2 Epoxide hydrolase 2
IPI00324020	18950	42982	524	18	29.22	Tax_Id=10116 Gene_Symbol=Glul Glutamine synthetase
IPI00679202	52979	78512	1645	44	28.92	Tax_Id=10116 Gene_Symbol=Tf Isoform 1 of Serotransferrin
IPI00201699	8227	22110	240	14	28.72	Tax_Id=10116 Gene_Symbol=Rhoa Transforming protein RhoA
IPI00471540	19973	40473	569	18	28.2	Tax_Id=10116 Gene_Symbol=Bhmt2 Betaine--homocysteine S-methyltransferase 2
IPI00471889	17873	35779	380	22	28.08	Tax_Id=10116 Gene_Symbol=Anxa5 Annexin A5
IPI00421995	17518	27306	447	16	27.24	Tax_Id=10116 Gene_Symbol=Clic1 Chloride intracellular channel protein 1
IPI00949097	9337	30655	249	16	26.04	Tax_Id=10116 Gene_Symbol=Aspdh putative L-aspartate dehydrogenase
IPI00191748	5697	29784	193	14	25.75	Tax_Id=10116 Gene_Symbol=Psma1 Proteasome subunit alpha type-1
IPI00207667	15178	35747	605	17	25.61	Tax_Id=10116 Gene_Symbol=Aspa Aspartoacylase
IPI00760137	22428	38780	548	19	25.56	Tax_Id=10116 Gene_Symbol=Sord Sorbitol dehydrogenase
IPI00568389	9830	26018	305	10	25.16	Tax_Id=10116 Gene_Symbol=- LOC500183 protein
IPI00331919	11571	40943	363	22	25.07	Tax_Id=10116 Gene_Symbol=Psat1 Phosphoserine aminotransferase
IPI00231749	2747	32115	107	21	24.83	Tax_Id=10116 Gene_Symbol=Pitpna Phosphatidylinositol transfer protein alpha isoform
IPI00188584	3356	23069	87	9	24.8	Tax_Id=10116 Gene_Symbol=Psmb2 Proteasome subunit beta type-2
IPI00358238	6411	23412	153	10	23.68	Tax_Id=10116 Gene_Symbol=Pgpep1 Pyroglutamyl-peptidase 1
IPI00951316	9928	40699	309	21	23.53	Tax_Id=10116 Gene_Symbol=Psat1 Phosphoserine aminotransferase
IPI00205745	8158	22507	304	15	23.26	Tax_Id=10116 Gene_Symbol=Prdx5 Isoform Mitochondrial of Peroxiredoxin-5, mitochondrial
IPI00212014	29513	89977	738	46	23.09	Tax_Id=10116 Gene_Symbol=Vcp Transitional endoplasmic reticulum ATPase
IPI00202549	24387	62504	706	32	23.01	Tax_Id=10116 Gene_Symbol=Pklr Isoform R-type of Pyruvate kinase isozymes R/L
IPI00200898	9334	39149	345	18	22.61	Tax_Id=10116 Gene_Symbol=Slc9a3r1 Na(+)/H(+) exchange regulatory cofactor NHE-RF1
IPI00287835	4055	15490	125	8	22.6	Tax_Id=10116 Gene_Symbol=Hba-a2 Hemoglobin subunit alpha-1/2
IPI00230942	8421	25835	229	16	22.49	Tax_Id=10116 Gene_Symbol=Gstm7 Glutathione S-transferase Yb-3
IPI00421513	22427	46628	521	24	22.24	Tax_Id=10116 Gene_Symbol=Got1 Aspartate aminotransferase, cytoplasmic
IPI00950965	7052	19761	183	10	22.22	Tax_Id=10116 Gene_Symbol=Aprt Adenine phosphoribosyltransferase
IPI00200794	25486	25931	537	11	22.18	Tax_Id=10116 Gene_Symbol=Dcxr L-xylulose reductase
IPI00364917	24220	37390	750	17	22.07	Tax_Id=10116 Gene_Symbol=Akr1c12 aldo-keto reductase family 1, member C12
IPI00900498	6363	38511	204	18	21.94	Tax_Id=10116 Gene_Symbol=Ptgr2 Isoform 1 of Prostaglandin reductase 2
IPI00778110	8079	5299	283	3	21.75	Tax_Id=10116 Gene_Symbol=- Uncharacterized protein (Fragment)
IPI00231971	3076	14766	143	9	21.43	Tax_Id=10116 Gene_Symbol=Fabp3 Fatty acid-binding protein, heart
IPI00370844	15483	70745	555	39	20.9	Tax_Id=10116 Gene_Symbol=Pls1 Uncharacterized protein
IPI00360056	66511	38097	1266	17	20.87	Tax_Id=10116 Gene_Symbol=Galm Aldose 1-epimerase
IPI00231789	27291	86425	673	37	20.13	Tax_Id=10116 Gene_Symbol=Mme Neprilysin
IPI00903436	17948	53715	413	25	19.79	Tax_Id=10116 Gene_Symbol=LOC100363662;Pgd;LOC100360180 6-phosphogluconate dehydrogenase, decarboxylating
IPI00781123	18158	75362	506	35	19.61	Tax_Id=10116 Gene_Symbol=Xpnpep1 Xaa-Pro aminopeptidase 1
IPI00199980	5171	30250	145	14	19.49	Tax_Id=10116 Gene_Symbol=Psmb7 Proteasome subunit beta type-7
IPI00193595	11841	46688	296	22	19.13	Tax_Id=10116 Gene_Symbol=Eif4a2 Uncharacterized protein
IPI00212603	3723	30507	139	14	19.06	Tax_Id=10116 Gene_Symbol=Pnpo Pyridoxine-5'-phosphate oxidase
IPI00231677	6339	28365	251	20	18.94	Tax_Id=10116 Gene_Symbol=Ywhah 14-3-3 protein eta
IPI00230835	6502	28456	249	17	18.94	Tax_Id=10116 Gene_Symbol=Ywhag 14-3-3 protein gamma
IPI00205036	4012	15446	121	8	18.76	Tax_Id=10116 Gene_Symbol=Hba2 hemoglobin alpha 2 chain
IPI00203214	23727	96192	661	44	18.65	Tax_Id=10116 Gene_Symbol=Eef2 Elongation factor 2
IPI00763872	7916	24174	195	12	18.64	Tax_Id=10116 Gene_Symbol=Gstz1 RCG20683, isoform CRA_b
IPI00914231	5124	27532	153	11	18.53	Tax_Id=10116 Gene_Symbol=Tpk1 Tpk1 protein
IPI00767591	14536	36314	391	21	18.5	Tax_Id=10116 Gene_Symbol=Grhpr RCG54768, isoform CRA_a
IPI00231046	9685	29764	199	13	18.46	Tax_Id=10116 Gene_Symbol=Psma4 Proteasome subunit alpha type-4
IPI00191749	9145	26690	213	11	18.1	Tax_Id=10116 Gene_Symbol=Psmb1 Proteasome subunit beta type-1
IPI00208249	8082	28843	241	15	18.07	Tax_Id=10116 Gene_Symbol=Clic4 Chloride intracellular channel protein 4
IPI00411232	28227	52075	861	19	18.02	Tax_Id=10116 Gene_Symbol=Ccbl1 Isoform 1 of Kynurenine--oxoglutarate transaminase 1, mitochondrial
IPI00203532	22226	82415	530	33	17.69	Tax_Id=10116 Gene_Symbol=Apeh Acylamino-acid-releasing enzyme
IPI00209848	1425	11303	61	6	17.59	Tax_Id=10116 Gene_Symbol=Cstb Cystatin-B
IPI00196661	13898	28046	381	17	17.45	Tax_Id=10116 Gene_Symbol=Ywhaq 14-3-3 protein theta
IPI00368708	9441	24750	255	11	17.41	Tax_Id=10116 Gene_Symbol=Fahd1 Fumarylacetoacetate hydrolase domain-containing protein 1
IPI00327335	5478	35041	257	16	17	Tax_Id=10116 Gene_Symbol=Sult1b1 Sulfotransferase family cytosolic 1B member 1
IPI00369618	9502	46353	249	22	16.92	Tax_Id=10116 Gene_Symbol=Eif4a1 Uncharacterized protein
IPI00957440	7555	30707	193	13	16.72	Tax_Id=10116 Gene_Symbol=RGD1561416 hydroxypyruvate isomerase homolog
IPI00189989	12755	28510	268	12	16.65	Tax_Id=10116 Gene_Symbol=Spr Sepiapterin reductase
IPI00395250	1381	13904	60	9	16.42	Tax_Id=10116 Gene_Symbol=- Glutathione transferase 3 (Fragment)
IPI00231139	15713	71912	399	30	16.4	Tax_Id=10116 Gene_Symbol=Tkt transketolase
IPI00207947	11446	69729	300	34	16.36	Tax_Id=10116 Gene_Symbol=Lta4h Uncharacterized protein
IPI00230862	61432	109779	1437	47	16.26	Tax_Id=10116 Gene_Symbol=Anpep Aminopeptidase N
IPI00957568	5049	28874	471	13	16.09	Tax_Id=10116 Gene_Symbol=LOC366380 alpha 2U globulin
IPI00817078	5622	19752	123	10	15.96	Tax_Id=10116 Gene_Symbol=- Proteasome subunit alpha type
IPI00369419	4507	18681	160	10	15.86	Tax_Id=10116 Gene_Symbol=- Uncharacterized protein (Fragment)
IPI00206664	7730	18596	155	9	15.86	Tax_Id=10116 Gene_Symbol=Acp1 Isoform 1 of Low molecular weight phosphotyrosine protein phosphatase
IPI00195156	26653	83386	654	35	15.71	Tax_Id=10116 Gene_Symbol=Dpp3 Dipeptidyl peptidase 3
IPI00364304	18727	55684	479	24	15.65	Tax_Id=10116 Gene_Symbol=Pepd Xaa-Pro dipeptidase
IPI00373076	12406	68564	330	32	15.54	Tax_Id=10116 Gene_Symbol=Atp6v1a V-type proton ATPase catalytic subunit A
IPI00560533	6222	24690	206	12	15.42	Tax_Id=10116 Gene_Symbol=Hprt1 Hypoxanthine-guanine phosphoribosyltransferase
IPI00212258	887	14173	36	7	15.36	Tax_Id=10116 Gene_Symbol=Phpt1 phosphohistidine phosphatase 1
IPI00361460	6362	52630	188	26	15.34	Tax_Id=10116 Gene_Symbol=Ttc38 Uncharacterized protein
IPI00200847	8448	60835	211	29	15.29	Tax_Id=10116 Gene_Symbol=Tcp1 T-complex protein 1 subunit alpha
IPI00360930	4522	28339	138	11	15.14	Tax_Id=10116 Gene_Symbol=Car1 Carbonic anhydrase 1
IPI00231757	8548	26024	190	10	15.13	Tax_Id=10116 Gene_Symbol=Psma2 Proteasome subunit alpha type-2
IPI00201592	6084	29524	212	10	15.07	Tax_Id=10116 Gene_Symbol=Klk7;Klk1c7 Glandular kallikrein-7, submandibular/renal
IPI00231639	3871	26068	120	17	14.95	Tax_Id=10116 Gene_Symbol=Gstm1 Glutathione S-transferase Mu 1
IPI00203766	10507	26120	274	12	14.95	Tax_Id=10116 Gene_Symbol=Msra Isoform 1 of Mitochondrial peptide methionine sulfoxide reductase
IPI00365217	5751	26101	175	11	14.95	Tax_Id=10116 Gene_Symbol=Cmpk1 UMP-CMP kinase
IPI00400615	3035	26169	105	11	14.77	Tax_Id=10116 Gene_Symbol=Atp6v1e1 V-type proton ATPase subunit E 1
IPI00369635	32060	68672	1174	32	14.72	Tax_Id=10116 Gene_Symbol=Rdx Radixin
IPI00915569	8699	23822	336	10	14.72	Tax_Id=10116 Gene_Symbol=Gstt1;Gstt3 Uncharacterized protein
IPI00779473	8785	42871	245	22	14.62	Tax_Id=10116 Gene_Symbol=Serpinb1a Leukocyte elastase inhibitor A
IPI00193854	1595	12049	54	8	14.61	Tax_Id=10116 Gene_Symbol=Pcbd1 Pterin-4-alpha-carbinolamine dehydratase
IPI00358309	1538	16821	63	12	14.51	Tax_Id=10116 Gene_Symbol=Glod5 Uncharacterized protein
IPI00869998	4591	28738	100	13	14.48	Tax_Id=10116 Gene_Symbol=Psmb5 Proteasome subunit beta type-5
IPI00191502	4255	26545	126	13	14.25	Tax_Id=10116 Gene_Symbol=Psma5 Proteasome subunit alpha type-5
IPI00959820	12452	51598	236	22	14.23	Tax_Id=10116 Gene_Symbol=LOC100360501 Uncharacterized protein
IPI00211897	13606	25388	849	13	14.12	Tax_Id=10116 Gene_Symbol=Gsta1;Gsta3;Gsta2 Glutathione S-transferase alpha-5
IPI00203502	1429	14640	44	4	14.1	Tax_Id=10116 Gene_Symbol=Nutf2 Nuclear transport factor 2
IPI00454559	19877	63875	511	25	14.05	Tax_Id=10116 Gene_Symbol=Txnrd1 Uncharacterized protein
IPI00195619	2241	17090	57	8	14	Tax_Id=10116 Gene_Symbol=Nudt2 Bis(5'-nucleosyl)-tetraphosphatase [asymmetrical]
IPI00208306	3709	19564	107	8	13.92	Tax_Id=10116 Gene_Symbol=Tpt1 Translationally-controlled tumor protein
IPI00371243	9761	31619	319	13	13.83	Tax_Id=10116 Gene_Symbol=Qprt Nicotinate-nucleotide pyrophosphorylase [carboxylating]
IPI00869481	4604	16036	161	11	13.78	Tax_Id=10116 Gene_Symbol=Cotl1 Coactosin-like protein
IPI00331931	7009	44091	195	21	13.5	Tax_Id=10116 Gene_Symbol=Pafah2 Platelet-activating factor acetylhydrolase 2, cytoplasmic
IPI00364976	3888	27067	116	10	13.45	Tax_Id=10116 Gene_Symbol=Eif6 Eukaryotic translation initiation factor 6
IPI00365423	10713	66079	255	28	13.44	Tax_Id=10116 Gene_Symbol=Ppp2r1a Uncharacterized protein
IPI00389496	8111	35667	330	4	13.42	Tax_Id=10116 Gene_Symbol=- Glyceraldehyde-3-phosphate dehydrogenase
IPI00470288	10543	42983	264	16	13.41	Tax_Id=10116 Gene_Symbol=Ckb Creatine kinase B-type
IPI00201262	45678	165038	1402	60	13.35	Tax_Id=10116 Gene_Symbol=Mug1;LOC297568 Alpha-1-inhibitor 3
IPI00950089	7619	49188	231	21	13.31	Tax_Id=10116 Gene_Symbol=Gsr Uncharacterized protein (Fragment)
IPI00362927	25432	50634	617	23	13.15	Tax_Id=10116 Gene_Symbol=Tuba4a Tubulin alpha-4A chain
IPI00364046	25040	50590	619	23	13.15	Tax_Id=10116 Gene_Symbol=Tuba1c Tubulin alpha-1C chain
IPI00558582	5859	37354	164	19	12.87	Tax_Id=10116 Gene_Symbol=RGD1564865 20-alpha-hydroxysteroid dehydrogenase-like
IPI00339040	1357	16399	62	9	12.8	Tax_Id=10116 Gene_Symbol=Ube2v2 Ubiquitin-conjugating enzyme E2 variant 2
IPI00207299	11144	61269	282	20	12.65	Tax_Id=10116 Gene_Symbol=Aspg 60 kDa lysophospholipase
IPI00870255	12558	60160	414	27	12.57	Tax_Id=10116 Gene_Symbol=Pgm3 Uncharacterized protein
IPI00475639	21622	50274	688	23	12.51	Tax_Id=10116 Gene_Symbol=Tubb2a Tubulin beta-2A chain
IPI00370681	5110	33118	147	14	12.23	Tax_Id=10116 Gene_Symbol=Capza2 F-actin-capping protein subunit alpha-2
IPI00557167	4874	18021	121	7	12.2	Tax_Id=10116 Gene_Symbol=- Uncharacterized protein
IPI00393333	7011	64681	178	32	12.14	Tax_Id=10116 Gene_Symbol=Atic Bifunctional purine biosynthesis protein PURH
IPI00231245	8539	39633	205	19	12.01	Tax_Id=10116 Gene_Symbol=Hao2 Hydroxyacid oxidase 2
IPI00199482	5812	25708	162	13	11.94	Tax_Id=10116 Gene_Symbol=Gstm4 Uncharacterized protein
IPI00211777	10809	79191	379	38	11.91	Tax_Id=10116 Gene_Symbol=Thop1 Thimet oligopeptidase
IPI00209042	5034	33495	122	17	11.79	Tax_Id=10116 Gene_Symbol=Bpnt1 3'(2'),5'-bisphosphate nucleotidase 1
IPI00400573	26968	50225	844	25	11.75	Tax_Id=10116 Gene_Symbol=Tubb2c Tubulin beta-2C chain
IPI00392676	3252	22194	74	11	11.57	Tax_Id=10116 Gene_Symbol=Blvrb Uncharacterized protein
IPI00332027	10023	45404	285	15	11.51	Tax_Id=10116 Gene_Symbol=Bhmt Betaine--homocysteine S-methyltransferase 1
IPI00213579	20019	139688	699	63	11.44	Tax_Id=10116 Gene_Symbol=Tpp2 Tripeptidyl-peptidase 2
IPI00195798	17530	81659	401	37	11.41	Tax_Id=10116 Gene_Symbol=Prep Prolyl endopeptidase
IPI00324380	2520	15824	61	7	11.4	Tax_Id=10116 Gene_Symbol=Ttr Transthyretin
IPI00372700	23800	103963	660	44	11.3	Tax_Id=10116 Gene_Symbol=Npepps puromycin-sensitive aminopeptidase
IPI00324047	5867	25034	139	9	11.19	Tax_Id=10116 Gene_Symbol=Lypla1 Acyl-protein thioesterase 1
IPI00208602	1412	21153	50	9	11.17	Tax_Id=10116 Gene_Symbol=Rbbp9 Putative hydrolase RBBP9
IPI00372372	6258	52714	175	24	11	Tax_Id=10116 Gene_Symbol=Serpinc1 Uncharacterized protein
IPI00194087	24823	42334	984	16	10.98	Tax_Id=10116 Gene_Symbol=Actc1 Actin, alpha cardiac muscle 1
IPI00372910	44203	43604	1332	16	10.96	Tax_Id=10116 Gene_Symbol=RGD1560402 phosphoglycerate kinase 1-like
IPI00212776	3056	26828	132	14	10.68	Tax_Id=10116 Gene_Symbol=Rps3 40S ribosomal protein S3
IPI00195516	14406	52060	511	27	10.64	Tax_Id=10116 Gene_Symbol=Hpx Hemopexin
IPI00390317	19549	141103	679	62	10.58	Tax_Id=10116 Gene_Symbol=Tpp2 Uncharacterized protein
IPI00470302	5164	47135	130	18	10.4	Tax_Id=10116 Gene_Symbol=Mpi Mannose-6-phosphate isomerase
IPI00208917	14180	59225	368	26	10.36	Tax_Id=10116 Gene_Symbol=Aldh7a1 Alpha-aminoadipic semialdehyde dehydrogenase
IPI00362469	16721	31144	321	13	10.36	Tax_Id=10116 Gene_Symbol=Pgls 6-phosphogluconolactonase
IPI00948259	14790	100918	450	45	10.32	Tax_Id=10116 Gene_Symbol=Mthfd1 Uncharacterized protein (Fragment)
IPI00231966	4475	20498	133	8	10.3	Tax_Id=10116 Gene_Symbol=Arf4 ADP-ribosylation factor 4
IPI00197579	21590	50095	694	22	10.28	Tax_Id=10116 Gene_Symbol=Tubb5 Isoform 1 of Tubulin beta-5 chain
IPI00210381	8384	24588	189	12	10.21	Tax_Id=10116 Gene_Symbol=Rab11b Ras-related protein Rab-11B
IPI00326667	12477	46212	311	17	10.2	Tax_Id=10116 Gene_Symbol=Acot1 Acyl-coenzyme A thioesterase 1
IPI00231356	14451	101616	446	45	10.14	Tax_Id=10116 Gene_Symbol=Mthfd1 C-1-tetrahydrofolate synthase, cytoplasmic
IPI00205906	11404	57292	320	23	10.05	Tax_Id=10116 Gene_Symbol=Dpys Dihydropyrimidinase
IPI00215349	11391	66824	298	29	10.02	Tax_Id=10116 Gene_Symbol=Wdr1 WD repeat-containing protein 1
IPI00189991	7737	44030	215	17	9.86	Tax_Id=10116 Gene_Symbol=Mat2a S-adenosylmethionine synthase isoform type-2
IPI00192301	1991	22472	110	10	9.68	Tax_Id=10116 Gene_Symbol=Gpx1 Glutathione peroxidase 1
IPI00869599	31706	80120	838	31	9.66	Tax_Id=10116 Gene_Symbol=Acss2 Uncharacterized protein
IPI00947869	92805	40274	1601	10	9.66	Tax_Id=10116 Gene_Symbol=- Enolase (Fragment)
IPI00207252	23141	34845	614	17	9.62	Tax_Id=10116 Gene_Symbol=Asrgl1 L-asparaginase
IPI00208422	22917	88774	895	36	9.54	Tax_Id=10116 Gene_Symbol=Dpp4 Dipeptidyl peptidase 4
IPI00767837	20130	97141	488	41	9.53	Tax_Id=10116 Gene_Symbol=Pdcd6ip Programmed cell death 6-interacting protein
IPI00869978	12893	28059	306	14	9.53	Tax_Id=10116 Gene_Symbol=Bdh2 3-hydroxybutyrate dehydrogenase type 2
IPI00368347	22732	118910	529	47	9.32	Tax_Id=10116 Gene_Symbol=Uba1 Ubiquitin-like modifier-activating enzyme 1
IPI00215465	3778	20076	108	11	9.19	Tax_Id=10116 Gene_Symbol=Cryab Alpha-crystallin B chain
IPI00471803	7335	35581	160	14	9.1	Tax_Id=10116 Gene_Symbol=Cpped1 Calcineurin-like phosphoesterase domain-containing protein 1
IPI00200419	851	21681	42	10	9.03	Tax_Id=10116 Gene_Symbol=Dhfr Dihydrofolate reductase
IPI00189463	4179	45854	118	19	8.92	Tax_Id=10116 Gene_Symbol=Psmd6 Uncharacterized protein
IPI00207146	1694	16069	61	8	8.91	Tax_Id=10116 Gene_Symbol=Hbb-b1 Zero beta-1 globin
IPI00214889	7571	23235	166	9	8.89	Tax_Id=10116 Gene_Symbol=Psmb3 Proteasome subunit beta type-3
IPI00212666	39682	166590	1198	55	8.87	Tax_Id=10116 Gene_Symbol=Mug1;LOC297568 Isoform 1 of Murinoglobulin-1
IPI00201528	5700	36059	175	18	8.83	Tax_Id=10116 Gene_Symbol=Tsta3 GDP-L-fucose synthase
IPI00421364	15100	76067	378	27	8.79	Tax_Id=10116 Gene_Symbol=Shmt1 Serine hydroxymethyltransferase
IPI00554022	20665	79038	528	26	8.75	Tax_Id=10116 Gene_Symbol=- Protein
IPI00324019	8960	46278	238	14	8.71	Tax_Id=10116 Gene_Symbol=Serpina1 Alpha-1-antiproteinase
IPI00201561	2751	21941	93	10	8.7	Tax_Id=10116 Gene_Symbol=Prdx2 Peroxiredoxin-2
IPI00332042	6299	54994	203	23	8.68	Tax_Id=10116 Gene_Symbol=Aldh1a1 Retinal dehydrogenase 1
IPI00231434	1785	11972	28	5	8.66	Tax_Id=10116 Gene_Symbol=Fkbp1a Peptidyl-prolyl cis-trans isomerase FKBP1A
IPI00914178	5375	34958	159	14	8.63	Tax_Id=10116 Gene_Symbol=Fahd2a Fumarylacetoacetate hydrolase domain-containing protein 2
IPI00364701	3319	39434	91	19	8.56	Tax_Id=10116 Gene_Symbol=RGD1311345 hypothetical protein LOC361201
IPI00464780	8036	47042	152	15	8.36	Tax_Id=10116 Gene_Symbol=Scrn2 Secernin-2
IPI00765366	21491	50010	716	19	8.32	Tax_Id=10116 Gene_Symbol=Tubb4 tubulin, beta 4
IPI00231134	4430	35511	125	16	8.31	Tax_Id=10116 Gene_Symbol=Gnb2l1 Guanine nucleotide-binding protein subunit beta-2-like 1
IPI00363952	4575	32760	152	9	8.22	Tax_Id=10116 Gene_Symbol=Phyhd1 Phytanoyl-CoA dioxygenase domain-containing protein 1
IPI00231611	7024	54714	175	19	8.21	Tax_Id=10116 Gene_Symbol=Fh1 Isoform Mitochondrial of Fumarate hydratase, mitochondrial
IPI00366735	9516	38726	262	15	8.15	Tax_Id=10116 Gene_Symbol=Gpd1l Uncharacterized protein
IPI00369216	3809	34639	88	18	7.98	Tax_Id=10116 Gene_Symbol=Nmral1 Uncharacterized protein
IPI00231968	4964	36213	108	18	7.94	Tax_Id=10116 Gene_Symbol=Anxa4 Uncharacterized protein
IPI00200391	5178	36156	129	13	7.94	Tax_Id=10116 Gene_Symbol=Ppp2ca Serine/threonine-protein phosphatase 2A catalytic subunit alpha isoform
IPI00231705	3417	18382	101	8	7.89	Tax_Id=10116 Gene_Symbol=Acp1 Isoform 2 of Low molecular weight phosphotyrosine protein phosphatase
IPI00464836	4381	28932	132	12	7.81	Tax_Id=10116 Gene_Symbol=Hdhd2 Haloacid dehalogenase-like hydrolase domain-containing protein 2
IPI00191521	6023	52892	176	20	7.78	Tax_Id=10116 Gene_Symbol=Kynu Kynureninase
IPI00551671	1337	32098	57	16	7.74	Tax_Id=10116 Gene_Symbol=Pitpnb Uncharacterized protein
IPI00213587	4442	45768	113	21	7.67	Tax_Id=10116 Gene_Symbol=Psmc5 26S protease regulatory subunit 8
IPI00190559	1137	17170	50	9	7.61	Tax_Id=10116 Gene_Symbol=Ube2n Ubiquitin-conjugating enzyme E2 N
IPI00214517	934	17203	23	6	7.61	Tax_Id=10116 Gene_Symbol=Mb Myoglobin
IPI00372748	10377	50453	280	16	7.58	Tax_Id=10116 Gene_Symbol=Adss Adenylosuccinate synthetase
IPI01016403	8905	58224	268	26	7.52	Tax_Id=10116 Gene_Symbol=Gk glycerol kinase
IPI00370815	5855	60121	160	30	7.41	Tax_Id=10116 Gene_Symbol=Cct8 Uncharacterized protein
IPI00949815	9960	75511	277	35	7.4	Tax_Id=10116 Gene_Symbol=Anxa6 Uncharacterized protein
IPI00214246	2068	25133	64	7	7.38	Tax_Id=10116 Gene_Symbol=Lypla2 Acyl-protein thioesterase 2
IPI00200593	12103	46760	281	19	7.29	Tax_Id=10116 Gene_Symbol=Serpina3k Serine protease inhibitor A3K
IPI00231965	5464	20631	162	8	7.26	Tax_Id=10116 Gene_Symbol=Arf5 ADP-ribosylation factor 5
IPI00370456	8869	100922	245	39	7.23	Tax_Id=10116 Gene_Symbol=Psmd2 26S proteasome non-ATPase regulatory subunit 2
IPI00195999	1464	26841	90	10	7.22	Tax_Id=10116 Gene_Symbol=RGD1560831 Uncharacterized protein
IPI00197703	2951	30100	69	14	7.15	Tax_Id=10116 Gene_Symbol=Apoa1 Apolipoprotein A-I
IPI00231539	5879	28552	159	13	7.15	Tax_Id=10116 Gene_Symbol=Psma7 Proteasome subunit alpha type
IPI00231069	1062	10021	31	4	7.06	Tax_Id=10116 Gene_Symbol=LOC100365425;Dbi Acyl-CoA-binding protein
IPI00361820	3320	22507	93	12	7	Tax_Id=10116 Gene_Symbol=Ube2k Uncharacterized protein
IPI00959179	2960	19562	82	7	6.9	Tax_Id=10116 Gene_Symbol=LOC100360791 tumor protein, translationally-controlled 1-like
IPI00200591	9795	46419	260	22	6.86	Tax_Id=10116 Gene_Symbol=LOC299282 Serine protease inhibitor A3L
IPI00767739	2480	24349	84	11	6.86	Tax_Id=10116 Gene_Symbol=Asmtl acetylserotonin O-methyltransferase-like
IPI00568693	8846	60608	266	26	6.85	Tax_Id=10116 Gene_Symbol=Gk Uncharacterized protein
IPI00191505	8186	29437	157	8	6.66	Tax_Id=10116 Gene_Symbol=Psmb4 Proteasome subunit beta type-4
IPI00191501	7315	27838	186	12	6.64	Tax_Id=10116 Gene_Symbol=Psma6 Proteasome subunit alpha type-6
IPI00368721	3356	43911	89	15	6.6	Tax_Id=10116 Gene_Symbol=Amdhd2 Putative N-acetylglucosamine-6-phosphate deacetylase
IPI00400575	1572	21505	48	8	6.59	Tax_Id=10116 Gene_Symbol=Adi1 1,2-dihydroxy-3-keto-5-methylthiopentene dioxygenase
IPI00198232	8491	84248	269	35	6.56	Tax_Id=10116 Gene_Symbol=Tars Uncharacterized protein
IPI00364286	5096	60133	132	28	6.56	Tax_Id=10116 Gene_Symbol=Cct7 Uncharacterized protein
IPI00327398	18218	108440	595	38	6.55	Tax_Id=10116 Gene_Symbol=Enpep Isoform 1 of Glutamyl aminopeptidase
IPI00368449	1848	28033	67	11	6.52	Tax_Id=10116 Gene_Symbol=Pmm2 Uncharacterized protein
IPI00193584	12330	73372	346	30	6.49	Tax_Id=10116 Gene_Symbol=Rnpep Aminopeptidase B
IPI00371462	7801	31478	225	12	6.42	Tax_Id=10116 Gene_Symbol=Otub1 Ubiquitin thioesterase OTUB1
IPI00422092	1585	21835	61	9	6.37	Tax_Id=10116 Gene_Symbol=Rac1 Ras-related C3 botulinum toxin substrate 1
IPI00231419	3494	53045	112	23	6.3	Tax_Id=10116 Gene_Symbol=Blmh bleomycin hydrolase
IPI00231118	2111	30203	60	13	6.28	Tax_Id=10116 Gene_Symbol=Calb1 Calbindin
IPI00213013	3515	63158	130	25	6.23	Tax_Id=10116 Gene_Symbol=Stip1 Stress-induced-phosphoprotein 1
IPI00325599	5710	51745	152	21	6.22	Tax_Id=10116 Gene_Symbol=Asl Argininosuccinate lyase
IPI00191114	5849	22364	156	10	6.1	Tax_Id=10116 Gene_Symbol=Rhoc Uncharacterized protein
IPI00371054	2559	29019	77	12	6.09	Tax_Id=10116 Gene_Symbol=Sbds Ribosome maturation protein SBDS
IPI00207335	3845	25736	114	8	6.03	Tax_Id=10116 Gene_Symbol=Pafah1b2 Platelet-activating factor acetylhydrolase IB subunit beta
IPI00215012	5669	79254	199	27	6	Tax_Id=10116 Gene_Symbol=Nhlrc2 Uncharacterized protein
IPI00387641	21613	37746	527	12	5.92	Tax_Id=10116 Gene_Symbol=Akr1c13 Uncharacterized protein
IPI00207333	2472	25961	77	8	5.92	Tax_Id=10116 Gene_Symbol=Pafah1b3 Platelet-activating factor acetylhydrolase IB subunit gamma
IPI00470301	3312	59955	123	22	5.84	Tax_Id=10116 Gene_Symbol=Cct5 T-complex protein 1 subunit epsilon
IPI00914294	1763	36278	58	17	5.83	Tax_Id=10116 Gene_Symbol=Anxa13 annexin A13
IPI00214434	5177	24492	158	10	5.8	Tax_Id=10116 Gene_Symbol=Rab11a Ras-related protein Rab-11A
IPI00213335	12552	121376	464	34	5.79	Tax_Id=10116 Gene_Symbol=Slc12a1 Uncharacterized protein
IPI00421897	4377	22891	112	7	5.78	Tax_Id=10116 Gene_Symbol=Rab1 Ras-related protein Rab-1A
IPI00421600	4271	48943	126	22	5.62	Tax_Id=10116 Gene_Symbol=Psmc2 26S protease regulatory subunit 7
IPI00211733	2828	49325	78	16	5.54	Tax_Id=10116 Gene_Symbol=Psmc1 26S protease regulatory subunit 4
IPI00325146	3715	38939	101	16	5.52	Tax_Id=10116 Gene_Symbol=Anxa2 Isoform Short of Annexin A2
IPI00766976	4679	40842	132	15	5.48	Tax_Id=10116 Gene_Symbol=Urod uroporphyrinogen decarboxylase
IPI00373410	6420	61838	185	24	5.46	Tax_Id=10116 Gene_Symbol=Sars Uncharacterized protein
IPI00421528	2491	49803	82	18	5.41	Tax_Id=10116 Gene_Symbol=Psmc3 Uncharacterized protein
IPI00215564	3588	23774	86	11	5.33	Tax_Id=10116 Gene_Symbol=Rab7a Ras-related protein Rab-7a
IPI00421490	10966	59041	310	18	5.32	Tax_Id=10116 Gene_Symbol=Naprt1 Nicotinate phosphoribosyltransferase
IPI00370486	1468	11482	37	5	5.32	Tax_Id=10116 Gene_Symbol=LOC682411 Ig lambda-2 chain C region
IPI00231737	1853	36230	89	14	5.3	Tax_Id=10116 Gene_Symbol=Akr1b1 Aldose reductase
IPI00198021	15926	73752	622	20	5.23	Tax_Id=10116 Gene_Symbol=Umod Uromodulin
IPI00199609	5787	118376	237	47	5.21	Tax_Id=10116 Gene_Symbol=Ide Insulin-degrading enzyme
IPI00205273	4884	11523	131	3	5.21	Tax_Id=10116 Gene_Symbol=Rup2 Urinary protein 1
IPI00231648	5387	32928	147	10	5.19	Tax_Id=10116 Gene_Symbol=Gnmt Glycine N-methyltransferase
IPI00196794	2270	24140	60	11	5.17	Tax_Id=10116 Gene_Symbol=Rab14 Ras-related protein Rab-14
IPI00365286	9527	117112	275	42	5.16	Tax_Id=10116 Gene_Symbol=Vcl Vinculin
IPI00198440	2955	31272	85	8	5.15	Tax_Id=10116 Gene_Symbol=Gnpda2 Uncharacterized protein
IPI00195750	783	16990	30	6	5.15	Tax_Id=10116 Gene_Symbol=RGD1311186 Uncharacterized protein
IPI00326305	16578	114293	369	38	5.08	Tax_Id=10116 Gene_Symbol=Atp1a1 Sodium/potassium-transporting ATPase subunit alpha-1
IPI00337168	5359	58576	142	22	5.06	Tax_Id=10116 Gene_Symbol=Cct4 T-complex protein 1 subunit delta
IPI00327745	2172	26273	46	10	5	Tax_Id=10116 Gene_Symbol=Apcs Serum amyloid P-component
IPI00392830	15661	77410	600	22	4.96	Tax_Id=10116 Gene_Symbol=- Uncharacterized protein (Fragment)
IPI00196630	3587	33758	91	14	4.94	Tax_Id=10116 Gene_Symbol=Nat1 Arylamine N-acetyltransferase 1
IPI00372388	5657	61179	135	22	4.93	Tax_Id=10116 Gene_Symbol=Cct3 T-complex protein 1 subunit gamma
IPI00395252	1238	15489	47	6	4.92	Tax_Id=10116 Gene_Symbol=- Aldehyde dehydrogenase (NAD), cytosolic (Fragment)
IPI00231637	3383	59794	110	21	4.85	Tax_Id=10116 Gene_Symbol=G6pd Glucose-6-phosphate 1-dehydrogenase
IPI00231298	2150	47210	66	17	4.8	Tax_Id=10116 Gene_Symbol=Pafah1b1 Platelet-activating factor acetylhydrolase IB subunit alpha
IPI00947956	12351	19382	350	5	4.8	Tax_Id=10116 Gene_Symbol=- Glyceraldehyde-3-phosphate dehydrogenase (Fragment)
IPI00204359	860	13825	19	5	4.8	Tax_Id=10116 Gene_Symbol=B2m Beta-2-microglobulin
IPI00371769	17408	45380	557	11	4.78	Tax_Id=10116 Gene_Symbol=Pgk2 Phosphoglycerate kinase
IPI00851130	3395	51439	96	21	4.7	Tax_Id=10116 Gene_Symbol=Gda Uncharacterized protein
IPI00205988	467	19651	31	7	4.69	Tax_Id=10116 Gene_Symbol=Ufc1 Ubiquitin-fold modifier-conjugating enzyme 1
IPI00212821	4126	34763	183	15	4.65	Tax_Id=10116 Gene_Symbol=Akr1e2 1,5-anhydro-D-fructose reductase
IPI00958162	3897	21645	132	6	4.64	Tax_Id=10116 Gene_Symbol=LOC100363143 betaine--homocysteine S-methyltransferase 1-like
IPI00195803	8432	55542	219	23	4.63	Tax_Id=10116 Gene_Symbol=Ugdh UDP-glucose 6-dehydrogenase
IPI00568511	1962	23500	50	8	4.63	Tax_Id=10116 Gene_Symbol=Dusp3 dual specificity phosphatase 3
IPI00471835	7325	97327	198	36	4.59	Tax_Id=10116 Gene_Symbol=Hsph1 Heat shock protein 105 kDa
IPI00869675	2738	33060	91	11	4.59	Tax_Id=10116 Gene_Symbol=Capza1 F-actin-capping protein subunit alpha-1
IPI00191761	2295	23639	68	9	4.59	Tax_Id=10116 Gene_Symbol=Rab5c Uncharacterized protein
IPI00210872	11383	86209	320	20	4.56	Tax_Id=10116 Gene_Symbol=Mep1a Meprin A subunit alpha
IPI00204104	1804	33165	69	13	4.56	Tax_Id=10116 Gene_Symbol=Fbxo6 F-box only protein 6
IPI00201325	1502	14368	79	6	4.51	Tax_Id=10116 Gene_Symbol=Txndc17 Uncharacterized protein
IPI00214299	7197	62157	223	22	4.48	Tax_Id=10116 Gene_Symbol=Cbs Isoform I of Cystathionine beta-synthase
IPI00554247	3834	27780	91	9	4.48	Tax_Id=10116 Gene_Symbol=Wbscr27 Uncharacterized protein
IPI00207657	10003	96631	274	33	4.47	Tax_Id=10116 Gene_Symbol=Usp5 Ubiquitin carboxyl-terminal hydrolase
IPI00782070	2377	43276	93	13	4.43	Tax_Id=10116 Gene_Symbol=Serpinb6a Uncharacterized protein
IPI00475474	2071	29807	87	12	4.42	Tax_Id=10116 Gene_Symbol=Rps4x;LOC100362640;LOC100364620 40S ribosomal protein S4, X isoform
IPI00231193	3974	29831	133	8	4.42	Tax_Id=10116 Gene_Symbol=Klk1 kallikrein-1
IPI00776558	13492	193666	365	67	4.4	Tax_Id=10116 Gene_Symbol=Cltc Uncharacterized protein
IPI00358059	4671	53092	142	18	4.4	Tax_Id=10116 Gene_Symbol=Dnpep Uncharacterized protein
IPI00564327	29855	163078	903	38	4.39	Tax_Id=10116 Gene_Symbol=Mug2 Uncharacterized protein
IPI00203481	323	14562	19	6	4.38	Tax_Id=10116 Gene_Symbol=- Uncharacterized protein
IPI00480673	2776	22320	91	6	4.36	Tax_Id=10116 Gene_Symbol=Rab1b-ps1;Rab1b Ras-related protein Rab-1B
IPI00763565	1332	8821	72	4	4.36	Tax_Id=10116 Gene_Symbol=LOC679594;LOC682397 ubiquitin B-like
IPI00421451	807	16549	34	8	4.35	Tax_Id=10116 Gene_Symbol=Rps16 40S ribosomal protein S16
IPI00371283	4058	39848	92	10	4.34	Tax_Id=10116 Gene_Symbol=Mri1 Methylthioribose-1-phosphate isomerase
IPI00208286	2178	26278	56	9	4.32	Tax_Id=10116 Gene_Symbol=Uchl3-ps1;Uchl3 Ubiquitin carboxyl-terminal hydrolase isozyme L3
IPI00194003	2775	32232	74	11	4.31	Tax_Id=10116 Gene_Symbol=Impa2 Inositol monophosphatase 2
IPI00212796	3246	24579	124	8	4.26	Tax_Id=10116 Gene_Symbol=Ran GTP-binding nuclear protein Ran
IPI00361693	3752	40294	120	13	4.24	Tax_Id=10116 Gene_Symbol=Twf1 Twinfilin-1
IPI00764535	1667	34484	55	11	4.21	Tax_Id=10116 Gene_Symbol=Arpc2 Actin-related protein 2/3 complex subunit 2
IPI00476178	4438	28629	107	9	4.21	Tax_Id=10116 Gene_Symbol=Psma3l;Psma3 Proteasome subunit alpha type-3
IPI00372659	3078	28809	66	12	4.14	Tax_Id=10116 Gene_Symbol=Dhrs11 Putative uncharacterized protein RGD1307935
IPI00193769	2580	34831	70	12	4.13	Tax_Id=10116 Gene_Symbol=Sds Isoform 2 of L-serine dehydratase/L-threonine deaminase
IPI00212512	7184	106707	202	34	4.11	Tax_Id=10116 Gene_Symbol=Psmd1 26S proteasome non-ATPase regulatory subunit 1
IPI00211795	603	17142	17	4	4.08	Tax_Id=10116 Gene_Symbol=A2ld1 Gamma-glutamylaminecyclotransferase
IPI00915560	2166	33206	62	14	4.06	Tax_Id=10116 Gene_Symbol=Ppa1 inorganic pyrophosphatase
IPI00190179	6114	97877	190	31	4.01	Tax_Id=10116 Gene_Symbol=Pygl Glycogen phosphorylase, liver form
IPI00358003	2352	37571	66	17	3.99	Tax_Id=10116 Gene_Symbol=Nt5c3 Uncharacterized protein
IPI00207355	26609	69884	794	21	3.98	Tax_Id=10116 Gene_Symbol=Hspa2 Heat shock-related 70 kDa protein 2
IPI00949424	6594	106585	201	34	3.97	Tax_Id=10116 Gene_Symbol=Psmd1 Uncharacterized protein (Fragment)
IPI00365868	956	11305	42	5	3.92	Tax_Id=10116 Gene_Symbol=Acyp1 acylphosphatase-1
IPI00204162	5048	50143	120	14	3.91	Tax_Id=10116 Gene_Symbol=Renbp N-acylglucosamine 2-epimerase
IPI00765842	2860	54385	87	21	3.89	Tax_Id=10116 Gene_Symbol=Psmd11 Uncharacterized protein
IPI00382182	1640	31827	53	11	3.89	Tax_Id=10116 Gene_Symbol=Tsn Da2-35
IPI00470317	3142	50371	142	16	3.87	Tax_Id=10116 Gene_Symbol=Eef1g Elongation factor 1-gamma
IPI00324983	619	15557	20	4	3.86	Tax_Id=10116 Gene_Symbol=Rps17;LOC100365810 40S ribosomal protein S17
IPI00188058	939	17708	40	7	3.79	Tax_Id=10116 Gene_Symbol=LOC100360679;Rps18 40S ribosomal protein S18
IPI00194312	4011	44792	121	16	3.77	Tax_Id=10116 Gene_Symbol=Ola1 Obg-like ATPase 1
IPI00364585	3073	38717	78	15	3.75	Tax_Id=10116 Gene_Symbol=Strap Serine-threonine kinase receptor-associated protein
IPI00190759	1363	51228	70	13	3.74	Tax_Id=10116 Gene_Symbol=Fgg Isoform Gamma-B of Fibrinogen gamma chain
IPI00202283	2130	43075	55	17	3.72	Tax_Id=10116 Gene_Symbol=Psmd13 26S proteasome non-ATPase regulatory subunit 13
IPI00205275	12052	11630	204	2	3.72	Tax_Id=10116 Gene_Symbol=- Urinary protein 2
IPI00371141	6852	60397	169	17	3.66	Tax_Id=10116 Gene_Symbol=Xylb Xylulose kinase
IPI00231864	374	11712	12	5	3.66	Tax_Id=10116 Gene_Symbol=LOC100363502;Cycs Cytochrome c, somatic
IPI00555187	8599	51899	180	15	3.65	Tax_Id=10116 Gene_Symbol=Cap1 Adenylyl cyclase-associated protein 1
IPI00201266	2998	24644	74	6	3.6	Tax_Id=10116 Gene_Symbol=Nudt14 Uncharacterized protein
IPI00555171	1673	22550	28	6	3.6	Tax_Id=10116 Gene_Symbol=Tagln2 Transgelin-2
IPI00361827	2338	69528	105	23	3.59	Tax_Id=10116 Gene_Symbol=Pgm2 Uncharacterized protein
IPI00362105	2092	46053	63	15	3.58	Tax_Id=10116 Gene_Symbol=Psmc6;LOC100365869 proteasome (prosome, macropain) 26S subunit, ATPase, 6
IPI00560210	1600	18466	59	6	3.54	Tax_Id=10116 Gene_Symbol=Ube2v1 Uncharacterized protein (Fragment)
IPI00197684	7080	76545	147	23	3.53	Tax_Id=10116 Gene_Symbol=Xpnpep2 X-prolyl aminopeptidase (Aminopeptidase P) 2, membrane-bound
IPI00231228	2144	20615	43	8	3.52	Tax_Id=10116 Gene_Symbol=Arl3 ADP-ribosylation factor-like protein 3
IPI00208672	2056	22849	52	8	3.5	Tax_Id=10116 Gene_Symbol=Crk Isoform Crk-I of Adapter molecule crk
IPI00206254	12228	61913	330	17	3.48	Tax_Id=10116 Gene_Symbol=Ggt1 Gamma-glutamyltranspeptidase 1
IPI00201500	550	16420	22	6	3.48	Tax_Id=10116 Gene_Symbol=Rps14 40S ribosomal protein S14
IPI00358306	1721	20765	35	5	3.48	Tax_Id=10116 Gene_Symbol=Mcts1 Malignant T cell-amplified sequence 1
IPI00777312	1948	22940	40	8	3.47	Tax_Id=10116 Gene_Symbol=RGD1307155 Isoform 1 of UPF0585 protein C16orf13 homolog
IPI00362452	29794	36271	767	9	3.42	Tax_Id=10116 Gene_Symbol=RGD1564958 glyceraldehyde-3-phosphate dehydrogenase-like
IPI00565217	5673	65070	135	18	3.39	Tax_Id=10116 Gene_Symbol=Nars Uncharacterized protein
IPI00758435	1161	32124	52	13	3.38	Tax_Id=10116 Gene_Symbol=Casp6 Uncharacterized protein
IPI00215294	4185	30011	91	11	3.37	Tax_Id=10116 Gene_Symbol=Ddah2 N(G),N(G)-dimethylarginine dimethylaminohydrolase 2
IPI00367135	2746	47682	76	16	3.35	Tax_Id=10116 Gene_Symbol=Scly Selenocysteine lyase
IPI00373218	2673	41139	74	13	3.34	Tax_Id=10116 Gene_Symbol=Ppid Peptidyl-prolyl cis-trans isomerase D
IPI00366785	1875	63385	68	24	3.33	Tax_Id=10116 Gene_Symbol=Yars Tyrosyl-tRNA synthetase, cytoplasmic
IPI00391161	820	25791	118	9	3.32	Tax_Id=10116 Gene_Symbol=LOC501110 Glutathione S-transferase A6
IPI00231693	1811	30154	58	9	3.32	Tax_Id=10116 Gene_Symbol=Rps3a 40S ribosomal protein S3a
IPI00230865	1482	16897	35	6	3.32	Tax_Id=10116 Gene_Symbol=Gmfb Glia maturation factor beta
IPI00285606	2117	21587	58	9	3.26	Tax_Id=10116 Gene_Symbol=Cdc42 Isoform 1 of Cell division control protein 42 homolog
IPI00364262	10131	82482	293	25	3.23	Tax_Id=10116 Gene_Symbol=Gars glycyl-tRNA synthetase
IPI00366218	3108	57764	87	21	3.23	Tax_Id=10116 Gene_Symbol=Cct2 T-complex protein 1 subunit beta
IPI00210351	1598	21684	35	6	3.23	Tax_Id=10116 Gene_Symbol=Ak1 Adenylate kinase isoenzyme 1
IPI00951998	463	19476	23	6	3.21	Tax_Id=10116 Gene_Symbol=Ppih Peptidyl-prolyl cis-trans isomerase
IPI00209916	1325	55727	49	20	3.2	Tax_Id=10116 Gene_Symbol=LOC362855 tRNA-splicing ligase RtcB homolog
IPI00782342	50666	44362	1017	12	3.2	Tax_Id=10116 Gene_Symbol=- Enolase
IPI00231651	3880	21804	108	7	3.2	Tax_Id=10116 Gene_Symbol=Basp1 Uncharacterized protein
IPI00231106	3600	33205	92	9	3.18	Tax_Id=10116 Gene_Symbol=Mpst 3-mercaptopyruvate sulfurtransferase
IPI00372606	5552	19505	101	7	3.18	Tax_Id=10116 Gene_Symbol=Sat2 Uncharacterized protein
IPI00205466	8883	137985	240	41	3.17	Tax_Id=10116 Gene_Symbol=Cand1 Cullin-associated NEDD8-dissociated protein 1
IPI00949916	3235	69830	86	20	3.16	Tax_Id=10116 Gene_Symbol=Aars Uncharacterized protein
IPI00201106	479	17394	20	6	3.13	Tax_Id=10116 Gene_Symbol=Fhit Bis(5'-adenosyl)-triphosphatase
IPI00763198	4096	42805	127	12	3.1	Tax_Id=10116 Gene_Symbol=Serpinb8 Uncharacterized protein
IPI00326140	11923	168388	394	45	3.06	Tax_Id=10116 Gene_Symbol=Pzp Alpha-1-macroglobulin
IPI00555303	1089	24683	36	7	3.05	Tax_Id=10116 Gene_Symbol=Pcmt1 Protein-L-isoaspartate(D-aspartate) O-methyltransferase
IPI00197585	3036	43318	95	14	3.04	Tax_Id=10116 Gene_Symbol=Myg1 UPF0160 protein MYG1, mitochondrial
IPI00390975	19153	57670	584	12	3	Tax_Id=10116 Gene_Symbol=Krt10 Uncharacterized protein
IPI00362160	15700	50842	467	14	2.98	Tax_Id=10116 Gene_Symbol=Tubb3 Tubulin beta-3 chain
IPI00365579	1780	34409	62	7	2.98	Tax_Id=10116 Gene_Symbol=Rbks Uncharacterized protein
IPI00231615	3037	39147	60	12	2.97	Tax_Id=10116 Gene_Symbol=Anxa1 Annexin A1
IPI00195148	4702	60479	167	17	2.96	Tax_Id=10116 Gene_Symbol=Ces1c Liver carboxylesterase 1
IPI00230915	382	25044	27	8	2.96	Tax_Id=10116 Gene_Symbol=Rpl10 60S ribosomal protein L10
IPI00208098	1334	29953	51	8	2.93	Tax_Id=10116 Gene_Symbol=Gpx4 Phospholipid hydroperoxide glutathione peroxidase, nuclear
IPI00373722	8303	129943	175	37	2.92	Tax_Id=10116 Gene_Symbol=Ipo5 importin 5
IPI00372815	1525	27605	54	9	2.92	Tax_Id=10116 Gene_Symbol=Apip Uncharacterized protein
IPI00194345	2969	39622	57	9	2.91	Tax_Id=10116 Gene_Symbol=Hmbs Isoform 1 of Porphobilinogen deaminase
IPI00948869	3532	97361	129	28	2.88	Tax_Id=10116 Gene_Symbol=Pygb glycogen phosphorylase, brain form
IPI00360356	12365	42278	498	8	2.87	Tax_Id=10116 Gene_Symbol=Actbl2 Uncharacterized protein
IPI00768299	810	20750	25	5	2.86	Tax_Id=10116 Gene_Symbol=Arpc3 Actin related protein 2/3 complex, subunit 3 (Predicted), isoform CRA_b
IPI00212741	6635	86083	153	21	2.84	Tax_Id=10116 Gene_Symbol=Pfkl 6-phosphofructokinase, liver type
IPI00365779	211	13608	17	5	2.82	Tax_Id=10116 Gene_Symbol=RGD1561459 Uncharacterized protein
IPI00209289	9610	113391	213	34	2.8	Tax_Id=10116 Gene_Symbol=Dpyd Dihydropyrimidine dehydrogenase [NADP+]
IPI00212658	2752	38048	73	13	2.8	Tax_Id=10116 Gene_Symbol=Gnb2 Guanine nucleotide-binding protein G(I)/G(S)/G(T) subunit beta-2
IPI00365851	1357	28291	41	10	2.8	Tax_Id=10116 Gene_Symbol=Atp6v1d Uncharacterized protein
IPI00371699	3969	47843	90	13	2.79	Tax_Id=10116 Gene_Symbol=Serpinb12 Uncharacterized protein
IPI00364573	1521	33446	55	10	2.77	Tax_Id=10116 Gene_Symbol=Gba3 cytosolic beta-glucosidase
IPI00204808	6256	80155	189	16	2.76	Tax_Id=10116 Gene_Symbol=Mep1b Meprin A subunit beta
IPI00361216	1177	55615	44	18	2.75	Tax_Id=10116 Gene_Symbol=Adsl Uncharacterized protein
IPI00196684	4385	45797	108	13	2.75	Tax_Id=10116 Gene_Symbol=Prkar2a cAMP-dependent protein kinase type II-alpha regulatory subunit
IPI00367409	4522	38460	115	10	2.75	Tax_Id=10116 Gene_Symbol=RGD1305721 Uncharacterized protein
IPI00203443	1553	35980	40	9	2.75	Tax_Id=10116 Gene_Symbol=Ptgr1 Prostaglandin reductase 1
IPI00914292	1027	21150	24	7	2.75	Tax_Id=10116 Gene_Symbol=Gnpnat1 glucosamine 6-phosphate N-acetyltransferase
IPI00195017	824	16287	32	5	2.75	Tax_Id=10116 Gene_Symbol=Pts 6-pyruvoyl tetrahydrobiopterin synthase
IPI00188111	6610	58437	150	17	2.73	Tax_Id=10116 Gene_Symbol=Cct6a Uncharacterized protein
IPI00958348	202	9027	12	3	2.72	Tax_Id=10116 Gene_Symbol=- Uncharacterized protein (Fragment)
IPI00373115	2517	51135	73	13	2.71	Tax_Id=10116 Gene_Symbol=Galk2 N-acetylgalactosamine kinase
IPI00371269	1633	23888	48	8	2.71	Tax_Id=10116 Gene_Symbol=Rab5b Uncharacterized protein
IPI00231506	1840	28908	102	6	2.71	Tax_Id=10116 Gene_Symbol=Pgam2 Phosphoglycerate mutase 2
IPI00362720	3144	88557	105	28	2.7	Tax_Id=10116 Gene_Symbol=Qars RCG25149, isoform CRA_a
IPI00957456	3308	41255	113	13	2.7	Tax_Id=10116 Gene_Symbol=LOC100365275 microsomal carboxyesterase E1-like
IPI00392390	1683	31497	80	10	2.68	Tax_Id=10116 Gene_Symbol=Rps2 40S ribosomal protein S2
IPI00365507	1128	34057	35	10	2.67	Tax_Id=10116 Gene_Symbol=Memo1 Protein MEMO1
IPI00188804	676	11685	13	4	2.64	Tax_Id=10116 Gene_Symbol=Rplp2 60S acidic ribosomal protein P2
IPI00193171	346	16753	24	6	2.62	Tax_Id=10116 Gene_Symbol=Npc2 Uncharacterized protein
IPI00368704	24922	166177	757	34	2.61	Tax_Id=10116 Gene_Symbol=Cpamd8 similar to Murinoglobulin 1 homolog
IPI00193247	5393	110942	130	31	2.59	Tax_Id=10116 Gene_Symbol=Cse1l Uncharacterized protein
IPI00204261	6518	98377	164	23	2.59	Tax_Id=10116 Gene_Symbol=Kpnb1 Uncharacterized protein
IPI00564015	30710	34780	856	7	2.58	Tax_Id=10116 Gene_Symbol=- Uncharacterized protein (Fragment)
IPI00454403	4642	32267	122	8	2.57	Tax_Id=10116 Gene_Symbol=Isoc1 Isochorismatase domain-containing protein 1
IPI00231692	258	17029	9	4	2.57	Tax_Id=10116 Gene_Symbol=Rps15 40S ribosomal protein S15
IPI00214584	1742	40019	60	11	2.56	Tax_Id=10116 Gene_Symbol=Cab39 Uncharacterized protein
IPI00231350	559	11918	29	4	2.56	Tax_Id=10116 Gene_Symbol=Pvalb Parvalbumin alpha
IPI00364093	1580	27515	45	8	2.52	Tax_Id=10116 Gene_Symbol=Tbcb ZH14 protein
IPI00200651	2294	40482	56	11	2.51	Tax_Id=10116 Gene_Symbol=Nans N-acetylneuraminic acid synthase
IPI00192159	708	17176	29	4	2.51	Tax_Id=10116 Gene_Symbol=Ube2d3 Uncharacterized protein
IPI00566286	2152	35422	82	5	2.5	Tax_Id=10116 Gene_Symbol=LOC499735 heat shock protein 1, alpha-like
IPI00950498	3365	56361	118	13	2.48	Tax_Id=10116 Gene_Symbol=Ctsa Uncharacterized protein
IPI00373541	20266	35577	639	6	2.47	Tax_Id=10116 Gene_Symbol=RGD1560797 glyceraldehyde-3-phosphate dehydrogenase-like
IPI00204375	912	25165	24	6	2.47	Tax_Id=10116 Gene_Symbol=Uchl1 Ubiquitin carboxyl-terminal hydrolase isozyme L1
IPI00212811	3914	38358	82	9	2.46	Tax_Id=10116 Gene_Symbol=Ctsb Cathepsin B
IPI00199305	2518	56857	64	16	2.45	Tax_Id=10116 Gene_Symbol=Atp6v1b2 V-type proton ATPase subunit B, brain isoform
IPI00555185	1498	22755	69	8	2.44	Tax_Id=10116 Gene_Symbol=Rab10 RAB10, member RAS oncogene family, isoform CRA_a
IPI00196751	12033	70427	309	18	2.43	Tax_Id=10116 Gene_Symbol=Hspa1b;Hspa1a Heat shock 70 kDa protein 1A/1B
IPI00199273	4843	41424	212	9	2.42	Tax_Id=10116 Gene_Symbol=St13 Hsc70-interacting protein
IPI00188686	1696	25516	40	6	2.42	Tax_Id=10116 Gene_Symbol=LOC100364558;LOC100360846 proteasome subunit beta type 6-like
IPI00331856	2405	30844	68	11	2.41	Tax_Id=10116 Gene_Symbol=Cbr1 Carbonyl reductase [NADPH] 1
IPI00206712	1723	30834	48	10	2.41	Tax_Id=10116 Gene_Symbol=Impa1 Inositol monophosphatase 1
IPI00371550	552	14986	15	4	2.41	Tax_Id=10116 Gene_Symbol=- Lyplal1 protein (Fragment)
IPI00359611	2966	36526	69	9	2.37	Tax_Id=10116 Gene_Symbol=Psmd7 Uncharacterized protein
IPI00475561	761	18006	21	6	2.33	Tax_Id=10116 Gene_Symbol=Rpl12;LOC685320 60S ribosomal protein L12
IPI00363563	3827	107522	102	26	2.32	Tax_Id=10116 Gene_Symbol=Aars Alanyl-tRNA synthetase, cytoplasmic
IPI00475480	2858	37061	167	12	2.31	Tax_Id=10116 Gene_Symbol=Sfn stratifin
IPI00366405	1198	37038	37	11	2.31	Tax_Id=10116 Gene_Symbol=Fam49b Uncharacterized protein
IPI00369311	29298	40045	707	3	2.29	Tax_Id=10116 Gene_Symbol=- Enolase (Fragment)
IPI00480639	10830	187825	318	52	2.28	Tax_Id=10116 Gene_Symbol=C3 Complement C3 (Fragment)
IPI00188671	2221	42806	62	11	2.28	Tax_Id=10116 Gene_Symbol=Galk1 Uncharacterized protein
IPI00372259	1181	29217	41	11	2.28	Tax_Id=10116 Gene_Symbol=Tpm3 Isoform 1 of Tropomyosin alpha-3 chain
IPI00230914	810	34665	31	9	2.28	Tax_Id=10116 Gene_Symbol=Rpl5 60S ribosomal protein L5
IPI00209082	12796	103466	347	23	2.27	Tax_Id=10116 Gene_Symbol=Actn1 Alpha-actinin-1
IPI00366422	1435	29316	39	8	2.27	Tax_Id=10116 Gene_Symbol=Pycrl Pyrroline-5-carboxylate reductase 3
IPI00190240	2966	18282	160	5	2.27	Tax_Id=10116 Gene_Symbol=LOC100363345;Rps27a Ubiquitin-40S ribosomal protein S27a
IPI00202703	2273	23882	51	6	2.26	Tax_Id=10116 Gene_Symbol=Ostf1 Osteoclast-stimulating factor 1
IPI00339109	369	15609	17	5	2.25	Tax_Id=10116 Gene_Symbol=LOC100360573;LOC100363860 40S ribosomal protein S12
IPI00564133	4545	51582	134	13	2.24	Tax_Id=10116 Gene_Symbol=Kat3 Kynurenine--oxoglutarate transaminase 3
IPI00361346	2325	51601	86	11	2.24	Tax_Id=10116 Gene_Symbol=IgG-2a LOC367586 protein
IPI00369235	1832	35035	53	9	2.24	Tax_Id=10116 Gene_Symbol=Pgp phosphoglycolate phosphatase
IPI00230876	3111	32272	89	8	2.24	Tax_Id=10116 Gene_Symbol=Dnase1 Deoxyribonuclease-1
IPI00189070	396	18425	19	5	2.24	Tax_Id=10116 Gene_Symbol=RGD1559786 UPF0587 protein C1orf123 homolog
IPI00187747	562	21316	17	6	2.22	Tax_Id=10116 Gene_Symbol=Rap1a Ras-related protein Rap-1A
IPI00197713	573	18590	16	5	2.22	Tax_Id=10116 Gene_Symbol=Rps11 40S ribosomal protein S11
IPI00231346	534	12947	14	4	2.22	Tax_Id=10116 Gene_Symbol=Rpl30;LOC100362027;LOC100364549 60S ribosomal protein L30
IPI00215580	736	15798	23	2	2.22	Tax_Id=10116 Gene_Symbol=Atp6v0c V-type proton ATPase 16 kDa proteolipid subunit
IPI00231848	14237	127410	504	29	2.21	Tax_Id=10116 Gene_Symbol=Egf Pro-epidermal growth factor
IPI00199865	1894	57798	48	14	2.2	Tax_Id=10116 Gene_Symbol=Farsa Phenylalanyl-tRNA synthetase alpha chain
IPI00200601	2136	32628	74	10	2.2	Tax_Id=10116 Gene_Symbol=Txnl1 Thioredoxin-like protein 1
IPI00558018	31621	35474	747	5	2.19	Tax_Id=10116 Gene_Symbol=- Glyceraldehyde-3-phosphate dehydrogenase (Fragment)
IPI00766463	1669	38365	49	10	2.18	Tax_Id=10116 Gene_Symbol=LOC681996 RCG20659, isoform CRA_b
IPI00369415	609	18727	21	5	2.18	Tax_Id=10116 Gene_Symbol=RGD1309138 Uncharacterized protein
IPI00476498	102	10294	7	3	2.18	Tax_Id=10116 Gene_Symbol=RGD1565363 Uncharacterized protein
IPI00363180	2030	80824	70	20	2.17	Tax_Id=10116 Gene_Symbol=Gbe1 1,4-alpha-glucan-branching enzyme
IPI00190701	2341	35788	67	11	2.17	Tax_Id=10116 Gene_Symbol=Apoe Apolipoprotein E
IPI00231202	872	24475	27	9	2.17	Tax_Id=10116 Gene_Symbol=Rps8 40S ribosomal protein S8
IPI00215107	2851	32917	68	10	2.16	Tax_Id=10116 Gene_Symbol=Rpsa 40S ribosomal protein SA
IPI00559098	218	16076	12	6	2.15	Tax_Id=10116 Gene_Symbol=Rps19 40S ribosomal protein S19
IPI00358845	3364	30257	79	8	2.14	Tax_Id=10116 Gene_Symbol=Prosc Uncharacterized protein
IPI00195673	12199	50483	395	12	2.12	Tax_Id=10116 Gene_Symbol=Tubb6 Uncharacterized protein
IPI00949517	1477	47783	56	16	2.11	Tax_Id=10116 Gene_Symbol=Actr3 Actin-related protein 3
IPI00515778	854	21994	28	7	2.11	Tax_Id=10116 Gene_Symbol=Rpl9;LOC100360449;LOC100362838;LOC100364388;LOC100364457 60S ribosomal protein L9
IPI00211336	302	10527	9	3	2.11	Tax_Id=10116 Gene_Symbol=Sh3bgrl3 Uncharacterized protein
IPI00231694	8600	148259	226	31	2.1	Tax_Id=10116 Gene_Symbol=Xdh Xanthine dehydrogenase/oxidase
IPI00214582	754	22113	22	5	2.1	Tax_Id=10116 Gene_Symbol=LOC497813;Rps7 40S ribosomal protein S7
IPI00365278	1716	48081	50	10	2.09	Tax_Id=10116 Gene_Symbol=Scrn3 Secernin 3
IPI00231736	2284	39658	150	6	2.07	Tax_Id=10116 Gene_Symbol=Aldoc Fructose-bisphosphate aldolase C
IPI00231553	1915	54320	58	15	2.06	Tax_Id=10116 Gene_Symbol=Atxn10 Ataxin-10
IPI00364780	1289	51340	46	13	2.06	Tax_Id=10116 Gene_Symbol=Atp6v1h ATPase, H+ transporting, lysosomal V1 subunit H
IPI00365246	1398	33944	56	9	2.06	Tax_Id=10116 Gene_Symbol=Ppcs phosphopantothenoylcysteine synthetase
IPI00782438	8323	109836	175	28	2.05	Tax_Id=10116 Gene_Symbol=Dpyd Uncharacterized protein (Fragment)
IPI00563925	2597	51605	86	14	2.05	Tax_Id=10116 Gene_Symbol=Ppm1b Uncharacterized protein
IPI00203630	604	25304	24	8	2.05	Tax_Id=10116 Gene_Symbol=Grb2 Isoform 1 of Growth factor receptor-bound protein 2
IPI00951052	9845	96612	217	17	2.01	Tax_Id=10116 Gene_Symbol=Adh5 Uncharacterized protein
IPI00191437	3036	64012	87	12	2.01	Tax_Id=10116 Gene_Symbol=- Uncharacterized protein
IPI00202267	1231	40390	37	8	2.01	Tax_Id=10116 Gene_Symbol=Gmppb Uncharacterized protein
IPI00464455	969	37458	39	8	2.01	Tax_Id=10116 Gene_Symbol=Nagk N-acetyl-D-glucosamine kinase
IPI00188225	2668	25737	82	6	2	Tax_Id=10116 Gene_Symbol=Crp C-reactive protein
IPI00389722	225	7941	11	2	1.99	Tax_Id=10116 Gene_Symbol=LOC100365156;LOC686066 Uncharacterized protein
IPI00567393	1743	31833	36	6	1.98	Tax_Id=10116 Gene_Symbol=Mtap Uncharacterized protein
IPI00373432	2050	34951	54	7	1.97	Tax_Id=10116 Gene_Symbol=Aimp1 Uncharacterized protein
IPI00231925	1483	41043	43	13	1.96	Tax_Id=10116 Gene_Symbol=Gnai2 Guanine nucleotide-binding protein G(i) subunit alpha-2
IPI00327202	10557	29066	244	5	1.96	Tax_Id=10116 Gene_Symbol=Aqp1 Aquaporin-1
IPI00210234	5745	71148	241	20	1.95	Tax_Id=10116 Gene_Symbol=Pls3 Plastin-3
IPI00365944	688	17135	22	4	1.95	Tax_Id=10116 Gene_Symbol=Myl6l Myosin light polypeptide 6
IPI00212270	104	8094	5	2	1.95	Tax_Id=10116 Gene_Symbol=Gng12 guanine nucleotide binding protein (G protein), gamma 12
IPI00358844	225	17219	8	5	1.93	Tax_Id=10116 Gene_Symbol=- Uncharacterized protein
IPI00199688	1324	41648	41	10	1.92	Tax_Id=10116 Gene_Symbol=Mapk1 Mitogen-activated protein kinase 1
IPI00363647	867	26421	30	6	1.92	Tax_Id=10116 Gene_Symbol=Sdsl Uncharacterized protein
IPI00566084	31597	35604	736	4	1.91	Tax_Id=10116 Gene_Symbol=- Glyceraldehyde-3-phosphate dehydrogenase (Fragment)
IPI00870220	658	17372	18	4	1.9	Tax_Id=10116 Gene_Symbol=Pfdn5 prefoldin 5
IPI00214417	1112	35821	32	10	1.89	Tax_Id=10116 Gene_Symbol=Ppp6c Serine/threonine-protein phosphatase 6 catalytic subunit
IPI00565703	44383	38815	590	8	1.89	Tax_Id=10116 Gene_Symbol=- Enolase (Fragment)
IPI00392056	1936	14459	48	4	1.88	Tax_Id=10116 Gene_Symbol=- Uncharacterized protein (Fragment)
IPI00326462	2987	100946	94	21	1.87	Tax_Id=10116 Gene_Symbol=Enpp3 Ectonucleotide pyrophosphatase/phosphodiesterase family member 3
IPI00367800	1376	51458	36	13	1.87	Tax_Id=10116 Gene_Symbol=Agxt2l2 Uncharacterized protein
IPI00365054	2840	60899	104	15	1.86	Tax_Id=10116 Gene_Symbol=Fggy FGGY carbohydrate kinase domain containing
IPI00210733	1148	23828	50	7	1.86	Tax_Id=10116 Gene_Symbol=Rab5a Uncharacterized protein
IPI00555188	3808	33283	82	8	1.84	Tax_Id=10116 Gene_Symbol=Stard10 Uncharacterized protein
IPI00209113	7176	227566	176	58	1.83	Tax_Id=10116 Gene_Symbol=Myh9 Myosin-9
IPI00363395	482	21013	14	5	1.83	Tax_Id=10116 Gene_Symbol=Rap1b Ras-related protein Rap-1b
IPI00362014	12493	271671	275	57	1.82	Tax_Id=10116 Gene_Symbol=Tln1 talin-1
IPI00950336	5628	124623	183	32	1.82	Tax_Id=10116 Gene_Symbol=Cp Uncharacterized protein
IPI00870884	289	21048	13	4	1.81	Tax_Id=10116 Gene_Symbol=Vps29 Isoform 2 of Vacuolar protein sorting-associated protein 29
IPI00205971	2974	11662	53	2	1.81	Tax_Id=10116 Gene_Symbol=LOC680367 Urinary protein 3
IPI00197993	2490	46504	65	11	1.8	Tax_Id=10116 Gene_Symbol=Gmppa Mannose-1-phosphate guanyltransferase alpha
IPI00197344	988	33820	31	11	1.8	Tax_Id=10116 Gene_Symbol=Mgll Monoglyceride lipase
IPI00782646	712	21172	35	7	1.8	Tax_Id=10116 Gene_Symbol=Ube2m Uncharacterized protein
IPI00206172	1242	43395	37	9	1.79	Tax_Id=10116 Gene_Symbol=Mapk3 Isoform 1 of Mitogen-activated protein kinase 3
IPI00364928	1278	24387	39	7	1.79	Tax_Id=10116 Gene_Symbol=Nudt5 ADP-sugar pyrophosphatase
IPI00782390	138	14996	7	4	1.78	Tax_Id=10116 Gene_Symbol=Nat13 Uncharacterized protein (Fragment)
IPI00193049	1926	34169	55	9	1.77	Tax_Id=10116 Gene_Symbol=Sult1a1 Sulfotransferase 1A1
IPI00763657	1467	34318	41	10	1.76	Tax_Id=10116 Gene_Symbol=- Uncharacterized protein (Fragment)
IPI00361781	899	34375	34	8	1.75	Tax_Id=10116 Gene_Symbol=Fn3krp Uncharacterized protein
IPI00188665	4042	76503	106	20	1.74	Tax_Id=10116 Gene_Symbol=Rars Arginyl-tRNA synthetase, cytoplasmic
IPI00362070	3235	57159	85	14	1.74	Tax_Id=10116 Gene_Symbol=Ugp2 UDP-glucose pyrophosphorylase 2, isoform CRA_b
IPI00210158	2375	47493	58	12	1.74	Tax_Id=10116 Gene_Symbol=Psmc4 26S protease regulatory subunit 6B
IPI00366397	4490	102772	121	26	1.73	Tax_Id=10116 Gene_Symbol=Mars methionyl-tRNA synthetase
IPI00363859	575	31376	29	9	1.73	Tax_Id=10116 Gene_Symbol=Tiprl TIP41-like protein
IPI00372125	1086	34726	29	7	1.73	Tax_Id=10116 Gene_Symbol=Psmd14 RCG26455, isoform CRA_b
IPI00370009	2799	60764	77	16	1.72	Tax_Id=10116 Gene_Symbol=Psmd3 Uncharacterized protein
IPI00206224	720	57546	44	15	1.72	Tax_Id=10116 Gene_Symbol=Dars Aspartyl-tRNA synthetase, cytoplasmic
IPI00553899	759	38111	26	11	1.72	Tax_Id=10116 Gene_Symbol=Glrx3 Isoform 1 of Glutaredoxin-3
IPI00950036	1920	67519	55	16	1.71	Tax_Id=10116 Gene_Symbol=Ddb1 Uncharacterized protein (Fragment)
IPI00212655	2115	38151	53	9	1.71	Tax_Id=10116 Gene_Symbol=Gnb1 Guanine nucleotide-binding protein G(I)/G(S)/G(T) subunit beta-1
IPI00207668	3141	71172	100	18	1.7	Tax_Id=10116 Gene_Symbol=Afm Afamin
IPI00200344	7395	51427	147	8	1.7	Tax_Id=10116 Gene_Symbol=Scpep1 Retinoid-inducible serine carboxypeptidase
IPI00200828	1689	48398	40	11	1.69	Tax_Id=10116 Gene_Symbol=Cops3 COP9 signalosome complex subunit 3
IPI00191142	817	18904	30	5	1.68	Tax_Id=10116 Gene_Symbol=LOC100364787;LOC100363439;Rps10 40S ribosomal protein S10
IPI00758468	3277	52066	83	13	1.67	Tax_Id=10116 Gene_Symbol=Pgcp Plasma glutamate carboxypeptidase
IPI00957776	286	18968	13	6	1.67	Tax_Id=10116 Gene_Symbol=Pcbd2 similar to dimerization cofactor of hepatocyte nuclear factor 1 (HNF1) from muscle
IPI00197956	1000	52375	36	14	1.65	Tax_Id=10116 Gene_Symbol=Uba3 NEDD8-activating enzyme E1 catalytic subunit
IPI00394419	581	22418	16	6	1.65	Tax_Id=10116 Gene_Symbol=Chp Calcium-binding protein p22
IPI00231381	2338	96081	78	24	1.64	Tax_Id=10116 Gene_Symbol=Mvp Major vault protein
IPI00198988	454	19248	14	4	1.64	Tax_Id=10116 Gene_Symbol=Nme3 Nucleoside diphosphate kinase
IPI00213669	4753	133804	139	30	1.63	Tax_Id=10116 Gene_Symbol=Nrd1 Isoform 1 of Nardilysin
IPI00362757	2424	93115	71	24	1.63	Tax_Id=10116 Gene_Symbol=Vil1 Villin 1
IPI00202379	2048	66294	67	16	1.63	Tax_Id=10116 Gene_Symbol=Farsb Uncharacterized protein
IPI00568931	31594	36075	734	3	1.63	Tax_Id=10116 Gene_Symbol=- Glyceraldehyde-3-phosphate dehydrogenase (Fragment)
IPI00389636	5006	76855	102	16	1.62	Tax_Id=10116 Gene_Symbol=Ppp2r1b Uncharacterized protein
IPI00201403	1721	42960	47	10	1.62	Tax_Id=10116 Gene_Symbol=Ppm1a Protein phosphatase 1A
IPI00364328	638	29391	45	6	1.62	Tax_Id=10116 Gene_Symbol=Klk1c4 Uncharacterized protein
IPI00556973	561	9247	17	3	1.62	Tax_Id=10116 Gene_Symbol=- Uncharacterized protein
IPI00202725	81	9236	3	3	1.62	Tax_Id=10116 Gene_Symbol=LOC100363012;Rps21 40S ribosomal protein S21
IPI00193349	1763	46546	44	12	1.61	Tax_Id=10116 Gene_Symbol=Cops4 COP9 signalosome complex subunit 4
IPI00200614	463	19473	8	4	1.61	Tax_Id=10116 Gene_Symbol=Reg3g Regenerating islet-derived protein 3-gamma
IPI00201548	630	16124	19	4	1.6	Tax_Id=10116 Gene_Symbol=Carhsp1 Calcium-regulated heat stable protein 1
IPI00365106	2834	57214	69	14	1.59	Tax_Id=10116 Gene_Symbol=Atp6v1b1 Uncharacterized protein
IPI00205135	2513	78028	75	19	1.58	Tax_Id=10116 Gene_Symbol=Tgm2 Transglutaminase 2, C polypeptide
IPI00390212	2115	60915	43	15	1.58	Tax_Id=10116 Gene_Symbol=Nae1 NEDD8-activating enzyme E1 regulatory subunit
IPI00364072	1107	40137	57	10	1.58	Tax_Id=10116 Gene_Symbol=Psmd8 proteasome 26S subunit, non-ATPase, 8
IPI00196790	1216	23072	59	6	1.58	Tax_Id=10116 Gene_Symbol=Rab10 Ras-related protein Rab-10
IPI00958427	798	23140	60	3	1.58	Tax_Id=10116 Gene_Symbol=LOC366094 glyceraldehyde-3-phosphate dehydrogenase-like
IPI00361415	2100	33493	47	10	1.57	Tax_Id=10116 Gene_Symbol=Pdxp Pyridoxal phosphate phosphatase
IPI00198191	512	26639	27	6	1.57	Tax_Id=10116 Gene_Symbol=Cacybp Calcyclin-binding protein
IPI00365389	496	23201	16	5	1.57	Tax_Id=10116 Gene_Symbol=Hddc2 Uncharacterized protein
IPI00561142	1828	57780	50	16	1.56	Tax_Id=10116 Gene_Symbol=Hars Histidyl-tRNA synthetase
IPI00331983	1082	40532	35	10	1.56	Tax_Id=10116 Gene_Symbol=Adh1 Alcohol dehydrogenase 1
IPI00768104	5734	162257	177	39	1.55	Tax_Id=10116 Gene_Symbol=Eea1 early endosome antigen 1
IPI00363565	1981	68597	82	17	1.55	Tax_Id=10116 Gene_Symbol=Kars Lysyl-tRNA synthetase
IPI00324451	3622	128036	124	27	1.54	Tax_Id=10116 Gene_Symbol=Ddb1 DNA damage-binding protein 1
IPI00382153	15124	61959	397	14	1.54	Tax_Id=10116 Gene_Symbol=Krt5 Keratin, type II cytoskeletal 5
IPI00365695	1517	30538	40	6	1.54	Tax_Id=10116 Gene_Symbol=Cops7a COP9 complex subunit 7a isoform 2
IPI00197605	213	23505	10	6	1.54	Tax_Id=10116 Gene_Symbol=Snap23 Synaptosomal-associated protein 23
IPI00231954	3666	86635	69	15	1.53	Tax_Id=10116 Gene_Symbol=Pfkp 6-phosphofructokinase type C
IPI00231726	1544	41066	45	11	1.53	Tax_Id=10116 Gene_Symbol=Gnai3 Guanine nucleotide-binding protein G(k) subunit alpha
IPI00563746	18523	34266	477	4	1.52	Tax_Id=10116 Gene_Symbol=- Glyceraldehyde-3-phosphate dehydrogenase
IPI00882480	2857	55616	88	10	1.51	Tax_Id=10116 Gene_Symbol=Pcbp1 poly(rC) binding protein 1-like
IPI00200147	2503	34365	71	9	1.51	Tax_Id=10116 Gene_Symbol=Rplp0 60S acidic ribosomal protein P0
IPI00196789	1689	23824	55	6	1.51	Tax_Id=10116 Gene_Symbol=Rab8a Ras-related protein Rab-8A
IPI00231595	1085	30984	35	8	1.5	Tax_Id=10116 Gene_Symbol=Nqo1 NAD(P)H dehydrogenase [quinone] 1
IPI00230882	1939	80944	66	18	1.49	Tax_Id=10116 Gene_Symbol=Nln Neurolysin, mitochondrial
IPI00422085	150	9797	9	3	1.49	Tax_Id=10116 Gene_Symbol=Rps27 40S ribosomal protein S27
IPI00212186	275	13482	10	2	1.48	Tax_Id=10116 Gene_Symbol=RGD1562259 ribosomal protein S20-like
IPI00204698	554	17070	18	4	1.47	Tax_Id=10116 Gene_Symbol=Aif1l Uncharacterized protein
IPI00421523	1621	71579	63	16	1.45	Tax_Id=10116 Gene_Symbol=Eml2 Isoform 1 of Echinoderm microtubule-associated protein-like 2
IPI00231303	1528	35297	30	6	1.45	Tax_Id=10116 Gene_Symbol=LOC314140 ribose-phosphate pyrophosphokinase I -like
IPI00366014	605	17212	21	5	1.45	Tax_Id=10116 Gene_Symbol=LOC100364569;Rps13;LOC684988 40S ribosomal protein S13
IPI00205990	856	57507	30	14	1.44	Tax_Id=10116 Gene_Symbol=Ppp5c Serine/threonine-protein phosphatase 5
IPI00215208	551	28235	22	7	1.44	Tax_Id=10116 Gene_Symbol=Rpl8;LOC100360117 60S ribosomal protein L8
IPI00192257	242	21004	16	6	1.44	Tax_Id=10116 Gene_Symbol=Rpl18a 60S ribosomal protein L18a
IPI00768349	540	13693	15	4	1.44	Tax_Id=10116 Gene_Symbol=Acyp2 acylphosphatase-2
IPI00215184	329	13791	13	4	1.43	Tax_Id=10116 Gene_Symbol=Rps25 40S ribosomal protein S25
IPI00776522	7986	31929	180	2	1.43	Tax_Id=10116 Gene_Symbol=- Uncharacterized protein (Fragment)
IPI00214905	329	28549	15	7	1.42	Tax_Id=10116 Gene_Symbol=Tpm4 Tropomyosin alpha-4 chain
IPI00957899	659	21227	17	5	1.42	Tax_Id=10116 Gene_Symbol=LOC100360950 GF20391-like isoform 2
IPI00192458	1281	84013	48	20	1.41	Tax_Id=10116 Gene_Symbol=Rps6ka3 ribosomal protein S6 kinase alpha-3
IPI00373585	674	47074	33	11	1.41	Tax_Id=10116 Gene_Symbol=Tbc1d13 Uncharacterized protein
IPI00210900	3749	39738	109	9	1.41	Tax_Id=10116 Gene_Symbol=Ambp Protein AMBP
IPI00553964	646	17527	20	4	1.41	Tax_Id=10116 Gene_Symbol=Rfk;RGD1563242 Uncharacterized protein
IPI00369973	1439	51120	48	11	1.4	Tax_Id=10116 Gene_Symbol=Shpk Uncharacterized protein
IPI00360088	1866	28820	35	6	1.4	Tax_Id=10116 Gene_Symbol=Uros Uroporphyrinogen III synthase
IPI00371270	512	43971	35	10	1.39	Tax_Id=10116 Gene_Symbol=Pa2g4 Uncharacterized protein
IPI00204777	227	17799	9	4	1.39	Tax_Id=10116 Gene_Symbol=LOC171161 Common salivary protein 1
IPI00392894	4647	204975	161	42	1.38	Tax_Id=10116 Gene_Symbol=- Uncharacterized protein
IPI00421357	10466	171578	263	39	1.38	Tax_Id=10116 Gene_Symbol=Eprs Uncharacterized protein
IPI00193894	4841	198394	155	39	1.37	Tax_Id=10116 Gene_Symbol=- Uncharacterized protein
IPI00365645	2467	66869	55	12	1.37	Tax_Id=10116 Gene_Symbol=RGD1311756 hypothetical protein LOC362769
IPI00358443	883	51817	43	12	1.37	Tax_Id=10116 Gene_Symbol=Fkbp4 Peptidyl-prolyl cis-trans isomerase FKBP4
IPI00230946	3630	55649	92	9	1.37	Tax_Id=10116 Gene_Symbol=Dpp7 Dipeptidyl peptidase 2
IPI00210946	178	21611	10	5	1.37	Tax_Id=10116 Gene_Symbol=Rpl17 60S ribosomal protein L17
IPI00947756	353	21598	10	4	1.37	Tax_Id=10116 Gene_Symbol=Bax apoptosis regulator BAX
IPI00200661	5736	275101	171	58	1.36	Tax_Id=10116 Gene_Symbol=Fasn Fatty acid synthase
IPI00213058	328	17941	10	4	1.36	Tax_Id=10116 Gene_Symbol=RGD620382 Deoxyribonucleoside 5'-monophosphate N-glycosidase
IPI00200121	3761	117152	92	22	1.35	Tax_Id=10116 Gene_Symbol=Man2c1 Alpha-mannosidase 2C1
IPI00191354	348	33357	31	9	1.35	Tax_Id=10116 Gene_Symbol=Tpm3 Uncharacterized protein
IPI00193753	973	52714	39	11	1.34	Tax_Id=10116 Gene_Symbol=Cops2 Uncharacterized protein
IPI00203255	185	21948	10	5	1.34	Tax_Id=10116 Gene_Symbol=Pdcd6 programmed cell death protein 6
IPI00199629	212	22005	10	4	1.34	Tax_Id=10116 Gene_Symbol=Sdc4 Syndecan-4
IPI00198904	989	37750	28	9	1.32	Tax_Id=10116 Gene_Symbol=Mat2b Methionine adenosyltransferase 2 subunit beta
IPI00201819	618	45464	25	9	1.32	Tax_Id=10116 Gene_Symbol=Aarsd1 Alanyl-tRNA editing protein Aarsd1
IPI00190530	526	41523	20	8	1.32	Tax_Id=10116 Gene_Symbol=Mapk14 Isoform 1 of Mitogen-activated protein kinase 14
IPI00230807	503	41675	19	8	1.32	Tax_Id=10116 Gene_Symbol=Mapk14 p38 MAP kinase
IPI00212809	1205	37650	36	5	1.32	Tax_Id=10116 Gene_Symbol=Ctsh Pro-cathepsin H
IPI00869568	4328	92467	97	20	1.31	Tax_Id=10116 Gene_Symbol=Vps35 maternal embryonic message 3
IPI00196632	1696	33963	42	8	1.31	Tax_Id=10116 Gene_Symbol=Nat2 Arylamine N-acetyltransferase 2
IPI00567828	1290	38409	32	9	1.29	Tax_Id=10116 Gene_Symbol=Sugt1 Suppressor of G2 allele of SKP1 homolog
IPI00199543	1223	30367	52	7	1.29	Tax_Id=10116 Gene_Symbol=Rpl7 60S ribosomal protein L7
IPI00200437	585	42285	24	6	1.29	Tax_Id=10116 Gene_Symbol=Gna11 Guanine nucleotide-binding protein subunit alpha-11
IPI00949236	3394	97593	72	17	1.28	Tax_Id=10116 Gene_Symbol=Man2c1 Uncharacterized protein
IPI00197952	560	34545	24	9	1.28	Tax_Id=10116 Gene_Symbol=Srm Uncharacterized protein
IPI00393341	1945	42497	65	8	1.28	Tax_Id=10116 Gene_Symbol=Sult2b1 Isoform 2 of Sulfotransferase family cytosolic 2B member 1
IPI00365734	3343	86159	78	18	1.27	Tax_Id=10116 Gene_Symbol=Aldh16a1 Aldehyde dehydrogenase family 16 member A1
IPI00369350	532	18831	18	4	1.27	Tax_Id=10116 Gene_Symbol=Skp1 S-phase kinase-associated protein 1
IPI00205389	1025	54828	34	13	1.26	Tax_Id=10116 Gene_Symbol=Fgb Isoform 1 of Fibrinogen beta chain
IPI00213546	12398	70904	293	12	1.26	Tax_Id=10116 Gene_Symbol=Hspa1l Heat shock 70 kDa protein 1-like
IPI00870654	429	26936	11	6	1.26	Tax_Id=10116 Gene_Symbol=Ppcdc Uncharacterized protein
IPI00365935	1554	18995	52	4	1.26	Tax_Id=10116 Gene_Symbol=Ptges3 Prostaglandin E synthase 3
IPI00387816	5569	39098	494	8	1.25	Tax_Id=10116 Gene_Symbol=- Enolase (Fragment)
IPI00372407	1882	31213	52	7	1.25	Tax_Id=10116 Gene_Symbol=Apoa1bp Uncharacterized protein
IPI00364932	508	31442	18	6	1.24	Tax_Id=10116 Gene_Symbol=Rsu1 Uncharacterized protein
IPI00188066	459	27351	37	5	1.24	Tax_Id=10116 Gene_Symbol=- Uncharacterized protein (Fragment)
IPI00198632	598	23281	10	5	1.24	Tax_Id=10116 Gene_Symbol=Fadd Uncharacterized protein
IPI00215583	295	19255	13	3	1.24	Tax_Id=10116 Gene_Symbol=Nudt3 Diphosphoinositol polyphosphate phosphohydrolase 1
IPI00213408	166	11228	7	3	1.24	Tax_Id=10116 Gene_Symbol=Arpc5l;Arpc5l-ps1 Isoform 2 of Actin-related protein 2/3 complex subunit 5-like protein
IPI00950375	1149	11217	31	2	1.24	Tax_Id=10116 Gene_Symbol=LOC100360095 Uncharacterized protein
IPI00230979	858	55689	23	12	1.23	Tax_Id=10116 Gene_Symbol=Nampt Nicotinamide phosphoribosyltransferase
IPI00362407	3131	43731	50	9	1.23	Tax_Id=10116 Gene_Symbol=Inpp1 Uncharacterized protein
IPI00421563	1448	35494	37	7	1.23	Tax_Id=10116 Gene_Symbol=Fhl1 four and a half LIM domains protein 1 isoform 1
IPI00388249	2051	80724	49	18	1.22	Tax_Id=10116 Gene_Symbol=Capn2 Calpain-2 catalytic subunit
IPI00214654	243	15413	11	3	1.22	Tax_Id=10116 Gene_Symbol=Rps24 Isoform 1 of 40S ribosomal protein S24
IPI00205068	3328	105816	104	20	1.21	Tax_Id=10116 Gene_Symbol=Ap1b1 Uncharacterized protein
IPI00211075	2065	48181	28	10	1.21	Tax_Id=10116 Gene_Symbol=Serpina3n Serpina3n-like protein
IPI00202570	963	23692	22	5	1.21	Tax_Id=10116 Gene_Symbol=Rab2a Ras-related protein Rab-2A
IPI00327093	2771	73427	68	13	1.2	Tax_Id=10116 Gene_Symbol=Abcg2 ATP-binding cassette sub-family G member 2
IPI00957336	494	15491	11	4	1.2	Tax_Id=10116 Gene_Symbol=Lyplal1 Uncharacterized protein
IPI00421832	539	11391	17	3	1.2	Tax_Id=10116 Gene_Symbol=- Dermcidin
IPI00208326	150	19887	9	3	1.19	Tax_Id=10116 Gene_Symbol=Eef1e1 Uncharacterized protein
IPI00366226	1712	61673	57	12	1.18	Tax_Id=10116 Gene_Symbol=Gns Uncharacterized protein
IPI00231733	854	40889	30	9	1.18	Tax_Id=10116 Gene_Symbol=Gnai1 Guanine nucleotide-binding protein G(i) subunit alpha-1
IPI00948498	620	53627	23	8	1.17	Tax_Id=10116 Gene_Symbol=Nudt12 Uncharacterized protein
IPI00230916	528	24351	23	5	1.17	Tax_Id=10116 Gene_Symbol=Rpl13 60S ribosomal protein L13
IPI00214665	2124	121616	69	24	1.16	Tax_Id=10116 Gene_Symbol=Acly ATP-citrate synthase isoform 1
IPI00363022	6320	104339	173	16	1.16	Tax_Id=10116 Gene_Symbol=Actn2 actinin alpha 2
IPI00325147	1132	41146	27	8	1.16	Tax_Id=10116 Gene_Symbol=Fdps Farnesyl pyrophosphate synthase
IPI00358157	410	37157	16	7	1.16	Tax_Id=10116 Gene_Symbol=Cdk6 cell division protein kinase 6
IPI00213536	424	28666	12	4	1.16	Tax_Id=10116 Gene_Symbol=Capns1 Calpain small subunit 1
IPI00562304	1152	88511	40	16	1.15	Tax_Id=10116 Gene_Symbol=Plaa Phospholipase A-2-activating protein
IPI00366221	257	24547	9	6	1.15	Tax_Id=10116 Gene_Symbol=Rab21 Ras-related protein Rab-21
IPI00372679	623	24585	20	5	1.15	Tax_Id=10116 Gene_Symbol=Thtpa Thiamine-triphosphatase
IPI00364621	1976	54468	66	11	1.14	Tax_Id=10116 Gene_Symbol=Anxa11 Uncharacterized protein
IPI00560492	552	46161	20	8	1.14	Tax_Id=10116 Gene_Symbol=Prkacb 46 kDa protein
IPI00911258	191	16171	10	3	1.14	Tax_Id=10116 Gene_Symbol=RGD1309350 Uncharacterized protein
IPI00366535	435	37783	13	9	1.13	Tax_Id=10116 Gene_Symbol=Cops5 Uncharacterized protein
IPI00362967	652	42410	19	8	1.12	Tax_Id=10116 Gene_Symbol=Gmds Uncharacterized protein
IPI00189925	569	33627	16	7	1.12	Tax_Id=10116 Gene_Symbol=Napa Alpha-soluble NSF attachment protein
IPI00388205	343	33686	10	7	1.12	Tax_Id=10116 Gene_Symbol=Srr Uncharacterized protein
IPI00369431	219	25044	17	5	1.12	Tax_Id=10116 Gene_Symbol=RGD1566137 Ribosomal protein
IPI00206234	3384	120723	89	20	1.11	Tax_Id=10116 Gene_Symbol=Ipo7 Uncharacterized protein
IPI00324618	3349	108122	85	19	1.11	Tax_Id=10116 Gene_Symbol=Uso1 General vesicular transport factor p115
IPI00366343	434	29654	19	7	1.11	Tax_Id=10116 Gene_Symbol=RGD1559149 Uncharacterized protein
IPI00208265	1687	38229	32	7	1.11	Tax_Id=10116 Gene_Symbol=Ppp1ca Serine/threonine-protein phosphatase PP1-alpha catalytic subunit
IPI00200640	2133	91262	73	16	1.1	Tax_Id=10116 Gene_Symbol=Mucdhl Isoform 1 of Cadherin-related family member 5
IPI00194832	241	20994	8	5	1.1	Tax_Id=10116 Gene_Symbol=Arl2 ADP-ribosylation factor-like protein 2
IPI00768905	669	21030	22	4	1.1	Tax_Id=10116 Gene_Symbol=LOC681825 rCG36203-like
IPI00203732	404	16627	8	3	1.1	Tax_Id=10116 Gene_Symbol=Pfdn2 Prefoldin subunit 2
IPI00326412	66280	47510	1151	6	1.09	Tax_Id=10116 Gene_Symbol=Eno2 Gamma-enolase
IPI00365263	498	25476	17	5	1.09	Tax_Id=10116 Gene_Symbol=Pithd1 Uncharacterized protein
IPI00569398	133	21097	13	5	1.09	Tax_Id=10116 Gene_Symbol=- Ribosomal protein (Fragment)
IPI00203391	1714	47807	33	11	1.08	Tax_Id=10116 Gene_Symbol=Paics Multifunctional protein ADE2
IPI00213299	375	30156	13	6	1.08	Tax_Id=10116 Gene_Symbol=Mapre1 Microtubule-associated protein RP/EB family member 1
IPI00214240	281	30125	19	5	1.08	Tax_Id=10116 Gene_Symbol=LOC680562 Mob4B protein
IPI00387709	77	12459	4	3	1.08	Tax_Id=10116 Gene_Symbol=LOC100361060 60S ribosomal protein L36
IPI00370073	2503	48378	122	10	1.07	Tax_Id=10116 Gene_Symbol=Krt17 Keratin, type I cytoskeletal 17
IPI00390981	779	52689	29	10	1.07	Tax_Id=10116 Gene_Symbol=Copa Uncharacterized protein
IPI00476458	699	25831	30	5	1.07	Tax_Id=10116 Gene_Symbol=Gpx3 Glutathione peroxidase
IPI00288140	1318	35190	24	4	1.06	Tax_Id=10116 Gene_Symbol=Prps2 Ribose-phosphate pyrophosphokinase 2
IPI00203574	1226	39907	35	7	1.05	Tax_Id=10116 Gene_Symbol=Hspbp1 Hsp70-binding protein 1
IPI00204077	435	21751	15	5	1.05	Tax_Id=10116 Gene_Symbol=Rhog Uncharacterized protein
IPI00206015	335	12636	6	3	1.05	Tax_Id=10116 Gene_Symbol=Tceb1 Transcription elongation factor B polypeptide 1
IPI00470260	627	21935	23	4	1.03	Tax_Id=10116 Gene_Symbol=Gm2a Uncharacterized protein
IPI00955619	418	12849	11	3	1.03	Tax_Id=10116 Gene_Symbol=Sh3bgrl SH3 domain binding glutamic acid-rich protein like
IPI00196316	183	12930	4	3	1.03	Tax_Id=10116 Gene_Symbol=Eif1b Uncharacterized protein
IPI00200013	1289	40708	128	8	1.02	Tax_Id=10116 Gene_Symbol=Prkaca Isoform 1 of cAMP-dependent protein kinase catalytic subunit alpha
IPI00212309	655	26721	17	5	1.02	Tax_Id=10116 Gene_Symbol=Idi1 Isopentenyl-diphosphate Delta-isomerase 1
IPI00364910	1333	87540	44	18	1.01	Tax_Id=10116 Gene_Symbol=Cul2 Uncharacterized protein
IPI00231610	1454	82752	41	17	1.01	Tax_Id=10116 Gene_Symbol=Capn1 Calpain-1 catalytic subunit
IPI00364064	1625	22424	54	2	1.01	Tax_Id=10116 Gene_Symbol=RGD1565965 low molecular weight phosphotyrosine protein phosphatase-like
IPI00230939	654	17882	16	3	1	Tax_Id=10116 Gene_Symbol=Rpl24 60S ribosomal protein L24
IPI00957556	3837	32109	117	6	0.99	Tax_Id=10116 Gene_Symbol=LOC100363773;LOC100360692 phenazine biosynthesis-like domain-containing protein-like
IPI00210521	449	36951	13	6	0.99	Tax_Id=10116 Gene_Symbol=Carkd Uncharacterized protein
IPI00368950	207	22748	12	4	0.99	Tax_Id=10116 Gene_Symbol=RGD1566136 Uncharacterized protein
IPI00210012	344	13219	8	3	0.99	Tax_Id=10116 Gene_Symbol=Tceb2 Transcription elongation factor B polypeptide 2
IPI00564206	6020	46743	226	3	0.98	Tax_Id=10116 Gene_Symbol=- Uncharacterized protein
IPI00213366	276	13283	9	3	0.98	Tax_Id=10116 Gene_Symbol=LOC100363770;LOC100361854 Uncharacterized protein
IPI00198291	157	13362	5	3	0.98	Tax_Id=10116 Gene_Symbol=Atp6v1f V-type proton ATPase subunit F
IPI00205325	15832	537697	464	87	0.97	Tax_Id=10116 Gene_Symbol=Lrp2 Low-density lipoprotein receptor-related protein 2
IPI00231284	765	66117	27	12	0.97	Tax_Id=10116 Gene_Symbol=Rabggta Geranylgeranyl transferase type-2 subunit alpha
IPI00200845	332	42143	17	7	0.97	Tax_Id=10116 Gene_Symbol=Arpc1a Actin-related protein 2/3 complex subunit 1A
IPI00959454	187	13412	10	2	0.97	Tax_Id=10116 Gene_Symbol=LOC100366121 rCG29408-like
IPI00563516	1706	86110	43	17	0.96	Tax_Id=10116 Gene_Symbol=Cars cysteinyl-tRNA synthetase, cytoplasmic
IPI00366436	1267	66896	27	13	0.96	Tax_Id=10116 Gene_Symbol=Eif3s6ip Eukaryotic translation initiation factor 3, subunit 6 interacting protein
IPI00190377	911	37608	29	8	0.96	Tax_Id=10116 Gene_Symbol=Taldo1 Transaldolase
IPI00203358	1656	37701	30	7	0.96	Tax_Id=10116 Gene_Symbol=Ppp1cc Isoform Gamma-1 of Serine/threonine-protein phosphatase PP1-gamma catalytic subunit
IPI00958044	545	28038	20	6	0.96	Tax_Id=10116 Gene_Symbol=Hist1h2ai histone cluster 1, H2ae-like
IPI00371187	899	23296	43	5	0.96	Tax_Id=10116 Gene_Symbol=Rab35 Ras-related protein Rab-35
IPI00213615	864	37657	25	5	0.96	Tax_Id=10116 Gene_Symbol=Aga N(4)-(Beta-N-acetylglucosaminyl)-L-asparaginase
IPI00421469	635	23278	17	4	0.96	Tax_Id=10116 Gene_Symbol=Cops8 COP9 signalosome complex subunit 8
IPI00204532	1197	52716	34	11	0.95	Tax_Id=10116 Gene_Symbol=Usp14 Ubiquitin carboxyl-terminal hydrolase
IPI00362310	1005	38079	28	4	0.95	Tax_Id=10116 Gene_Symbol=Chordc1 Cysteine and histidine-rich domain-containing protein 1
IPI00368916	1024	38389	25	6	0.94	Tax_Id=10116 Gene_Symbol=Wdr77 Uncharacterized protein
IPI00210009	815	38388	28	6	0.94	Tax_Id=10116 Gene_Symbol=Nudc Nuclear migration protein nudC
IPI00203137	944	18656	14	4	0.94	Tax_Id=10116 Gene_Symbol=Mdp1 Uncharacterized protein
IPI00202214	637	23565	13	4	0.94	Tax_Id=10116 Gene_Symbol=Rpl19 60S ribosomal protein L19
IPI00198978	1140	53302	29	11	0.93	Tax_Id=10116 Gene_Symbol=Psmd12 Uncharacterized protein
IPI00326990	1093	83308	43	10	0.93	Tax_Id=10116 Gene_Symbol=Slc15a2 Solute carrier family 15 member 2
IPI00189358	753	33626	18	6	0.93	Tax_Id=10116 Gene_Symbol=Purb Uncharacterized protein
IPI00950963	358	18882	16	3	0.93	Tax_Id=10116 Gene_Symbol=- 60S ribosomal protein L13 (Fragment)
IPI00213457	758	44044	19	8	0.92	Tax_Id=10116 Gene_Symbol=Atp6v1c1 V-type proton ATPase subunit C 1
IPI00363718	760	28971	23	5	0.92	Tax_Id=10116 Gene_Symbol=Enoph1 Enolase-phosphatase E1
IPI00766278	67	14021	6	3	0.92	Tax_Id=10116 Gene_Symbol=LOC687711 small nuclear ribonucleoprotein polypeptide D3-like
IPI00914195	90	19172	8	4	0.91	Tax_Id=10116 Gene_Symbol=Lgalsl galectin-related protein
IPI00388104	302	9082	8	2	0.91	Tax_Id=10116 Gene_Symbol=LOC685045 hypothetical protein LOC685045
IPI00390968	200	14165	5	2	0.91	Tax_Id=10116 Gene_Symbol=- Uncharacterized protein
IPI00957208	17915	59675	345	11	0.9	Tax_Id=10116 Gene_Symbol=LOC100365213 keratin 6A-like
IPI00362072	1196	44990	26	6	0.89	Tax_Id=10116 Gene_Symbol=Actr2 Actin-related protein 2
IPI00197411	947	34976	30	6	0.89	Tax_Id=10116 Gene_Symbol=Pura Uncharacterized protein
IPI00195173	321	14465	12	3	0.89	Tax_Id=10116 Gene_Symbol=Cd59 CD59 glycoprotein
IPI00203796	1008	60688	29	9	0.88	Tax_Id=10116 Gene_Symbol=Trove2 Uncharacterized protein
IPI00210884	505	45581	15	7	0.88	Tax_Id=10116 Gene_Symbol=Dnaja1 DnaJ homolog subfamily A member 1
IPI00476899	1499	24831	29	5	0.88	Tax_Id=10116 Gene_Symbol=Eef1b2 Uncharacterized protein
IPI00766071	1233	56038	35	9	0.87	Tax_Id=10116 Gene_Symbol=LOC679383 RCG35745
IPI00214262	608	40655	19	8	0.87	Tax_Id=10116 Gene_Symbol=Nsfl1c NSFL1 cofactor p47
IPI00231038	279	24985	9	5	0.87	Tax_Id=10116 Gene_Symbol=Psmd9 26S proteasome non-ATPase regulatory subunit 9
IPI00948766	369	19903	8	4	0.87	Tax_Id=10116 Gene_Symbol=Myh9 Uncharacterized protein
IPI00562055	108	14681	3	2	0.87	Tax_Id=10116 Gene_Symbol=LOC500192 Ig kappa chain-like
IPI00372458	1741	139926	64	24	0.86	Tax_Id=10116 Gene_Symbol=Copa Copa protein
IPI00203406	3075	109122	71	11	0.86	Tax_Id=10116 Gene_Symbol=Osbpl1a Oxysterol-binding protein-related protein 1
IPI00339124	822	35578	28	6	0.86	Tax_Id=10116 Gene_Symbol=Atp1b1 Sodium/potassium-transporting ATPase subunit beta-1
IPI00551563	286	14794	7	3	0.86	Tax_Id=10116 Gene_Symbol=LOC100360057 Uncharacterized protein
IPI00359690	805	73333	32	14	0.85	Tax_Id=10116 Gene_Symbol=Prmt5 protein arginine N-methyltransferase 5
IPI00231967	128	20183	6	4	0.85	Tax_Id=10116 Gene_Symbol=Arf6 ADP-ribosylation factor 6
IPI00373289	1021	57619	40	10	0.84	Tax_Id=10116 Gene_Symbol=Arcn1 Coatomer subunit delta
IPI00373144	332	47049	20	9	0.84	Tax_Id=10116 Gene_Symbol=Snx5 Sorting nexin-5
IPI00369646	2763	138461	85	21	0.83	Tax_Id=10116 Gene_Symbol=Pfas Uncharacterized protein
IPI00766018	328	36837	16	7	0.83	Tax_Id=10116 Gene_Symbol=Eif3i Eukaryotic translation initiation factor 3 subunit I
IPI00382261	42	9909	7	2	0.83	Tax_Id=10116 Gene_Symbol=- Ab1-196
IPI00365769	3002	189513	90	29	0.82	Tax_Id=10116 Gene_Symbol=Iqgap1 ras GTPase-activating-like protein IQGAP1
IPI00287338	2171	124099	59	21	0.82	Tax_Id=10116 Gene_Symbol=Xpo1 Exportin-1
IPI00205693	7917	113457	146	13	0.82	Tax_Id=10116 Gene_Symbol=Atp1a2 Sodium/potassium-transporting ATPase subunit alpha-2
IPI00205255	2988	86057	57	13	0.82	Tax_Id=10116 Gene_Symbol=Pigr Polymeric immunoglobulin receptor
IPI00870489	1089	58609	35	9	0.82	Tax_Id=10116 Gene_Symbol=Snx2 sorting nexin 2
IPI00366154	216	31595	15	4	0.82	Tax_Id=10116 Gene_Symbol=Bles03 basophilic leukemia expressed protein BLES03
IPI00569751	763	70540	24	11	0.81	Tax_Id=10116 Gene_Symbol=Papss2 Uncharacterized protein
IPI00198466	1380	59534	35	10	0.81	Tax_Id=10116 Gene_Symbol=Amy1a Amylase 1, salivary, isoform CRA_c
IPI00287309	515	31916	22	4	0.81	Tax_Id=10116 Gene_Symbol=Gpm6a Uncharacterized protein
IPI00231742	762	60062	23	11	0.8	Tax_Id=10116 Gene_Symbol=Cat Catalase
IPI00780700	1555	54622	48	9	0.8	Tax_Id=10116 Gene_Symbol=Wars Tryptophanyl-tRNA synthetase, cytoplasmic
IPI00382233	1919	104213	60	8	0.8	Tax_Id=10116 Gene_Symbol=Acat3 Ab2-076
IPI00558635	317	43282	15	8	0.8	Tax_Id=10116 Gene_Symbol=Hibch Isoform 1 of 3-hydroxyisobutyryl-CoA hydrolase, mitochondrial
IPI00203390	1862	37961	33	7	0.8	Tax_Id=10116 Gene_Symbol=Ppp1cb Serine/threonine-protein phosphatase PP1-beta catalytic subunit
IPI00231801	1114	15655	22	3	0.8	Tax_Id=10116 Gene_Symbol=Cst3 Cystatin-C
IPI00214865	22	10052	2	2	0.8	Tax_Id=10116 Gene_Symbol=RGD1561459 Uncharacterized protein
IPI00331814	2132	82713	60	13	0.79	Tax_Id=10116 Gene_Symbol=Nadsyn1 Glutamine-dependent NAD(+) synthetase
IPI00199421	983	33099	23	6	0.78	Tax_Id=10116 Gene_Symbol=Tsnax Translin-associated protein X
IPI00765967	1491	135225	50	21	0.77	Tax_Id=10116 Gene_Symbol=Tbcd tubulin-specific chaperone d isoform 2
IPI00421791	1951	50524	97	6	0.77	Tax_Id=10116 Gene_Symbol=Krt42 Keratin, type I cytoskeletal 42
IPI00230917	585	21702	12	4	0.77	Tax_Id=10116 Gene_Symbol=Rpl18 60S ribosomal protein L18
IPI00421793	1866	51088	117	6	0.76	Tax_Id=10116 Gene_Symbol=Krt16 Uncharacterized protein
IPI00886430	277	21952	14	3	0.76	Tax_Id=10116 Gene_Symbol=Sri LOC683667 protein
IPI00363847	201	16367	9	3	0.76	Tax_Id=10116 Gene_Symbol=Arpc5 Actin-related protein 2/3 complex subunit 5
IPI00476451	113	10497	2	2	0.76	Tax_Id=10116 Gene_Symbol=Rpl37a-ps1;Rpl37a Putative 60S ribosomal protein L37a
IPI00198119	865	45414	37	8	0.75	Tax_Id=10116 Gene_Symbol=Chkb Choline/ethanolamine kinase
IPI00210970	354	33942	12	5	0.75	Tax_Id=10116 Gene_Symbol=Eif2b1 Translation initiation factor eIF-2B subunit alpha
IPI00366523	293	33897	8	5	0.75	Tax_Id=10116 Gene_Symbol=Wdr61 WD repeat-containing protein 61
IPI00363974	2786	86802	64	13	0.74	Tax_Id=10116 Gene_Symbol=Gsn Uncharacterized protein
IPI00199872	715	46091	34	7	0.74	Tax_Id=10116 Gene_Symbol=Gnas Isoform Gnas-1 of Guanine nucleotide-binding protein G(s) subunit alpha isoforms short
IPI00205907	867	22632	30	4	0.74	Tax_Id=10116 Gene_Symbol=Lcn2 Neutrophil gelatinase-associated lipocalin
IPI00209559	70	22526	4	3	0.74	Tax_Id=10116 Gene_Symbol=Ykt6 Synaptobrevin homolog YKT6
IPI00192749	39	10921	3	2	0.74	Tax_Id=10116 Gene_Symbol=Sumo2 Small ubiquitin-related modifier 2
IPI00190616	1095	88162	33	14	0.73	Tax_Id=10116 Gene_Symbol=Vwa5a Uncharacterized protein
IPI00395285	624	46392	19	8	0.73	Tax_Id=10116 Gene_Symbol=Rpl3 60S ribosomal protein L3
IPI00369496	212	52672	21	8	0.73	Tax_Id=10116 Gene_Symbol=Rap1gds1 rap1 GTPase-GDP dissociation stimulator 1
IPI00206030	544	46676	18	7	0.73	Tax_Id=10116 Gene_Symbol=Brox BRO1 domain-containing protein BROX
IPI00201137	434	34860	10	6	0.73	Tax_Id=10116 Gene_Symbol=Cope Coatomer protein complex, subunit epsilon (Predicted), isoform CRA_a
IPI00192486	893	28834	24	4	0.73	Tax_Id=10116 Gene_Symbol=Rps6 40S ribosomal protein S6
IPI00231955	505	16827	10	2	0.73	Tax_Id=10116 Gene_Symbol=Calm2;Calm3;Calm1 Calmodulin
IPI00869546	1931	125373	52	18	0.72	Tax_Id=10116 Gene_Symbol=Xpo7 Uncharacterized protein
IPI00767134	2995	83030	130	9	0.72	Tax_Id=10116 Gene_Symbol=Dpp3l dipeptidylpeptidase 3-like
IPI00421857	16894	65190	475	8	0.72	Tax_Id=10116 Gene_Symbol=Krt1 Keratin, type II cytoskeletal 1
IPI00363014	383	34984	12	6	0.72	Tax_Id=10116 Gene_Symbol=Ggps1 Geranylgeranyl pyrophosphate synthase
IPI00886474	964	23063	16	3	0.72	Tax_Id=10116 Gene_Symbol=Rps5 Uncharacterized protein
IPI00358083	1037	41385	28	6	0.71	Tax_Id=10116 Gene_Symbol=Ppp1r7 Protein phosphatase 1 regulatory subunit 7
IPI00203124	584	35616	16	4	0.71	Tax_Id=10116 Gene_Symbol=Ppp4c Serine/threonine-protein phosphatase 4 catalytic subunit
IPI00202139	327	29384	13	4	0.71	Tax_Id=10116 Gene_Symbol=Ccs Copper chaperone for superoxide dismutase
IPI00206703	115	23417	8	4	0.71	Tax_Id=10116 Gene_Symbol=Ralb Ras-related protein Ral-B
IPI00370816	214	23187	18	4	0.71	Tax_Id=10116 Gene_Symbol=N6amt1 Uncharacterized protein
IPI00200773	4152	103575	120	13	0.7	Tax_Id=10116 Gene_Symbol=Actn3 Uncharacterized protein
IPI00360340	155	60622	13	9	0.7	Tax_Id=10116 Gene_Symbol=Ehd1 EH domain-containing protein 1
IPI00389571	3698	53985	168	7	0.7	Tax_Id=10116 Gene_Symbol=Krt8 Keratin, type II cytoskeletal 8
IPI00358022	517	41892	14	6	0.7	Tax_Id=10116 Gene_Symbol=Nif3l1 NIF3-like protein 1
IPI00950051	2071	35871	97	5	0.7	Tax_Id=10116 Gene_Symbol=- L-lactate dehydrogenase (Fragment)
IPI00190290	363	23613	9	3	0.7	Tax_Id=10116 Gene_Symbol=Rras2 Uncharacterized protein
IPI00959883	928	79372	35	12	0.69	Tax_Id=10116 Gene_Symbol=Mthfr Methylenetetrahydrofolate reductase
IPI00325312	3342	97710	70	10	0.69	Tax_Id=10116 Gene_Symbol=Prom1 prominin 1 isoform 1
IPI00366308	225	42386	11	7	0.69	Tax_Id=10116 Gene_Symbol=Etnk1 Uncharacterized protein
IPI00551815	1565	36179	38	5	0.69	Tax_Id=10116 Gene_Symbol=Ybx1 Ybx1 protein
IPI00364566	706	36038	15	5	0.69	Tax_Id=10116 Gene_Symbol=Sec13 Protein SEC13 homolog
IPI00209265	689	36092	28	5	0.69	Tax_Id=10116 Gene_Symbol=Ggh Gamma-glutamyl hydrolase
IPI00230830	487	36371	9	5	0.69	Tax_Id=10116 Gene_Symbol=Eif2s1 Eukaryotic translation initiation factor 2 subunit 1
IPI00191715	69	23731	8	4	0.69	Tax_Id=10116 Gene_Symbol=Orm1 Alpha-1-acid glycoprotein
IPI00203575	290	23709	12	3	0.69	Tax_Id=10116 Gene_Symbol=Rala Ras-related protein Ral-A
IPI00763182	538	11553	12	2	0.69	Tax_Id=10116 Gene_Symbol=- Uncharacterized protein
IPI00193816	417	68226	27	11	0.68	Tax_Id=10116 Gene_Symbol=Abce1 Uncharacterized protein
IPI00231293	1711	86361	44	10	0.68	Tax_Id=10116 Gene_Symbol=Pfkm 6-phosphofructokinase, muscle type
IPI00201021	654	68174	26	9	0.68	Tax_Id=10116 Gene_Symbol=LOC100364597;LOC100363253 5-nucleotidase, cytosolic II-like
IPI00373587	330	36879	13	6	0.68	Tax_Id=10116 Gene_Symbol=Ppp2r4 Uncharacterized protein
IPI00202950	151	30521	6	5	0.68	Tax_Id=10116 Gene_Symbol=Folr1 Folate binding protein
IPI00388220	256	17914	10	2	0.68	Tax_Id=10116 Gene_Symbol=RGD1559531 Uncharacterized protein
IPI00231502	2691	106537	72	13	0.67	Tax_Id=10116 Gene_Symbol=Ap2b1 Isoform 2 of AP-2 complex subunit beta
IPI00421782	12992	62472	227	10	0.67	Tax_Id=10116 Gene_Symbol=Krt75 keratin, type II cytoskeletal 75
IPI00324561	1013	68617	21	9	0.67	Tax_Id=10116 Gene_Symbol=Ptpn11 Isoform 2 of Tyrosine-protein phosphatase non-receptor type 11
IPI00188755	533	50098	21	6	0.67	Tax_Id=10116 Gene_Symbol=Fam188a Uncharacterized protein
IPI00421931	308	49732	14	6	0.67	Tax_Id=10116 Gene_Symbol=Metap2 Methionine aminopeptidase
IPI00421389	452	43383	18	5	0.67	Tax_Id=10116 Gene_Symbol=Ndrg1 Protein NDRG1
IPI00421879	205	24340	9	4	0.67	Tax_Id=10116 Gene_Symbol=Pdcd10 Programmed cell death protein 10
IPI00209189	117	18064	7	3	0.67	Tax_Id=10116 Gene_Symbol=Nudt1 7,8-dihydro-8-oxoguanine triphosphatase
IPI00200498	2527	127566	81	14	0.66	Tax_Id=10116 Gene_Symbol=Hdac6 Uncharacterized protein
IPI00554244	749	95411	30	14	0.66	Tax_Id=10116 Gene_Symbol=Ampd2 AMP deaminase 2
IPI00366780	608	37493	29	6	0.66	Tax_Id=10116 Gene_Symbol=Akr1c1 Uncharacterized protein
IPI00781155	328	37513	50	3	0.66	Tax_Id=10116 Gene_Symbol=Akr1cl1 Uncharacterized protein
IPI00196783	276	18468	11	2	0.66	Tax_Id=10116 Gene_Symbol=LOC100363471;LOC100365729 Uncharacterized protein
IPI00870306	136	18435	4	2	0.66	Tax_Id=10116 Gene_Symbol=Pin1 Uncharacterized protein
IPI00207014	1331	44609	97	7	0.65	Tax_Id=10116 Gene_Symbol=Krt19 Keratin, type I cytoskeletal 19
IPI00382346	817	57684	30	7	0.65	Tax_Id=10116 Gene_Symbol=Dfna5 Uncharacterized protein
IPI00454475	8730	57391	265	6	0.65	Tax_Id=10116 Gene_Symbol=Krt77 Keratin, type II cytoskeletal 1b
IPI00373328	248	18655	9	2	0.65	Tax_Id=10116 Gene_Symbol=Fam96a Uncharacterized protein
IPI00564145	245	12089	5	2	0.65	Tax_Id=10116 Gene_Symbol=- Uncharacterized protein (Fragment)
IPI00210147	2228	136328	50	16	0.64	Tax_Id=10116 Gene_Symbol=Sec31a Isoform 1 of Protein transport protein Sec31A
IPI00360143	868	77475	29	12	0.64	Tax_Id=10116 Gene_Symbol=Athl1 rCG48466-like
IPI00189074	1326	70884	39	10	0.64	Tax_Id=10116 Gene_Symbol=Pabpc1 Polyadenylate-binding protein 1
IPI00327143	2419	57965	52	8	0.64	Tax_Id=10116 Gene_Symbol=Alpl Alkaline phosphatase, tissue-nonspecific isozyme
IPI00198619	188	58199	17	6	0.64	Tax_Id=10116 Gene_Symbol=Ppat Amidophosphoribosyltransferase
IPI00194647	308	38620	9	5	0.64	Tax_Id=10116 Gene_Symbol=Ciao1 Probable cytosolic iron-sulfur protein assembly protein CIAO1
IPI00191929	736	25320	29	3	0.64	Tax_Id=10116 Gene_Symbol=Tmem27 Collectrin
IPI00215532	558	18818	25	3	0.64	Tax_Id=10116 Gene_Symbol=Cuta Protein CutA
IPI00365783	1656	145718	70	22	0.63	Tax_Id=10116 Gene_Symbol=Iars Uncharacterized protein
IPI00209744	495	52177	24	7	0.63	Tax_Id=10116 Gene_Symbol=Agt Angiotensinogen
IPI00325860	472	52026	19	7	0.63	Tax_Id=10116 Gene_Symbol=Podxl Podocalyxin
IPI00464805	1389	38955	34	5	0.63	Tax_Id=10116 Gene_Symbol=Pcbp2 Poly(RC) binding protein 2
IPI00211758	1360	25735	26	4	0.63	Tax_Id=10116 Gene_Symbol=Lxn Latexin
IPI00367451	177	32272	11	4	0.63	Tax_Id=10116 Gene_Symbol=Pir Pirin
IPI00363619	406	18949	9	3	0.63	Tax_Id=10116 Gene_Symbol=Ap1s1 adaptor protein complex AP-1, sigma 1
IPI00765791	1838	59794	42	7	0.62	Tax_Id=10116 Gene_Symbol=Gprc5c G protein-coupled receptor, family C, group 5, member C isoform 2
IPI00551732	400	46344	9	7	0.62	Tax_Id=10116 Gene_Symbol=Dnaja2 Uncharacterized protein
IPI00371286	225	39424	14	6	0.62	Tax_Id=10116 Gene_Symbol=Asna1 Uncharacterized protein
IPI00870827	538	39692	13	4	0.62	Tax_Id=10116 Gene_Symbol=Adprhl2 Uncharacterized protein
IPI00191867	30	12562	3	2	0.62	Tax_Id=10116 Gene_Symbol=Sumo3 Small ubiquitin-related modifier 3
IPI00208644	490	53964	19	8	0.61	Tax_Id=10116 Gene_Symbol=Gps1 COP9 signalosome complex subunit 1
IPI00359621	567	40088	15	5	0.61	Tax_Id=10116 Gene_Symbol=Ist1 IST1 homolog
IPI00189416	1379	19639	32	2	0.61	Tax_Id=10116 Gene_Symbol=RGD1565798 tumor protein, translationally-controlled 1-like
IPI00202154	979	61472	27	8	0.6	Tax_Id=10116 Gene_Symbol=Isyna1 Inositol-3-phosphate synthase 1
IPI00202512	319	47569	24	6	0.6	Tax_Id=10116 Gene_Symbol=Rpl4 60S ribosomal protein L4
IPI00370390	248	33729	7	5	0.6	Tax_Id=10116 Gene_Symbol=Fbxl15 F-box/LRR-repeat protein 15
IPI00200580	185	47389	8	5	0.6	Tax_Id=10116 Gene_Symbol=Arrb1 Beta-arrestin-1
IPI00359074	546	33648	13	3	0.6	Tax_Id=10116 Gene_Symbol=Ciapin1 Anamorsin
IPI00372040	372	19768	20	3	0.6	Tax_Id=10116 Gene_Symbol=Arpc4 actin-related protein 2/3 complex subunit 4
IPI00766037	668	55495	17	7	0.59	Tax_Id=10116 Gene_Symbol=Glyctk Glycerate kinase
IPI00366953	140	48184	10	7	0.59	Tax_Id=10116 Gene_Symbol=Bzw1 Basic leucine zipper and W2 domain-containing protein 1
IPI00368902	993	34315	25	4	0.59	Tax_Id=10116 Gene_Symbol=RGD1564469 RPLP0 protein-like
IPI00368865	243	34079	17	3	0.59	Tax_Id=10116 Gene_Symbol=- Uncharacterized protein (Fragment)
IPI00200507	153	27002	6	3	0.59	Tax_Id=10116 Gene_Symbol=Sod3 Extracellular superoxide dismutase [Cu-Zn]
IPI00559410	58	13098	4	2	0.59	Tax_Id=10116 Gene_Symbol=LOC502822 Uncharacterized protein
IPI00365390	127	20080	8	2	0.59	Tax_Id=10116 Gene_Symbol=Hint3 Histidine triad nucleotide-binding protein 3
IPI00192160	64	19934	3	2	0.59	Tax_Id=10116 Gene_Symbol=Pllp Plasmolipin
IPI00364191	845	119395	41	16	0.58	Tax_Id=10116 Gene_Symbol=Uba6 Uncharacterized protein
IPI00568223	329	48697	14	7	0.58	Tax_Id=10116 Gene_Symbol=Ap1m1 AP-1 complex subunit mu-1
IPI00515829	319	48817	15	7	0.58	Tax_Id=10116 Gene_Symbol=Kng1 Uncharacterized protein
IPI00325260	1277	34435	34	4	0.58	Tax_Id=10116 Gene_Symbol=Sgta Uncharacterized protein
IPI00197992	663	20369	12	3	0.58	Tax_Id=10116 Gene_Symbol=MGC125086 Probable gluconokinase
IPI01027856	28	13234	4	2	0.58	Tax_Id=10116 Gene_Symbol=Sh3kbp1 Uncharacterized protein
IPI00655254	1185	78610	32	10	0.57	Tax_Id=10116 Gene_Symbol=RGD1310507 Uncharacterized protein
IPI00870829	536	56789	30	7	0.57	Tax_Id=10116 Gene_Symbol=Npepl1 Uncharacterized protein
IPI00362229	896	42369	15	5	0.57	Tax_Id=10116 Gene_Symbol=Actr1b ARP1 actin-related protein 1 homolog B
IPI00210692	824	34986	19	5	0.57	Tax_Id=10116 Gene_Symbol=Casp7 Uncharacterized protein
IPI00366131	170	13384	25	2	0.57	Tax_Id=10116 Gene_Symbol=RGD1561843 ribosomal protein L23a-like
IPI00192724	134	13508	4	2	0.57	Tax_Id=10116 Gene_Symbol=RGD1305593;LOC100361517 Uncharacterized protein
IPI00957391	43	13514	3	2	0.57	Tax_Id=10116 Gene_Symbol=LOC100365819 ribosomal protein L27a-like
IPI00192733	641	64852	34	9	0.56	Tax_Id=10116 Gene_Symbol=Eif2a Uncharacterized protein
IPI00206624	6410	72473	154	7	0.56	Tax_Id=10116 Gene_Symbol=Hspa5 78 kDa glucose-regulated protein
IPI00464799	202	50608	11	7	0.56	Tax_Id=10116 Gene_Symbol=RGD1305235 UPF0364 protein C6orf211 homolog
IPI00214892	1003	50016	21	6	0.56	Tax_Id=10116 Gene_Symbol=Ispd Isoform 1 of 2-C-methyl-D-erythritol 4-phosphate cytidylyltransferase-like protein
IPI00189098	474	35705	23	5	0.56	Tax_Id=10116 Gene_Symbol=Aimp2 Aminoacyl tRNA synthase complex-interacting multifunctional protein 2
IPI00324820	178	35869	10	4	0.56	Tax_Id=10116 Gene_Symbol=Epcam Epithelial cell adhesion molecule
IPI00199600	312	13816	5	2	0.56	Tax_Id=10116 Gene_Symbol=Atp6v1g1 Uncharacterized protein
IPI00231953	918	103342	29	13	0.55	Tax_Id=10116 Gene_Symbol=Copb2 Coatomer subunit beta'
IPI00203446	1389	66133	51	8	0.55	Tax_Id=10116 Gene_Symbol=Slc23a1 Solute carrier family 23 member 1
IPI00203317	382	58274	14	7	0.55	Tax_Id=10116 Gene_Symbol=Cyp4a2 Cytochrome P450 4A2
IPI00201969	304	43319	9	4	0.55	Tax_Id=10116 Gene_Symbol=Vat1 Vesicle amine transport protein 1 homolog (T californica), isoform CRA_a
IPI00210522	29	13909	2	2	0.55	Tax_Id=10116 Gene_Symbol=Gabarap Gamma-aminobutyric acid receptor-associated protein
IPI00211392	503	59504	14	8	0.54	Tax_Id=10116 Gene_Symbol=Ftcd Formimidoyltransferase-cyclodeaminase
IPI00206092	219	36510	22	5	0.54	Tax_Id=10116 Gene_Symbol=Akr1b8 Aldose reductase-like protein
IPI00362353	535	29467	19	4	0.54	Tax_Id=10116 Gene_Symbol=- Uncharacterized protein
IPI00562583	42	21784	9	3	0.54	Tax_Id=10116 Gene_Symbol=- Uncharacterized protein (Fragment)
IPI00200861	347	29072	8	3	0.54	Tax_Id=10116 Gene_Symbol=Pcna Proliferating cell nuclear antigen
IPI00196529	176	21627	4	3	0.54	Tax_Id=10116 Gene_Symbol=Hras GTPase HRas
IPI00357937	64	21514	3	3	0.54	Tax_Id=10116 Gene_Symbol=Nat5 Uncharacterized protein
IPI00193605	72	14247	5	2	0.54	Tax_Id=10116 Gene_Symbol=Pfdn1 Uncharacterized protein
IPI00373711	527	98988	16	13	0.53	Tax_Id=10116 Gene_Symbol=Dpp9 dipeptidylpeptidase 9-like
IPI00400579	1642	106880	45	12	0.53	Tax_Id=10116 Gene_Symbol=Gaa Lysosomal alpha-glucosidase
IPI00895591	1228	97740	52	9	0.53	Tax_Id=10116 Gene_Symbol=Pygm glycogen phosphorylase, muscle form
IPI00366398	678	52587	20	6	0.53	Tax_Id=10116 Gene_Symbol=Eif3e Eukaryotic translation initiation factor 3 subunit E
IPI00211100	519	37517	23	5	0.53	Tax_Id=10116 Gene_Symbol=Akr1c14 3-alpha-hydroxysteroid dehydrogenase
IPI00476464	245	37380	22	5	0.53	Tax_Id=10116 Gene_Symbol=Akr1c19 Uncharacterized protein
IPI00211133	638	44995	16	5	0.53	Tax_Id=10116 Gene_Symbol=Cdc37 Hsp90 co-chaperone Cdc37
IPI00231534	454	45245	83	5	0.53	Tax_Id=10116 Gene_Symbol=Prkcd Isoform 2 of Protein kinase C delta type
IPI00554077	387	52407	25	4	0.53	Tax_Id=10116 Gene_Symbol=Ighg Immunoglobulin heavy chain
IPI00190286	327	21908	15	2	0.53	Tax_Id=10116 Gene_Symbol=Rpe Uncharacterized protein
IPI00207486	186	14311	6	2	0.53	Tax_Id=10116 Gene_Symbol=- Uncharacterized protein
IPI00780749	171	14291	5	2	0.53	Tax_Id=10116 Gene_Symbol=LOC690781 mCG130744-like
IPI00231137	60	21838	3	2	0.53	Tax_Id=10116 Gene_Symbol=Csrp2 Cysteine and glycine-rich protein 2
IPI00211812	1343	108083	43	12	0.52	Tax_Id=10116 Gene_Symbol=Copb1 Coatomer subunit beta
IPI00326984	892	99378	29	11	0.52	Tax_Id=10116 Gene_Symbol=Itih3 Inter-alpha-trypsin inhibitor heavy chain H3
IPI00360733	642	99249	27	11	0.52	Tax_Id=10116 Gene_Symbol=Dis3l2 DIS3 mitotic control homolog (S. cerevisiae)-like 2 isoform 2
IPI00212697	2464	46000	51	4	0.52	Tax_Id=10116 Gene_Symbol=Napsa napsin A aspartic peptidase
IPI00372054	830	30221	14	4	0.52	Tax_Id=10116 Gene_Symbol=Pef1 Peflin
IPI00870712	231	37963	10	3	0.52	Tax_Id=10116 Gene_Symbol=Cops6 Uncharacterized protein
IPI00368133	404	22524	10	2	0.52	Tax_Id=10116 Gene_Symbol=LOC688261 Uncharacterized protein
IPI00209905	125	22510	10	2	0.52	Tax_Id=10116 Gene_Symbol=Sar1b GTP-binding protein SAR1b
IPI00212783	94	14544	4	2	0.52	Tax_Id=10116 Gene_Symbol=Rpl35 60S ribosomal protein L35
IPI00206403	453	38654	19	5	0.51	Tax_Id=10116 Gene_Symbol=Lum Lumican
IPI00327469	447	38757	16	3	0.51	Tax_Id=10116 Gene_Symbol=Ahsg Alpha-2-HS-glycoprotein
IPI00870142	132	30848	6	3	0.51	Tax_Id=10116 Gene_Symbol=Dcun1d1 Uncharacterized protein
IPI00207980	576	14970	11	2	0.51	Tax_Id=10116 Gene_Symbol=Rpl23 60S ribosomal protein L23
IPI00368182	43	14831	7	2	0.51	Tax_Id=10116 Gene_Symbol=RGD1562542 ribosomal protein S12-like, partial
IPI00193777	1826	95860	64	10	0.5	Tax_Id=10116 Gene_Symbol=Atp6v0a4 Uncharacterized protein
IPI00869818	1080	87019	30	10	0.5	Tax_Id=10116 Gene_Symbol=Sec23a Uncharacterized protein
IPI00194022	395	71056	16	9	0.5	Tax_Id=10116 Gene_Symbol=Crot Peroxisomal carnitine O-octanoyltransferase
IPI00475960	807	47403	56	5	0.5	Tax_Id=10116 Gene_Symbol=Krt33b Uncharacterized protein
IPI00214798	543	39352	27	5	0.5	Tax_Id=10116 Gene_Symbol=Cab39l Uncharacterized protein
IPI00187707	332	23052	9	3	0.5	Tax_Id=10116 Gene_Symbol=Ppic Peptidyl-prolyl cis-trans isomerase
IPI00198316	179	23247	6	3	0.5	Tax_Id=10116 Gene_Symbol=Rab18 Ras-related protein Rab-18
IPI00780231	1668	136948	36	14	0.49	Tax_Id=10116 Gene_Symbol=Abcb1a Uncharacterized protein (Fragment)
IPI00780394	2228	96781	40	11	0.49	Tax_Id=10116 Gene_Symbol=Copg Coatomer subunit gamma
IPI00364684	1103	88232	39	10	0.49	Tax_Id=10116 Gene_Symbol=Cul4a Uncharacterized protein
IPI00392657	311	48185	16	5	0.49	Tax_Id=10116 Gene_Symbol=Ctbp1 Uncharacterized protein
IPI00373511	261	23397	11	3	0.49	Tax_Id=10116 Gene_Symbol=Mthfs Uncharacterized protein
IPI00876581	224	23547	8	3	0.49	Tax_Id=10116 Gene_Symbol=Rbp4 Retinol-binding protein 4
IPI00357936	206	23551	5	3	0.49	Tax_Id=10116 Gene_Symbol=Dtd1 D-tyrosyl-tRNA(Tyr) deacylase
IPI00958283	303	15314	6	2	0.49	Tax_Id=10116 Gene_Symbol=LOC100366237 prefoldin subunit 4-like
IPI00372479	86	31512	5	2	0.49	Tax_Id=10116 Gene_Symbol=Dph5 Uncharacterized protein
IPI00364504	2275	98806	41	11	0.48	Tax_Id=10116 Gene_Symbol=Copg Coatomer subunit gamma
IPI00364856	805	107825	32	11	0.48	Tax_Id=10116 Gene_Symbol=Ddx58 Uncharacterized protein
IPI00471800	1085	90519	29	9	0.48	Tax_Id=10116 Gene_Symbol=Cdh16 Cadherin 16
IPI00201276	728	48745	33	5	0.48	Tax_Id=10116 Gene_Symbol=Acp2 Lysosomal acid phosphatase
IPI00476086	653	40731	12	5	0.48	Tax_Id=10116 Gene_Symbol=Atp6v0d1 Uncharacterized protein
IPI00358404	191	49228	8	5	0.48	Tax_Id=10116 Gene_Symbol=Etf1 Eukaryotic peptide chain release factor subunit 1
IPI00363569	180	23753	8	3	0.48	Tax_Id=10116 Gene_Symbol=Ranbp1 Uncharacterized protein
IPI00422072	96	24094	4	3	0.48	Tax_Id=10116 Gene_Symbol=Guk1 guanylate kinase
IPI00188985	86	15732	4	2	0.48	Tax_Id=10116 Gene_Symbol=LOC688784 60S ribosomal protein L27
IPI00324300	2496	151668	54	16	0.47	Tax_Id=10116 Gene_Symbol=Ace Isoform Somatic of Angiotensin-converting enzyme
IPI00231176	685	75462	30	7	0.47	Tax_Id=10116 Gene_Symbol=Slc21a4 Isoform 2 of Solute carrier organic anion transporter family member 1A3
IPI00188677	378	49962	15	6	0.47	Tax_Id=10116 Gene_Symbol=Trnt1 tRNA nucleotidyl transferase, CCA-adding, 1
IPI00213071	229	49499	11	6	0.47	Tax_Id=10116 Gene_Symbol=Coro7 Coronin-7 (Fragment)
IPI00562859	120	24396	6	3	0.47	Tax_Id=10116 Gene_Symbol=Stard5 Uncharacterized protein
IPI00210238	587	15969	10	2	0.47	Tax_Id=10116 Gene_Symbol=Rps23 40S ribosomal protein S23
IPI00197777	431	16141	92	2	0.47	Tax_Id=10116 Gene_Symbol=LOC680959 Uncharacterized protein
IPI00231445	303	24245	15	2	0.47	Tax_Id=10116 Gene_Symbol=Rpl15 60S ribosomal protein L15
IPI00215300	83	16107	3	2	0.47	Tax_Id=10116 Gene_Symbol=Ceacam10 Uncharacterized protein
IPI00471608	485	102573	18	11	0.46	Tax_Id=10116 Gene_Symbol=Snd1 Staphylococcal nuclease domain-containing protein 1
IPI00870224	455	85732	21	7	0.46	Tax_Id=10116 Gene_Symbol=Osbp Oxysterol-binding protein
IPI00476888	269	24638	4	3	0.46	Tax_Id=10116 Gene_Symbol=Ovca2 Uncharacterized protein
IPI00213673	162	24890	4	3	0.46	Tax_Id=10116 Gene_Symbol=Pctp Phosphatidylcholine transfer protein
IPI00327267	1226	140330	37	15	0.45	Tax_Id=10116 Gene_Symbol=Mtr Methionine synthase
IPI00551558	6667	69647	169	7	0.45	Tax_Id=10116 Gene_Symbol=Krt2 Uncharacterized protein
IPI00366977	360	60389	17	6	0.45	Tax_Id=10116 Gene_Symbol=Cpne3 Uncharacterized protein
IPI00199271	431	25266	22	3	0.45	Tax_Id=10116 Gene_Symbol=Eif4e Eukaryotic translation initiation factor 4E
IPI00205223	383	25384	5	3	0.45	Tax_Id=10116 Gene_Symbol=Eif3k Uncharacterized protein
IPI00766932	100	16404	3	2	0.45	Tax_Id=10116 Gene_Symbol=Hspb11 RCG50296, isoform CRA_a
IPI00207890	60	16574	2	2	0.45	Tax_Id=10116 Gene_Symbol=Fabp4 Adipocyte lipid-binding protein
IPI00207180	2097	70480	45	5	0.44	Tax_Id=10116 Gene_Symbol=Slc6a18 Sodium-dependent neutral amino acid transporter B(0)AT3
IPI00372926	411	34799	9	4	0.44	Tax_Id=10116 Gene_Symbol=Nt5c3l cytosolic 5'-nucleotidase III-like protein
IPI00195248	190	34748	9	4	0.44	Tax_Id=10116 Gene_Symbol=Ufd1l Ubiquitin fusion degradation protein 1 homolog
IPI00958507	86	16833	7	2	0.44	Tax_Id=10116 Gene_Symbol=LOC690096 ribosomal protein L28-like
IPI00190204	50	16889	2	2	0.44	Tax_Id=10116 Gene_Symbol=- Uncharacterized protein
IPI00363771	1259	108943	29	10	0.43	Tax_Id=10116 Gene_Symbol=Eif3b Uncharacterized protein
IPI00551814	144	53618	7	5	0.43	Tax_Id=10116 Gene_Symbol=RGD1560341 Methionyl aminopeptidase 2-like isoform 1
IPI00203165	353	26435	5	2	0.43	Tax_Id=10116 Gene_Symbol=Vps28 Vacuolar protein sorting-associated protein 28 homolog
IPI00955187	737	213459	39	22	0.42	Tax_Id=10116 Gene_Symbol=Psme4 Uncharacterized protein
IPI00364904	481	110204	15	12	0.42	Tax_Id=10116 Gene_Symbol=Kif5b Kinesin-1 heavy chain
IPI00194097	241	55106	11	6	0.42	Tax_Id=10116 Gene_Symbol=Gc Vitamin D-binding protein
IPI00203232	186	35799	6	4	0.42	Tax_Id=10116 Gene_Symbol=Macrod1 MACRO domain-containing protein 1
IPI00208636	722	27067	14	3	0.42	Tax_Id=10116 Gene_Symbol=Gstm5 Glutathione S-transferase Mu 5
IPI00203523	163	17684	11	2	0.42	Tax_Id=10116 Gene_Symbol=Rpl23a 60S ribosomal protein L23a
IPI00200757	2121	275990	77	27	0.41	Tax_Id=10116 Gene_Symbol=Fn1 Isoform 1 of Fibronectin
IPI00369551	943	65608	37	6	0.41	Tax_Id=10116 Gene_Symbol=Slc5a10 sodium/glucose cotransporter 5
IPI00194792	282	45952	7	5	0.41	Tax_Id=10116 Gene_Symbol=Lancl1 LanC-like protein 1
IPI00210357	1553	46043	24	4	0.41	Tax_Id=10116 Gene_Symbol=Hnrnpf Heterogeneous nuclear ribonucleoprotein F
IPI00230901	200	55872	20	4	0.41	Tax_Id=10116 Gene_Symbol=Gpt Alanine aminotransferase 1
IPI00370315	255	27364	6	3	0.41	Tax_Id=10116 Gene_Symbol=Eif4h Eukaryotic translation initiation factor 4H
IPI00382173	119	27729	5	3	0.41	Tax_Id=10116 Gene_Symbol=Macrod1 LRP16-like protein
IPI00358600	51	18055	3	2	0.41	Tax_Id=10116 Gene_Symbol=RGD1559972 ribosomal protein L27a-like
IPI00205128	23	17894	6	2	0.41	Tax_Id=10116 Gene_Symbol=Ubl4 Ubiquitin-like protein 4A
IPI00372183	6600	95017	84	7	0.4	Tax_Id=10116 Gene_Symbol=Hspa4l Uncharacterized protein
IPI00208188	373	67110	9	7	0.4	Tax_Id=10116 Gene_Symbol=Stxbp2 Syntaxin-binding protein 2
IPI00366110	153	47502	13	5	0.4	Tax_Id=10116 Gene_Symbol=Nap1l4 Uncharacterized protein
IPI00210091	345	46926	24	4	0.4	Tax_Id=10116 Gene_Symbol=Serpina3m serine (or cysteine) proteinase inhibitor, clade A, member 3M
IPI00950005	436	37842	40	3	0.4	Tax_Id=10116 Gene_Symbol=- Uncharacterized protein (Fragment)
IPI00197658	798	28293	10	3	0.4	Tax_Id=10116 Gene_Symbol=Nanp N-acylneuraminate-9-phosphatase
IPI00958131	22	18523	4	2	0.4	Tax_Id=10116 Gene_Symbol=LOC682773 mCG130744-like
IPI00372214	341	77507	14	8	0.39	Tax_Id=10116 Gene_Symbol=Gmps GMP synthase [glutamine-hydrolyzing]
IPI00464687	252	48270	12	5	0.39	Tax_Id=10116 Gene_Symbol=Atp6v1c2 Isoform 1 of V-type proton ATPase subunit C 2
IPI00359873	249	48171	15	4	0.39	Tax_Id=10116 Gene_Symbol=Sephs2 selenophosphate synthetase 2
IPI00371174	176	28617	9	3	0.39	Tax_Id=10116 Gene_Symbol=Unc119b Uncharacterized protein
IPI00555182	152	28501	5	2	0.39	Tax_Id=10116 Gene_Symbol=Necap2 Isoform 1 of Adaptin ear-binding coat-associated protein 2
IPI00480842	46	18808	3	2	0.39	Tax_Id=10116 Gene_Symbol=Snx3 Sorting nexin-3
IPI00781730	244	80567	10	8	0.38	Tax_Id=10116 Gene_Symbol=Dnm1l Isoform 6 of Dynamin-1-like protein
IPI00194880	459	49380	16	5	0.38	Tax_Id=10116 Gene_Symbol=Eif5 Eukaryotic translation initiation factor 5
IPI00421802	529	50089	80	4	0.38	Tax_Id=10116 Gene_Symbol=Krt40 Keratin, type I cytoskeletal 40
IPI00563672	214	29465	6	3	0.38	Tax_Id=10116 Gene_Symbol=- Uncharacterized protein (Fragment)
IPI00393535	370	39666	17	3	0.38	Tax_Id=10116 Gene_Symbol=- Uncharacterized protein
IPI00369242	157	29307	6	3	0.38	Tax_Id=10116 Gene_Symbol=Nubp2 Cytosolic Fe-S cluster assembly factor NUBP2
IPI00421761	389	29272	28	2	0.38	Tax_Id=10116 Gene_Symbol=Klk1c6 Glandular kallikrein-11
IPI00569861	501	92263	19	9	0.37	Tax_Id=10116 Gene_Symbol=Pank4 Uncharacterized protein
IPI00764567	850	50504	34	4	0.37	Tax_Id=10116 Gene_Symbol=Adssl1 adenylosuccinate synthase like 1-like isoform 2
IPI00363973	116	40754	5	4	0.37	Tax_Id=10116 Gene_Symbol=Rabepk Rab9 effector protein with kelch motifs
IPI00208038	295	40051	8	3	0.37	Tax_Id=10116 Gene_Symbol=Eif3h Eukaryotic translation initiation factor 3 subunit H
IPI00196648	140	29946	4	3	0.37	Tax_Id=10116 Gene_Symbol=Stx7 Syntaxin-7
IPI00869719	29	30318	3	3	0.37	Tax_Id=10116 Gene_Symbol=Psmg2 tumor necrosis factor superfamily, member 5-induced protein 1
IPI00199073	25	30457	3	3	0.37	Tax_Id=10116 Gene_Symbol=Ccdc24 Uncharacterized protein
IPI00364808	1036	19636	22	2	0.37	Tax_Id=10116 Gene_Symbol=- Uncharacterized protein
IPI00367835	598	19578	9	2	0.37	Tax_Id=10116 Gene_Symbol=Tnfaip8 Uncharacterized protein
IPI00359148	198	30158	5	2	0.37	Tax_Id=10116 Gene_Symbol=Fbxo44 Uncharacterized protein
IPI00389665	165	19611	3	2	0.37	Tax_Id=10116 Gene_Symbol=Ube2g1 Ubiquitin-conjugating enzyme E2 G1
IPI00421625	116	19883	6	2	0.37	Tax_Id=10116 Gene_Symbol=Myl12b Myosin regulatory light chain 12B
IPI00191490	83	19674	3	2	0.37	Tax_Id=10116 Gene_Symbol=Rnf181 E3 ubiquitin-protein ligase RNF181
IPI00367653	63	19909	2	2	0.37	Tax_Id=10116 Gene_Symbol=Snx12 sorting nexin 12
IPI00555314	335	83414	14	8	0.36	Tax_Id=10116 Gene_Symbol=Ddx1 ATP-dependent RNA helicase DDX1
IPI00471901	1423	105020	32	7	0.36	Tax_Id=10116 Gene_Symbol=Ap2a2 Uncharacterized protein
IPI00421812	1561	62291	60	6	0.36	Tax_Id=10116 Gene_Symbol=Krt76 Uncharacterized protein
IPI00203088	403	51471	9	4	0.36	Tax_Id=10116 Gene_Symbol=Hnrph1 Uncharacterized protein
IPI00208471	208	41275	8	4	0.36	Tax_Id=10116 Gene_Symbol=Psmd4 Uncharacterized protein
IPI00360839	96	41184	4	4	0.36	Tax_Id=10116 Gene_Symbol=Rrm2b Uncharacterized protein
IPI00359103	700	20468	18	2	0.36	Tax_Id=10116 Gene_Symbol=Rpl11 60S ribosomal protein L11
IPI00360645	426	41871	7	2	0.36	Tax_Id=10116 Gene_Symbol=Gna14 Guanine nucleotide binding protein, alpha 14, isoform CRA_a
IPI00189892	444	20211	6	2	0.36	Tax_Id=10116 Gene_Symbol=Chac2 Cation transport regulator-like protein 2
IPI00869847	210	20212	5	2	0.36	Tax_Id=10116 Gene_Symbol=Copz1 Uncharacterized protein (Fragment)
IPI00359022	130	20460	4	2	0.36	Tax_Id=10116 Gene_Symbol=Trappc3 Trafficking protein particle complex subunit 3
IPI00372557	1022	141535	27	11	0.35	Tax_Id=10116 Gene_Symbol=Vars Valyl-tRNA synthetase
IPI00214674	835	75782	27	6	0.35	Tax_Id=10116 Gene_Symbol=Slco1a1 Solute carrier organic anion transporter family member 1A1
IPI00851128	244	75260	10	6	0.35	Tax_Id=10116 Gene_Symbol=Selo selenoprotein O
IPI00199071	80	53761	10	5	0.35	Tax_Id=10116 Gene_Symbol=Narfl Cytosolic Fe-S cluster assembly factor NARFL
IPI00869806	859	42701	13	4	0.35	Tax_Id=10116 Gene_Symbol=Actr1a Alpha-centractin
IPI00393787	532	42322	7	4	0.35	Tax_Id=10116 Gene_Symbol=Parva Alpha-parvin
IPI00947841	21	42360	5	3	0.35	Tax_Id=10116 Gene_Symbol=Mapkapk2 Uncharacterized protein (Fragment)
IPI00777135	83	20699	5	2	0.35	Tax_Id=10116 Gene_Symbol=LOC100361890;Ube2h ubiquitin-conjugating enzyme E2H
IPI00782096	1001	110807	20	10	0.34	Tax_Id=10116 Gene_Symbol=Xpot Uncharacterized protein
IPI00199716	719	87212	17	7	0.34	Tax_Id=10116 Gene_Symbol=Sec23b Uncharacterized protein
IPI00555211	322	43686	8	4	0.34	Tax_Id=10116 Gene_Symbol=Galt Galactose-1-phosphate uridylyltransferase
IPI00205168	39	43035	4	3	0.34	Tax_Id=10116 Gene_Symbol=Prmt1 Uncharacterized protein
IPI00205024	112	21483	5	2	0.34	Tax_Id=10116 Gene_Symbol=Ctf1 Cardiotrophin-1
IPI00196620	1596	407570	69	34	0.33	Tax_Id=10116 Gene_Symbol=Cubn Cubilin
IPI00363236	355	135632	24	11	0.33	Tax_Id=10116 Gene_Symbol=Lars Uncharacterized protein
IPI00475862	366	101518	15	8	0.33	Tax_Id=10116 Gene_Symbol=Coro7 Uncharacterized protein
IPI00212816	155	78724	9	6	0.33	Tax_Id=10116 Gene_Symbol=Prkcd Isoform 1 of Protein kinase C delta type
IPI00202416	183	67568	9	5	0.33	Tax_Id=10116 Gene_Symbol=Igfals Insulin-like growth factor-binding protein complex acid labile subunit
IPI00422053	366	44326	13	4	0.33	Tax_Id=10116 Gene_Symbol=Gna13 Guanine nucleotide binding protein alpha 13
IPI00324272	71	44429	8	4	0.33	Tax_Id=10116 Gene_Symbol=Apoa4 Apolipoprotein A-IV
IPI00369462	532	33455	14	3	0.33	Tax_Id=10116 Gene_Symbol=Dohh Deoxyhypusine hydroxylase
IPI00212731	504	45165	14	3	0.33	Tax_Id=10116 Gene_Symbol=Ctsd Cathepsin D
IPI00197192	583	33268	19	2	0.33	Tax_Id=10116 Gene_Symbol=- Uncharacterized protein
IPI00207275	100	21841	6	2	0.33	Tax_Id=10116 Gene_Symbol=Apom Apolipoprotein M
IPI00373752	1726	280122	49	22	0.32	Tax_Id=10116 Gene_Symbol=Flnb Uncharacterized protein
IPI00363925	385	57141	11	5	0.32	Tax_Id=10116 Gene_Symbol=Uap1l1 Uncharacterized protein
IPI00373045	329	69137	12	5	0.32	Tax_Id=10116 Gene_Symbol=Eif4b Uncharacterized protein
IPI00371710	170	57718	8	5	0.32	Tax_Id=10116 Gene_Symbol=Vnn1 Vanin 1
IPI00365600	688	46493	15	3	0.32	Tax_Id=10116 Gene_Symbol=Prkar2b cAMP-dependent protein kinase type II-beta regulatory subunit
IPI00191713	223	34072	6	3	0.32	Tax_Id=10116 Gene_Symbol=Psmg1 Uncharacterized protein
IPI00421395	98	33918	3	3	0.32	Tax_Id=10116 Gene_Symbol=RGD1304704 Uncharacterized protein
IPI00210532	21	22657	2	2	0.32	Tax_Id=10116 Gene_Symbol=Tagln3 Transgelin-3
IPI00202109	290	22292	6	2	0.32	Tax_Id=10116 Gene_Symbol=Bid BH3-interacting domain death agonist
IPI00364550	21	22702	2	2	0.32	Tax_Id=10116 Gene_Symbol=RGD1562755 ribosomal protein L23a-like
IPI00372857	129	22499	10	2	0.32	Tax_Id=10116 Gene_Symbol=Sar1a Uncharacterized protein
IPI00212969	57	33995	4	2	0.32	Tax_Id=10116 Gene_Symbol=Hnrnpa2b1 Isoform B0b of Heterogeneous nuclear ribonucleoproteins A2/B1
IPI00204295	827	71188	17	6	0.31	Tax_Id=10116 Gene_Symbol=Pabpc4 Pabpc4 protein
IPI00471757	429	47354	13	4	0.31	Tax_Id=10116 Gene_Symbol=Naga Alpha-N-acetylgalactosaminidase
IPI00189189	160	34757	14	3	0.31	Tax_Id=10116 Gene_Symbol=Akr1c18 20alpha-hydroxysteroid dehydrogenase
IPI00189083	166	35396	9	3	0.31	Tax_Id=10116 Gene_Symbol=Car4 Carbonic anhydrase 4
IPI00372289	147	34922	6	3	0.31	Tax_Id=10116 Gene_Symbol=Ntan1 N-terminal asparagine amidase
IPI00950270	2989	34867	226	2	0.31	Tax_Id=10116 Gene_Symbol=- Uncharacterized protein (Fragment)
IPI00568621	20	35253	3	2	0.31	Tax_Id=10116 Gene_Symbol=- Uncharacterized protein
IPI00421955	116	22956	35	2	0.31	Tax_Id=10116 Gene_Symbol=Ppp1r1b Protein phosphatase 1 regulatory subunit 1B
IPI00331764	73	23239	2	2	0.31	Tax_Id=10116 Gene_Symbol=Cdo1 Cysteine dioxygenase type 1
IPI00776619	1109	285261	55	20	0.3	Tax_Id=10116 Gene_Symbol=Sptan1 Spectrin alpha chain, brain
IPI00212933	261	73987	12	6	0.3	Tax_Id=10116 Gene_Symbol=Slc5a1 Sodium/glucose cotransporter 1
IPI00361443	214	74535	9	6	0.3	Tax_Id=10116 Gene_Symbol=Ttll12 Uncharacterized protein
IPI00205749	1294	61986	41	5	0.3	Tax_Id=10116 Gene_Symbol=Ces1e Uncharacterized protein
IPI00331865	220	48654	6	4	0.3	Tax_Id=10116 Gene_Symbol=Dbnl Isoform 2 of Drebrin-like protein
IPI00373181	118	47904	5	4	0.3	Tax_Id=10116 Gene_Symbol=Actl6a Actin-like 6A
IPI00554034	636	23689	22	2	0.3	Tax_Id=10116 Gene_Symbol=Rab6a Ras-related protein Rab-6A
IPI00554326	258	60776	15	2	0.3	Tax_Id=10116 Gene_Symbol=Slc22a12 Solute carrier family 22 member 12
IPI00204644	111	23528	18	2	0.3	Tax_Id=10116 Gene_Symbol=Snap25 Isoform SNAP-25b of Synaptosomal-associated protein 25
IPI00215081	59	35715	12	2	0.3	Tax_Id=10116 Gene_Symbol=Olr1302 olfactory receptor Olr1302
IPI00362333	483	87813	24	7	0.29	Tax_Id=10116 Gene_Symbol=Cul4b Uncharacterized protein
IPI00209412	481	89446	16	7	0.29	Tax_Id=10116 Gene_Symbol=Cul3 Cullin-3
IPI00204899	257	50890	5	4	0.29	Tax_Id=10116 Gene_Symbol=Sept7 septin-7 isoform a
IPI00454367	39	50628	11	4	0.29	Tax_Id=10116 Gene_Symbol=Lmna Lmna protein
IPI00421876	205	62032	8	3	0.29	Tax_Id=10116 Gene_Symbol=Ubqln1 Ubiquilin-1
IPI00362125	186	36846	7	3	0.29	Tax_Id=10116 Gene_Symbol=Osgep Uncharacterized protein
IPI00911277	3517	24260	120	2	0.29	Tax_Id=10116 Gene_Symbol=RGD1307603 Uncharacterized protein (Fragment)
IPI00371511	175	24486	4	2	0.29	Tax_Id=10116 Gene_Symbol=Creg1 Uncharacterized protein
IPI00364842	159	24617	4	2	0.29	Tax_Id=10116 Gene_Symbol=Chmp5 Charged multivesicular body protein 5
IPI00211813	1029	233515	67	14	0.28	Tax_Id=10116 Gene_Symbol=Myh10 Uncharacterized protein
IPI00188541	851	103862	33	8	0.28	Tax_Id=10116 Gene_Symbol=Itih4 inter-alpha-inhibitor H4 heavy chain
IPI00325517	445	91403	25	7	0.28	Tax_Id=10116 Gene_Symbol=Cul5 Cullin-5
IPI00231423	472	64988	12	5	0.28	Tax_Id=10116 Gene_Symbol=C9 Uncharacterized protein
IPI00464670	561	39060	14	3	0.28	Tax_Id=10116 Gene_Symbol=Capg Macrophage-capping protein
IPI00371204	128	38087	4	3	0.28	Tax_Id=10116 Gene_Symbol=Eif3f Uncharacterized protein
IPI00779658	63	38784	5	3	0.28	Tax_Id=10116 Gene_Symbol=Ube2z Ubiquitin-conjugating enzyme E2 Z
IPI00564059	164	38046	16	2	0.28	Tax_Id=10116 Gene_Symbol=RGD1561881 glyceraldehyde-3-phosphate dehydrogenase-like
IPI00215382	27	12054	2	2	0.28	Tax_Id=10116 Gene_Symbol=LOC500374 Ig kappa chain V region S211
IPI00561998	124	39524	11	3	0.27	Tax_Id=10116 Gene_Symbol=- Uncharacterized protein
IPI00366719	197	40383	11	3	0.27	Tax_Id=10116 Gene_Symbol=Gnat1 rod-type transducin alpha subunit
IPI00369144	167	67063	12	3	0.27	Tax_Id=10116 Gene_Symbol=Frrs1 Uncharacterized protein
IPI00208197	97	40220	3	3	0.27	Tax_Id=10116 Gene_Symbol=Adprh [Protein ADP-ribosylarginine] hydrolase
IPI00360566	56	26292	5	2	0.27	Tax_Id=10116 Gene_Symbol=- Uncharacterized protein
IPI00564942	57	26149	6	2	0.27	Tax_Id=10116 Gene_Symbol=- Uncharacterized protein
IPI00366908	81	69553	6	5	0.26	Tax_Id=10116 Gene_Symbol=Ppp2r5d Uncharacterized protein
IPI00194471	477	56274	11	4	0.26	Tax_Id=10116 Gene_Symbol=Psmd5 Proteasome (Prosome, macropain) 26S subunit, non-ATPase, 5 (Predicted), isoform CRA_b
IPI00213498	195	56285	15	4	0.26	Tax_Id=10116 Gene_Symbol=Pacsin2 Isoform 1 of Protein kinase C and casein kinase substrate in neurons 2 protein
IPI00368888	162	69059	9	4	0.26	Tax_Id=10116 Gene_Symbol=Igh-6 Igh-6 protein
IPI00324743	36	40878	9	3	0.26	Tax_Id=10116 Gene_Symbol=Adh7 Alcohol dehydrogenase class 4 mu/sigma chain
IPI00364821	352	41063	6	3	0.26	Tax_Id=10116 Gene_Symbol=Atp6v0d2 V-type proton ATPase subunit d 2
IPI00391693	307	41511	14	2	0.26	Tax_Id=10116 Gene_Symbol=Lrrc19 Uncharacterized protein
IPI00193952	179	26845	3	2	0.26	Tax_Id=10116 Gene_Symbol=Rab23 Uncharacterized protein
IPI00209304	42	27203	4	2	0.26	Tax_Id=10116 Gene_Symbol=Unc119 Protein unc-119 homolog A
IPI00194341	40	27241	2	2	0.26	Tax_Id=10116 Gene_Symbol=Lgals3 Galectin-3
IPI00559365	471	102551	16	6	0.25	Tax_Id=10116 Gene_Symbol=Fam115c Uncharacterized protein
IPI00198887	327	57315	6	4	0.25	Tax_Id=10116 Gene_Symbol=P4hb Protein disulfide-isomerase
IPI00200409	194	57166	6	4	0.25	Tax_Id=10116 Gene_Symbol=Nmt1 Glycylpeptide N-tetradecanoyltransferase 1
IPI00368315	211	57366	8	3	0.25	Tax_Id=10116 Gene_Symbol=Amy2-3 Uncharacterized protein
IPI00211615	225	58209	5	3	0.25	Tax_Id=10116 Gene_Symbol=Pak2 Serine/threonine-protein kinase PAK 2
IPI00372829	189	42946	6	3	0.25	Tax_Id=10116 Gene_Symbol=Eif3m eukaryotic translation initiation factor 3, subunit M
IPI00392259	15470	28406	289	2	0.25	Tax_Id=10116 Gene_Symbol=- Uncharacterized protein (Fragment)
IPI00366918	316	27696	67	2	0.25	Tax_Id=10116 Gene_Symbol=RGD1562107 similar to class-alpha glutathione S-transferase
IPI00782704	871	27792	28	2	0.25	Tax_Id=10116 Gene_Symbol=LOC683538 Uncharacterized protein
IPI00958198	631	28186	9	2	0.25	Tax_Id=10116 Gene_Symbol=LOC500375 pre-B lymphocyte gene 1-like
IPI00211512	73	42249	4	2	0.25	Tax_Id=10116 Gene_Symbol=Arpc1b Uncharacterized protein
IPI00339125	323	57020	7	2	0.25	Tax_Id=10116 Gene_Symbol=Slc1a1 Excitatory amino acid transporter 3
IPI00914199	45	28102	3	2	0.25	Tax_Id=10116 Gene_Symbol=Nat9 Uncharacterized protein
IPI00199114	43	28718	2	2	0.25	Tax_Id=10116 Gene_Symbol=Anp32a Acidic leucine-rich nuclear phosphoprotein 32 family member A
IPI00567217	22	28125	3	2	0.25	Tax_Id=10116 Gene_Symbol=- Glyceraldehyde-3-phosphate dehydrogenase
IPI00764167	1435	228762	53	14	0.24	Tax_Id=10116 Gene_Symbol=Myh11 myosin, heavy chain 11, smooth muscle isoform 3
IPI00950813	611	120333	17	8	0.24	Tax_Id=10116 Gene_Symbol=Ipo4 importin-4
IPI00373403	1079	60012	67	4	0.24	Tax_Id=10116 Gene_Symbol=Ahcyl1 Adenosylhomocysteinase
IPI00364903	316	59861	6	4	0.24	Tax_Id=10116 Gene_Symbol=Tbce Tubulin-specific chaperone E
IPI00559888	1578	58671	31	3	0.24	Tax_Id=10116 Gene_Symbol=- Uncharacterized protein
IPI00359082	506	44212	11	3	0.24	Tax_Id=10116 Gene_Symbol=RGD1563180 rCG39117-like
IPI00392893	145	44383	11	3	0.24	Tax_Id=10116 Gene_Symbol=- Uncharacterized protein
IPI00363207	217	45177	5	3	0.24	Tax_Id=10116 Gene_Symbol=Atg4b Uncharacterized protein
IPI00951590	50	29640	9	2	0.24	Tax_Id=10116 Gene_Symbol=- Uncharacterized protein (Fragment)
IPI00230788	49	29698	2	2	0.24	Tax_Id=10116 Gene_Symbol=Car3 Carbonic anhydrase 3
IPI00470228	38	29149	2	2	0.24	Tax_Id=10116 Gene_Symbol=Hpgd 15-hydroxyprostaglandin dehydrogenase [NAD+]
IPI00214761	38	29192	2	2	0.24	Tax_Id=10116 Gene_Symbol=Cd151 CD151 antigen
IPI00366081	919	334582	34	18	0.23	Tax_Id=10116 Gene_Symbol=Dsp Uncharacterized protein
IPI00563679	472	92147	17	5	0.23	Tax_Id=10116 Gene_Symbol=Ap1g1 Uncharacterized protein
IPI00679256	261	62668	16	4	0.23	Tax_Id=10116 Gene_Symbol=Ces1f Liver carboxylesterase 4
IPI00869913	311	63115	17	4	0.23	Tax_Id=10116 Gene_Symbol=Slc5a9 sodium/glucose cotransporter 4
IPI00370034	195	62434	15	4	0.23	Tax_Id=10116 Gene_Symbol=Coasy Uncharacterized protein
IPI00195160	95	62908	5	4	0.23	Tax_Id=10116 Gene_Symbol=Psap Sulfated glycoprotein 1
IPI00327185	171	45630	10	3	0.23	Tax_Id=10116 Gene_Symbol=Nap1l1 nucleosome assembly protein 1-like 1
IPI00212115	153	45379	6	3	0.23	Tax_Id=10116 Gene_Symbol=Uba5 Ubiquitin-like modifier-activating enzyme 5
IPI00199670	135	46493	3	3	0.23	Tax_Id=10116 Gene_Symbol=Serpinf1 Serine (Or cysteine) peptidase inhibitor, clade F, member 1, isoform CRA_c
IPI00371138	132	61108	9	3	0.23	Tax_Id=10116 Gene_Symbol=Slc22a13 Uncharacterized protein
IPI00558567	910	46064	32	2	0.23	Tax_Id=10116 Gene_Symbol=- Pyruvate kinase
IPI00389029	93	30275	11	2	0.23	Tax_Id=10116 Gene_Symbol=- Uncharacterized protein (Fragment)
IPI00373668	59	30307	2	2	0.23	Tax_Id=10116 Gene_Symbol=Atpbd4 ATP-binding domain-containing protein 4
IPI00188119	452	115643	25	4	0.22	Tax_Id=10116 Gene_Symbol=Atp12a Isoform Long of Potassium-transporting ATPase alpha chain 2
IPI00364866	45	47248	5	3	0.22	Tax_Id=10116 Gene_Symbol=Erp44 Uncharacterized protein
IPI00767001	58	48266	5	3	0.22	Tax_Id=10116 Gene_Symbol=RGD1561490 Similar to Adaptor-related protein complex 1, mu 2 subunit
IPI00363976	251	31530	12	2	0.22	Tax_Id=10116 Gene_Symbol=Stom Uncharacterized protein
IPI00369213	20	32413	2	2	0.22	Tax_Id=10116 Gene_Symbol=Rogdi Protein rogdi homolog
IPI00971316	446	118081	11	7	0.21	Tax_Id=10116 Gene_Symbol=Ptprj Uncharacterized protein
IPI00188338	238	100982	16	6	0.21	Tax_Id=10116 Gene_Symbol=Itih1 inter-alpha-trypsin inhibitor heavy chain H1
IPI00365413	321	83572	15	5	0.21	Tax_Id=10116 Gene_Symbol=Rps6ka2 ribosomal protein S6 kinase alpha-2
IPI00366091	539	82738	12	5	0.21	Tax_Id=10116 Gene_Symbol=Eps8l2 Uncharacterized protein
IPI00189536	701	66949	19	4	0.21	Tax_Id=10116 Gene_Symbol=Slc5a8 Uncharacterized protein
IPI00768929	41	68403	7	3	0.21	Tax_Id=10116 Gene_Symbol=RGD1565145 Glutamate decarboxylase-like protein 1-like
IPI00194974	92	51281	4	3	0.21	Tax_Id=10116 Gene_Symbol=Hnrnpk Uncharacterized protein
IPI00231609	596	33582	13	2	0.21	Tax_Id=10116 Gene_Symbol=- 60S ribosomal protein L6
IPI00371410	116	33675	5	2	0.21	Tax_Id=10116 Gene_Symbol=Ubxn1 UBX domain-containing protein 1
IPI00464529	38	50796	3	2	0.21	Tax_Id=10116 Gene_Symbol=G3bp2 Uncharacterized protein
IPI00464515	29	33119	2	2	0.21	Tax_Id=10116 Gene_Symbol=Cyb5r2 Uncharacterized protein
IPI00422037	732	193603	22	11	0.2	Tax_Id=10116 Gene_Symbol=C4-2 complement component 4, gene 2
IPI00421797	502	51954	47	3	0.2	Tax_Id=10116 Gene_Symbol=Krt35 Uncharacterized protein
IPI00193397	261	69347	14	3	0.2	Tax_Id=10116 Gene_Symbol=Slc34a1 Sodium-dependent phosphate transport protein 2A
IPI00192484	45	51677	4	3	0.2	Tax_Id=10116 Gene_Symbol=Lancl2 Uncharacterized protein
IPI00363402	15470	34419	287	2	0.2	Tax_Id=10116 Gene_Symbol=- Uncharacterized protein (Fragment)
IPI00421809	394	53260	53	2	0.2	Tax_Id=10116 Gene_Symbol=Krt24 Keratin, type I cytoskeletal 24
IPI00205157	240	34540	9	2	0.2	Tax_Id=10116 Gene_Symbol=Hadh Hydroxyacyl-coenzyme A dehydrogenase, mitochondrial
IPI00192828	199	34784	4	2	0.2	Tax_Id=10116 Gene_Symbol=Tomm34 Uncharacterized protein
IPI00190862	126	34044	3	2	0.2	Tax_Id=10116 Gene_Symbol=Golph3 Golgi phosphoprotein 3
IPI00371307	108	34674	6	2	0.2	Tax_Id=10116 Gene_Symbol=Lztfl1 Leucine zipper transcription factor-like protein 1
IPI00361821	82	33958	2	2	0.2	Tax_Id=10116 Gene_Symbol=Crkl Crk-like protein
IPI00211103	45	34224	2	2	0.2	Tax_Id=10116 Gene_Symbol=Azgp1 Zinc-alpha-2-glycoprotein
IPI00763436	17	34627	4	2	0.2	Tax_Id=10116 Gene_Symbol=LOC683087 myosin, heavy polypeptide 15-like
IPI00193402	208	109685	8	6	0.19	Tax_Id=10116 Gene_Symbol=Kif5c kinesin heavy chain isoform 5C
IPI00565739	239	112744	11	6	0.19	Tax_Id=10116 Gene_Symbol=Naa25 Uncharacterized protein
IPI00372303	229	129433	8	6	0.19	Tax_Id=10116 Gene_Symbol=Usp7 Ubiquitin carboxyl-terminal hydrolase 7
IPI00358206	176	90319	9	5	0.19	Tax_Id=10116 Gene_Symbol=Cul1 Uncharacterized protein
IPI00362534	878	73499	19	4	0.19	Tax_Id=10116 Gene_Symbol=Ddx3x Uncharacterized protein
IPI00471525	513	72795	13	4	0.19	Tax_Id=10116 Gene_Symbol=Eef1d Uncharacterized protein
IPI00212934	373	73940	9	4	0.19	Tax_Id=10116 Gene_Symbol=Slc5a2 Sodium/glucose cotransporter 2
IPI00366516	161	74733	53	4	0.19	Tax_Id=10116 Gene_Symbol=- Uncharacterized protein
IPI00371661	73	75237	7	4	0.19	Tax_Id=10116 Gene_Symbol=Arhgap18;LOC100363197 Rho GTPase activating protein 18
IPI00367857	428	92069	16	3	0.19	Tax_Id=10116 Gene_Symbol=Tarsl2 Uncharacterized protein
IPI00325384	467	55849	14	3	0.19	Tax_Id=10116 Gene_Symbol=Slc2a5 Solute carrier family 2, facilitated glucose transporter member 5
IPI00213497	132	55269	25	3	0.19	Tax_Id=10116 Gene_Symbol=Ddx25 Isoform 1 of ATP-dependent RNA helicase DDX25
IPI00359822	34	54178	7	3	0.19	Tax_Id=10116 Gene_Symbol=Olfm2 Uncharacterized protein
IPI00464822	704	36089	57	2	0.19	Tax_Id=10116 Gene_Symbol=Ldhc L-lactate dehydrogenase
IPI00559818	31	35576	2	2	0.19	Tax_Id=10116 Gene_Symbol=- Uncharacterized protein (Fragment)
IPI00950285	360	37121	20	2	0.19	Tax_Id=10116 Gene_Symbol=- Uncharacterized protein (Fragment)
IPI00553918	143	36314	3	2	0.19	Tax_Id=10116 Gene_Symbol=Impact Protein IMPACT
IPI00204984	106	35792	4	2	0.19	Tax_Id=10116 Gene_Symbol=Bst1 ADP-ribosyl cyclase 2
IPI00212281	52	36021	3	2	0.19	Tax_Id=10116 Gene_Symbol=Aasdhppt L-aminoadipate-semialdehyde dehydrogenase-phosphopantetheinyl transferase
IPI00205566	40	36583	3	2	0.19	Tax_Id=10116 Gene_Symbol=Cnn3 Calponin-3
IPI00551812	26	56318	6	2	0.19	Tax_Id=10116 Gene_Symbol=Atp5b ATP synthase subunit beta, mitochondrial
IPI00949703	22	36629	4	2	0.19	Tax_Id=10116 Gene_Symbol=Hoxd9 Uncharacterized protein
IPI00198486	245	136779	11	7	0.18	Tax_Id=10116 Gene_Symbol=Ap3d1 Uncharacterized protein
IPI00957157	251	114456	12	6	0.18	Tax_Id=10116 Gene_Symbol=Mms19l MMS19-like
IPI00198369	213	59122	8	3	0.18	Tax_Id=10116 Gene_Symbol=Snx1 Sorting nexin-1
IPI00208799	148	76066	6	3	0.18	Tax_Id=10116 Gene_Symbol=Slco1a5 Solute carrier organic anion transporter family member 1A5
IPI00326536	102	56710	7	3	0.18	Tax_Id=10116 Gene_Symbol=Sirpa Uncharacterized protein
IPI00211110	87	56700	5	3	0.18	Tax_Id=10116 Gene_Symbol=Ppp2r5a Uncharacterized protein
IPI00421632	362	37516	10	2	0.18	Tax_Id=10116 Gene_Symbol=Rabggtb Geranylgeranyl transferase type-2 subunit beta
IPI00421332	338	38570	7	2	0.18	Tax_Id=10116 Gene_Symbol=LOC306079 Uncharacterized protein
IPI00326225	94	39138	3	2	0.18	Tax_Id=10116 Gene_Symbol=Dao D-amino-acid oxidase
IPI00230902	76	37583	4	2	0.18	Tax_Id=10116 Gene_Symbol=Gyg1 Glycogenin-1
IPI00400748	49	38989	2	2	0.18	Tax_Id=10116 Gene_Symbol=Lcmt1 Leucine carboxyl methyltransferase 1
IPI00464634	23	37722	3	2	0.18	Tax_Id=10116 Gene_Symbol=Ssbp4 Single stranded DNA binding protein 4
IPI00950715	17	37484	2	2	0.18	Tax_Id=10116 Gene_Symbol=Wbp2 Uncharacterized protein
IPI00952273	426	268653	16	13	0.17	Tax_Id=10116 Gene_Symbol=Sptbn1 Uncharacterized protein (Fragment)
IPI00204923	909	293887	42	12	0.17	Tax_Id=10116 Gene_Symbol=Usp9x Ubiquitin carboxyl-terminal hydrolase
IPI00372810	537	163496	16	8	0.17	Tax_Id=10116 Gene_Symbol=Eif3a Eukaryotic translation initiation factor 3 subunit A
IPI00187662	175	146493	10	6	0.17	Tax_Id=10116 Gene_Symbol=Cyfip1 Uncharacterized protein
IPI00372927	451	82930	8	4	0.17	Tax_Id=10116 Gene_Symbol=RGD1564228 CG13397-like
IPI00417388	294	80354	11	4	0.17	Tax_Id=10116 Gene_Symbol=Slc44a4 Uncharacterized protein
IPI00210635	81	83170	6	4	0.17	Tax_Id=10116 Gene_Symbol=Nsf Vesicle-fusing ATPase
IPI00567994	420	61339	11	3	0.17	Tax_Id=10116 Gene_Symbol=Siae Sialate O-acetylesterase
IPI00382222	403	59845	14	3	0.17	Tax_Id=10116 Gene_Symbol=Syncrip Heterogeneous nuclear ribonucleoprotein Q
IPI00957322	301	60787	9	3	0.17	Tax_Id=10116 Gene_Symbol=F9 coagulation factor IX
IPI00421429	136	82490	9	3	0.17	Tax_Id=10116 Gene_Symbol=Jup Junction plakoglobin
IPI00781422	21	62518	3	2	0.17	Tax_Id=10116 Gene_Symbol=LOC499754 Uncharacterized protein
IPI00766806	144	39427	54	2	0.17	Tax_Id=10116 Gene_Symbol=Qtrtd1 Uncharacterized protein
IPI00199861	85	40122	2	2	0.17	Tax_Id=10116 Gene_Symbol=Dcn Decorin
IPI00199585	84	62926	4	2	0.17	Tax_Id=10116 Gene_Symbol=Slc22a5 Solute carrier family 22 member 5
IPI00231264	37	39561	2	2	0.17	Tax_Id=10116 Gene_Symbol=Pon1 Serum paraoxonase/arylesterase 1
IPI00194524	34	41239	2	2	0.17	Tax_Id=10116 Gene_Symbol=Prpsap2 Phosphoribosyl pyrophosphate synthase-associated protein 2
IPI00471747	28	40308	5	2	0.17	Tax_Id=10116 Gene_Symbol=Rbm4b RNA-binding protein 4B
IPI00208696	24	40319	2	2	0.17	Tax_Id=10116 Gene_Symbol=Lgals9 Isoform Long of Galectin-9
IPI00327630	588	534653	39	23	0.16	Tax_Id=10116 Gene_Symbol=Dync1h1 Cytoplasmic dynein 1 heavy chain 1
IPI00569400	196	153113	13	7	0.16	Tax_Id=10116 Gene_Symbol=RGD1307222 similar to mKIAA0664 protein
IPI00870350	280	130017	10	6	0.16	Tax_Id=10116 Gene_Symbol=- Uncharacterized protein
IPI00202651	252	87534	10	4	0.16	Tax_Id=10116 Gene_Symbol=Fga Uncharacterized protein
IPI00364740	292	85854	89	3	0.16	Tax_Id=10116 Gene_Symbol=Tpx2 Uncharacterized protein
IPI00627071	15	42909	3	2	0.16	Tax_Id=10116 Gene_Symbol=- Nucleic acid binding protein
IPI00567456	14	41864	3	2	0.16	Tax_Id=10116 Gene_Symbol=LOC499355 Nucleic acid binding protein
IPI00204510	361	42418	23	2	0.16	Tax_Id=10116 Gene_Symbol=Adrm1 Proteasomal ubiquitin receptor ADRM1
IPI00188070	158	44136	3	2	0.16	Tax_Id=10116 Gene_Symbol=Fnta Protein farnesyltransferase/geranylgeranyltransferase type-1 subunit alpha
IPI00212708	128	44054	8	2	0.16	Tax_Id=10116 Gene_Symbol=Fetub Uncharacterized protein
IPI00364417	86	64105	3	2	0.16	Tax_Id=10116 Gene_Symbol=Mtmr9 Uncharacterized protein
IPI00230868	82	42402	4	2	0.16	Tax_Id=10116 Gene_Symbol=Gnaq Guanine nucleotide-binding protein G(q) subunit alpha
IPI00231247	71	43779	2	2	0.16	Tax_Id=10116 Gene_Symbol=Map2k1 Dual specificity mitogen-activated protein kinase kinase 1
IPI00207328	50	41771	3	2	0.16	Tax_Id=10116 Gene_Symbol=As3mt Arsenite methyltransferase
IPI00231770	45	43296	3	2	0.16	Tax_Id=10116 Gene_Symbol=Prkar1a cAMP-dependent protein kinase type I-alpha regulatory subunit
IPI00210495	42	43527	3	2	0.16	Tax_Id=10116 Gene_Symbol=Rad23b UV excision repair protein RAD23 homolog B
IPI00372739	35	44147	3	2	0.16	Tax_Id=10116 Gene_Symbol=Metap1 Methionine aminopeptidase
IPI00365787	25	42688	4	2	0.16	Tax_Id=10116 Gene_Symbol=Ppme1 protein phosphatase methylesterase 1
IPI00194085	21	43975	5	2	0.16	Tax_Id=10116 Gene_Symbol=Vps36 Vacuolar protein-sorting-associated protein 36
IPI00382229	208	135548	30	6	0.15	Tax_Id=10116 Gene_Symbol=Stat1;Stat4 Uncharacterized protein
IPI00188524	390	115593	19	5	0.15	Tax_Id=10116 Gene_Symbol=Nefh Neurofilament heavy polypeptide
IPI00210899	106	117181	26	5	0.15	Tax_Id=10116 Gene_Symbol=Sycp1 Uncharacterized protein
IPI00358531	27	93091	6	4	0.15	Tax_Id=10116 Gene_Symbol=Afap1l2 actin filament-associated protein 1-like, partial
IPI00206780	71	93214	8	4	0.15	Tax_Id=10116 Gene_Symbol=Plg Plasminogen
IPI00188881	274	66893	8	3	0.15	Tax_Id=10116 Gene_Symbol=Slc22a2 solute carrier family 22 member 2
IPI00231418	24	66794	6	3	0.15	Tax_Id=10116 Gene_Symbol=Lmnb1 Lamin-B1
IPI00557215	20	67729	5	3	0.15	Tax_Id=10116 Gene_Symbol=Gbp2 Uncharacterized protein
IPI00562524	40	45040	10	2	0.15	Tax_Id=10116 Gene_Symbol=- Enolase
IPI00210065	473	45947	18	2	0.15	Tax_Id=10116 Gene_Symbol=Serpini2 serpin I2
IPI00627082	15	46347	4	2	0.15	Tax_Id=10116 Gene_Symbol=- Nucleic acid binding protein
IPI00231331	83	44638	3	2	0.15	Tax_Id=10116 Gene_Symbol=Map2k2 Uncharacterized protein
IPI00199632	32	45390	5	2	0.15	Tax_Id=10116 Gene_Symbol=Kcnj1 Isoform A of ATP-sensitive inward rectifier potassium channel 1
IPI00464668	30	46935	4	2	0.15	Tax_Id=10116 Gene_Symbol=Irgm Immunity-related GTPase family M protein
IPI00360819	18	44789	2	2	0.15	Tax_Id=10116 Gene_Symbol=LOC100362857 catenin (cadherin associated protein), alpha 3
IPI00370472	291	147110	11	6	0.14	Tax_Id=10116 Gene_Symbol=Myo6 Uncharacterized protein
IPI00360837	116	119890	5	5	0.14	Tax_Id=10116 Gene_Symbol=Herc4 Probable E3 ubiquitin-protein ligase HERC4
IPI00766645	121	95702	15	4	0.14	Tax_Id=10116 Gene_Symbol=- Uncharacterized protein
IPI00204993	264	73416	7	3	0.14	Tax_Id=10116 Gene_Symbol=Vasn Uncharacterized protein
IPI00198584	23	71830	3	3	0.14	Tax_Id=10116 Gene_Symbol=Alas1 5-aminolevulinate synthase, nonspecific, mitochondrial
IPI00869844	294	71552	30	2	0.14	Tax_Id=10116 Gene_Symbol=Pck2 phosphoenolpyruvate carboxykinase 2
IPI00188313	22	47811	3	2	0.14	Tax_Id=10116 Gene_Symbol=Ckmt2 Creatine kinase S-type, mitochondrial
IPI00362037	97	48498	5	2	0.14	Tax_Id=10116 Gene_Symbol=Pabpc1l2b PABPC1L2B protein-like
IPI00764183	19	48970	2	2	0.14	Tax_Id=10116 Gene_Symbol=Mapk8 mitogen-activated protein kinase 8
IPI00358442	187	49731	4	2	0.14	Tax_Id=10116 Gene_Symbol=Itfg2 Uncharacterized protein
IPI00194285	88	48132	4	2	0.14	Tax_Id=10116 Gene_Symbol=Rbbp7 Histone-binding protein RBBP7
IPI00366789	48	47911	4	2	0.14	Tax_Id=10116 Gene_Symbol=Rbbp4 Uncharacterized protein
IPI00208702	85	47489	4	2	0.14	Tax_Id=10116 Gene_Symbol=Pip4k2c phosphatidylinositol-5-phosphate 4-kinase type-2 gamma
IPI00358057	83	47594	2	2	0.14	Tax_Id=10116 Gene_Symbol=Aamp angio-associated migratory cell protein
IPI00361121	62	50143	2	2	0.14	Tax_Id=10116 Gene_Symbol=Gsdmd Uncharacterized protein
IPI00215291	41	49460	2	2	0.14	Tax_Id=10116 Gene_Symbol=Ddx39b Spliceosome RNA helicase Ddx39b
IPI00202123	31	47981	2	2	0.14	Tax_Id=10116 Gene_Symbol=Gprin2 Uncharacterized protein
IPI00370081	239	102795	8	4	0.13	Tax_Id=10116 Gene_Symbol=Dpp8 Uncharacterized protein
IPI00914189	215	106053	7	4	0.13	Tax_Id=10116 Gene_Symbol=Eif3c Eukaryotic translation initiation factor 3 subunit C
IPI00360300	204	103589	7	4	0.13	Tax_Id=10116 Gene_Symbol=Tnpo1 Uncharacterized protein (Fragment)
IPI00209014	203	102707	5	4	0.13	Tax_Id=10116 Gene_Symbol=Ush1c Uncharacterized protein
IPI00766571	137	102241	4	4	0.13	Tax_Id=10116 Gene_Symbol=Naa15 Uncharacterized protein
IPI00393407	1185	80136	20	3	0.13	Tax_Id=10116 Gene_Symbol=Slco4c1 Solute carrier organic anion transporter family member 4C1
IPI00191919	287	77856	5	3	0.13	Tax_Id=10116 Gene_Symbol=Susd2 Uncharacterized protein
IPI00192495	207	79035	5	3	0.13	Tax_Id=10116 Gene_Symbol=Ncstn Isoform 1 of Nicastrin
IPI00958555	120	106827	9	3	0.13	Tax_Id=10116 Gene_Symbol=- Uncharacterized protein
IPI00362434	48	79942	3	3	0.13	Tax_Id=10116 Gene_Symbol=Appl1 Uncharacterized protein
IPI00368453	31	79006	6	3	0.13	Tax_Id=10116 Gene_Symbol=Uvrag Uncharacterized protein
IPI00777912	17	78281	3	3	0.13	Tax_Id=10116 Gene_Symbol=Kif16b Uncharacterized protein
IPI00464686	20	52107	7	2	0.13	Tax_Id=10116 Gene_Symbol=Tada2a Transcriptional adapter 2-alpha
IPI00193485	419	51391	37	2	0.13	Tax_Id=10116 Gene_Symbol=Idh2 Isocitrate dehydrogenase [NADP], mitochondrial
IPI00421798	389	52632	49	2	0.13	Tax_Id=10116 Gene_Symbol=Krt32 Uncharacterized protein
IPI00370091	383	53361	44	2	0.13	Tax_Id=10116 Gene_Symbol=Krt1-5 Type I hair keratin KA31
IPI00197077	369	52520	6	2	0.13	Tax_Id=10116 Gene_Symbol=Ppp2r2d Serine/threonine-protein phosphatase 2A 55 kDa regulatory subunit B delta isoform
IPI00206749	360	52455	6	2	0.13	Tax_Id=10116 Gene_Symbol=Ppp2r2b Isoform 2 of Serine/threonine-protein phosphatase 2A 55 kDa regulatory subunit B beta isoform
IPI00365568	106	80606	4	2	0.13	Tax_Id=10116 Gene_Symbol=Scin Scinderin
IPI00204499	61	51617	4	2	0.13	Tax_Id=10116 Gene_Symbol=Eif2s3x Eukaryotic translation initiation factor 2 subunit 3
IPI00561021	19	54294	2	2	0.13	Tax_Id=10116 Gene_Symbol=- Uncharacterized protein (Fragment)
IPI00896210	40	51352	3	2	0.13	Tax_Id=10116 Gene_Symbol=Wash2 WAS protein family homolog 1
IPI00562724	35	54257	2	2	0.13	Tax_Id=10116 Gene_Symbol=Wdr13 WD repeat domain 13 (Predicted), isoform CRA_b
IPI00199325	16	52210	2	2	0.13	Tax_Id=10116 Gene_Symbol=Htra1 Uncharacterized protein
IPI00367234	355	204911	11	7	0.12	Tax_Id=10116 Gene_Symbol=- Uncharacterized protein (Fragment)
IPI00364989	25	173685	7	6	0.12	Tax_Id=10116 Gene_Symbol=- Uncharacterized protein (Fragment)
IPI00870163	160	176729	10	6	0.12	Tax_Id=10116 Gene_Symbol=Agl Uncharacterized protein
IPI00208598	193	142066	8	5	0.12	Tax_Id=10116 Gene_Symbol=Hdlbp Vigilin
IPI00366017	53	112087	21	4	0.12	Tax_Id=10116 Gene_Symbol=Ccp110 Uncharacterized protein
IPI00417753	86	117642	5	4	0.12	Tax_Id=10116 Gene_Symbol=Kif5a Kinesin heavy chain isoform 5A
IPI00231043	467	111567	10	4	0.12	Tax_Id=10116 Gene_Symbol=Slc12a3 Solute carrier family 12 member 3
IPI00192574	456	110380	13	4	0.12	Tax_Id=10116 Gene_Symbol=Mertk Tyrosine-protein kinase Mer
IPI00569226	189	110528	6	3	0.12	Tax_Id=10116 Gene_Symbol=LOC361635 Uncharacterized protein
IPI00212608	104	82497	6	3	0.12	Tax_Id=10116 Gene_Symbol=Dab2 Isoform p82 of Disabled homolog 2
IPI00373314	61	84063	4	3	0.12	Tax_Id=10116 Gene_Symbol=Wdr91 WD repeat-containing protein 91
IPI00388641	28	85815	8	3	0.12	Tax_Id=10116 Gene_Symbol=Chuk inhibitor of nuclear factor kappa-B kinase subunit alpha
IPI00370526	72	54591	12	2	0.12	Tax_Id=10116 Gene_Symbol=Smad6 Uncharacterized protein
IPI00200792	222	57325	20	2	0.12	Tax_Id=10116 Gene_Symbol=Krt85 Uncharacterized protein
IPI00231797	25	58339	4	2	0.12	Tax_Id=10116 Gene_Symbol=Slc32a1;LOC100364703 Vesicular inhibitory amino acid transporter
IPI00554290	278	57104	8	2	0.12	Tax_Id=10116 Gene_Symbol=Uap1 Uncharacterized protein
IPI00199695	108	55086	4	2	0.12	Tax_Id=10116 Gene_Symbol=Serpinf2 Uncharacterized protein
IPI00192389	73	56195	2	2	0.12	Tax_Id=10116 Gene_Symbol=Pyroxd1 Pyridine nucleotide-disulfide oxidoreductase domain-containing protein 1
IPI00363442	72	88169	19	2	0.12	Tax_Id=10116 Gene_Symbol=Diexf Digestive organ expansion factor homolog
IPI00209397	68	54438	4	2	0.12	Tax_Id=10116 Gene_Symbol=Coro1b Coronin-1B
IPI00361483	44	54496	2	2	0.12	Tax_Id=10116 Gene_Symbol=Arsa Uncharacterized protein
IPI00367868	27	87809	3	2	0.12	Tax_Id=10116 Gene_Symbol=Arhgap26 Uncharacterized protein (Fragment)
IPI00364799	100	222635	22	6	0.11	Tax_Id=10116 Gene_Symbol=Myh7b Uncharacterized protein
IPI00372998	32	122284	10	4	0.11	Tax_Id=10116 Gene_Symbol=Azi1 Uncharacterized protein
IPI00393867	255	120535	7	4	0.11	Tax_Id=10116 Gene_Symbol=Myo1c Myosin-Ic
IPI00558344	189	120902	6	4	0.11	Tax_Id=10116 Gene_Symbol=Fuk Uncharacterized protein
IPI00365299	64	120045	6	4	0.11	Tax_Id=10116 Gene_Symbol=Sec24c Uncharacterized protein
IPI00361151	127	91091	4	3	0.11	Tax_Id=10116 Gene_Symbol=Rrm1 Ribonucleoside-diphosphate reductase
IPI00360117	105	122053	6	3	0.11	Tax_Id=10116 Gene_Symbol=Ap3b1 Uncharacterized protein
IPI00360301	104	90367	4	3	0.11	Tax_Id=10116 Gene_Symbol=Fcho2 Fcho2 isoform 1
IPI00230781	76	93860	5	3	0.11	Tax_Id=10116 Gene_Symbol=Exoc6 Exocyst complex component 6
IPI00763213	40	92000	4	3	0.11	Tax_Id=10116 Gene_Symbol=Sema4b semaphorin 4B
IPI00189212	50	62522	2	2	0.11	Tax_Id=10116 Gene_Symbol=Dnaja4 Uncharacterized protein
IPI00559821	192	60449	14	2	0.11	Tax_Id=10116 Gene_Symbol=Cyp4f40 Uncharacterized protein
IPI00370573	128	64162	8	2	0.11	Tax_Id=10116 Gene_Symbol=Cpne4 copine-4
IPI00365340	125	62922	8	2	0.11	Tax_Id=10116 Gene_Symbol=Cpne7 Uncharacterized protein
IPI00372592	239	62255	15	2	0.11	Tax_Id=10116 Gene_Symbol=Slc47a1 Multidrug and toxin extrusion protein 1
IPI00679218	103	59605	3	2	0.11	Tax_Id=10116 Gene_Symbol=Rbm12 Uncharacterized protein
IPI00559142	102	59950	4	2	0.11	Tax_Id=10116 Gene_Symbol=Plxdc2 Uncharacterized protein
IPI00364933	85	59954	3	2	0.11	Tax_Id=10116 Gene_Symbol=Stam Uncharacterized protein
IPI00765282	29	62404	4	2	0.11	Tax_Id=10116 Gene_Symbol=Dnajc21 Uncharacterized protein
IPI00209348	26	62481	2	2	0.11	Tax_Id=10116 Gene_Symbol=Epn2 Epsin-2
IPI00895603	23	59073	2	2	0.11	Tax_Id=10116 Gene_Symbol=Pld4 phospholipase D4
IPI00363874	17	58906	2	2	0.11	Tax_Id=10116 Gene_Symbol=Enah Uncharacterized protein
IPI00952093	416	303676	18	9	0.1	Tax_Id=10116 Gene_Symbol=Lrba Uncharacterized protein (Fragment)
IPI00870284	415	310183	16	9	0.1	Tax_Id=10116 Gene_Symbol=Lrba lipopolysaccharide-responsive and beige-like anchor protein
IPI00568328	128	208719	10	6	0.1	Tax_Id=10116 Gene_Symbol=Myof Uncharacterized protein
IPI00563088	328	175777	11	5	0.1	Tax_Id=10116 Gene_Symbol=Eif4g1 eukaryotic translation initiation factor 4 gamma, 1 isoform 1
IPI00400530	1060	174563	185	4	0.1	Tax_Id=10116 Gene_Symbol=Cntd1 Ac2-059
IPI00777721	208	137489	7	4	0.1	Tax_Id=10116 Gene_Symbol=Atp11a Uncharacterized protein (Fragment)
IPI00876636	97	130093	6	4	0.1	Tax_Id=10116 Gene_Symbol=Nckap1 Nck-associated protein 1
IPI00368743	70	102583	29	3	0.1	Tax_Id=10116 Gene_Symbol=Lpin1 Uncharacterized protein
IPI00421359	14	103468	4	3	0.1	Tax_Id=10116 Gene_Symbol=- LRRGT00049
IPI00421633	55	70105	7	2	0.1	Tax_Id=10116 Gene_Symbol=Ccdc8 coiled-coil domain-containing protein 8
IPI00421784	114	66260	15	2	0.1	Tax_Id=10116 Gene_Symbol=Krt84 Uncharacterized protein
IPI00192612	55	66538	12	2	0.1	Tax_Id=10116 Gene_Symbol=Has1 Uncharacterized protein
IPI00213847	446	70128	9	2	0.1	Tax_Id=10116 Gene_Symbol=Grn granulins isoform a
IPI00373230	361	66209	16	2	0.1	Tax_Id=10116 Gene_Symbol=Muc1 Muc1 protein
IPI00360489	126	66135	8	2	0.1	Tax_Id=10116 Gene_Symbol=Cpne5 Uncharacterized protein
IPI00192310	335	68268	9	2	0.1	Tax_Id=10116 Gene_Symbol=Bcam Basal cell adhesion molecule
IPI00191997	258	64303	7	2	0.1	Tax_Id=10116 Gene_Symbol=Eefsec Uncharacterized protein
IPI00362791	20	67275	2	2	0.1	Tax_Id=10116 Gene_Symbol=Ubqln2 Uncharacterized protein
IPI00471666	183	67544	6	2	0.1	Tax_Id=10116 Gene_Symbol=Fam151a Protein FAM151A
IPI00200195	173	65756	4	2	0.1	Tax_Id=10116 Gene_Symbol=Plbd2 Putative phospholipase B-like 2
IPI00365894	154	67777	2	2	0.1	Tax_Id=10116 Gene_Symbol=Setd3 Setd3 protein
IPI00569123	101	68660	3	2	0.1	Tax_Id=10116 Gene_Symbol=Accs 1-aminocyclopropane-1-carboxylate synthase
IPI00199448	44	64614	2	2	0.1	Tax_Id=10116 Gene_Symbol=Lgals3bp Galectin-3-binding protein
IPI00364061	44	64550	8	2	0.1	Tax_Id=10116 Gene_Symbol=Hnrnpl heterogeneous nuclear ribonucleoprotein L isoform b
IPI00368457	39	69506	2	2	0.1	Tax_Id=10116 Gene_Symbol=Gspt1 Uncharacterized protein
IPI00369517	34	68354	3	2	0.1	Tax_Id=10116 Gene_Symbol=Lrrc40 Leucine rich repeat containing 40
IPI00193153	32	64431	5	2	0.1	Tax_Id=10116 Gene_Symbol=Hacl1 2-hydroxyacyl-CoA lyase 1
IPI00189435	25	64546	4	2	0.1	Tax_Id=10116 Gene_Symbol=LOC100310874 Isoform 1 of PARP1-binding protein
IPI00371202	21	69335	4	2	0.1	Tax_Id=10116 Gene_Symbol=Galnt9 Uncharacterized protein
IPI00382293	20	66464	3	2	0.1	Tax_Id=10116 Gene_Symbol=LOC100362040 Uncharacterized protein
IPI00766650	17	66004	2	2	0.1	Tax_Id=10116 Gene_Symbol=- Uncharacterized protein
IPI00208679	439	262064	132	7	0.09	Tax_Id=10116 Gene_Symbol=Golga4 golgi autoantigen, golgin subfamily a, 4
IPI00387880	453	274022	15	6	0.09	Tax_Id=10116 Gene_Symbol=Tln2 Uncharacterized protein
IPI00368036	23	153140	7	4	0.09	Tax_Id=10116 Gene_Symbol=RGD1559513 DEAD (Asp-Glu-Ala-Asp) box polypeptide 41-like
IPI00763802	82	147322	6	4	0.09	Tax_Id=10116 Gene_Symbol=Cyfip2 Uncharacterized protein
IPI00359098	45	145799	5	4	0.09	Tax_Id=10116 Gene_Symbol=- Uncharacterized protein
IPI00189118	16	112899	3	3	0.09	Tax_Id=10116 Gene_Symbol=Kcnh5 Potassium voltage-gated channel subfamily H member 5
IPI00565121	174	106619	4	3	0.09	Tax_Id=10116 Gene_Symbol=Tnpo3 Uncharacterized protein
IPI00207989	141	116820	10	3	0.09	Tax_Id=10116 Gene_Symbol=Myo1d Myosin-Id
IPI00558067	129	113411	4	3	0.09	Tax_Id=10116 Gene_Symbol=Ipo11 importin 11
IPI00195818	38	117602	7	3	0.09	Tax_Id=10116 Gene_Symbol=Ipo9 Uncharacterized protein
IPI00372689	22	118024	3	3	0.09	Tax_Id=10116 Gene_Symbol=- Uncharacterized protein
IPI00370340	21	75916	4	2	0.09	Tax_Id=10116 Gene_Symbol=Nup85 Nuclear pore complex protein Nup85
IPI00949361	90	73228	30	2	0.09	Tax_Id=10116 Gene_Symbol=- Uncharacterized protein (Fragment)
IPI00949939	26	76263	3	2	0.09	Tax_Id=10116 Gene_Symbol=- Uncharacterized protein
IPI00371603	15	72928	3	2	0.09	Tax_Id=10116 Gene_Symbol=LOC100364265 RCG65930
IPI00189981	519	71792	7	2	0.09	Tax_Id=10116 Gene_Symbol=F2 Prothrombin (Fragment)
IPI00208823	92	74242	3	2	0.09	Tax_Id=10116 Gene_Symbol=Slc5a11 Sodium/myo-inositol cotransporter 2
IPI00362633	63	75022	42	2	0.09	Tax_Id=10116 Gene_Symbol=Ushbp1 Usher syndrome type-1C protein-binding protein 1
IPI00325655	35	72267	2	2	0.09	Tax_Id=10116 Gene_Symbol=Slc6a8 Transporter
IPI00650090	28	71764	2	2	0.09	Tax_Id=10116 Gene_Symbol=LOC606294 KIF1-binding protein
IPI00782017	61	250562	20	6	0.08	Tax_Id=10116 Gene_Symbol=LOC100365889 KIAA1440-like
IPI00194733	405	163643	10	4	0.08	Tax_Id=10116 Gene_Symbol=Atrn Isoform 1 of Attractin
IPI00565862	24	161427	4	4	0.08	Tax_Id=10116 Gene_Symbol=Rock2 Rho-associated protein kinase 2
IPI00196559	146	132469	50	3	0.08	Tax_Id=10116 Gene_Symbol=Irs4 insulin receptor substrate 4
IPI00369411	94	125281	4	3	0.08	Tax_Id=10116 Gene_Symbol=Ube4a Ubiquitination factor E4A, UFD2 homolog
IPI00372752	37	124962	8	3	0.08	Tax_Id=10116 Gene_Symbol=- Uncharacterized protein (Fragment)
IPI00231962	130	129478	41	2	0.08	Tax_Id=10116 Gene_Symbol=Itsn1 Isoform 2 of Intersectin-1
IPI00370697	18	87366	3	2	0.08	Tax_Id=10116 Gene_Symbol=Rnf43 Uncharacterized protein
IPI00373264	58	86627	5	2	0.08	Tax_Id=10116 Gene_Symbol=- Uncharacterized protein
IPI00563435	114	85498	27	2	0.08	Tax_Id=10116 Gene_Symbol=Pik3r6 p87 phosphoinositide 3-kinase gamma adapter protein
IPI00363524	57	82462	2	2	0.08	Tax_Id=10116 Gene_Symbol=Elmo3 Engulfment and cell motility protein 3
IPI00208165	43	83891	4	2	0.08	Tax_Id=10116 Gene_Symbol=Asah2 Neutral ceramidase
IPI00363550	41	86221	3	2	0.08	Tax_Id=10116 Gene_Symbol=Tfrc transferrin receptor protein 1
IPI00211730	37	80898	2	2	0.08	Tax_Id=10116 Gene_Symbol=Eif2b5 Translation initiation factor eIF-2B subunit epsilon
IPI00360455	29	84333	2	2	0.08	Tax_Id=10116 Gene_Symbol=Pkhd1l1 Pkhd1l1 protein
IPI00371727	29	85776	2	2	0.08	Tax_Id=10116 Gene_Symbol=Lrfn2 Leucine-rich repeat and fibronectin type-III domain-containing protein 2
IPI00194320	29	80622	6	2	0.08	Tax_Id=10116 Gene_Symbol=Sclt1 Isoform 1 of Sodium channel and clathrin linker 1
IPI00359332	22	83351	3	2	0.08	Tax_Id=10116 Gene_Symbol=Mcm5 Uncharacterized protein
IPI00363444	21	119912	4	2	0.08	Tax_Id=10116 Gene_Symbol=Gli1 zinc finger protein GLI1
IPI00357915	16	81504	2	2	0.08	Tax_Id=10116 Gene_Symbol=Spata5l1 Uncharacterized protein
IPI00364214	16	82026	2	2	0.08	Tax_Id=10116 Gene_Symbol=Lrrn4 leucine rich repeat neuronal 4
IPI00326085	15	80164	2	2	0.08	Tax_Id=10116 Gene_Symbol=Kif3a Uncharacterized protein (Fragment)
IPI00870660	37	229367	8	5	0.07	Tax_Id=10116 Gene_Symbol=Nup205 Uncharacterized protein
IPI00364812	50	234440	9	5	0.07	Tax_Id=10116 Gene_Symbol=Cep250 Uncharacterized protein (Fragment)
IPI00205560	141	148595	11	3	0.07	Tax_Id=10116 Gene_Symbol=Aox3 Aldehyde oxidase 1
IPI00198519	40	141080	4	3	0.07	Tax_Id=10116 Gene_Symbol=Abcb4 Multidrug resistance protein 2
IPI00368867	20	147092	5	3	0.07	Tax_Id=10116 Gene_Symbol=Abcb5 ATP-binding cassette, sub-family B (MDR/TAP), member 5-like
IPI00358351	157	136858	7	3	0.07	Tax_Id=10116 Gene_Symbol=- Uncharacterized protein
IPI00382185	101	143740	3	3	0.07	Tax_Id=10116 Gene_Symbol=Cfb Uncharacterized protein
IPI00359921	99	137075	3	3	0.07	Tax_Id=10116 Gene_Symbol=RGD1309995 Uncharacterized protein
IPI00208659	39	144814	6	3	0.07	Tax_Id=10116 Gene_Symbol=Cfh Complement inhibitory factor H
IPI00951530	24	137167	3	3	0.07	Tax_Id=10116 Gene_Symbol=Ptprg Uncharacterized protein (Fragment)
IPI00358174	22	139176	5	3	0.07	Tax_Id=10116 Gene_Symbol=Ccdc136 rCG28324-like
IPI00373191	206	91789	11	2	0.07	Tax_Id=10116 Gene_Symbol=Spata5 Uncharacterized protein
IPI00210534	99	99766	10	2	0.07	Tax_Id=10116 Gene_Symbol=Rabep1 Rab GTPase-binding effector protein 1
IPI00767794	1232	98776	18	2	0.07	Tax_Id=10116 Gene_Symbol=RGD1566215 hypothetical protein LOC301742
IPI00206662	303	99167	8	2	0.07	Tax_Id=10116 Gene_Symbol=Cdh1 Cadherin-1
IPI00191681	45	91687	6	2	0.07	Tax_Id=10116 Gene_Symbol=Itgb1 Integrin beta-1
IPI00365514	38	97742	2	2	0.07	Tax_Id=10116 Gene_Symbol=Ttc27 Uncharacterized protein
IPI00359590	29	98936	2	2	0.07	Tax_Id=10116 Gene_Symbol=Ppfibp2 protein tyrosine phosphatase, receptor-type, F interacting protein, binding protein 2
IPI00360252	29	101845	4	2	0.07	Tax_Id=10116 Gene_Symbol=Pcdhga2 protocadherin gamma-A2
IPI00950736	25	96008	2	2	0.07	Tax_Id=10116 Gene_Symbol=- Uncharacterized protein (Fragment)
IPI00958062	22	98232	2	2	0.07	Tax_Id=10116 Gene_Symbol=LOC100362820 Uncharacterized protein
IPI00369812	21	90125	4	2	0.07	Tax_Id=10116 Gene_Symbol=Ifi44l Interferon-induced protein 44-like
IPI00367538	16	100543	2	2	0.07	Tax_Id=10116 Gene_Symbol=Pde6a Uncharacterized protein
IPI00563879	16	90714	2	2	0.07	Tax_Id=10116 Gene_Symbol=- Uncharacterized protein
IPI00858391	15	98724	2	2	0.07	Tax_Id=10116 Gene_Symbol=Vom2r77 vomeronasal 2 receptor 77
IPI00563020	15	93039	2	2	0.07	Tax_Id=10116 Gene_Symbol=- Uncharacterized protein (Fragment)
IPI00768833	14	91725	2	2	0.07	Tax_Id=10116 Gene_Symbol=Fstl4 Uncharacterized protein
IPI01016479	1019	384781	31	6	0.06	Tax_Id=10116 Gene_Symbol=- Uncharacterized protein (Fragment)
IPI00767139	107	295566	20	5	0.06	Tax_Id=10116 Gene_Symbol=Gcn1l1 GCN1 general control of amino-acid synthesis 1-like 1
IPI00769246	732	294074	36	4	0.06	Tax_Id=10116 Gene_Symbol=Sptbn4 spectrin, beta, non-erythrocytic 4
IPI00991259	1954	220803	37	4	0.06	Tax_Id=10116 Gene_Symbol=Naca nascent polypeptide-associated complex subunit alpha isoform 2
IPI00870037	373	233301	92	4	0.06	Tax_Id=10116 Gene_Symbol=Baz2b Uncharacterized protein
IPI00200675	23	154954	4	3	0.06	Tax_Id=10116 Gene_Symbol=Rad50 Uncharacterized protein
IPI00957461	63	165246	49	3	0.06	Tax_Id=10116 Gene_Symbol=LOC683087 Uncharacterized protein (Fragment)
IPI00959894	16	178854	5	3	0.06	Tax_Id=10116 Gene_Symbol=LOC311578 hypothetical protein LOC311578
IPI00231503	547	118133	71	2	0.06	Tax_Id=10116 Gene_Symbol=Ogt UDP-N-acetylglucosamine--peptide N-acetylglucosaminyltransferase 110 kDa subunit
IPI00209144	263	111281	5	2	0.06	Tax_Id=10116 Gene_Symbol=Exoc4 Exocyst complex component 4
IPI00869937	84	105557	3	2	0.06	Tax_Id=10116 Gene_Symbol=Tnpo2 Uncharacterized protein
IPI00361840	131	106106	55	2	0.06	Tax_Id=10116 Gene_Symbol=Arvcf Uncharacterized protein
IPI00366007	85	103063	5	2	0.06	Tax_Id=10116 Gene_Symbol=Eif4g2 Uncharacterized protein (Fragment)
IPI00365595	75	104556	15	2	0.06	Tax_Id=10116 Gene_Symbol=Asap2 Uncharacterized protein (Fragment)
IPI00205801	73	110440	2	2	0.06	Tax_Id=10116 Gene_Symbol=Usp15 Ubiquitin carboxyl-terminal hydrolase
IPI00370787	73	108652	3	2	0.06	Tax_Id=10116 Gene_Symbol=Gart trifunctional purine biosynthetic protein adenosine-3
IPI00367217	34	116086	3	2	0.06	Tax_Id=10116 Gene_Symbol=- Uncharacterized protein (Fragment)
IPI00767919	22	118624	3	2	0.06	Tax_Id=10116 Gene_Symbol=Pik3cd Uncharacterized protein
IPI00211544	45	116335	6	2	0.06	Tax_Id=10116 Gene_Symbol=Taok1 Serine/threonine-protein kinase TAO1
IPI00209263	28	118574	5	2	0.06	Tax_Id=10116 Gene_Symbol=Frmd4b FERM domain containing 4B
IPI00360973	27	106467	3	2	0.06	Tax_Id=10116 Gene_Symbol=Phc3 Uncharacterized protein
IPI00361327	27	112223	5	2	0.06	Tax_Id=10116 Gene_Symbol=Kif19a Uncharacterized protein
IPI00765483	26	117683	2	2	0.06	Tax_Id=10116 Gene_Symbol=Smarcad1 Uncharacterized protein
IPI00400672	21	103549	4	2	0.06	Tax_Id=10116 Gene_Symbol=Pcdha4 Isoform 1 of Protocadherin alpha-4
IPI00951341	19	111385	2	2	0.06	Tax_Id=10116 Gene_Symbol=Sfmbt2 Uncharacterized protein
IPI00958822	162	924756	31	12	0.05	Tax_Id=10116 Gene_Symbol=Syne1 Uncharacterized protein
IPI00364465	50	462138	10	7	0.05	Tax_Id=10116 Gene_Symbol=Dnah12 dynein, axonemal, heavy chain 12
IPI00188536	18	330792	6	5	0.05	Tax_Id=10116 Gene_Symbol=Mga Uncharacterized protein
IPI00358175	139	293427	6	4	0.05	Tax_Id=10116 Gene_Symbol=Flnc Uncharacterized protein
IPI00409539	81	283853	5	4	0.05	Tax_Id=10116 Gene_Symbol=Flna Uncharacterized protein
IPI00370376	19	257060	4	4	0.05	Tax_Id=10116 Gene_Symbol=Qrich2 glutamine rich 2-like
IPI00767439	166	293982	30	4	0.05	Tax_Id=10116 Gene_Symbol=Cenpe centromere protein E
IPI00365746	21	262454	9	3	0.05	Tax_Id=10116 Gene_Symbol=Nav2 neuron navigator 2
IPI00360318	432	285578	94	3	0.05	Tax_Id=10116 Gene_Symbol=Mast4 Microtubule-associated serine/threonine-protein kinase 4-like
IPI00392165	28	204108	7	3	0.05	Tax_Id=10116 Gene_Symbol=Scn11a Sodium channel protein type 11 subunit alpha
IPI00560409	102	133371	26	2	0.05	Tax_Id=10116 Gene_Symbol=Atp13a1 ATPase type 13A1
IPI00212873	93	129939	15	2	0.05	Tax_Id=10116 Gene_Symbol=Xpo6 exportin 6
IPI00212590	702	130954	21	2	0.05	Tax_Id=10116 Gene_Symbol=Slc12a2 Na-K-Cl cotransporter
IPI00968450	15	128542	4	2	0.05	Tax_Id=10116 Gene_Symbol=Hsd11b1 Uncharacterized protein
IPI00914202	18	143951	2	2	0.05	Tax_Id=10116 Gene_Symbol=Ccdc40 coiled-coil domain-containing protein 40
IPI00366263	113	121314	3	2	0.05	Tax_Id=10116 Gene_Symbol=RGD1564420 similar to Hypothetical protein MGC31278
IPI00928595	80	141578	14	2	0.05	Tax_Id=10116 Gene_Symbol=Nlrp1a Resistant anthrax lethal toxin
IPI00372727	31	135771	2	2	0.05	Tax_Id=10116 Gene_Symbol=Sec24b Uncharacterized protein
IPI00369881	29	124859	2	2	0.05	Tax_Id=10116 Gene_Symbol=Ube3c Uncharacterized protein
IPI00372449	29	127290	3	2	0.05	Tax_Id=10116 Gene_Symbol=Ttf2 transcription termination factor 2
IPI00368555	29	141537	2	2	0.05	Tax_Id=10116 Gene_Symbol=Crb2 Uncharacterized protein
IPI00202498	28	123534	2	2	0.05	Tax_Id=10116 Gene_Symbol=Pdgfra Alpha-type platelet-derived growth factor receptor
IPI00371947	27	122237	8	2	0.05	Tax_Id=10116 Gene_Symbol=RGD1564952 zinc finger, RAN-binding domain containing 3
IPI00366370	26	138001	2	2	0.05	Tax_Id=10116 Gene_Symbol=Eif5b;Eif5b-ps1 Eukaryotic translation initiation factor 5B
IPI00370026	25	139523	5	2	0.05	Tax_Id=10116 Gene_Symbol=Dhx8 Uncharacterized protein
IPI00766157	20	137859	4	2	0.05	Tax_Id=10116 Gene_Symbol=Pex1 Uncharacterized protein
IPI00196703	24	142540	2	2	0.05	Tax_Id=10116 Gene_Symbol=Dctn1 Dynactin subunit 1
IPI00949176	23	137326	3	2	0.05	Tax_Id=10116 Gene_Symbol=Synj2 Uncharacterized protein (Fragment)
IPI00214210	20	141937	2	2	0.05	Tax_Id=10116 Gene_Symbol=Slk Uncharacterized protein
IPI00362096	20	138072	2	2	0.05	Tax_Id=10116 Gene_Symbol=Atp13a5 ATPase type 13A5-like isoform 2
IPI00564581	18	129995	2	2	0.05	Tax_Id=10116 Gene_Symbol=Itgae Integrin alpha E2 (Fragment)
IPI00915570	15	145755	2	2	0.05	Tax_Id=10116 Gene_Symbol=Zfp644 Zinc finger protein 644 (Predicted), isoform CRA_a
IPI00371183	14	136453	2	2	0.05	Tax_Id=10116 Gene_Symbol=Plekha7 Uncharacterized protein (Fragment)
IPI00210146	14	137539	2	2	0.05	Tax_Id=10116 Gene_Symbol=Per2 Period circadian protein homolog 2
IPI00191039	238	610859	37	8	0.04	Tax_Id=10116 Gene_Symbol=- Uncharacterized protein (Fragment)
IPI00359416	735	580498	97	7	0.04	Tax_Id=10116 Gene_Symbol=Ubr4 E3 ubiquitin-protein ligase UBR4
IPI00230794	80	519746	26	7	0.04	Tax_Id=10116 Gene_Symbol=Plec Isoform 4 of Plectin
IPI00369671	52	338949	14	4	0.04	Tax_Id=10116 Gene_Symbol=- Uncharacterized protein (Fragment)
IPI00359250	36	340404	8	4	0.04	Tax_Id=10116 Gene_Symbol=RGD1311309 Uncharacterized protein
IPI00365700	34	299052	7	4	0.04	Tax_Id=10116 Gene_Symbol=Mll4 rCG63528-like isoform 2
IPI00767686	33	295940	8	4	0.04	Tax_Id=10116 Gene_Symbol=Col7a1 Uncharacterized protein
IPI00359566	285	226174	27	3	0.04	Tax_Id=10116 Gene_Symbol=- Uncharacterized protein (Fragment)
IPI00366920	36	227172	10	3	0.04	Tax_Id=10116 Gene_Symbol=Phf3 Uncharacterized protein
IPI00327662	41	272151	13	3	0.04	Tax_Id=10116 Gene_Symbol=Sptbn2 Spectrin beta chain, brain 2
IPI00365822	20	247234	3	3	0.04	Tax_Id=10116 Gene_Symbol=Nin Uncharacterized protein
IPI00959013	20	233913	5	3	0.04	Tax_Id=10116 Gene_Symbol=Myh15 myosin, heavy chain 15
IPI00361336	35	155282	7	2	0.04	Tax_Id=10116 Gene_Symbol=Tmem2 Uncharacterized protein
IPI00365284	94	180689	31	2	0.04	Tax_Id=10116 Gene_Symbol=Eif4g3 Uncharacterized protein
IPI00421457	169	149480	11	2	0.04	Tax_Id=10116 Gene_Symbol=Abcc4 ATP-binding cassette protein C4
IPI00359571	33	165205	12	2	0.04	Tax_Id=10116 Gene_Symbol=Fhad1 Uncharacterized protein
IPI00211045	53	160660	8	2	0.04	Tax_Id=10116 Gene_Symbol=Rock1 Uncharacterized protein
IPI00372786	48	155674	3	2	0.04	Tax_Id=10116 Gene_Symbol=Nid2 Isoform 1 of Nidogen-2
IPI00382210	23	164317	5	2	0.04	Tax_Id=10116 Gene_Symbol=Mrfap1 Uncharacterized protein
IPI00947658	21	178683	2	2	0.04	Tax_Id=10116 Gene_Symbol=Duox1 Uncharacterized protein
IPI00367661	20	153360	2	2	0.04	Tax_Id=10116 Gene_Symbol=Plekhh1 pleckstrin homology domain containing, family H (with MyTH4 domain) member 1
IPI00764933	18	179643	2	2	0.04	Tax_Id=10116 Gene_Symbol=Baz1a bromodomain adjacent to zinc finger domain, 1A
IPI00777675	17	168761	2	2	0.04	Tax_Id=10116 Gene_Symbol=Clasp1 Uncharacterized protein
IPI00363477	17	153583	2	2	0.04	Tax_Id=10116 Gene_Symbol=Cpne2 NLR family, CARD domain containing 5, partial
IPI00362054	17	179914	6	2	0.04	Tax_Id=10116 Gene_Symbol=Rimbp3 RIMS binding protein 3-like
IPI00198515	16	157115	2	2	0.04	Tax_Id=10116 Gene_Symbol=Ncapd2 non-SMC condensin I complex, subunit D2
IPI00564924	15	168461	2	2	0.04	Tax_Id=10116 Gene_Symbol=Gemin5 gem (nuclear organelle) associated protein 5
IPI00366588	14	171823	2	2	0.04	Tax_Id=10116 Gene_Symbol=Rb1cc1 Uncharacterized protein
IPI00766829	232	539570	12	5	0.03	Tax_Id=10116 Gene_Symbol=Ahnak AHNAK nucleoprotein isoform 1
IPI00764886	31	510834	6	5	0.03	Tax_Id=10116 Gene_Symbol=Dnah2 dynein, axonemal, heavy chain 2
IPI00948086	72	434888	11	4	0.03	Tax_Id=10116 Gene_Symbol=Akap9 Uncharacterized protein (Fragment)
IPI00196914	152	463280	15	4	0.03	Tax_Id=10116 Gene_Symbol=LOC501546 Uncharacterized protein
IPI00369017	40	306993	8	3	0.03	Tax_Id=10116 Gene_Symbol=Zfp292 Uncharacterized protein
IPI00768902	98	382790	27	3	0.03	Tax_Id=10116 Gene_Symbol=LOC686567 epiplakin 1-like
IPI00768208	34	344780	8	3	0.03	Tax_Id=10116 Gene_Symbol=Cenpf centromere protein F
IPI00367836	38	340638	12	3	0.03	Tax_Id=10116 Gene_Symbol=- Uncharacterized protein
IPI00476041	39	346726	8	3	0.03	Tax_Id=10116 Gene_Symbol=Cep350 centrosomal protein 350kDa
IPI00195904	22	393112	4	3	0.03	Tax_Id=10116 Gene_Symbol=Utrn Rattus norvegicus utrophin
IPI00371944	20	347943	3	3	0.03	Tax_Id=10116 Gene_Symbol=Ranbp2 RAN binding protein 2-like isoform 1
IPI00209040	20	303417	3	3	0.03	Tax_Id=10116 Gene_Symbol=Myo9a Myosin-IXa
IPI00361275	30	221157	4	2	0.03	Tax_Id=10116 Gene_Symbol=Tanc2 tetratricopeptide repeat, ankyrin repeat and coiled-coil containing 2-like
IPI00368550	208	191411	3	2	0.03	Tax_Id=10116 Gene_Symbol=C5 complement C5
IPI00870706	115	209276	3	2	0.03	Tax_Id=10116 Gene_Symbol=- Uncharacterized protein
IPI00417373	57	197929	18	2	0.03	Tax_Id=10116 Gene_Symbol=Kif13b Kinesin 13B
IPI00358711	48	240973	5	2	0.03	Tax_Id=10116 Gene_Symbol=- Uncharacterized protein (Fragment)
IPI00206884	41	218215	6	2	0.03	Tax_Id=10116 Gene_Symbol=Lct Lactase-phlorizin hydrolase
IPI00366534	36	210039	2	2	0.03	Tax_Id=10116 Gene_Symbol=Arfgef1 Uncharacterized protein
IPI00565803	36	191395	2	2	0.03	Tax_Id=10116 Gene_Symbol=Mon2 Uncharacterized protein
IPI00360069	31	220179	2	2	0.03	Tax_Id=10116 Gene_Symbol=Thada Uncharacterized protein
IPI00358369	24	205354	2	2	0.03	Tax_Id=10116 Gene_Symbol=Ank1 Uncharacterized protein (Fragment)
IPI00768189	21	238692	2	2	0.03	Tax_Id=10116 Gene_Symbol=Zfp318 Uncharacterized protein (Fragment)
IPI00359962	20	233997	3	2	0.03	Tax_Id=10116 Gene_Symbol=Pcm1 233 kDa protein
IPI00370175	20	198983	2	2	0.03	Tax_Id=10116 Gene_Symbol=Arid2 AT rich interactive domain 2
IPI00358887	19	194387	2	2	0.03	Tax_Id=10116 Gene_Symbol=Fndc1 Fibronectin type III domain-containing protein 1
IPI00569905	18	243482	2	2	0.03	Tax_Id=10116 Gene_Symbol=LOC100359678 Armcx4 protein-like
IPI00362771	18	211011	2	2	0.03	Tax_Id=10116 Gene_Symbol=LOC301521 coiled-coil domain containing 108
IPI00206171	17	202744	2	2	0.03	Tax_Id=10116 Gene_Symbol=Map2 Isoform MAP2x of Microtubule-associated protein 2
IPI00363174	16	252192	2	2	0.03	Tax_Id=10116 Gene_Symbol=Rttn rotatin
IPI00205945	48	526559	12	3	0.02	Tax_Id=10116 Gene_Symbol=Dnah10 dynein, axonemal, heavy polypeptide 10
IPI00207817	45	570217	8	3	0.02	Tax_Id=10116 Gene_Symbol=Ryr1l Uncharacterized protein
IPI00359645	41	572502	8	3	0.02	Tax_Id=10116 Gene_Symbol=Hydin hydrocephalus inducing
IPI00565677	89	289437	2	2	0.02	Tax_Id=10116 Gene_Symbol=Col6a3 Uncharacterized protein
IPI00952209	51	320344	7	2	0.02	Tax_Id=10116 Gene_Symbol=Utp20 down-regulated in metastasis-like
IPI00359049	31	269033	23	2	0.02	Tax_Id=10116 Gene_Symbol=Cnot1 CCR4-NOT transcription complex subunit 1
IPI00362444	31	287753	3	2	0.02	Tax_Id=10116 Gene_Symbol=LOC100363145 Uncharacterized protein
IPI00562118	20	410255	2	2	0.02	Tax_Id=10116 Gene_Symbol=- Uncharacterized protein
IPI00421436	16	268318	2	2	0.02	Tax_Id=10116 Gene_Symbol=Crebbp CREB-binding protein
IPI00363856	15	313465	2	2	0.02	Tax_Id=10116 Gene_Symbol=Prrc2c HLA-B associated transcript 2-like 2
IPI00360649	15	361997	2	2	0.02	Tax_Id=10116 Gene_Symbol=Prune2 BNIP2 motif-containing molecule at the C-terminal region 1
IPI00554264	18	510801	3	2	0.01	Tax_Id=10116 Gene_Symbol=Apob apolipoprotein B-100 precursor
IPI00189173	16	567280	2	2	0.01	Tax_Id=10116 Gene_Symbol=Ryr2 Ryanodine receptor 2
IPI00767028	15	467909	2	2	0.01	Tax_Id=10116 Gene_Symbol=Dnah7 Dynein heavy chain 7, axonemal

## Sheet: Second perfused kidney proteins
Accession_B	Score_B	Mass_B	Num. of significant matches_B	Num. of significant sequences_B	emPAI_B	Description_B
IPI00555252	86526	36090	2234	28	15794	Tax_Id=10116 Gene_Symbol=LOC685186;Gapdh Glyceraldehyde-3-phosphate dehydrogenase
IPI00231862	219168	73371	5445	56	13308.3	Tax_Id=10116 Gene_Symbol=Gclc Glutamate--cysteine ligase catalytic subunit
IPI00231292	48634	14352	988	17	9665.7	Tax_Id=10116 Gene_Symbol=Hrsp12 Ribonuclease UK114
IPI00231643	18702	16073	450	18	5433.53	Tax_Id=10116 Gene_Symbol=Sod1 Superoxide dismutase [Cu-Zn]
IPI00212523	13814	20190	374	19	4755.43	Tax_Id=10116 Gene_Symbol=Park7 Protein DJ-1
IPI00876620	132599	39956	2668	36	4583.54	Tax_Id=10116 Gene_Symbol=Aldob Fructose-bisphosphate aldolase
IPI00231229	50581	23652	1175	19	3667.16	Tax_Id=10116 Gene_Symbol=Gstp1 Glutathione S-transferase P
IPI00328013	50298	37122	1260	24	3392.43	Tax_Id=10116 Gene_Symbol=Akr7a3 Aflatoxin B1 aldehyde reductase member 3
IPI00231745	61756	40040	1513	32	3013.01	Tax_Id=10116 Gene_Symbol=Fbp1 Fructose-1,6-bisphosphatase 1
IPI00959265	28691	22378	974	23	2442.17	Tax_Id=10116 Gene_Symbol=LOC100363379;LOC100365936 peroxiredoxin-1-like
IPI00392753	22187	20924	613	18	2254.86	Tax_Id=10116 Gene_Symbol=LOC298109 Uncharacterized protein
IPI00191711	25674	21009	712	18	1943.58	Tax_Id=10116 Gene_Symbol=LOC259246 Major urinary protein
IPI00471911	113307	40049	2281	34	1728.88	Tax_Id=10116 Gene_Symbol=Aldob Fructose-bisphosphate aldolase B
IPI00230897	20793	16083	602	15	1725.4	Tax_Id=10116 Gene_Symbol=Hbb Hemoglobin subunit beta-1
IPI00389611	60712	33939	1620	30	1434.96	Tax_Id=10116 Gene_Symbol=Rgn Regucalcin
IPI00372845	19230	27866	613	21	1232.15	Tax_Id=10116 Gene_Symbol=Gstt1 Uncharacterized protein
IPI00949840	58988	44246	1522	35	1149.27	Tax_Id=10116 Gene_Symbol=Cth Uncharacterized protein
IPI00191738	41907	30871	1117	21	1050.05	Tax_Id=10116 Gene_Symbol=Gclm Glutamate--cysteine ligase regulatory subunit
IPI00231426	40150	44909	1077	37	966.34	Tax_Id=10116 Gene_Symbol=Pgk1 Phosphoglycerate kinase 1
IPI00561622	47977	35194	1633	26	936.88	Tax_Id=10116 Gene_Symbol=Sult1c2a Sulfotransferase family, cytosolic, 1C, member 2a
IPI00193151	18794	25764	490	16	921.3	Tax_Id=10116 Gene_Symbol=Qdpr Dihydropteridine reductase
IPI00214480	38596	46231	1015	25	866.26	Tax_Id=10116 Gene_Symbol=Fah Fumarylacetoacetase
IPI00231194	16739	31805	524	25	849.18	Tax_Id=10116 Gene_Symbol=Ddah1 N(G),N(G)-dimethylarginine dimethylaminohydrolase 1
IPI00421899	67877	53116	1740	38	837.89	Tax_Id=10116 Gene_Symbol=Cndp2 Cytosolic non-specific dipeptidase
IPI00387771	10545	18091	304	15	787.6	Tax_Id=10116 Gene_Symbol=LOC100362969;Ppia;LOC100360977 Peptidyl-prolyl cis-trans isomerase A
IPI00896224	30418	42108	986	25	776.01	Tax_Id=10116 Gene_Symbol=Actg1;LOC100361457 Actin, cytoplasmic 2
IPI00454446	17702	17199	419	15	762.82	Tax_Id=10116 Gene_Symbol=- Putative uncharacterized protein (Fragment)
IPI00231146	6089	13882	155	12	729.97	Tax_Id=10116 Gene_Symbol=Hint1;Hint1-ps1 Histidine triad nucleotide-binding protein 1
IPI00231260	40090	24860	965	20	703.59	Tax_Id=10116 Gene_Symbol=Prdx6 Peroxiredoxin-6
IPI00476295	31407	48020	976	36	667.26	Tax_Id=10116 Gene_Symbol=Ahcy Adenosylhomocysteinase
IPI00327830	7587	15335	189	14	606.1	Tax_Id=10116 Gene_Symbol=Fabp5 Fatty acid-binding protein, epidermal
IPI00391544	25525	35427	734	26	573.97	Tax_Id=10116 Gene_Symbol=RGD1309534 Ester hydrolase C11orf54 homolog
IPI00231638	29155	25705	1052	21	565.37	Tax_Id=10116 Gene_Symbol=Gsta1;Gsta3;Gsta2 Glutathione S-transferase alpha-1
IPI00211895	60889	52597	1516	39	552.37	Tax_Id=10116 Gene_Symbol=Gss Glutathione synthetase
IPI00958627	101939	54441	2217	38	537.91	Tax_Id=10116 Gene_Symbol=Eno1-ps1 Eno1 protein-like
IPI00555178	18507	25657	835	20	513.56	Tax_Id=10116 Gene_Symbol=Gsta2 Glutathione S-transferase alpha-2
IPI00325135	21945	29326	619	26	511.63	Tax_Id=10116 Gene_Symbol=Ywhae 14-3-3 protein epsilon
IPI00421428	16714	28928	446	18	491.9	Tax_Id=10116 Gene_Symbol=Pgam1 Phosphoglycerate mutase 1
IPI00359623	65435	54225	1572	37	456.37	Tax_Id=10116 Gene_Symbol=LOC683474 Uncharacterized protein
IPI00231192	12308	16086	439	14	452.02	Tax_Id=10116 Gene_Symbol=LOC689064;LOC100134871;Hbb Hemoglobin subunit beta-2
IPI00557070	32842	37445	1015	25	448.37	Tax_Id=10116 Gene_Symbol=Akr1c12l1 Uncharacterized protein
IPI00231767	42134	27345	1012	22	447.25	Tax_Id=10116 Gene_Symbol=Tpi1 Triosephosphate isomerase
IPI00231734	18702	39783	539	29	434.93	Tax_Id=10116 Gene_Symbol=Aldoa Fructose-bisphosphate aldolase A
IPI00198550	1197	4605	75	5	382.14	Tax_Id=10116 Gene_Symbol=Uba52 Polyubiquitin (Fragment)
IPI00197568	16327	51018	514	43	379.68	Tax_Id=10116 Gene_Symbol=Gdi2 Rab GDP dissociation inhibitor beta
IPI00464791	60294	46060	1706	34	357.44	Tax_Id=10116 Gene_Symbol=Acy1 Aminoacylase-1A
IPI00327144	7625	18749	235	17	323.89	Tax_Id=10116 Gene_Symbol=Cfl1 Cofilin-1
IPI00950379	54568	67334	1500	52	316.31	Tax_Id=10116 Gene_Symbol=- Uncharacterized protein
IPI00208026	38102	53069	1053	40	304.51	Tax_Id=10116 Gene_Symbol=Selenbp1 Selenium-binding protein 1
IPI00230937	20798	20902	432	13	289.39	Tax_Id=10116 Gene_Symbol=Pebp1 Phosphatidylethanolamine-binding protein 1
IPI00211989	24673	33299	615	22	271.01	Tax_Id=10116 Gene_Symbol=Khk Isoform C of Ketohexokinase
IPI00464794	33174	35295	892	28	260.35	Tax_Id=10116 Gene_Symbol=Cryz Quinone oxidoreductase
IPI00870631	17812	32566	471	19	254.1	Tax_Id=10116 Gene_Symbol=Pnp Purine nucleoside phosphorylase
IPI00230787	23428	29267	668	17	240.41	Tax_Id=10116 Gene_Symbol=Car2 Carbonic anhydrase 2
IPI00324020	30593	42982	968	25	239.65	Tax_Id=10116 Gene_Symbol=Glul Glutamine synthetase
IPI00231358	11817	15119	292	12	239.4	Tax_Id=10116 Gene_Symbol=Pfn1 Profilin-1
IPI00568369	6558	18807	214	18	232.46	Tax_Id=10116 Gene_Symbol=Dstn Destrin
IPI00369691	27510	42676	670	24	231.9	Tax_Id=10116 Gene_Symbol=Agphd1 Uncharacterized protein
IPI00231150	9290	26029	509	14	229.58	Tax_Id=10116 Gene_Symbol=Gsta1;Gsta3;Gsta2 Glutathione S-transferase (Fragment)
IPI00372498	50709	59691	1314	36	223.79	Tax_Id=10116 Gene_Symbol=Dak Bifunctional ATP-dependent dihydroxyacetone kinase/FAD-AMP lyase (cyclizing)
IPI00194550	42990	44262	1157	32	219.01	Tax_Id=10116 Gene_Symbol=Cth Cystathionine gamma-lyase
IPI00231963	15071	13239	421	12	198.16	Tax_Id=10116 Gene_Symbol=Ddt D-dopachrome decarboxylase
IPI00214373	48422	48096	1627	30	188.34	Tax_Id=10116 Gene_Symbol=Aadat Kynurenine/alpha-aminoadipate aminotransferase, mitochondrial
IPI00777683	12649	35118	278	21	187.46	Tax_Id=10116 Gene_Symbol=RGD1566085 Uncharacterized protein
IPI00231427	6458	27735	231	19	183.36	Tax_Id=10116 Gene_Symbol=Gstt1 Glutathione S-transferase theta-1
IPI00212314	26059	67868	998	48	180.71	Tax_Id=10116 Gene_Symbol=Msn Moesin
IPI00370752	23591	31024	617	23	180.27	Tax_Id=10116 Gene_Symbol=Nit2 Omega-amidase NIT2
IPI00208135	16433	27959	495	22	176.12	Tax_Id=10116 Gene_Symbol=Ocln;Tpmt Thiopurine S-methyltransferase
IPI00232010	2391	9780	85	7	175.54	Tax_Id=10116 Gene_Symbol=Gchfr GTP cyclohydrolase 1 feedback regulatory protein
IPI00949873	40290	35030	1312	24	171.18	Tax_Id=10116 Gene_Symbol=Sult1c2 Uncharacterized protein
IPI00195372	45386	50424	1381	29	168.37	Tax_Id=10116 Gene_Symbol=Eef1a1 Elongation factor 1-alpha 1
IPI00339188	31884	32846	855	21	163.34	Tax_Id=10116 Gene_Symbol=Haao 3-hydroxyanthranilate 3,4-dioxygenase
IPI00400573	29315	50225	945	27	161.51	Tax_Id=10116 Gene_Symbol=Tubb2c Tubulin beta-2C chain
IPI00475639	25345	50274	801	27	159.72	Tax_Id=10116 Gene_Symbol=Tubb2a Tubulin beta-2A chain
IPI00211216	2503	17049	96	13	155.74	Tax_Id=10116 Gene_Symbol=Eif5a Eukaryotic translation initiation factor 5A-1
IPI00339197	17106	58314	560	39	155.47	Tax_Id=10116 Gene_Symbol=Pkm2 Isoform M2 of Pyruvate kinase isozymes M1/M2
IPI00231368	12018	12008	286	10	153.35	Tax_Id=10116 Gene_Symbol=Txn1 Thioredoxin
IPI00197579	28056	50095	848	27	153.17	Tax_Id=10116 Gene_Symbol=Tubb5 Isoform 1 of Tubulin beta-5 chain
IPI00567976	37933	32742	1250	19	150.74	Tax_Id=10116 Gene_Symbol=RGD1565421 sulfotransferase K2-like
IPI00213610	12016	35717	369	21	142.5	Tax_Id=10116 Gene_Symbol=Cryl1 Lambda-crystallin homolog
IPI00211127	20071	46752	650	31	134.99	Tax_Id=10116 Gene_Symbol=Ass1 Argininosuccinate synthase
IPI00324893	15302	27925	498	22	125.37	Tax_Id=10116 Gene_Symbol=Ywhaz 14-3-3 protein zeta/delta
IPI00325189	8043	17386	223	13	118.77	Tax_Id=10116 Gene_Symbol=Nme2 Nucleoside diphosphate kinase B
IPI00208970	14350	44584	354	26	118.48	Tax_Id=10116 Gene_Symbol=Upb1 Beta-ureidopropionase
IPI00205036	14413	15446	463	13	117.38	Tax_Id=10116 Gene_Symbol=Hba2 hemoglobin alpha 2 chain
IPI00231069	2489	10021	63	8	116.93	Tax_Id=10116 Gene_Symbol=LOC100365425;Dbi Acyl-CoA-binding protein
IPI00210280	7661	29806	262	18	115.02	Tax_Id=10116 Gene_Symbol=Comt Isoform 1 of Catechol O-methyltransferase
IPI00367063	23209	55121	598	29	114.96	Tax_Id=10116 Gene_Symbol=Cndp1 Beta-Ala-His dipeptidase
IPI00287835	14475	15490	462	12	113.63	Tax_Id=10116 Gene_Symbol=Hba-a2 Hemoglobin subunit alpha-1/2
IPI00324983	2661	15557	75	9	113.63	Tax_Id=10116 Gene_Symbol=Rps17;LOC100365810 40S ribosomal protein S17
IPI00203690	42000	57345	1128	32	113.38	Tax_Id=10116 Gene_Symbol=Aldh9a1 4-trimethylaminobutyraldehyde dehydrogenase
IPI00231857	7648	26675	220	13	111.08	Tax_Id=10116 Gene_Symbol=Gamt Guanidinoacetate N-methyltransferase
IPI00188142	56635	35796	1372	16	108.98	Tax_Id=10116 Gene_Symbol=Acy3 Aspartoacylase-2
IPI00471584	59149	83571	1695	56	108.25	Tax_Id=10116 Gene_Symbol=Hsp90ab1 Heat shock protein HSP 90-beta
IPI00231929	13812	58294	465	35	105.53	Tax_Id=10116 Gene_Symbol=Pkm2 Isoform M1 of Pyruvate kinase isozymes M1/M2
IPI00565188	22435	35328	952	17	105.5	Tax_Id=10116 Gene_Symbol=RGD1559960 Sulfotransferase 1C2A-like
IPI00197711	7771	36712	278	28	104.84	Tax_Id=10116 Gene_Symbol=Ldha L-lactate dehydrogenase A chain
IPI00200998	14981	57164	479	40	103.14	Tax_Id=10116 Gene_Symbol=Pdzk1 Na(+)/H(+) exchange regulatory cofactor NHE-RF3
IPI00780332	14473	61637	480	40	101.28	Tax_Id=10116 Gene_Symbol=Pgm1 phosphoglucomutase-1
IPI00210264	7966	27936	292	17	99.9	Tax_Id=10116 Gene_Symbol=Gsto1 Glutathione S-transferase omega-1
IPI00231148	12109	38112	373	25	97.1	Tax_Id=10116 Gene_Symbol=Gpd1 Glycerol-3-phosphate dehydrogenase [NAD+], cytoplasmic
IPI00364917	23670	37390	802	20	96.6	Tax_Id=10116 Gene_Symbol=Akr1c12 aldo-keto reductase family 1, member C12
IPI00191737	35225	70682	938	49	92.59	Tax_Id=10116 Gene_Symbol=Alb Serum albumin
IPI00188359	15930	22718	371	11	91.98	Tax_Id=10116 Gene_Symbol=Abhd14b Abhydrolase domain-containing protein 14B
IPI00781133	39054	99579	1127	61	91.7	Tax_Id=10116 Gene_Symbol=Aco1 Uncharacterized protein
IPI00829505	18537	53125	570	31	84.45	Tax_Id=10116 Gene_Symbol=Lap3 Isoform 2 of Cytosol aminopeptidase
IPI00231858	8539	27593	294	16	83.79	Tax_Id=10116 Gene_Symbol=Gstt2 Glutathione S-transferase theta-2
IPI00763872	9571	24174	226	14	80.56	Tax_Id=10116 Gene_Symbol=Gstz1 RCG20683, isoform CRA_b
IPI00777061	3150	21257	95	17	79.47	Tax_Id=10116 Gene_Symbol=Fth1 Ferritin
IPI00358217	10821	21503	401	16	76.05	Tax_Id=10116 Gene_Symbol=Ggct;Ggctl1 Uncharacterized protein
IPI00765366	25045	50010	832	22	75.44	Tax_Id=10116 Gene_Symbol=Tubb4 tubulin, beta 4
IPI00949097	5501	30655	163	17	74.76	Tax_Id=10116 Gene_Symbol=Aspdh putative L-aspartate dehydrogenase
IPI00230874	21522	33716	664	24	73.79	Tax_Id=10116 Gene_Symbol=Blvra Biliverdin reductase A
IPI00339162	35916	32285	840	19	73.17	Tax_Id=10116 Gene_Symbol=RGD1563601 rCG29914-like
IPI00212014	18669	89977	565	56	71.96	Tax_Id=10116 Gene_Symbol=Vcp Transitional endoplasmic reticulum ATPase
IPI00421723	1472	12793	45	12	71.07	Tax_Id=10116 Gene_Symbol=Tbca Tubulin-specific chaperone A
IPI00210566	44375	85161	1368	57	70.44	Tax_Id=10116 Gene_Symbol=Hsp90aa1 Heat shock protein HSP 90-alpha
IPI00210032	19514	39462	597	20	69.92	Tax_Id=10116 Gene_Symbol=Pter Phosphotriesterase-related protein
IPI00196661	8045	28046	306	19	69.82	Tax_Id=10116 Gene_Symbol=Ywhaq 14-3-3 protein theta
IPI00369618	10388	46353	294	23	69.81	Tax_Id=10116 Gene_Symbol=Eif4a1 Uncharacterized protein
IPI00230859	20188	36711	648	22	67.73	Tax_Id=10116 Gene_Symbol=Akr1a1 Alcohol dehydrogenase [NADP+]
IPI00958722	11188	16790	446	9	67.73	Tax_Id=10116 Gene_Symbol=LOC100363101 sulfotransferase K2-like
IPI00212776	8117	26828	290	21	66.58	Tax_Id=10116 Gene_Symbol=Rps3 40S ribosomal protein S3
IPI00358309	2407	16821	80	15	65.94	Tax_Id=10116 Gene_Symbol=Glod5 Uncharacterized protein
IPI00194045	16731	47047	457	30	65.75	Tax_Id=10116 Gene_Symbol=Idh1 Isocitrate dehydrogenase [NADP] cytoplasmic
IPI00198717	25830	36631	801	25	62.83	Tax_Id=10116 Gene_Symbol=Mdh1 Malate dehydrogenase, cytoplasmic
IPI00189762	26087	54844	707	30	61.82	Tax_Id=10116 Gene_Symbol=Thnsl2 Threonine synthase-like 2
IPI00366218	13559	57764	366	36	59.51	Tax_Id=10116 Gene_Symbol=Cct2 T-complex protein 1 subunit beta
IPI00194404	7177	17296	203	11	59.43	Tax_Id=10116 Gene_Symbol=Nme1 Nucleoside diphosphate kinase A
IPI00231356	32249	101616	901	57	58.87	Tax_Id=10116 Gene_Symbol=Mthfd1 C-1-tetrahydrofolate synthase, cytoplasmic
IPI00565128	19950	34999	479	9	57.98	Tax_Id=10116 Gene_Symbol=- Glyceraldehyde-3-phosphate dehydrogenase
IPI00208348	11832	35114	250	18	57.24	Tax_Id=10116 Gene_Symbol=Pdxk Pyridoxal kinase
IPI00210542	6743	25550	298	17	56.79	Tax_Id=10116 Gene_Symbol=Gsta4 Glutathione S-transferase alpha-4
IPI00200898	16931	39149	542	22	56.61	Tax_Id=10116 Gene_Symbol=Slc9a3r1 Na(+)/H(+) exchange regulatory cofactor NHE-RF1
IPI00679203	6690	20793	168	12	56.41	Tax_Id=10116 Gene_Symbol=Ftl;LOC100360087 Ferritin light chain 1
IPI00337227	16141	36811	439	17	56.15	Tax_Id=10116 Gene_Symbol=Nit1 nitrilase homolog 1 isoform a
IPI00869481	2190	16036	76	15	55.82	Tax_Id=10116 Gene_Symbol=Cotl1 Coactosin-like protein
IPI00372388	9326	61179	304	41	55.4	Tax_Id=10116 Gene_Symbol=Cct3 T-complex protein 1 subunit gamma
IPI00215465	9971	20076	292	15	54.92	Tax_Id=10116 Gene_Symbol=Cryab Alpha-crystallin B chain
IPI00556987	30705	50666	777	23	52.22	Tax_Id=10116 Gene_Symbol=Hgd Homogentisate 1, 2-dioxygenase
IPI00230903	15637	34262	391	20	51.97	Tax_Id=10116 Gene_Symbol=Hnmt Histamine N-methyltransferase
IPI00200041	13104	31952	302	18	51.17	Tax_Id=10116 Gene_Symbol=Pbld Phenazine biosynthesis-like domain-containing protein
IPI00231971	4528	14766	119	9	50.41	Tax_Id=10116 Gene_Symbol=Fabp3 Fatty acid-binding protein, heart
IPI00464520	7916	27950	292	15	50.36	Tax_Id=10116 Gene_Symbol=Gsto1 Uncharacterized protein
IPI00915569	11093	23822	364	11	50.2	Tax_Id=10116 Gene_Symbol=Gstt1;Gstt3 Uncharacterized protein
IPI00191748	4814	29784	180	19	49.54	Tax_Id=10116 Gene_Symbol=Psma1 Proteasome subunit alpha type-1
IPI00364311	22401	62958	598	31	49.41	Tax_Id=10116 Gene_Symbol=Gpi Glucose-6-phosphate isomerase
IPI00190240	4459	18282	213	14	47.83	Tax_Id=10116 Gene_Symbol=LOC100363345;Rps27a Ubiquitin-40S ribosomal protein S27a
IPI00206823	3764	20834	163	15	47.44	Tax_Id=10116 Gene_Symbol=Obp3 Alpha-2u globulin
IPI00325765	19380	41105	588	16	47.01	Tax_Id=10116 Gene_Symbol=Akr7a2 Aflatoxin B1 aldehyde reductase member 2
IPI00949898	31107	71372	955	41	46.82	Tax_Id=10116 Gene_Symbol=- Uncharacterized protein
IPI00362395	15122	31971	449	17	46.26	Tax_Id=10116 Gene_Symbol=Esd S-formylglutathione hydrolase
IPI00207146	5267	16069	165	10	44.72	Tax_Id=10116 Gene_Symbol=Hbb-b1 Zero beta-1 globin
IPI00207667	11124	35747	347	19	44.31	Tax_Id=10116 Gene_Symbol=Aspa Aspartoacylase
IPI00421995	9129	27306	264	17	43.77	Tax_Id=10116 Gene_Symbol=Clic1 Chloride intracellular channel protein 1
IPI00211507	11178	45312	327	28	43.68	Tax_Id=10116 Gene_Symbol=Hpd 4-hydroxyphenylpyruvate dioxygenase
IPI00207659	829	10266	32	7	43.63	Tax_Id=10116 Gene_Symbol=Banf1 Barrier-to-autointegration factor
IPI00470254	18823	69462	715	41	43.1	Tax_Id=10116 Gene_Symbol=Ezr Ezrin
IPI00213380	6649	33505	267	18	42.64	Tax_Id=10116 Gene_Symbol=Miox Inositol oxygenase
IPI00365283	4406	30952	135	21	42.49	Tax_Id=10116 Gene_Symbol=Capzb F-actin-capping protein subunit beta
IPI00231674	6707	20645	211	13	42.36	Tax_Id=10116 Gene_Symbol=Arf3 ADP-ribosylation factor 3
IPI00196725	25975	99976	796	62	42.32	Tax_Id=10116 Gene_Symbol=Aldh1l1 Aldehyde dehydrogenase family 1 member L1
IPI00656375	36487	36176	909	13	42.28	Tax_Id=10116 Gene_Symbol=RGD1562758 glyceraldehyde-3-phosphate dehydrogenase-like
IPI00765501	5943	32730	187	17	42.23	Tax_Id=10116 Gene_Symbol=Gnpda1 RCG49489, isoform CRA_a
IPI00193854	1240	12049	51	8	41.4	Tax_Id=10116 Gene_Symbol=Pcbd1 Pterin-4-alpha-carbinolamine dehydratase
IPI00370815	9451	60121	283	40	40.5	Tax_Id=10116 Gene_Symbol=Cct8 Uncharacterized protein
IPI00211317	1004	10457	31	8	40.43	Tax_Id=10116 Gene_Symbol=Dynll2 Dynein light chain 2, cytoplasmic
IPI00400615	2782	26169	109	11	40.15	Tax_Id=10116 Gene_Symbol=Atp6v1e1 V-type proton ATPase subunit E 1
IPI00387868	20743	94795	590	51	39.54	Tax_Id=10116 Gene_Symbol=Hspa4 Heat shock 70 kDa protein 4
IPI00763565	1748	8821	124	9	39.16	Tax_Id=10116 Gene_Symbol=LOC679594;LOC682397 ubiquitin B-like
IPI00324986	7335	51074	259	29	39.06	Tax_Id=10116 Gene_Symbol=Gdi1 Rab GDP dissociation inhibitor alpha
IPI00760137	11981	38780	358	20	39.01	Tax_Id=10116 Gene_Symbol=Sord Sorbitol dehydrogenase
IPI00368053	4300	33532	142	22	38.71	Tax_Id=10116 Gene_Symbol=Glod4 Glyoxalase domain-containing protein 4
IPI00211648	13887	78913	455	41	38.05	Tax_Id=10116 Gene_Symbol=Slc3a1 Neutral and basic amino acid transport protein rBAT
IPI00373076	10351	68564	310	38	37.39	Tax_Id=10116 Gene_Symbol=Atp6v1a V-type proton ATPase catalytic subunit A
IPI00200794	10502	25931	277	12	36.6	Tax_Id=10116 Gene_Symbol=Dcxr L-xylulose reductase
IPI00365217	7332	26101	215	14	36.05	Tax_Id=10116 Gene_Symbol=Cmpk1 UMP-CMP kinase
IPI00365944	1883	17135	61	10	35.98	Tax_Id=10116 Gene_Symbol=Myl6l Myosin light polypeptide 6
IPI00200419	2899	21681	107	14	35.69	Tax_Id=10116 Gene_Symbol=Dhfr Dihydrofolate reductase
IPI00780347	3597	15400	82	6	34.89	Tax_Id=10116 Gene_Symbol=RGD1561416 Uncharacterized protein (Fragment)
IPI00201500	1833	16420	52	10	34.22	Tax_Id=10116 Gene_Symbol=Rps14 40S ribosomal protein S14
IPI00339040	1634	16399	55	9	34.22	Tax_Id=10116 Gene_Symbol=Ube2v2 Ubiquitin-conjugating enzyme E2 variant 2
IPI00471889	6888	35779	225	24	33.72	Tax_Id=10116 Gene_Symbol=Anxa5 Annexin A5
IPI00326436	51277	139002	1167	61	33.2	Tax_Id=10116 Gene_Symbol=Oplah 5-oxoprolinase
IPI00231910	16620	33137	411	17	33.02	Tax_Id=10116 Gene_Symbol=Khk Isoform A of Ketohexokinase
IPI00411230	4190	25857	124	18	32.81	Tax_Id=10116 Gene_Symbol=Gstm2 Glutathione S-transferase Mu 2
IPI00332027	8588	45404	257	21	32.44	Tax_Id=10116 Gene_Symbol=Bhmt Betaine--homocysteine S-methyltransferase 1
IPI00230848	1760	13024	41	8	32.38	Tax_Id=10116 Gene_Symbol=Mtpn Myotrophin
IPI00325146	8595	38939	222	26	32.3	Tax_Id=10116 Gene_Symbol=Anxa2 Isoform Short of Annexin A2
IPI00203766	11656	26120	294	13	31.84	Tax_Id=10116 Gene_Symbol=Msra Isoform 1 of Mitochondrial peptide methionine sulfoxide reductase
IPI00364761	5118	32749	154	20	31.36	Tax_Id=10116 Gene_Symbol=Lactb2 Beta-lactamase-like protein 2
IPI00395267	9118	70112	262	35	31.35	Tax_Id=10116 Gene_Symbol=Pck1 Phosphoenolpyruvate carboxykinase, cytosolic [GTP]
IPI00231474	1714	14944	75	9	31.33	Tax_Id=10116 Gene_Symbol=Rps15a 40S ribosomal protein S15a
IPI00373218	3193	41139	135	24	31.3	Tax_Id=10116 Gene_Symbol=Ppid Peptidyl-prolyl cis-trans isomerase D
IPI00201399	5714	36465	190	17	31.26	Tax_Id=10116 Gene_Symbol=Alad Delta-aminolevulinic acid dehydratase
IPI00196994	10936	23450	276	13	31.24	Tax_Id=10116 Gene_Symbol=Arhgdia Rho GDP-dissociation inhibitor 1
IPI00214448	14276	33704	402	13	31.15	Tax_Id=10116 Gene_Symbol=Crym Mu-crystallin homolog
IPI00364046	19617	50590	582	25	31.13	Tax_Id=10116 Gene_Symbol=Tuba1c Tubulin alpha-1C chain
IPI00213677	5929	20790	172	11	30.51	Tax_Id=10116 Gene_Symbol=Arf2 ADP-ribosylation factor 2
IPI00949815	11787	75511	396	51	30.4	Tax_Id=10116 Gene_Symbol=Anxa6 Uncharacterized protein
IPI00231677	4553	28365	245	18	30.06	Tax_Id=10116 Gene_Symbol=Ywhah 14-3-3 protein eta
IPI00421610	8811	28386	298	17	30.06	Tax_Id=10116 Gene_Symbol=Iah1 Isoamyl acetate-hydrolyzing esterase 1 homolog
IPI00421897	3980	22891	160	15	29.5	Tax_Id=10116 Gene_Symbol=Rab1 Ras-related protein Rab-1A
IPI00831745	11378	76108	393	51	29.48	Tax_Id=10116 Gene_Symbol=Anxa6 annexin A6
IPI00188304	2127	20977	140	14	29.42	Tax_Id=10116 Gene_Symbol=Glo1 Lactoylglutathione lyase
IPI00781123	12108	75362	334	41	29.24	Tax_Id=10116 Gene_Symbol=Xpnpep1 Xaa-Pro aminopeptidase 1
IPI00205906	11169	57292	291	25	29.2	Tax_Id=10116 Gene_Symbol=Dpys Dihydropyrimidinase
IPI00362927	18103	50634	549	26	29.16	Tax_Id=10116 Gene_Symbol=Tuba4a Tubulin alpha-4A chain
IPI00764535	2308	34484	98	21	28.8	Tax_Id=10116 Gene_Symbol=Arpc2 Actin-related protein 2/3 complex subunit 2
IPI00201699	5749	22110	175	12	28.72	Tax_Id=10116 Gene_Symbol=Rhoa Transforming protein RhoA
IPI00337168	9281	58576	277	31	28.55	Tax_Id=10116 Gene_Symbol=Cct4 T-complex protein 1 subunit delta
IPI00214456	6676	40450	190	21	28.46	Tax_Id=10116 Gene_Symbol=Adk Adenosine kinase
IPI00231783	11656	36874	334	18	27.7	Tax_Id=10116 Gene_Symbol=Ldhb L-lactate dehydrogenase B chain
IPI00421513	11271	46628	318	22	27.53	Tax_Id=10116 Gene_Symbol=Got1 Aspartate aminotransferase, cytoplasmic
IPI00193595	9872	46688	289	24	27.31	Tax_Id=10116 Gene_Symbol=Eif4a2 Uncharacterized protein
IPI00205745	5058	22507	148	15	26.87	Tax_Id=10116 Gene_Symbol=Prdx5 Isoform Mitochondrial of Peroxiredoxin-5, mitochondrial
IPI00230835	5763	28456	272	18	26.8	Tax_Id=10116 Gene_Symbol=Ywhag 14-3-3 protein gamma
IPI00231350	641	11918	29	9	26.22	Tax_Id=10116 Gene_Symbol=Pvalb Parvalbumin alpha
IPI00870255	11707	60160	338	29	26.11	Tax_Id=10116 Gene_Symbol=Pgm3 Uncharacterized protein
IPI00215564	3681	23774	133	15	25.97	Tax_Id=10116 Gene_Symbol=Rab7a Ras-related protein Rab-7a
IPI00207980	1819	14970	56	9	25.35	Tax_Id=10116 Gene_Symbol=Rpl23 60S ribosomal protein L23
IPI00470301	4330	59955	176	32	25.01	Tax_Id=10116 Gene_Symbol=Cct5 T-complex protein 1 subunit epsilon
IPI00202283	4376	43075	143	25	24.85	Tax_Id=10116 Gene_Symbol=Psmd13 26S proteasome non-ATPase regulatory subunit 13
IPI00196794	3291	24140	112	15	24.81	Tax_Id=10116 Gene_Symbol=Rab14 Ras-related protein Rab-14
IPI00214582	2206	22113	96	11	24.8	Tax_Id=10116 Gene_Symbol=LOC497813;Rps7 40S ribosomal protein S7
IPI00559098	1499	16076	59	12	24.77	Tax_Id=10116 Gene_Symbol=Rps19 40S ribosomal protein S19
IPI00212270	719	8094	18	5	24.65	Tax_Id=10116 Gene_Symbol=Gng12 guanine nucleotide binding protein (G protein), gamma 12
IPI00208917	10741	59225	307	27	24.55	Tax_Id=10116 Gene_Symbol=Aldh7a1 Alpha-aminoadipic semialdehyde dehydrogenase
IPI00392676	3473	22194	89	10	24.4	Tax_Id=10116 Gene_Symbol=Blvrb Uncharacterized protein
IPI00202725	1072	9236	36	5	23.78	Tax_Id=10116 Gene_Symbol=LOC100363012;Rps21 40S ribosomal protein S21
IPI00360667	33169	33481	943	15	23.77	Tax_Id=10116 Gene_Symbol=RGD1562392 sulfotransferase 1C2-like
IPI00389496	10887	35667	267	7	23.59	Tax_Id=10116 Gene_Symbol=- Glyceraldehyde-3-phosphate dehydrogenase
IPI00957440	6859	30707	162	13	23.12	Tax_Id=10116 Gene_Symbol=RGD1561416 hydroxypyruvate isomerase homolog
IPI00213463	19019	105306	474	64	23.09	Tax_Id=10116 Gene_Symbol=Actn4 Alpha-actinin-4
IPI00948363	5851	28788	160	17	23	Tax_Id=10116 Gene_Symbol=Psme1 Uncharacterized protein
IPI00360340	3238	60622	136	36	22.82	Tax_Id=10116 Gene_Symbol=Ehd1 EH domain-containing protein 1
IPI00869599	28156	80120	743	36	22.77	Tax_Id=10116 Gene_Symbol=Acss2 Uncharacterized protein
IPI00390823	908	8270	34	6	22.73	Tax_Id=10116 Gene_Symbol=Rpl38;LOC685963;LOC690468;LOC682793 60S ribosomal protein L38
IPI00208249	4564	28843	132	17	22.72	Tax_Id=10116 Gene_Symbol=Clic4 Chloride intracellular channel protein 4
IPI00421451	2080	16549	88	12	22.72	Tax_Id=10116 Gene_Symbol=Rps16 40S ribosomal protein S16
IPI00361411	10647	19651	259	7	22.62	Tax_Id=10116 Gene_Symbol=RGD1564338 rCG25777-like
IPI00327335	6757	35041	271	19	22.6	Tax_Id=10116 Gene_Symbol=Sult1b1 Sulfotransferase family cytosolic 1B member 1
IPI00369419	2776	18681	109	13	22.51	Tax_Id=10116 Gene_Symbol=- Uncharacterized protein (Fragment)
IPI00214394	16034	55841	440	32	22.35	Tax_Id=10116 Gene_Symbol=Csad Cysteine sulfinic acid decarboxylase
IPI00817078	3913	19752	109	11	22.22	Tax_Id=10116 Gene_Symbol=- Proteasome subunit alpha type
IPI00339012	2290	24987	81	12	22.08	Tax_Id=10116 Gene_Symbol=Rpl10a 60S ribosomal protein L10a
IPI00558582	4781	37354	167	17	22.07	Tax_Id=10116 Gene_Symbol=RGD1564865 20-alpha-hydroxysteroid dehydrogenase-like
IPI00201953	4425	38465	132	19	21.94	Tax_Id=10116 Gene_Symbol=Acmsd 2-amino-3-carboxymuconate-6-semialdehyde decarboxylase
IPI00214152	5981	29163	185	12	21.9	Tax_Id=10116 Gene_Symbol=Hagh Isoform 2 of Hydroxyacylglutathione hydrolase, mitochondrial
IPI00202549	11806	62504	368	34	21.81	Tax_Id=10116 Gene_Symbol=Pklr Isoform R-type of Pyruvate kinase isozymes R/L
IPI00230837	6094	28151	269	14	21.81	Tax_Id=10116 Gene_Symbol=Ywhab Isoform Long of 14-3-3 protein beta/alpha
IPI00231134	9271	35511	271	19	21.71	Tax_Id=10116 Gene_Symbol=Gnb2l1 Guanine nucleotide-binding protein subunit beta-2-like 1
IPI00230907	4564	12640	145	6	21.53	Tax_Id=10116 Gene_Symbol=Mif Macrophage migration inhibitory factor
IPI00189991	7155	44030	235	20	21.37	Tax_Id=10116 Gene_Symbol=Mat2a S-adenosylmethionine synthase isoform type-2
IPI00557049	34545	38823	888	11	21.34	Tax_Id=10116 Gene_Symbol=- Enolase (Fragment)
IPI00188804	1875	11685	47	9	21.28	Tax_Id=10116 Gene_Symbol=Rplp2 60S acidic ribosomal protein P2
IPI00200601	4143	32628	122	17	21.22	Tax_Id=10116 Gene_Symbol=Txnl1 Thioredoxin-like protein 1
IPI00557167	2457	18021	59	11	21.12	Tax_Id=10116 Gene_Symbol=- Uncharacterized protein
IPI00362160	15591	50842	498	17	20.71	Tax_Id=10116 Gene_Symbol=Tubb3 Tubulin beta-3 chain
IPI00192301	3552	22472	154	14	20.43	Tax_Id=10116 Gene_Symbol=Gpx1 Glutathione peroxidase 1
IPI00475474	4028	29807	148	17	20.4	Tax_Id=10116 Gene_Symbol=Rps4x;LOC100362640;LOC100364620 40S ribosomal protein S4, X isoform
IPI00362105	4920	46053	166	22	20	Tax_Id=10116 Gene_Symbol=Psmc6;LOC100365869 proteasome (prosome, macropain) 26S subunit, ATPase, 6
IPI00421364	14501	76067	414	31	19.94	Tax_Id=10116 Gene_Symbol=Shmt1 Serine hydroxymethyltransferase
IPI00231346	1378	12947	50	8	19.91	Tax_Id=10116 Gene_Symbol=Rpl30;LOC100362027;LOC100364549 60S ribosomal protein L30
IPI00947956	11983	19382	399	7	19.84	Tax_Id=10116 Gene_Symbol=- Glyceraldehyde-3-phosphate dehydrogenase (Fragment)
IPI00331919	9226	40943	302	21	19.65	Tax_Id=10116 Gene_Symbol=Psat1 Phosphoserine aminotransferase
IPI00387641	19616	37746	613	16	19.65	Tax_Id=10116 Gene_Symbol=Akr1c13 Uncharacterized protein
IPI00206224	6221	57546	195	34	19.19	Tax_Id=10116 Gene_Symbol=Dars Aspartyl-tRNA synthetase, cytoplasmic
IPI00421600	4282	48943	132	34	19.06	Tax_Id=10116 Gene_Symbol=Psmc2 26S protease regulatory subunit 7
IPI00197344	2438	33820	83	18	18.92	Tax_Id=10116 Gene_Symbol=Mgll Monoglyceride lipase
IPI00373432	5729	34951	164	17	18.88	Tax_Id=10116 Gene_Symbol=Aimp1 Uncharacterized protein
IPI00201325	1934	14368	66	8	18.84	Tax_Id=10116 Gene_Symbol=Txndc17 Uncharacterized protein
IPI00201561	3607	21941	133	10	18.73	Tax_Id=10116 Gene_Symbol=Prdx2 Peroxiredoxin-2
IPI00208326	1706	19887	71	11	18.53	Tax_Id=10116 Gene_Symbol=Eef1e1 Uncharacterized protein
IPI00421625	1969	19883	54	10	18.53	Tax_Id=10116 Gene_Symbol=Myl12b Myosin regulatory light chain 12B
IPI00214889	6489	23235	154	11	18.41	Tax_Id=10116 Gene_Symbol=Psmb3 Proteasome subunit beta type-3
IPI00188058	1862	17708	72	11	18.29	Tax_Id=10116 Gene_Symbol=LOC100360679;Rps18 40S ribosomal protein S18
IPI01016350	10015	64545	295	27	17.77	Tax_Id=10116 Gene_Symbol=Me1 NADP-dependent malic enzyme
IPI00213587	3575	45768	123	26	17.67	Tax_Id=10116 Gene_Symbol=Psmc5 26S protease regulatory subunit 8
IPI00231693	4391	30154	171	18	17.66	Tax_Id=10116 Gene_Symbol=Rps3a 40S ribosomal protein S3a
IPI00231360	1502	15788	44	8	17.62	Tax_Id=10116 Gene_Symbol=Rpl27 60S ribosomal protein L27
IPI00889339	3269	30351	134	21	17.46	Tax_Id=10116 Gene_Symbol=Rpl7 Uncharacterized protein
IPI00214052	6132	28227	189	14	17.24	Tax_Id=10116 Gene_Symbol=Cmbl Carboxymethylenebutenolidase homolog
IPI00471540	8405	40473	266	18	17.23	Tax_Id=10116 Gene_Symbol=Bhmt2 Betaine--homocysteine S-methyltransferase 2
IPI00421626	1901	22635	108	16	17.13	Tax_Id=10116 Gene_Symbol=Rps9 40S ribosomal protein S9
IPI00231968	5190	36213	147	22	17.02	Tax_Id=10116 Gene_Symbol=Anxa4 Uncharacterized protein
IPI00200391	4432	36156	118	15	17.02	Tax_Id=10116 Gene_Symbol=Ppp2ca Serine/threonine-protein phosphatase 2A catalytic subunit alpha isoform
IPI00470288	6716	42983	179	17	16.99	Tax_Id=10116 Gene_Symbol=Ckb Creatine kinase B-type
IPI00951316	8247	40699	269	20	16.95	Tax_Id=10116 Gene_Symbol=Psat1 Phosphoserine aminotransferase
IPI00230915	2963	25044	84	10	16.74	Tax_Id=10116 Gene_Symbol=Rpl10 60S ribosomal protein L10
IPI00364286	7147	60133	224	34	16.71	Tax_Id=10116 Gene_Symbol=Cct7 Uncharacterized protein
IPI00190559	1465	17170	62	11	16.65	Tax_Id=10116 Gene_Symbol=Ube2n Ubiquitin-conjugating enzyme E2 N
IPI00189989	5984	28510	145	10	16.65	Tax_Id=10116 Gene_Symbol=Spr Sepiapterin reductase
IPI00231965	4136	20631	155	13	16.55	Tax_Id=10116 Gene_Symbol=Arf5 ADP-ribosylation factor 5
IPI00231193	4753	29831	164	9	16.33	Tax_Id=10116 Gene_Symbol=Klk1 kallikrein-1
IPI00870605	714	19604	30	12	16.22	Tax_Id=10116 Gene_Symbol=Nat13 Nat13 protein
IPI00196808	1498	15126	45	8	16.16	Tax_Id=10116 Gene_Symbol=LOC688684;LOC100363713 Uncharacterized protein
IPI00230914	3171	34665	122	16	16.03	Tax_Id=10116 Gene_Symbol=Rpl5 60S ribosomal protein L5
IPI00209042	2510	33495	77	17	15.98	Tax_Id=10116 Gene_Symbol=Bpnt1 3'(2'),5'-bisphosphate nucleotidase 1
IPI00393333	6036	64681	202	34	15.84	Tax_Id=10116 Gene_Symbol=Atic Bifunctional purine biosynthesis protein PURH
IPI00363949	3406	30148	103	18	15.81	Tax_Id=10116 Gene_Symbol=Rpl7a 60S ribosomal protein L7a
IPI00207252	19637	34845	621	16	15.73	Tax_Id=10116 Gene_Symbol=Asrgl1 L-asparaginase
IPI00199305	9077	56857	231	25	15.69	Tax_Id=10116 Gene_Symbol=Atp6v1b2 V-type proton ATPase subunit B, brain isoform
IPI00201528	5078	36059	131	18	15.65	Tax_Id=10116 Gene_Symbol=Tsta3 GDP-L-fucose synthase
IPI00914178	3902	34958	106	15	15.59	Tax_Id=10116 Gene_Symbol=Fahd2a Fumarylacetoacetate hydrolase domain-containing protein 2
IPI00568693	11770	60608	304	27	15.45	Tax_Id=10116 Gene_Symbol=Gk Uncharacterized protein
IPI00203391	3858	47807	150	27	15.45	Tax_Id=10116 Gene_Symbol=Paics Multifunctional protein ADE2
IPI00903436	10551	53715	303	23	15.39	Tax_Id=10116 Gene_Symbol=LOC100363662;Pgd;LOC100360180 6-phosphogluconate dehydrogenase, decarboxylating
IPI00371243	8315	31619	209	12	15.39	Tax_Id=10116 Gene_Symbol=Qprt Nicotinate-nucleotide pyrophosphorylase [carboxylating]
IPI00191142	3371	18904	113	9	15.34	Tax_Id=10116 Gene_Symbol=LOC100364787;LOC100363439;Rps10 40S ribosomal protein S10
IPI00781221	3677	37490	153	20	15.3	Tax_Id=10116 Gene_Symbol=- L-lactate dehydrogenase (Fragment)
IPI00231789	16484	86425	396	35	15.28	Tax_Id=10116 Gene_Symbol=Mme Neprilysin
IPI00230830	3881	36371	128	23	15.24	Tax_Id=10116 Gene_Symbol=Eif2s1 Eukaryotic translation initiation factor 2 subunit 1
IPI00189463	4899	45854	146	28	15.14	Tax_Id=10116 Gene_Symbol=Psmd6 Uncharacterized protein
IPI00203214	18025	96192	541	47	15.08	Tax_Id=10116 Gene_Symbol=Eef2 Elongation factor 2
IPI00189813	11562	42366	411	15	15.07	Tax_Id=10116 Gene_Symbol=Acta1 Actin, alpha skeletal muscle
IPI00947869	36943	40274	845	10	14.82	Tax_Id=10116 Gene_Symbol=- Enolase (Fragment)
IPI00421528	4676	49803	154	24	14.71	Tax_Id=10116 Gene_Symbol=Psmc3 Uncharacterized protein
IPI00882532	6903	34518	162	14	14.68	Tax_Id=10116 Gene_Symbol=Afmid arylformamidase
IPI00360056	10896	38097	294	14	14.67	Tax_Id=10116 Gene_Symbol=Galm Aldose 1-epimerase
IPI00231611	5171	54714	136	21	14.58	Tax_Id=10116 Gene_Symbol=Fh1 Isoform Mitochondrial of Fumarate hydratase, mitochondrial
IPI00370009	4961	60764	179	32	14.53	Tax_Id=10116 Gene_Symbol=Psmd3 Uncharacterized protein
IPI00332042	9099	54994	257	26	14.41	Tax_Id=10116 Gene_Symbol=Aldh1a1 Retinal dehydrogenase 1
IPI00231966	3818	20498	125	11	14.3	Tax_Id=10116 Gene_Symbol=Arf4 ADP-ribosylation factor 4
IPI00190462	4008	36123	108	14	14.25	Tax_Id=10116 Gene_Symbol=Ppp2cb Serine/threonine-protein phosphatase 2A catalytic subunit beta isoform
IPI00325599	6231	51745	151	24	14.14	Tax_Id=10116 Gene_Symbol=Asl Argininosuccinate lyase
IPI00211897	4660	25388	274	11	14.12	Tax_Id=10116 Gene_Symbol=Gsta1;Gsta3;Gsta2 Glutathione S-transferase alpha-5
IPI00191749	3191	26690	103	11	14.08	Tax_Id=10116 Gene_Symbol=Psmb1 Proteasome subunit beta type-1
IPI00191501	7588	27838	185	14	14.05	Tax_Id=10116 Gene_Symbol=Psma6 Proteasome subunit alpha type-6
IPI00776558	20284	193666	573	84	13.97	Tax_Id=10116 Gene_Symbol=Cltc Uncharacterized protein
IPI00679202	6553	78512	220	41	13.92	Tax_Id=10116 Gene_Symbol=Tf Isoform 1 of Serotransferrin
IPI00209916	5736	55727	167	26	13.85	Tax_Id=10116 Gene_Symbol=LOC362855 tRNA-splicing ligase RtcB homolog
IPI00364304	9612	55684	249	21	13.85	Tax_Id=10116 Gene_Symbol=Pepd Xaa-Pro dipeptidase
IPI00366014	2360	17212	85	11	13.75	Tax_Id=10116 Gene_Symbol=LOC100364569;Rps13;LOC684988 40S ribosomal protein S13
IPI00368449	2047	28033	89	17	13.74	Tax_Id=10116 Gene_Symbol=Pmm2 Uncharacterized protein
IPI00213013	4011	63158	150	35	13.72	Tax_Id=10116 Gene_Symbol=Stip1 Stress-induced-phosphoprotein 1
IPI00560210	1838	18466	58	9	13.72	Tax_Id=10116 Gene_Symbol=Ube2v1 Uncharacterized protein (Fragment)
IPI00188665	7824	76503	243	40	13.71	Tax_Id=10116 Gene_Symbol=Rars Arginyl-tRNA synthetase, cytoplasmic
IPI00200847	6538	60835	193	29	13.66	Tax_Id=10116 Gene_Symbol=Tcp1 T-complex protein 1 subunit alpha
IPI00763657	4816	34318	126	14	13.54	Tax_Id=10116 Gene_Symbol=- Uncharacterized protein (Fragment)
IPI00197713	1211	18590	47	11	13.5	Tax_Id=10116 Gene_Symbol=Rps11 40S ribosomal protein S11
IPI00363828	4485	47734	145	21	13.49	Tax_Id=10116 Gene_Symbol=Actr3 Uncharacterized protein
IPI00363395	1183	21013	43	12	13.48	Tax_Id=10116 Gene_Symbol=Rap1b Ras-related protein Rap-1b
IPI00560533	3862	24690	128	11	13.46	Tax_Id=10116 Gene_Symbol=Hprt1 Hypoxanthine-guanine phosphoribosyltransferase
IPI00200147	7734	34365	200	18	13.42	Tax_Id=10116 Gene_Symbol=Rplp0 60S acidic ribosomal protein P0
IPI00206664	3098	18596	71	10	13.28	Tax_Id=10116 Gene_Symbol=Acp1 Isoform 1 of Low molecular weight phosphotyrosine protein phosphatase
IPI00209848	2756	11303	74	7	13.25	Tax_Id=10116 Gene_Symbol=Cstb Cystatin-B
IPI00195673	10697	50483	373	14	13.23	Tax_Id=10116 Gene_Symbol=Tubb6 Uncharacterized protein
IPI00231046	5239	29764	158	15	13.16	Tax_Id=10116 Gene_Symbol=Psma4 Proteasome subunit alpha type-4
IPI00231245	5722	39633	186	22	13.1	Tax_Id=10116 Gene_Symbol=Hao2 Hydroxyacid oxidase 2
IPI00914292	1403	21150	53	9	13.1	Tax_Id=10116 Gene_Symbol=Gnpnat1 glucosamine 6-phosphate N-acetyltransferase
IPI00564409	1949	19940	52	9	13.08	Tax_Id=10116 Gene_Symbol=RGD1309537 Myosin regulatory light chain RLC-A
IPI00363847	1168	16367	31	8	13.03	Tax_Id=10116 Gene_Symbol=Arpc5 Actin-related protein 2/3 complex subunit 5
IPI00900498	2621	38511	86	15	12.99	Tax_Id=10116 Gene_Symbol=Ptgr2 Isoform 1 of Prostaglandin reductase 2
IPI00214299	10203	62157	290	28	12.85	Tax_Id=10116 Gene_Symbol=Cbs Isoform I of Cystathionine beta-synthase
IPI00196202	545	8967	15	6	12.81	Tax_Id=10116 Gene_Symbol=Nedd8 NEDD8
IPI00767591	9269	36314	238	17	12.75	Tax_Id=10116 Gene_Symbol=Grhpr RCG54768, isoform CRA_a
IPI00209113	13632	227566	356	111	12.71	Tax_Id=10116 Gene_Symbol=Myh9 Myosin-9
IPI00207299	6117	61269	169	22	12.65	Tax_Id=10116 Gene_Symbol=Aspg 60 kDa lysophospholipase
IPI00361460	4948	52630	145	23	12.62	Tax_Id=10116 Gene_Symbol=Ttc38 Uncharacterized protein
IPI00763182	1421	11553	24	5	12.59	Tax_Id=10116 Gene_Symbol=- Uncharacterized protein
IPI00199980	1019	30250	49	12	12.51	Tax_Id=10116 Gene_Symbol=Psmb7 Proteasome subunit beta type-7
IPI00958162	3457	21645	97	9	12.38	Tax_Id=10116 Gene_Symbol=LOC100363143 betaine--homocysteine S-methyltransferase 1-like
IPI00765842	3123	54385	110	27	12.28	Tax_Id=10116 Gene_Symbol=Psmd11 Uncharacterized protein
IPI00212258	998	14173	32	7	12.19	Tax_Id=10116 Gene_Symbol=Phpt1 phosphohistidine phosphatase 1
IPI00188584	3482	23069	124	11	12.11	Tax_Id=10116 Gene_Symbol=Psmb2 Proteasome subunit beta type-2
IPI00886474	2416	23063	69	11	12.11	Tax_Id=10116 Gene_Symbol=Rps5 Uncharacterized protein
IPI00201592	5658	29524	182	10	11.98	Tax_Id=10116 Gene_Symbol=Klk7;Klk1c7 Glandular kallikrein-7, submandibular/renal
IPI00199482	3103	25708	80	14	11.94	Tax_Id=10116 Gene_Symbol=Gstm4 Uncharacterized protein
IPI00231955	1038	16827	33	8	11.92	Tax_Id=10116 Gene_Symbol=Calm2;Calm3;Calm1 Calmodulin
IPI00211970	2496	27068	97	13	11.86	Tax_Id=10116 Gene_Symbol=LOC100362709;Psme2;LOC100364216 Proteasome activator complex subunit 2
IPI00230942	3186	25835	91	17	11.8	Tax_Id=10116 Gene_Symbol=Gstm7 Glutathione S-transferase Yb-3
IPI00231692	667	17029	37	3	11.72	Tax_Id=10116 Gene_Symbol=Rps15 40S ribosomal protein S15
IPI00189925	2199	33627	70	18	11.69	Tax_Id=10116 Gene_Symbol=Napa Alpha-soluble NSF attachment protein
IPI00231757	3952	26024	115	13	11.67	Tax_Id=10116 Gene_Symbol=Psma2 Proteasome subunit alpha type-2
IPI00358238	2393	23412	64	9	11.66	Tax_Id=10116 Gene_Symbol=Pgpep1 Pyroglutamyl-peptidase 1
IPI00362452	27382	36271	746	11	11.6	Tax_Id=10116 Gene_Symbol=RGD1564958 glyceraldehyde-3-phosphate dehydrogenase-like
IPI00362469	6766	31144	137	13	11.57	Tax_Id=10116 Gene_Symbol=Pgls 6-phosphogluconolactonase
IPI00230862	22133	109779	551	42	11.5	Tax_Id=10116 Gene_Symbol=Anpep Aminopeptidase N
IPI00779473	4103	42871	117	23	11.5	Tax_Id=10116 Gene_Symbol=Serpinb1a Leukocyte elastase inhibitor A
IPI00869998	4380	28738	128	12	11.44	Tax_Id=10116 Gene_Symbol=Psmb5 Proteasome subunit beta type-5
IPI00191114	4504	22364	146	9	11.42	Tax_Id=10116 Gene_Symbol=Rhoc Uncharacterized protein
IPI00231434	1194	11972	25	5	11.42	Tax_Id=10116 Gene_Symbol=Fkbp1a Peptidyl-prolyl cis-trans isomerase FKBP1A
IPI00195156	10530	83386	254	34	11.27	Tax_Id=10116 Gene_Symbol=Dpp3 Dipeptidyl peptidase 3
IPI00371054	1250	29019	62	18	11.21	Tax_Id=10116 Gene_Symbol=Sbds Ribosome maturation protein SBDS
IPI00231608	212	6900	11	3	11.21	Tax_Id=10116 Gene_Symbol=Rps29 40S ribosomal protein S29
IPI00358845	3318	30257	115	12	11.17	Tax_Id=10116 Gene_Symbol=Prosc Uncharacterized protein
IPI00555171	2059	22550	67	12	11.13	Tax_Id=10116 Gene_Symbol=Tagln2 Transgelin-2
IPI00464620	1590	26486	50	12	11.03	Tax_Id=10116 Gene_Symbol=Nqo2 Ribosyldihydronicotinamide dehydrogenase [quinone]
IPI00191502	3626	26545	113	11	11.03	Tax_Id=10116 Gene_Symbol=Psma5 Proteasome subunit alpha type-5
IPI00370681	3856	33118	131	12	11.02	Tax_Id=10116 Gene_Symbol=Capza2 F-actin-capping protein subunit alpha-2
IPI00362072	5009	44990	142	15	10.95	Tax_Id=10116 Gene_Symbol=Actr2 Actin-related protein 2
IPI00400601	840	18723	37	9	10.92	Tax_Id=10116 Gene_Symbol=LOC100360604 Uncharacterized protein
IPI00362720	6196	88557	198	43	10.82	Tax_Id=10116 Gene_Symbol=Qars RCG25149, isoform CRA_a
IPI00950089	6147	49188	144	22	10.78	Tax_Id=10116 Gene_Symbol=Gsr Uncharacterized protein (Fragment)
IPI00869978	9219	28059	271	11	10.78	Tax_Id=10116 Gene_Symbol=Bdh2 3-hydroxybutyrate dehydrogenase type 2
IPI00371270	3541	43971	120	23	10.74	Tax_Id=10116 Gene_Symbol=Pa2g4 Uncharacterized protein
IPI00211733	3915	49325	120	25	10.72	Tax_Id=10116 Gene_Symbol=Psmc1 26S protease regulatory subunit 4
IPI00411232	8251	52075	242	15	10.64	Tax_Id=10116 Gene_Symbol=Ccbl1 Isoform 1 of Kynurenine--oxoglutarate transaminase 1, mitochondrial
IPI00210884	2646	45581	79	21	10.53	Tax_Id=10116 Gene_Symbol=Dnaja1 DnaJ homolog subfamily A member 1
IPI00207947	5527	69729	169	33	10.47	Tax_Id=10116 Gene_Symbol=Lta4h Uncharacterized protein
IPI00952436	2892	56346	103	24	10.47	Tax_Id=10116 Gene_Symbol=Atp6v1h Vacuolar ATPase subunit H, isoform CRA_a
IPI00199600	1177	13816	26	6	10.43	Tax_Id=10116 Gene_Symbol=Atp6v1g1 Uncharacterized protein
IPI00422085	780	9797	27	6	10.41	Tax_Id=10116 Gene_Symbol=Rps27 40S ribosomal protein S27
IPI00207355	19944	69884	503	31	10.38	Tax_Id=10116 Gene_Symbol=Hspa2 Heat shock-related 70 kDa protein 2
IPI00231539	5250	28552	152	15	10.35	Tax_Id=10116 Gene_Symbol=Psma7 Proteasome subunit alpha type
IPI00370654	4432	29989	129	13	10.26	Tax_Id=10116 Gene_Symbol=Inmt Uncharacterized protein
IPI00476178	3084	28629	115	11	10.25	Tax_Id=10116 Gene_Symbol=Psma3l;Psma3 Proteasome subunit alpha type-3
IPI00210381	3956	24588	149	12	10.21	Tax_Id=10116 Gene_Symbol=Rab11b Ras-related protein Rab-11B
IPI00470317	6312	50371	204	23	10.11	Tax_Id=10116 Gene_Symbol=Eef1g Elongation factor 1-gamma
IPI00555187	6595	51899	194	20	10.01	Tax_Id=10116 Gene_Symbol=Cap1 Adenylyl cyclase-associated protein 1
IPI00370456	8537	100922	235	46	9.96	Tax_Id=10116 Gene_Symbol=Psmd2 26S proteasome non-ATPase regulatory subunit 2
IPI00373289	3232	57619	130	29	9.9	Tax_Id=10116 Gene_Symbol=Arcn1 Coatomer subunit delta
IPI00212603	2348	30507	69	14	9.79	Tax_Id=10116 Gene_Symbol=Pnpo Pyridoxine-5'-phosphate oxidase
IPI00421357	15973	171578	469	78	9.74	Tax_Id=10116 Gene_Symbol=Eprs Uncharacterized protein
IPI00373144	2263	47049	89	25	9.71	Tax_Id=10116 Gene_Symbol=Snx5 Sorting nexin-5
IPI00464780	6262	47042	137	15	9.71	Tax_Id=10116 Gene_Symbol=Scrn2 Secernin-2
IPI00564015	24320	34780	653	10	9.7	Tax_Id=10116 Gene_Symbol=- Uncharacterized protein (Fragment)
IPI00199688	2198	41648	88	19	9.69	Tax_Id=10116 Gene_Symbol=Mapk1 Mitogen-activated protein kinase 1
IPI00201616	1681	21094	126	10	9.63	Tax_Id=10116 Gene_Symbol=LOC259245 Uncharacterized protein
IPI00195803	7279	55542	188	26	9.62	Tax_Id=10116 Gene_Symbol=Ugdh UDP-glucose 6-dehydrogenase
IPI00454559	7663	63875	224	24	9.59	Tax_Id=10116 Gene_Symbol=Txnrd1 Uncharacterized protein
IPI00231609	5158	33582	186	15	9.51	Tax_Id=10116 Gene_Symbol=- 60S ribosomal protein L6
IPI00367653	1062	19909	53	12	9.45	Tax_Id=10116 Gene_Symbol=Snx12 sorting nexin 12
IPI00198978	3511	53302	100	23	9.38	Tax_Id=10116 Gene_Symbol=Psmd12 Uncharacterized protein
IPI00187747	1158	21316	43	12	9.38	Tax_Id=10116 Gene_Symbol=Rap1a Ras-related protein Rap-1A
IPI00212658	3204	38048	99	13	9.33	Tax_Id=10116 Gene_Symbol=Gnb2 Guanine nucleotide-binding protein G(I)/G(S)/G(T) subunit beta-2
IPI00371141	10034	60397	246	21	9.31	Tax_Id=10116 Gene_Symbol=Xylb Xylulose kinase
IPI00358844	408	17219	26	12	9.3	Tax_Id=10116 Gene_Symbol=- Uncharacterized protein
IPI00365423	4986	66079	142	24	9.28	Tax_Id=10116 Gene_Symbol=Ppp2r1a Uncharacterized protein
IPI00364976	3097	27067	78	9	9.2	Tax_Id=10116 Gene_Symbol=Eif6 Eukaryotic translation initiation factor 6
IPI00231139	6720	71912	220	30	9.18	Tax_Id=10116 Gene_Symbol=Tkt transketolase
IPI00200552	341	17267	25	12	9.16	Tax_Id=10116 Gene_Symbol=Rpl26 60S ribosomal protein L26
IPI00400575	1606	21505	52	11	9.15	Tax_Id=10116 Gene_Symbol=Adi1 1,2-dihydroxy-3-keto-5-methylthiopentene dioxygenase
IPI00391161	1027	25791	123	11	9.14	Tax_Id=10116 Gene_Symbol=LOC501110 Glutathione S-transferase A6
IPI00211777	4527	79191	156	39	9.12	Tax_Id=10116 Gene_Symbol=Thop1 Thimet oligopeptidase
IPI00213457	2324	44044	94	22	9.1	Tax_Id=10116 Gene_Symbol=Atp6v1c1 V-type proton ATPase subunit C 1
IPI00471803	3161	35581	86	14	9.1	Tax_Id=10116 Gene_Symbol=Cpped1 Calcineurin-like phosphoesterase domain-containing protein 1
IPI00373541	17130	35577	457	8	9.1	Tax_Id=10116 Gene_Symbol=RGD1560797 glyceraldehyde-3-phosphate dehydrogenase-like
IPI00231202	5006	24475	134	10	9.07	Tax_Id=10116 Gene_Symbol=Rps8 40S ribosomal protein S8
IPI00203317	4826	58274	163	26	9.04	Tax_Id=10116 Gene_Symbol=Cyp4a2 Cytochrome P450 4A2
IPI00392390	3753	31497	153	15	9.02	Tax_Id=10116 Gene_Symbol=Rps2 40S ribosomal protein S2
IPI00203532	9958	82415	297	30	9.01	Tax_Id=10116 Gene_Symbol=Apeh Acylamino-acid-releasing enzyme
IPI00215107	8739	32917	253	13	9	Tax_Id=10116 Gene_Symbol=Rpsa 40S ribosomal protein SA
IPI00210012	452	13219	23	7	8.99	Tax_Id=10116 Gene_Symbol=Tceb2 Transcription elongation factor B polypeptide 2
IPI00362070	6448	57159	179	26	8.92	Tax_Id=10116 Gene_Symbol=Ugp2 UDP-glucose pyrophosphorylase 2, isoform CRA_b
IPI00192486	3866	28834	92	13	8.9	Tax_Id=10116 Gene_Symbol=Rps6 40S ribosomal protein S6
IPI00959348	6810	51653	158	22	8.87	Tax_Id=10116 Gene_Symbol=Rnh1 Ribonuclease inhibitor
IPI00369216	2822	34639	87	16	8.84	Tax_Id=10116 Gene_Symbol=Nmral1 Uncharacterized protein
IPI00950543	846	16229	25	7	8.76	Tax_Id=10116 Gene_Symbol=Arpc5 Actin-related protein 2/3 complex subunit 5
IPI00203523	1683	17684	54	10	8.74	Tax_Id=10116 Gene_Symbol=Rpl23a 60S ribosomal protein L23a
IPI00201137	2336	34860	86	17	8.7	Tax_Id=10116 Gene_Symbol=Cope Coatomer protein complex, subunit epsilon (Predicted), isoform CRA_a
IPI00203255	1239	21948	42	9	8.7	Tax_Id=10116 Gene_Symbol=Pdcd6 programmed cell death protein 6
IPI00231749	1677	32115	64	18	8.64	Tax_Id=10116 Gene_Symbol=Pitpna Phosphatidylinositol transfer protein alpha isoform
IPI00923130	1785	20627	52	9	8.6	Tax_Id=10116 Gene_Symbol=Vps29 Isoform 1 of Vacuolar protein sorting-associated protein 29
IPI00202570	2200	23692	61	9	8.49	Tax_Id=10116 Gene_Symbol=Rab2a Ras-related protein Rab-2A
IPI00368246	652	9169	20	4	8.46	Tax_Id=10116 Gene_Symbol=Ufm1 Ubiquitin-fold modifier 1
IPI00201617	528	20923	59	10	8.38	Tax_Id=10116 Gene_Symbol=Obp3;LOC259244 Uncharacterized protein
IPI00569815	37450	38336	929	9	8.38	Tax_Id=10116 Gene_Symbol=RGD1565238 glyceraldehyde-3-phosphate dehydrogenase-like, partial
IPI00475561	2002	18006	55	6	8.36	Tax_Id=10116 Gene_Symbol=Rpl12;LOC685320 60S ribosomal protein L12
IPI00215208	2022	28235	69	9	8.33	Tax_Id=10116 Gene_Symbol=Rpl8;LOC100360117 60S ribosomal protein L8
IPI00372700	8558	103963	278	42	8.31	Tax_Id=10116 Gene_Symbol=Npepps puromycin-sensitive aminopeptidase
IPI00372606	2598	19505	74	9	8.26	Tax_Id=10116 Gene_Symbol=Sat2 Uncharacterized protein
IPI00208306	1549	19564	51	8	8.26	Tax_Id=10116 Gene_Symbol=Tpt1 Translationally-controlled tumor protein
IPI00370844	7256	70745	254	33	8.24	Tax_Id=10116 Gene_Symbol=Pls1 Uncharacterized protein
IPI00560893	918	16691	44	8	8.22	Tax_Id=10116 Gene_Symbol=RGD1562402 Uncharacterized protein
IPI00361820	2273	22507	74	11	8.19	Tax_Id=10116 Gene_Symbol=Ube2k Uncharacterized protein
IPI00210158	2409	47493	84	22	8.17	Tax_Id=10116 Gene_Symbol=Psmc4 26S protease regulatory subunit 6B
IPI00208422	16254	88774	519	35	8.12	Tax_Id=10116 Gene_Symbol=Dpp4 Dipeptidyl peptidase 4
IPI00193349	2781	46546	86	21	7.97	Tax_Id=10116 Gene_Symbol=Cops4 COP9 signalosome complex subunit 4
IPI00231615	3122	39147	88	18	7.93	Tax_Id=10116 Gene_Symbol=Anxa1 Annexin A1
IPI00767837	11162	97141	314	42	7.92	Tax_Id=10116 Gene_Symbol=Pdcd6ip Programmed cell death 6-interacting protein
IPI00212821	1708	34763	91	18	7.92	Tax_Id=10116 Gene_Symbol=Akr1e2 1,5-anhydro-D-fructose reductase
IPI00365106	8673	57214	200	22	7.87	Tax_Id=10116 Gene_Symbol=Atp6v1b1 Uncharacterized protein
IPI00568389	3192	26018	77	10	7.81	Tax_Id=10116 Gene_Symbol=- LOC500183 protein
IPI00214434	3468	24492	136	11	7.77	Tax_Id=10116 Gene_Symbol=Rab11a Ras-related protein Rab-11A
IPI00958096	986	24560	41	10	7.77	Tax_Id=10116 Gene_Symbol=LOC100360950 GF20391-like isoform 1
IPI00195619	800	17090	32	9	7.73	Tax_Id=10116 Gene_Symbol=Nudt2 Bis(5'-nucleosyl)-tetraphosphatase [asymmetrical]
IPI00470302	3725	47135	107	18	7.7	Tax_Id=10116 Gene_Symbol=Mpi Mannose-6-phosphate isomerase
IPI00210351	2349	21684	57	10	7.68	Tax_Id=10116 Gene_Symbol=Ak1 Adenylate kinase isoenzyme 1
IPI00210946	1495	21611	60	8	7.68	Tax_Id=10116 Gene_Symbol=Rpl17 60S ribosomal protein L17
IPI00372259	1346	29217	78	15	7.67	Tax_Id=10116 Gene_Symbol=Tpm3 Isoform 1 of Tropomyosin alpha-3 chain
IPI00206015	779	12636	20	5	7.64	Tax_Id=10116 Gene_Symbol=Tceb1 Transcription elongation factor B polypeptide 1
IPI00766018	1890	36837	77	15	7.6	Tax_Id=10116 Gene_Symbol=Eif3i Eukaryotic translation initiation factor 3 subunit I
IPI00208286	2760	26278	76	11	7.58	Tax_Id=10116 Gene_Symbol=Uchl3-ps1;Uchl3 Ubiquitin carboxyl-terminal hydrolase isozyme L3
IPI00193605	443	14247	21	6	7.58	Tax_Id=10116 Gene_Symbol=Pfdn1 Uncharacterized protein
IPI00195516	3311	52060	119	24	7.57	Tax_Id=10116 Gene_Symbol=Hpx Hemopexin
IPI00480842	877	18808	46	10	7.57	Tax_Id=10116 Gene_Symbol=Snx3 Sorting nexin-3
IPI00454539	21342	46079	604	13	7.54	Tax_Id=10116 Gene_Symbol=Acy1 Aminoacylase-1B
IPI00480766	1863	41538	55	13	7.54	Tax_Id=10116 Gene_Symbol=Acat3 Acetyl-CoA acetyltransferase, cytosolic
IPI00230921	472	11182	18	3	7.54	Tax_Id=10116 Gene_Symbol=S100a10 Protein S100-A10
IPI00191505	4488	29437	108	7	7.53	Tax_Id=10116 Gene_Symbol=Psmb4 Proteasome subunit beta type-4
IPI00394050	325	8187	41	5	7.47	Tax_Id=10116 Gene_Symbol=LOC680353 Uncharacterized protein
IPI00203318	3157	58537	127	26	7.45	Tax_Id=10116 Gene_Symbol=Cyp4a3 Cytochrome P450 4A14
IPI00207486	1206	14311	41	8	7.45	Tax_Id=10116 Gene_Symbol=- Uncharacterized protein
IPI00568787	5469	40348	151	16	7.42	Tax_Id=10116 Gene_Symbol=Adh5 Alcohol dehydrogenase class-3
IPI00886430	1950	21952	68	10	7.42	Tax_Id=10116 Gene_Symbol=Sri LOC683667 protein
IPI00213579	7772	139688	282	60	7.4	Tax_Id=10116 Gene_Symbol=Tpp2 Tripeptidyl-peptidase 2
IPI00568511	3028	23500	69	8	7.4	Tax_Id=10116 Gene_Symbol=Dusp3 dual specificity phosphatase 3
IPI00365868	1455	11305	41	7	7.38	Tax_Id=10116 Gene_Symbol=Acyp1 acylphosphatase-1
IPI00372372	1909	52714	78	22	7.34	Tax_Id=10116 Gene_Symbol=Serpinc1 Uncharacterized protein
IPI00365851	1908	28291	48	12	7.28	Tax_Id=10116 Gene_Symbol=Atp6v1d Uncharacterized protein
IPI00200845	1781	42143	66	17	7.27	Tax_Id=10116 Gene_Symbol=Arpc1a Actin-related protein 2/3 complex subunit 1A
IPI00215349	6579	66824	190	29	7.26	Tax_Id=10116 Gene_Symbol=Wdr1 WD repeat-containing protein 1
IPI00364474	3224	22255	102	11	7.25	Tax_Id=10116 Gene_Symbol=Itpa Uncharacterized protein
IPI00369635	11967	68672	456	28	7.18	Tax_Id=10116 Gene_Symbol=Rdx Radixin
IPI00768299	1295	20750	45	8	7.17	Tax_Id=10116 Gene_Symbol=Arpc3 Actin related protein 2/3 complex, subunit 3 (Predicted), isoform CRA_b
IPI00358306	1037	20765	37	8	7.17	Tax_Id=10116 Gene_Symbol=Mcts1 Malignant T cell-amplified sequence 1
IPI00914294	1588	36278	59	20	7.14	Tax_Id=10116 Gene_Symbol=Anxa13 annexin A13
IPI00231298	2645	47210	72	20	7.13	Tax_Id=10116 Gene_Symbol=Pafah1b1 Platelet-activating factor acetylhydrolase IB subunit alpha
IPI00188686	2296	25516	69	10	7.08	Tax_Id=10116 Gene_Symbol=LOC100364558;LOC100360846 proteasome subunit beta type 6-like
IPI00958203	850	20863	36	9	7.08	Tax_Id=10116 Gene_Symbol=Vps25 Vacuolar protein-sorting-associated protein 25
IPI00192257	1565	21004	65	10	6.99	Tax_Id=10116 Gene_Symbol=Rpl18a 60S ribosomal protein L18a
IPI00202512	4389	47569	160	17	6.98	Tax_Id=10116 Gene_Symbol=Rpl4 60S ribosomal protein L4
IPI00205128	354	17894	18	9	6.98	Tax_Id=10116 Gene_Symbol=Ubl4 Ubiquitin-like protein 4A
IPI00551563	1073	14794	33	8	6.95	Tax_Id=10116 Gene_Symbol=LOC100360057 Uncharacterized protein
IPI00231445	2298	24245	76	9	6.93	Tax_Id=10116 Gene_Symbol=Rpl15 60S ribosomal protein L15
IPI00363180	4472	80824	131	32	6.91	Tax_Id=10116 Gene_Symbol=Gbe1 1,4-alpha-glucan-branching enzyme
IPI00766463	3818	38365	124	17	6.9	Tax_Id=10116 Gene_Symbol=LOC681996 RCG20659, isoform CRA_b
IPI00366398	2479	52587	83	21	6.88	Tax_Id=10116 Gene_Symbol=Eif3e Eukaryotic translation initiation factor 3 subunit E
IPI00395285	2609	46392	95	16	6.86	Tax_Id=10116 Gene_Symbol=Rpl3 60S ribosomal protein L3
IPI00390317	7266	141103	271	59	6.85	Tax_Id=10116 Gene_Symbol=Tpp2 Uncharacterized protein
IPI00363565	2682	68597	111	27	6.83	Tax_Id=10116 Gene_Symbol=Kars Lysyl-tRNA synthetase
IPI00208602	1725	21153	50	9	6.83	Tax_Id=10116 Gene_Symbol=Rbbp9 Putative hydrolase RBBP9
IPI00361693	4313	40294	127	17	6.78	Tax_Id=10116 Gene_Symbol=Twf1 Twinfilin-1
IPI00366735	3538	38726	119	17	6.76	Tax_Id=10116 Gene_Symbol=Gpd1l Uncharacterized protein
IPI00358510	606	16564	22	7	6.76	Tax_Id=10116 Gene_Symbol=Eif1ax Uncharacterized protein
IPI00202379	3942	66294	135	30	6.63	Tax_Id=10116 Gene_Symbol=Farsb Uncharacterized protein
IPI00368708	3093	24750	85	10	6.59	Tax_Id=10116 Gene_Symbol=Fahd1 Fumarylacetoacetate hydrolase domain-containing protein 1
IPI00562220	1594	20028	72	7	6.56	Tax_Id=10116 Gene_Symbol=LOC100361240;LOC100360905 ribosomal protein S10-like
IPI00209289	5593	113391	153	43	6.53	Tax_Id=10116 Gene_Symbol=Dpyd Dihydropyrimidine dehydrogenase [NADP+]
IPI00213205	564	21604	30	8	6.52	Tax_Id=10116 Gene_Symbol=Arl8a Uncharacterized protein
IPI00231648	3019	32928	87	10	6.5	Tax_Id=10116 Gene_Symbol=Gnmt Glycine N-methyltransferase
IPI00958846	2997	26544	75	9	6.49	Tax_Id=10116 Gene_Symbol=LOC683399 Igk protein-like isoform 2
IPI00230865	1082	16897	32	7	6.47	Tax_Id=10116 Gene_Symbol=Gmfb Glia maturation factor beta
IPI00366397	7879	102772	218	38	6.44	Tax_Id=10116 Gene_Symbol=Mars methionyl-tRNA synthetase
IPI00195798	5274	81659	147	33	6.44	Tax_Id=10116 Gene_Symbol=Prep Prolyl endopeptidase
IPI00371462	4808	31478	148	13	6.42	Tax_Id=10116 Gene_Symbol=Otub1 Ubiquitin thioesterase OTUB1
IPI00915560	2032	33206	58	15	6.4	Tax_Id=10116 Gene_Symbol=Ppa1 inorganic pyrophosphatase
IPI00208098	1884	29953	53	11	6.39	Tax_Id=10116 Gene_Symbol=Gpx4 Phospholipid hydroperoxide glutathione peroxidase, nuclear
IPI00213335	13153	121376	475	37	6.35	Tax_Id=10116 Gene_Symbol=Slc12a1 Uncharacterized protein
IPI00197605	1001	23505	36	9	6.35	Tax_Id=10116 Gene_Symbol=Snap23 Synaptosomal-associated protein 23
IPI00559332	2069	30123	76	13	6.34	Tax_Id=10116 Gene_Symbol=RGD1562409 Uncharacterized protein
IPI00199865	2898	57798	90	23	6.33	Tax_Id=10116 Gene_Symbol=Farsa Phenylalanyl-tRNA synthetase alpha chain
IPI00194312	1932	44792	74	18	6.31	Tax_Id=10116 Gene_Symbol=Ola1 Obg-like ATPase 1
IPI00214654	1724	15413	37	5	6.31	Tax_Id=10116 Gene_Symbol=Rps24 Isoform 1 of 40S ribosomal protein S24
IPI00214584	1315	40019	59	16	6.26	Tax_Id=10116 Gene_Symbol=Cab39 Uncharacterized protein
IPI00359022	745	20460	31	8	6.25	Tax_Id=10116 Gene_Symbol=Trappc3 Trafficking protein particle complex subunit 3
IPI00231198	616	7291	14	3	6.19	Tax_Id=10116 Gene_Symbol=Fxyd2 Isoform 2 of Sodium/potassium-transporting ATPase subunit gamma
IPI00339109	1110	15609	45	7	6.12	Tax_Id=10116 Gene_Symbol=LOC100360573;LOC100363860 40S ribosomal protein S12
IPI00372748	5285	50453	155	15	6.1	Tax_Id=10116 Gene_Symbol=Adss Adenylosuccinate synthetase
IPI00231228	2316	20615	68	8	6.1	Tax_Id=10116 Gene_Symbol=Arl3 ADP-ribosylation factor-like protein 3
IPI00331931	2375	44091	73	17	6.04	Tax_Id=10116 Gene_Symbol=Pafah2 Platelet-activating factor acetylhydrolase 2, cytoplasmic
IPI00763387	856	17433	37	8	6.03	Tax_Id=10116 Gene_Symbol=- Uncharacterized protein
IPI00387709	1042	12459	36	5	6.02	Tax_Id=10116 Gene_Symbol=LOC100361060 60S ribosomal protein L36
IPI00949107	6550	109510	220	41	5.97	Tax_Id=10116 Gene_Symbol=Srprb Cc1-8
IPI00211812	9122	108083	259	39	5.95	Tax_Id=10116 Gene_Symbol=Copb1 Coatomer subunit beta
IPI00949424	8005	106585	212	39	5.93	Tax_Id=10116 Gene_Symbol=Psmd1 Uncharacterized protein (Fragment)
IPI00207333	1139	25961	44	12	5.92	Tax_Id=10116 Gene_Symbol=Pafah1b3 Platelet-activating factor acetylhydrolase IB subunit gamma
IPI00568931	19164	36075	453	6	5.91	Tax_Id=10116 Gene_Symbol=- Glyceraldehyde-3-phosphate dehydrogenase (Fragment)
IPI00358059	6707	53092	157	20	5.87	Tax_Id=10116 Gene_Symbol=Dnpep Uncharacterized protein
IPI00231639	1448	26068	61	12	5.87	Tax_Id=10116 Gene_Symbol=Gstm1 Glutathione S-transferase Mu 1
IPI00372004	561	17688	26	7	5.86	Tax_Id=10116 Gene_Symbol=Btf3 Uncharacterized protein
IPI00565217	4076	65070	142	26	5.84	Tax_Id=10116 Gene_Symbol=Nars Uncharacterized protein
IPI00555185	2118	22755	94	10	5.84	Tax_Id=10116 Gene_Symbol=Rab10 RAB10, member RAS oncogene family, isoform CRA_a
IPI00372458	7383	139926	225	58	5.79	Tax_Id=10116 Gene_Symbol=Copa Copa protein
IPI00212655	2561	38151	80	14	5.77	Tax_Id=10116 Gene_Symbol=Gnb1 Guanine nucleotide-binding protein G(I)/G(S)/G(T) subunit beta-1
IPI00777312	2431	22940	59	10	5.72	Tax_Id=10116 Gene_Symbol=RGD1307155 Isoform 1 of UPF0585 protein C16orf13 homolog
IPI00212512	7702	106707	209	39	5.71	Tax_Id=10116 Gene_Symbol=Psmd1 26S proteasome non-ATPase regulatory subunit 1
IPI00215294	2468	30011	102	13	5.65	Tax_Id=10116 Gene_Symbol=Ddah2 N(G),N(G)-dimethylarginine dimethylaminohydrolase 2
IPI00288140	2784	35190	71	14	5.63	Tax_Id=10116 Gene_Symbol=Prps2 Ribose-phosphate pyrophosphokinase 2
IPI00363563	4364	107522	133	39	5.61	Tax_Id=10116 Gene_Symbol=Aars Alanyl-tRNA synthetase, cytoplasmic
IPI00950965	3191	19761	86	8	5.6	Tax_Id=10116 Gene_Symbol=Aprt Adenine phosphoribosyltransferase
IPI00210965	838	12901	26	6	5.59	Tax_Id=10116 Gene_Symbol=Rps27l ribosomal protein S27-like
IPI00567393	1353	31833	45	11	5.58	Tax_Id=10116 Gene_Symbol=Mtap Uncharacterized protein
IPI00203502	1005	14640	36	5	5.55	Tax_Id=10116 Gene_Symbol=Nutf2 Nuclear transport factor 2
IPI00782438	4907	109836	136	39	5.54	Tax_Id=10116 Gene_Symbol=Dpyd Uncharacterized protein (Fragment)
IPI00948766	1196	19903	26	8	5.53	Tax_Id=10116 Gene_Symbol=Myh9 Uncharacterized protein
IPI00192458	4563	84013	171	32	5.52	Tax_Id=10116 Gene_Symbol=Rps6ka3 ribosomal protein S6 kinase alpha-3
IPI00231637	2169	59794	95	22	5.51	Tax_Id=10116 Gene_Symbol=G6pd Glucose-6-phosphate 1-dehydrogenase
IPI00188111	4635	58437	144	24	5.45	Tax_Id=10116 Gene_Symbol=Cct6a Uncharacterized protein
IPI00851130	2086	51439	64	22	5.45	Tax_Id=10116 Gene_Symbol=Gda Uncharacterized protein
IPI00326667	5907	46212	173	16	5.45	Tax_Id=10116 Gene_Symbol=Acot1 Acyl-coenzyme A thioesterase 1
IPI00189098	3500	35705	113	10	5.44	Tax_Id=10116 Gene_Symbol=Aimp2 Aminoacyl tRNA synthase complex-interacting multifunctional protein 2
IPI00422092	1890	21835	72	9	5.39	Tax_Id=10116 Gene_Symbol=Rac1 Ras-related C3 botulinum toxin substrate 1
IPI00471608	4048	102573	133	43	5.38	Tax_Id=10116 Gene_Symbol=Snd1 Staphylococcal nuclease domain-containing protein 1
IPI00191761	2129	23639	80	8	5.38	Tax_Id=10116 Gene_Symbol=Rab5c Uncharacterized protein
IPI00366535	1333	37783	57	16	5.36	Tax_Id=10116 Gene_Symbol=Cops5 Uncharacterized protein
IPI00870306	1041	18435	27	6	5.35	Tax_Id=10116 Gene_Symbol=Pin1 Uncharacterized protein
IPI00359978	941	7893	23	4	5.35	Tax_Id=10116 Gene_Symbol=Rps28 40S ribosomal protein S28
IPI00951891	5885	104743	233	40	5.33	Tax_Id=10116 Gene_Symbol=Ap1b1 Uncharacterized protein
IPI00204162	3169	50143	96	17	5.33	Tax_Id=10116 Gene_Symbol=Renbp N-acylglucosamine 2-epimerase
IPI00515778	1624	21994	63	9	5.33	Tax_Id=10116 Gene_Symbol=Rpl9;LOC100360449;LOC100362838;LOC100364388;LOC100364457 60S ribosomal protein L9
IPI00950601	7998	36032	233	7	5.33	Tax_Id=10116 Gene_Symbol=- Glyceraldehyde-3-phosphate dehydrogenase
IPI00370486	757	11482	24	5	5.32	Tax_Id=10116 Gene_Symbol=LOC682411 Ig lambda-2 chain C region
IPI00231381	4525	96081	132	39	5.31	Tax_Id=10116 Gene_Symbol=Mvp Major vault protein
IPI00231953	5308	103342	172	36	5.29	Tax_Id=10116 Gene_Symbol=Copb2 Coatomer subunit beta'
IPI00193171	548	16753	27	8	5.29	Tax_Id=10116 Gene_Symbol=Npc2 Uncharacterized protein
IPI00231595	1892	30984	67	11	5.27	Tax_Id=10116 Gene_Symbol=Nqo1 NAD(P)H dehydrogenase [quinone] 1
IPI00568223	2572	48697	77	19	5.26	Tax_Id=10116 Gene_Symbol=Ap1m1 AP-1 complex subunit mu-1
IPI00768104	7855	162257	219	68	5.25	Tax_Id=10116 Gene_Symbol=Eea1 early endosome antigen 1
IPI00366422	1952	29316	49	7	5.23	Tax_Id=10116 Gene_Symbol=Pycrl Pyrroline-5-carboxylate reductase 3
IPI00198291	648	13362	23	6	5.22	Tax_Id=10116 Gene_Symbol=Atp6v1f V-type proton ATPase subunit F
IPI00213366	1193	13283	46	4	5.22	Tax_Id=10116 Gene_Symbol=LOC100363770;LOC100361854 Uncharacterized protein
IPI00565421	1857	34782	55	15	5.19	Tax_Id=10116 Gene_Symbol=Tomm34 Mitochondrial import receptor subunit TOM34
IPI00372125	2158	34726	67	10	5.19	Tax_Id=10116 Gene_Symbol=Psmd14 RCG26455, isoform CRA_b
IPI00212186	521	13482	20	5	5.13	Tax_Id=10116 Gene_Symbol=RGD1562259 ribosomal protein S20-like
IPI00394419	955	22418	35	10	5.12	Tax_Id=10116 Gene_Symbol=Chp Calcium-binding protein p22
IPI00190179	3231	97877	109	37	5.11	Tax_Id=10116 Gene_Symbol=Pygl Glycogen phosphorylase, liver form
IPI00191521	3344	52892	84	20	5.11	Tax_Id=10116 Gene_Symbol=Kynu Kynureninase
IPI00206254	13839	61913	380	18	5.11	Tax_Id=10116 Gene_Symbol=Ggt1 Gamma-glutamyltranspeptidase 1
IPI00196684	3743	45797	113	18	5.1	Tax_Id=10116 Gene_Symbol=Prkar2a cAMP-dependent protein kinase type II-alpha regulatory subunit
IPI00563873	998	17057	32	7	5.08	Tax_Id=10116 Gene_Symbol=Arpc5l;Arpc5l-ps1 Isoform 1 of Actin-related protein 2/3 complex subunit 5-like protein
IPI00364585	3131	38717	80	18	5.07	Tax_Id=10116 Gene_Symbol=Strap Serine-threonine kinase receptor-associated protein
IPI00870489	5470	58609	175	22	5.06	Tax_Id=10116 Gene_Symbol=Snx2 sorting nexin 2
IPI00777934	13978	64107	432	14	5.04	Tax_Id=10116 Gene_Symbol=- Uncharacterized protein (Fragment)
IPI00365212	2199	35325	54	13	5.02	Tax_Id=10116 Gene_Symbol=Prps1 Ribose-phosphate pyrophosphokinase 1
IPI00958962	1070	29904	47	11	5.02	Tax_Id=10116 Gene_Symbol=Hist2h4;Hist1h4b;Hist1h4m histone cluster 1, H4m
IPI00212796	3541	24579	114	9	4.98	Tax_Id=10116 Gene_Symbol=Ran GTP-binding nuclear protein Ran
IPI00198021	14047	73752	493	20	4.97	Tax_Id=10116 Gene_Symbol=Umod Uromodulin
IPI00392830	12907	77410	497	21	4.96	Tax_Id=10116 Gene_Symbol=- Uncharacterized protein (Fragment)
IPI00327398	7042	108440	223	35	4.95	Tax_Id=10116 Gene_Symbol=Enpep Isoform 1 of Glutamyl aminopeptidase
IPI00231925	2106	41043	71	16	4.94	Tax_Id=10116 Gene_Symbol=Gnai2 Guanine nucleotide-binding protein G(i) subunit alpha-2
IPI00196630	2061	33758	71	14	4.94	Tax_Id=10116 Gene_Symbol=Nat1 Arylamine N-acetyltransferase 1
IPI00766649	1240	28267	40	10	4.93	Tax_Id=10116 Gene_Symbol=RGD1304704 Uncharacterized protein
IPI00372829	1923	42946	59	14	4.92	Tax_Id=10116 Gene_Symbol=Eif3m eukaryotic translation initiation factor 3, subunit M
IPI00211893	1244	33881	57	12	4.91	Tax_Id=10116 Gene_Symbol=Crk Isoform Crk-II of Adapter molecule crk
IPI00366436	2842	66896	89	26	4.89	Tax_Id=10116 Gene_Symbol=Eif3s6ip Eukaryotic translation initiation factor 3, subunit 6 interacting protein
IPI00198191	1579	26639	58	10	4.87	Tax_Id=10116 Gene_Symbol=Cacybp Calcyclin-binding protein
IPI00476899	3502	24831	89	7	4.84	Tax_Id=10116 Gene_Symbol=Eef1b2 Uncharacterized protein
IPI00368347	15842	118910	378	35	4.83	Tax_Id=10116 Gene_Symbol=Uba1 Ubiquitin-like modifier-activating enzyme 1
IPI00362757	3330	93115	119	32	4.83	Tax_Id=10116 Gene_Symbol=Vil1 Villin 1
IPI00187707	803	23052	32	9	4.82	Tax_Id=10116 Gene_Symbol=Ppic Peptidyl-prolyl cis-trans isomerase
IPI00561885	1137	41622	54	15	4.8	Tax_Id=10116 Gene_Symbol=Vps26a Vacuolar protein sorting 26 (Yeast), isoform CRA_e
IPI00198232	3201	84248	109	35	4.79	Tax_Id=10116 Gene_Symbol=Tars Uncharacterized protein
IPI00781730	4668	80567	151	28	4.78	Tax_Id=10116 Gene_Symbol=Dnm1l Isoform 6 of Dynamin-1-like protein
IPI00471679	654	15781	28	8	4.78	Tax_Id=10116 Gene_Symbol=Rpl28 Uncharacterized protein
IPI00324047	1798	25034	50	7	4.76	Tax_Id=10116 Gene_Symbol=Lypla1 Acyl-protein thioesterase 1
IPI00214246	923	25133	34	7	4.76	Tax_Id=10116 Gene_Symbol=Lypla2 Acyl-protein thioesterase 2
IPI00197900	3308	28863	92	10	4.74	Tax_Id=10116 Gene_Symbol=Eef1d Translation elongation factor 1-delta subunit
IPI00372659	1137	28809	32	10	4.74	Tax_Id=10116 Gene_Symbol=Dhrs11 Putative uncharacterized protein RGD1307935
IPI00231954	3507	86635	93	29	4.73	Tax_Id=10116 Gene_Symbol=Pfkp 6-phosphofructokinase type C
IPI00208038	1310	40051	49	15	4.73	Tax_Id=10116 Gene_Symbol=Eif3h Eukaryotic translation initiation factor 3 subunit H
IPI00560978	4586	38211	145	8	4.73	Tax_Id=10116 Gene_Symbol=- Uncharacterized protein (Fragment)
IPI00367409	4699	38460	112	14	4.68	Tax_Id=10116 Gene_Symbol=RGD1305721 Uncharacterized protein
IPI00285606	1077	21587	42	11	4.68	Tax_Id=10116 Gene_Symbol=Cdc42 Isoform 1 of Cell division control protein 42 homolog
IPI00952004	3986	104009	157	37	4.67	Tax_Id=10116 Gene_Symbol=Ap2a2 Uncharacterized protein
IPI00476498	282	10294	14	5	4.67	Tax_Id=10116 Gene_Symbol=RGD1565363 Uncharacterized protein
IPI00198369	4381	59122	142	21	4.65	Tax_Id=10116 Gene_Symbol=Snx1 Sorting nexin-1
IPI00230939	2086	17882	66	6	4.64	Tax_Id=10116 Gene_Symbol=Rpl24 60S ribosomal protein L24
IPI00361216	1805	55615	56	19	4.61	Tax_Id=10116 Gene_Symbol=Adsl Uncharacterized protein
IPI00231651	2843	21804	64	10	4.59	Tax_Id=10116 Gene_Symbol=Basp1 Uncharacterized protein
IPI00191587	816	21753	36	8	4.59	Tax_Id=10116 Gene_Symbol=Arl8b ADP-ribosylation factor-like protein 8B
IPI00201548	1690	16124	50	6	4.59	Tax_Id=10116 Gene_Symbol=Carhsp1 Calcium-regulated heat stable protein 1
IPI00212741	5756	86083	148	28	4.57	Tax_Id=10116 Gene_Symbol=Pfkl 6-phosphofructokinase, liver type
IPI00364328	2386	29391	106	9	4.56	Tax_Id=10116 Gene_Symbol=Klk1c4 Uncharacterized protein
IPI00959660	2626	27497	126	9	4.55	Tax_Id=10116 Gene_Symbol=LOC100363782 RAB1B, member RAS oncogene family-like
IPI00231553	1496	54320	58	17	4.52	Tax_Id=10116 Gene_Symbol=Atxn10 Ataxin-10
IPI00763198	2282	42805	87	14	4.52	Tax_Id=10116 Gene_Symbol=Serpinb8 Uncharacterized protein
IPI00196789	2208	23824	93	9	4.5	Tax_Id=10116 Gene_Symbol=Rab8a Ras-related protein Rab-8A
IPI00365613	1834	46893	78	19	4.48	Tax_Id=10116 Gene_Symbol=Snx6 Uncharacterized protein
IPI00555314	3040	83414	119	30	4.46	Tax_Id=10116 Gene_Symbol=Ddx1 ATP-dependent RNA helicase DDX1
IPI00204532	2980	52716	83	20	4.46	Tax_Id=10116 Gene_Symbol=Usp14 Ubiquitin carboxyl-terminal hydrolase
IPI00464455	2258	37458	69	13	4.46	Tax_Id=10116 Gene_Symbol=Nagk N-acetyl-D-glucosamine kinase
IPI00193568	4691	83681	151	28	4.42	Tax_Id=10116 Gene_Symbol=Dnm1l Isoform 4 of Dynamin-1-like protein
IPI00471901	3937	105020	154	37	4.41	Tax_Id=10116 Gene_Symbol=Ap2a2 Uncharacterized protein
IPI00231419	1986	53045	74	18	4.4	Tax_Id=10116 Gene_Symbol=Blmh bleomycin hydrolase
IPI00206172	1593	43395	59	15	4.4	Tax_Id=10116 Gene_Symbol=Mapk3 Isoform 1 of Mitogen-activated protein kinase 3
IPI00231705	1420	18382	46	7	4.37	Tax_Id=10116 Gene_Symbol=Acp1 Isoform 2 of Low molecular weight phosphotyrosine protein phosphatase
IPI00364262	3498	82482	134	27	4.35	Tax_Id=10116 Gene_Symbol=Gars glycyl-tRNA synthetase
IPI00758435	1106	32124	46	14	4.34	Tax_Id=10116 Gene_Symbol=Casp6 Uncharacterized protein
IPI00362014	13106	271671	305	92	4.31	Tax_Id=10116 Gene_Symbol=Tln1 talin-1
IPI00205990	2158	57507	79	20	4.31	Tax_Id=10116 Gene_Symbol=Ppp5c Serine/threonine-protein phosphatase 5
IPI00193049	1323	34169	45	12	4.3	Tax_Id=10116 Gene_Symbol=Sult1a1 Sulfotransferase 1A1
IPI00203732	1303	16627	33	6	4.29	Tax_Id=10116 Gene_Symbol=Pfdn2 Prefoldin subunit 2
IPI00206152	646	16606	23	5	4.29	Tax_Id=10116 Gene_Symbol=Eif1a Eukaryotic translation initiation factor 1A
IPI00326305	7876	114293	222	38	4.28	Tax_Id=10116 Gene_Symbol=Atp1a1 Sodium/potassium-transporting ATPase subunit alpha-1
IPI00193584	3823	73372	119	26	4.27	Tax_Id=10116 Gene_Symbol=Rnpep Aminopeptidase B
IPI00563746	12959	34266	315	9	4.27	Tax_Id=10116 Gene_Symbol=- Glyceraldehyde-3-phosphate dehydrogenase
IPI00471835	5063	97327	167	35	4.23	Tax_Id=10116 Gene_Symbol=Hsph1 Heat shock protein 105 kDa
IPI00555303	784	24683	30	8	4.23	Tax_Id=10116 Gene_Symbol=Pcmt1 Protein-L-isoaspartate(D-aspartate) O-methyltransferase
IPI00324019	2822	46278	97	16	4.22	Tax_Id=10116 Gene_Symbol=Serpina1 Alpha-1-antiproteinase
IPI00196316	922	12930	21	6	4.21	Tax_Id=10116 Gene_Symbol=Eif1b Uncharacterized protein
IPI00476885	2075	54326	86	21	4.2	Tax_Id=10116 Gene_Symbol=Ddx19a zinc responsive protein ZD10B
IPI00364621	5258	54468	186	18	4.17	Tax_Id=10116 Gene_Symbol=Anxa11 Uncharacterized protein
IPI00369350	988	18831	39	7	4.17	Tax_Id=10116 Gene_Symbol=Skp1 S-phase kinase-associated protein 1
IPI00196751	9572	70427	254	24	4.16	Tax_Id=10116 Gene_Symbol=Hspa1b;Hspa1a Heat shock 70 kDa protein 1A/1B
IPI00782125	926	12987	71	4	4.14	Tax_Id=10116 Gene_Symbol=- Uncharacterized protein
IPI00199609	3814	118376	127	48	4.13	Tax_Id=10116 Gene_Symbol=Ide Insulin-degrading enzyme
IPI00363619	949	18949	28	7	4.12	Tax_Id=10116 Gene_Symbol=Ap1s1 adaptor protein complex AP-1, sigma 1
IPI00207657	6207	96631	210	33	4.11	Tax_Id=10116 Gene_Symbol=Usp5 Ubiquitin carboxyl-terminal hydrolase
IPI00869675	1498	33060	56	11	4.08	Tax_Id=10116 Gene_Symbol=Capza1 F-actin-capping protein subunit alpha-1
IPI00215012	3667	79254	120	26	4.06	Tax_Id=10116 Gene_Symbol=Nhlrc2 Uncharacterized protein
IPI00209789	905	25220	39	9	4.05	Tax_Id=10116 Gene_Symbol=Fkbp3 peptidyl-prolyl cis-trans isomerase FKBP3
IPI00214665	3509	121616	116	42	4.04	Tax_Id=10116 Gene_Symbol=Acly ATP-citrate synthase isoform 1
IPI00194524	2032	41239	77	14	4.04	Tax_Id=10116 Gene_Symbol=Prpsap2 Phosphoribosyl pyrophosphate synthase-associated protein 2
IPI00782070	2421	43276	74	13	4.04	Tax_Id=10116 Gene_Symbol=Serpinb6a Uncharacterized protein
IPI00364701	2143	39434	77	15	4.02	Tax_Id=10116 Gene_Symbol=RGD1311345 hypothetical protein LOC361201
IPI00204499	2129	51617	76	20	4	Tax_Id=10116 Gene_Symbol=Eif2s3x Eukaryotic translation initiation factor 2 subunit 3
IPI00563925	2925	51605	109	15	4	Tax_Id=10116 Gene_Symbol=Ppm1b Uncharacterized protein
IPI00364573	1870	33446	63	14	4	Tax_Id=10116 Gene_Symbol=Gba3 cytosolic beta-glucosidase
IPI00191354	905	33357	72	13	4	Tax_Id=10116 Gene_Symbol=Tpm3 Uncharacterized protein
IPI00421469	826	23278	30	6	4	Tax_Id=10116 Gene_Symbol=Cops8 COP9 signalosome complex subunit 8
IPI00950375	1372	11217	31	3	4	Tax_Id=10116 Gene_Symbol=LOC100360095 Uncharacterized protein
[truncated: 2,321 more rows]
