# Supplementary material for: Using an Isolated Rat Kidney Model to Identify Kidney Origin Proteins in Urine
Source: PLoS One. 2013 Jun 25;8(6):e66911. doi: 10.1371/journal.pone.0066911 (PMC3692545; doi:10.1371/journal.pone.0066911)
Supplement: Table S2 — The total human kidney origin proteins in urine. (XLS) [file pone.0066911.s002.xls]

## Sheet: Introduction
Introduction:
	Table A	The total huamn kidney origin proteins in the urine
	Table B	The kidney origin proteins that were not present both in nomral human urine (urine exosome) and plasma
	Table C	The kidney origin proteins that were present only in normal human urine (urine exosome) but not in plasma
	Table D	The kidney origin proteins that were present both in normal human urine (urine exosome) and plasma
	Table E	The kidney origin proteins that were present only in normal human plasma but not in urine (urine exosome)
	Table F	The kidney origin proteins that were increased when perfused with oxygen-deficient solution compared with that from the kidneys that were perfused with oxygen
	Table G	The kidney origin proteins that had a significantly increased abundance ranking comparing the rank order in the perfusion-driven urine with that in the normal human urine

## Sheet: Table A
Rat Common Accession	Score_rat A	Num of significant matches_rat A	Num of significant sequences_rat A	emPAI_rat A	Score_rat B	Num of significant matches_rat B	Num of significant sequences_rat B	emPAI_rat B	Mass_rat	Rat Protein Description	Human Ensembl Gene ID	Human Orthologs UniProt	Human Protein Name
IPI00191490	83	3	2	0.37	119	7	3	0.61	19674	Tax_Id=10116 Gene_Symbol=Rnf181 E3 ubiquitin-protein ligase RNF181	ENSG00000168894	Q9P0P0	E3 ubiquitin-protein ligase RNF181 OS=Homo sapiens GN=RNF181 PE=1 SV=1
IPI00203574	1226	35	7	1.05	479	19	8	0.89	39907	Tax_Id=10116 Gene_Symbol=Hspbp1 Hsp70-binding protein 1	ENSG00000133265	Q9NZL4	Hsp70-binding protein 1 OS=Homo sapiens GN=HSPBP1 PE=1 SV=1
IPI00358238	6411	153	10	23.68	2393	64	9	11.66	23412	Tax_Id=10116 Gene_Symbol=Pgpep1 Pyroglutamyl-peptidase 1	ENSG00000130517	Q9NXJ5	Pyroglutamyl-peptidase 1 OS=Homo sapiens GN=PGPEP1 PE=1 SV=1
IPI00562859	120	6	3	0.47	80	4	3	0.47	24396	Tax_Id=10116 Gene_Symbol=Stard5 Uncharacterized protein	ENSG00000172345	Q9NSY2	StAR-related lipid transfer protein 5 OS=Homo sapiens GN=STARD5 PE=1 SV=2
IPI00896210	40	3	2	0.13	473	17	7	0.75	51352	Tax_Id=10116 Gene_Symbol=Wash2 WAS protein family homolog 1	ENSG00000182484	Q9NQA3	WAS protein family homolog 6 OS=Homo sapiens GN=WASH6P PE=1 SV=3
IPI00369216	3809	88	18	7.98	2822	87	16	8.84	34639	Tax_Id=10116 Gene_Symbol=Nmral1 Uncharacterized protein	ENSG00000153406	Q9HBL8	NmrA-like family domain-containing protein 1 OS=Homo sapiens GN=NMRAL1 PE=1 SV=1
IPI00199071	80	10	5	0.35	77	14	4	0.27	53761	Tax_Id=10116 Gene_Symbol=Narfl Cytosolic Fe-S cluster assembly factor NARFL	ENSG00000103245	Q9H6Q4	Cytosolic Fe-S cluster assembly factor NARFL OS=Homo sapiens GN=NARFL PE=1 SV=1
IPI00366154	216	15	4	0.82	301	16	5	0.65	31595	Tax_Id=10116 Gene_Symbol=Bles03 basophilic leukemia expressed protein BLES03	ENSG00000175573	Q9H3H3	UPF0696 protein C11orf68 OS=Homo sapiens GN=C11orf68 PE=1 SV=2
IPI00372479	86	5	2	0.49	193	6	4	0.65	31512	Tax_Id=10116 Gene_Symbol=Dph5 Uncharacterized protein	ENSG00000117543	Q9H2P9	Diphthine synthase OS=Homo sapiens GN=DPH5 PE=1 SV=2
IPI00192724	134	4	2	0.57	212	8	4	2.08	13508	Tax_Id=10116 Gene_Symbol=RGD1305593;LOC100361517 Uncharacterized protein	ENSG00000157778	Q9BT73	Proteasome assembly chaperone 3 OS=Homo sapiens GN=PSMG3 PE=1 SV=1
IPI00205168	39	4	3	0.34	656	27	13	1.81	43035	Tax_Id=10116 Gene_Symbol=Prmt1 Uncharacterized protein	ENSG00000126457	Q99873	Protein arginine N-methyltransferase 1 OS=Homo sapiens GN=PRMT1 PE=1 SV=2
IPI00777312	1948	40	8	3.47	2431	59	10	5.72	22940	Tax_Id=10116 Gene_Symbol=RGD1307155 Isoform 1 of UPF0585 protein C16orf13 homolog	ENSG00000130731	Q96S19	UPF0585 protein C16orf13 OS=Homo sapiens GN=C16orf13 PE=1 SV=2
IPI00569123	101	3	2	0.1	212	8	5	0.26	68660	Tax_Id=10116 Gene_Symbol=Accs 1-aminocyclopropane-1-carboxylate synthase	ENSG00000110455	Q96QU6	1-aminocyclopropane-1-carboxylate synthase-like protein 1 OS=Homo sapiens GN=ACCS PE=2 SV=1
IPI00194320	29	6	2	0.08	32	5	4	0.17	80622	Tax_Id=10116 Gene_Symbol=Sclt1 Isoform 1 of Sodium channel and clathrin linker 1	ENSG00000151466	Q96NL6	Sodium channel and clathrin linker 1 OS=Homo sapiens GN=SCLT1 PE=1 SV=2
IPI00212821	4126	183	15	4.65	1708	91	18	7.92	34763	Tax_Id=10116 Gene_Symbol=Akr1e2 1,5-anhydro-D-fructose reductase	ENSG00000165568	Q96JD6	1,5-anhydro-D-fructose reductase OS=Homo sapiens GN=AKR1E2 PE=1 SV=2
IPI00372815	1525	54	9	2.92	709	33	8	3.39	27605	Tax_Id=10116 Gene_Symbol=Apip Uncharacterized protein	ENSG00000149089	Q96GX9	Probable methylthioribulose-1-phosphate dehydratase OS=Homo sapiens GN=APIP PE=1 SV=1
IPI00369415	609	21	5	2.18	531	19	4	1.7	18727	Tax_Id=10116 Gene_Symbol=RGD1309138 Uncharacterized protein	ENSG00000129480	Q96FN9	Probable D-tyrosyl-tRNA(Tyr) deacylase 2 OS=Homo sapiens GN=DTD2 PE=2 SV=1
IPI00870654	429	11	6	1.26	107	12	6	1.01	26936	Tax_Id=10116 Gene_Symbol=Ppcdc Uncharacterized protein	ENSG00000138621	Q96CD2	Phosphopantothenoylcysteine decarboxylase OS=Homo sapiens GN=PPCDC PE=1 SV=2
IPI00208823	92	3	2	0.09	84	4	3	0.14	74242	Tax_Id=10116 Gene_Symbol=Slc5a11 Sodium/myo-inositol cotransporter 2	ENSG00000158865	Q8WWX8	Sodium/myo-inositol cotransporter 2 OS=Homo sapiens GN=SLC5A11 PE=2 SV=1
IPI00189892	444	6	2	0.36	426	11	4	0.85	20211	Tax_Id=10116 Gene_Symbol=Chac2 Cation transport regulator-like protein 2	ENSG00000143942	Q8WUX2	Cation transport regulator-like protein 2 OS=Homo sapiens GN=CHAC2 PE=2 SV=1
IPI00554247	3834	91	9	4.48	2303	60	8	3.37	27780	Tax_Id=10116 Gene_Symbol=Wbscr27 Uncharacterized protein	ENSG00000165171	Q8N6F8	Williams-Beuren syndrome chromosomal region 27 protein OS=Homo sapiens GN=WBSCR27 PE=2 SV=2
IPI00368457	39	2	2	0.1	720	47	15	1.52	69506	Tax_Id=10116 Gene_Symbol=Gspt1 Uncharacterized protein	ENSG00000189369	Q8IYD1	Eukaryotic peptide chain release factor GTP-binding subunit ERF3B OS=Homo sapiens GN=GSPT2 PE=1 SV=2
IPI00360733	642	27	11	0.52	502	25	14	0.58	99249	Tax_Id=10116 Gene_Symbol=Dis3l2 DIS3 mitotic control homolog (S. cerevisiae)-like 2 isoform 2	ENSG00000144535	Q8IYB7	DIS3-like exonuclease 2 OS=Homo sapiens GN=DIS3L2 PE=1 SV=4
IPI00188536	18	6	5	0.05	21	3	3	0.03	330792	Tax_Id=10116 Gene_Symbol=Mga Uncharacterized protein	ENSG00000174197	Q8IWI9	MAX gene-associated protein OS=Homo sapiens GN=MGA PE=1 SV=2
IPI00367800	1376	36	13	1.87	1258	39	15	2.68	51458	Tax_Id=10116 Gene_Symbol=Agxt2l2 Uncharacterized protein	ENSG00000175309	Q8IUZ5	5-phosphohydroxy-L-lysine phospho-lyase OS=Homo sapiens GN=AGXT2L2 PE=1 SV=1
IPI00189762	36958	867	29	45.93	26087	707	30	61.82	54844	Tax_Id=10116 Gene_Symbol=Thnsl2 Threonine synthase-like 2	ENSG00000144115	Q86YJ6	Threonine synthase-like 2 OS=Homo sapiens GN=THNSL2 PE=2 SV=3
IPI00365894	154	2	2	0.1	264	17	9	0.53	67777	Tax_Id=10116 Gene_Symbol=Setd3 Setd3 protein	ENSG00000183576	Q86TU7	Histone-lysine N-methyltransferase setd3 OS=Homo sapiens GN=SETD3 PE=1 SV=1
IPI00363973	116	5	4	0.37	82	2	2	0.17	40754	Tax_Id=10116 Gene_Symbol=Rabepk Rab9 effector protein with kelch motifs	ENSG00000136933	Q7Z6M1	Rab9 effector protein with kelch motifs OS=Homo sapiens GN=RABEPK PE=1 SV=1
IPI00360839	96	4	4	0.36	209	13	7	0.85	41184	Tax_Id=10116 Gene_Symbol=Rrm2b Uncharacterized protein	ENSG00000048392	Q7LG56	Ribonucleoside-diphosphate reductase subunit M2 B OS=Homo sapiens GN=RRM2B PE=1 SV=1
IPI00373668	59	2	2	0.23	49	3	2	0.23	30307	Tax_Id=10116 Gene_Symbol=Atpbd4 ATP-binding domain-containing protein 4	ENSG00000134146	Q7L8W6	ATP-binding domain-containing protein 4 OS=Homo sapiens GN=ATPBD4 PE=1 SV=3
IPI00360069	31	2	2	0.03	88	10	3	0.05	220179	Tax_Id=10116 Gene_Symbol=Thada Uncharacterized protein	ENSG00000115970	Q6YHU6	Thyroid adenoma-associated protein OS=Homo sapiens GN=THADA PE=1 SV=1
IPI00370081	239	8	4	0.13	59	6	4	0.17	102795	Tax_Id=10116 Gene_Symbol=Dpp8 Uncharacterized protein	ENSG00000074603	Q6V1X1	Dipeptidyl peptidase 8 OS=Homo sapiens GN=DPP8 PE=1 SV=1
IPI00365514	38	2	2	0.07	282	17	10	0.39	97742	Tax_Id=10116 Gene_Symbol=Ttc27 Uncharacterized protein	ENSG00000018699	Q6P3X3	Tetratricopeptide repeat protein 27 OS=Homo sapiens GN=TTC27 PE=1 SV=1
IPI00914178	5375	159	14	8.63	3902	106	15	15.59	34958	Tax_Id=10116 Gene_Symbol=Fahd2a Fumarylacetoacetate hydrolase domain-containing protein 2	ENSG00000144199	Q6P2I3	Fumarylacetoacetate hydrolase domain-containing protein 2B OS=Homo sapiens GN=FAHD2B PE=1 SV=1
IPI00766645	121	15	4	0.14	1079	35	15	0.77	95702	Tax_Id=10116 Gene_Symbol=- Uncharacterized protein	ENSG00000110075	Q5H9R7	Serine/threonine-protein phosphatase 6 regulatory subunit 3 OS=Homo sapiens GN=PPP6R3 PE=1 SV=2
IPI00765282	29	4	2	0.11	296	12	7	0.43	62404	Tax_Id=10116 Gene_Symbol=Dnajc21 Uncharacterized protein	ENSG00000168724	Q5F1R6	DnaJ homolog subfamily C member 21 OS=Homo sapiens GN=DNAJC21 PE=1 SV=2
IPI00360143	868	29	12	0.64	479	13	7	0.39	77475	Tax_Id=10116 Gene_Symbol=Athl1 rCG48466-like	ENSG00000142102	Q32M88	Acid trehalase-like protein 1 OS=Homo sapiens GN=ATHL1 PE=2 SV=2
IPI00194285	88	4	2	0.14	144	7	4	0.3	48132	Tax_Id=10116 Gene_Symbol=Rbbp7 Histone-binding protein RBBP7	ENSG00000102054	Q16576	Histone-binding protein RBBP7 OS=Homo sapiens GN=RBBP7 PE=1 SV=1
IPI00373511	261	11	3	0.49	155	9	4	0.71	23397	Tax_Id=10116 Gene_Symbol=Mthfs Uncharacterized protein	ENSG00000140379	Q16548	Bcl-2-related protein A1 OS=Homo sapiens GN=BCL2A1 PE=1 SV=1
IPI00565739	239	11	6	0.19	756	26	14	0.54	112744	Tax_Id=10116 Gene_Symbol=Naa25 Uncharacterized protein	ENSG00000111300	Q14CX7	N-alpha-acetyltransferase 25, NatB auxiliary subunit OS=Homo sapiens GN=NAA25 PE=1 SV=1
IPI00365278	1716	50	10	2.09	495	19	10	1.22	48081	Tax_Id=10116 Gene_Symbol=Scrn3 Secernin 3	ENSG00000144306	Q0VDG4	Secernin-3 OS=Homo sapiens GN=SCRN3 PE=1 SV=1
IPI00777135	83	5	2	0.35	279	9	3	0.57	20699	Tax_Id=10116 Gene_Symbol=LOC100361890;Ube2h ubiquitin-conjugating enzyme E2H	ENSG00000186591	P62256	Ubiquitin-conjugating enzyme E2 H OS=Homo sapiens GN=UBE2H PE=1 SV=1
IPI00869847	210	5	2	0.36	1426	38	5	3	20212	Tax_Id=10116 Gene_Symbol=Copz1 Uncharacterized protein (Fragment)	ENSG00000111481	P61923	Coatomer subunit zeta-1 OS=Homo sapiens GN=COPZ1 PE=1 SV=1
IPI00191867	30	3	2	0.62	185	10	2	0.62	12562	Tax_Id=10116 Gene_Symbol=Sumo3 Small ubiquitin-related modifier 3	ENSG00000184900	P55854	Small ubiquitin-related modifier 3 OS=Homo sapiens GN=SUMO3 PE=1 SV=2
IPI00768208	34	8	3	0.03	117	14	3	0.03	344780	Tax_Id=10116 Gene_Symbol=Cenpf centromere protein F	ENSG00000117724	P49454	Centromere protein F OS=Homo sapiens GN=CENPF PE=1 SV=2
IPI00191738	65623	2102	26	417.51	41907	1117	21	1050.05	30871	Tax_Id=10116 Gene_Symbol=Gclm Glutamate--cysteine ligase regulatory subunit	ENSG00000023909	P48507	Glutamate--cysteine ligase regulatory subunit OS=Homo sapiens GN=GCLM PE=1 SV=1
IPI00200861	347	8	3	0.54	188	7	5	0.72	29072	Tax_Id=10116 Gene_Symbol=Pcna Proliferating cell nuclear antigen	ENSG00000132646	P12004	Proliferating cell nuclear antigen OS=Homo sapiens GN=PCNA PE=1 SV=1
IPI00360088	1866	35	6	1.4	282	13	5	0.73	28820	Tax_Id=10116 Gene_Symbol=Uros Uroporphyrinogen III synthase	ENSG00000188690	P10746	Uroporphyrinogen-III synthase OS=Homo sapiens GN=UROS PE=1 SV=1
IPI00231858	19265	585	17	118.32	8539	294	16	83.79	27593	Tax_Id=10116 Gene_Symbol=Gstt2 Glutathione S-transferase theta-2	ENSG00000099984	P0CG29	Glutathione S-transferase theta-2 OS=Homo sapiens GN=GSTT2 PE=1 SV=1
IPI00372727	31	2	2	0.05	219	8	3	0.07	135771	Tax_Id=10116 Gene_Symbol=Sec24b Uncharacterized protein	ENSG00000113615	O95486	Protein transport protein Sec24A OS=Homo sapiens GN=SEC24A PE=1 SV=2
IPI00210065	473	18	2	0.15	218	9	2	0.23	45947	Tax_Id=10116 Gene_Symbol=Serpini2 serpin I2	ENSG00000114204	O75830	Serpin I2 OS=Homo sapiens GN=SERPINI2 PE=2 SV=1
IPI00214417	1112	32	10	1.89	1199	35	12	3.12	35821	Tax_Id=10116 Gene_Symbol=Ppp6c Serine/threonine-protein phosphatase 6 catalytic subunit	ENSG00000119414	O00743	Serine/threonine-protein phosphatase 6 catalytic subunit OS=Homo sapiens GN=PPP6C PE=1 SV=1
IPI00896210	40	3	2	0.13	473	17	7	0.75	51352	Tax_Id=10116 Gene_Symbol=Wash2 WAS protein family homolog 1	ENSG00000234769	A8MWX3	Putative WAS protein family homolog 4 OS=Homo sapiens GN=WASH4P PE=5 SV=1
IPI00358309	1538	63	12	14.51	2407	80	15	65.94	16821	Tax_Id=10116 Gene_Symbol=Glod5 Uncharacterized protein	ENSG00000171433	A6NK44	Glyoxalase domain-containing protein 5 OS=Homo sapiens GN=GLOD5 PE=1 SV=3
IPI00214892	1003	21	6	0.56	526	22	9	1.15	50016	Tax_Id=10116 Gene_Symbol=Ispd Isoform 1 of 2-C-methyl-D-erythritol 4-phosphate cytidylyltransferase-like protein	ENSG00000214960	A4D126	Isoprenoid synthase domain-containing protein OS=Homo sapiens GN=ISPD PE=1 SV=2
IPI00195750	783	30	6	5.15	456	12	4	2.57	16990	Tax_Id=10116 Gene_Symbol=RGD1311186 Uncharacterized protein	ENSG00000148803	A2VDF0	Fucose mutarotase OS=Homo sapiens GN=FUOM PE=1 SV=2
IPI00369691	59289	1560	23	337.31	27510	670	24	231.9	42676	Tax_Id=10116 Gene_Symbol=Agphd1 Uncharacterized protein	ENSG00000188266	A2RU49	Hydroxylysine kinase OS=Homo sapiens GN=AGPHD1 PE=1 SV=2
IPI00208249	8082	241	15	18.07	4564	132	17	22.72	28843	Tax_Id=10116 Gene_Symbol=Clic4 Chloride intracellular channel protein 4	ENSG00000169504	Q9Y696	Chloride intracellular channel protein 4 OS=Homo sapiens GN=CLIC4 PE=1 SV=4
IPI00369242	157	6	3	0.38	999	38	8	2.64	29307	Tax_Id=10116 Gene_Symbol=Nubp2 Cytosolic Fe-S cluster assembly factor NUBP2	ENSG00000095906	Q9Y5Y2	Cytosolic Fe-S cluster assembly factor NUBP2 OS=Homo sapiens GN=NUBP2 PE=1 SV=1
IPI00202267	1231	37	8	2.01	1789	60	10	2.81	40390	Tax_Id=10116 Gene_Symbol=Gmppb Uncharacterized protein	ENSG00000173540	Q9Y5P6	Mannose-1-phosphate guanyltransferase beta OS=Homo sapiens GN=GMPPB PE=1 SV=2
IPI00565121	174	4	3	0.09	384	15	10	0.39	106619	Tax_Id=10116 Gene_Symbol=Tnpo3 Uncharacterized protein	ENSG00000064419	Q9Y5L0	Transportin-3 OS=Homo sapiens GN=TNPO3 PE=1 SV=3
IPI00365851	1357	41	10	2.8	1908	48	12	7.28	28291	Tax_Id=10116 Gene_Symbol=Atp6v1d Uncharacterized protein	ENSG00000100554	Q9Y5K8	V-type proton ATPase subunit D OS=Homo sapiens GN=ATP6V1D PE=1 SV=1
IPI00766932	100	3	2	0.45	198	7	4	1.12	16404	Tax_Id=10116 Gene_Symbol=Hspb11 RCG50296, isoform CRA_a	ENSG00000081870	Q9Y547	Heat shock protein beta-11 OS=Homo sapiens GN=HSPB11 PE=1 SV=1
IPI00363207	217	5	3	0.24	177	7	5	0.42	45177	Tax_Id=10116 Gene_Symbol=Atg4b Uncharacterized protein	ENSG00000168397	Q9Y4P1	Cysteine protease ATG4B OS=Homo sapiens GN=ATG4B PE=1 SV=2
IPI00209916	1325	49	20	3.2	5736	167	26	13.85	55727	Tax_Id=10116 Gene_Symbol=LOC362855 tRNA-splicing ligase RtcB homolog	ENSG00000100220	Q9Y3I0	tRNA-splicing ligase RtcB homolog OS=Homo sapiens GN=C22orf28 PE=1 SV=1
IPI00192160	64	3	2	0.59	230	8	2	1.18	19934	Tax_Id=10116 Gene_Symbol=Pllp Plasmolipin	ENSG00000102934	Q9Y342	Plasmolipin OS=Homo sapiens GN=PLLP PE=1 SV=1
IPI00368721	3356	89	15	6.6	2217	59	14	3.26	43911	Tax_Id=10116 Gene_Symbol=Amdhd2 Putative N-acetylglucosamine-6-phosphate deacetylase	ENSG00000162066	Q9Y303	Putative N-acetylglucosamine-6-phosphate deacetylase OS=Homo sapiens GN=AMDHD2 PE=1 SV=2
IPI00201548	630	19	4	1.6	1690	50	6	4.59	16124	Tax_Id=10116 Gene_Symbol=Carhsp1 Calcium-regulated heat stable protein 1	ENSG00000153048	Q9Y2V2	Calcium-regulated heat stable protein 1 OS=Homo sapiens GN=CARHSP1 PE=1 SV=2
IPI00851130	3395	96	21	4.7	2086	64	22	5.45	51439	Tax_Id=10116 Gene_Symbol=Gda Uncharacterized protein	ENSG00000119125	Q9Y2T3	Guanine deaminase OS=Homo sapiens GN=GDA PE=1 SV=1
IPI00210009	815	28	6	0.94	1576	60	12	2.75	38388	Tax_Id=10116 Gene_Symbol=Nudc Nuclear migration protein nudC	ENSG00000090273	Q9Y266	Nuclear migration protein nudC OS=Homo sapiens GN=NUDC PE=1 SV=1
IPI00371138	132	9	3	0.23	314	10	5	0.37	61108	Tax_Id=10116 Gene_Symbol=Slc22a13 Uncharacterized protein	ENSG00000172940	Q9Y226	Solute carrier family 22 member 13 OS=Homo sapiens GN=SLC22A13 PE=2 SV=2
IPI00371270	512	35	10	1.39	3541	120	23	10.74	43971	Tax_Id=10116 Gene_Symbol=Pa2g4 Uncharacterized protein	ENSG00000170515	Q9UQ80	Proliferation-associated protein 2G4 OS=Homo sapiens GN=PA2G4 PE=1 SV=3
IPI00200828	1689	40	11	1.69	2079	51	12	2.99	48398	Tax_Id=10116 Gene_Symbol=Cops3 COP9 signalosome complex subunit 3	ENSG00000141030	Q9UNS2	COP9 signalosome complex subunit 3 OS=Homo sapiens GN=COPS3 PE=1 SV=3
IPI00202283	2130	55	17	3.72	4376	143	25	24.85	43075	Tax_Id=10116 Gene_Symbol=Psmd13 26S proteasome non-ATPase regulatory subunit 13	ENSG00000185627	Q9UNM6	26S proteasome non-ATPase regulatory subunit 13 OS=Homo sapiens GN=PSMD13 PE=1 SV=2
IPI00213673	162	4	3	0.46	286	10	4	0.88	24890	Tax_Id=10116 Gene_Symbol=Pctp Phosphatidylcholine transfer protein	ENSG00000141179	Q9UKL6	Phosphatidylcholine transfer protein OS=Homo sapiens GN=PCTP PE=1 SV=1
IPI00363718	760	23	5	0.92	338	18	6	0.92	28971	Tax_Id=10116 Gene_Symbol=Enoph1 Enolase-phosphatase E1	ENSG00000145293	Q9UHY7	Enolase-phosphatase E1 OS=Homo sapiens GN=ENOPH1 PE=1 SV=1
IPI00361336	35	7	2	0.04	13	2	2	0.04	155282	Tax_Id=10116 Gene_Symbol=Tmem2 Uncharacterized protein	ENSG00000135048	Q9UHN6	Transmembrane protein 2 OS=Homo sapiens GN=TMEM2 PE=1 SV=1
IPI00362310	1005	28	4	0.95	828	28	11	2.21	38079	Tax_Id=10116 Gene_Symbol=Chordc1 Cysteine and histidine-rich domain-containing protein 1	ENSG00000110172	Q9UHD1	Cysteine and histidine-rich domain-containing protein 1 OS=Homo sapiens GN=CHORDC1 PE=1 SV=2
IPI00205223	383	5	3	0.45	944	35	7	3.98	25384	Tax_Id=10116 Gene_Symbol=Eif3k Uncharacterized protein	ENSG00000178982	Q9UBQ5	Eukaryotic translation initiation factor 3 subunit K OS=Homo sapiens GN=EIF3K PE=1 SV=1
IPI00231553	1915	58	15	2.06	1496	58	17	4.52	54320	Tax_Id=10116 Gene_Symbol=Atxn10 Ataxin-10	ENSG00000130638	Q9UBB4	Ataxin-10 OS=Homo sapiens GN=ATXN10 PE=1 SV=1
IPI00198904	989	28	9	1.32	1015	25	9	1.13	37750	Tax_Id=10116 Gene_Symbol=Mat2b Methionine adenosyltransferase 2 subunit beta	ENSG00000038274	Q9NZL9	Methionine adenosyltransferase 2 subunit beta OS=Homo sapiens GN=MAT2B PE=1 SV=1
IPI00870827	538	13	4	0.62	436	15	6	0.75	39692	Tax_Id=10116 Gene_Symbol=Adprhl2 Uncharacterized protein	ENSG00000116863	Q9NX46	Poly(ADP-ribose) glycohydrolase ARH3 OS=Homo sapiens GN=ADPRHL2 PE=1 SV=1
IPI00189070	396	19	5	2.24	777	26	7	3.54	18425	Tax_Id=10116 Gene_Symbol=RGD1559786 UPF0587 protein C1orf123 homolog	ENSG00000162384	Q9NWV4	UPF0587 protein C1orf123 OS=Homo sapiens GN=C1orf123 PE=1 SV=1
IPI00555182	152	5	2	0.39	413	12	3	0.56	28501	Tax_Id=10116 Gene_Symbol=Necap2 Isoform 1 of Adaptin ear-binding coat-associated protein 2	ENSG00000157191	Q9NVZ3	Adaptin ear-binding coat-associated protein 2 OS=Homo sapiens GN=NECAP2 PE=1 SV=1
IPI00212258	887	36	7	15.36	998	32	7	12.19	14173	Tax_Id=10116 Gene_Symbol=Phpt1 phosphohistidine phosphatase 1	ENSG00000054148	Q9NRX4	14 kDa phosphohistidine phosphatase OS=Homo sapiens GN=PHPT1 PE=1 SV=1
IPI00212281	52	3	2	0.19	30	4	2	0.19	36021	Tax_Id=10116 Gene_Symbol=Aasdhppt L-aminoadipate-semialdehyde dehydrogenase-phosphopantetheinyl transferase	ENSG00000149313	Q9NRN7	L-aminoadipate-semialdehyde dehydrogenase-phosphopantetheinyl transferase OS=Homo sapiens GN=AASDHPPT PE=1 SV=2
IPI00781123	18158	506	35	19.61	12108	334	41	29.24	75362	Tax_Id=10116 Gene_Symbol=Xpnpep1 Xaa-Pro aminopeptidase 1	ENSG00000108039	Q9NQW7	Xaa-Pro aminopeptidase 1 OS=Homo sapiens GN=XPNPEP1 PE=1 SV=3
IPI00370752	44735	1474	23	221.27	23591	617	23	180.27	31024	Tax_Id=10116 Gene_Symbol=Nit2 Omega-amidase NIT2	ENSG00000114021	Q9NQR4	Omega-amidase NIT2 OS=Homo sapiens GN=NIT2 PE=1 SV=1
IPI00365390	127	8	2	0.59	328	14	5	1.53	20080	Tax_Id=10116 Gene_Symbol=Hint3 Histidine triad nucleotide-binding protein 3	ENSG00000111911	Q9NQE9	Histidine triad nucleotide-binding protein 3 OS=Homo sapiens GN=HINT3 PE=1 SV=1
IPI00191929	736	29	3	0.64	820	20	3	0.45	25320	Tax_Id=10116 Gene_Symbol=Tmem27 Collectrin	ENSG00000147003	Q9HBJ8	Collectrin OS=Homo sapiens GN=TMEM27 PE=1 SV=1
IPI00200344	7395	147	8	1.7	1058	40	9	1.24	51427	Tax_Id=10116 Gene_Symbol=Scpep1 Retinoid-inducible serine carboxypeptidase	ENSG00000121064	Q9HB40	Retinoid-inducible serine carboxypeptidase OS=Homo sapiens GN=SCPEP1 PE=1 SV=1
IPI00212655	2115	53	9	1.71	2561	80	14	5.77	38151	Tax_Id=10116 Gene_Symbol=Gnb1 Guanine nucleotide-binding protein G(I)/G(S)/G(T) subunit beta-1	ENSG00000114450	Q9HAV0	Guanine nucleotide-binding protein subunit beta-4 OS=Homo sapiens GN=GNB4 PE=1 SV=3
IPI00365246	1398	56	9	2.06	2422	84	10	3.05	33944	Tax_Id=10116 Gene_Symbol=Ppcs phosphopantothenoylcysteine synthetase	ENSG00000127125	Q9HAB8	Phosphopantothenate--cysteine ligase OS=Homo sapiens GN=PPCS PE=1 SV=2
IPI00464799	202	11	7	0.56	290	16	7	0.66	50608	Tax_Id=10116 Gene_Symbol=RGD1305235 UPF0364 protein C6orf211 homolog	ENSG00000146476	Q9H993	UPF0364 protein C6orf211 OS=Homo sapiens GN=C6orf211 PE=1 SV=1
IPI00779658	63	5	3	0.28	132	13	8	1.67	38784	Tax_Id=10116 Gene_Symbol=Ube2z Ubiquitin-conjugating enzyme E2 Z	ENSG00000159202	Q9H832	Ubiquitin-conjugating enzyme E2 Z OS=Homo sapiens GN=UBE2Z PE=1 SV=2
IPI00391693	307	14	2	0.26	306	12	3	0.26	41511	Tax_Id=10116 Gene_Symbol=Lrrc19 Uncharacterized protein	ENSG00000184434	Q9H756	Leucine-rich repeat-containing protein 19 OS=Homo sapiens GN=LRRC19 PE=2 SV=1
IPI00366091	539	12	5	0.21	4273	143	22	2.75	82738	Tax_Id=10116 Gene_Symbol=Eps8l2 Uncharacterized protein	ENSG00000177106	Q9H6S3	Epidermal growth factor receptor kinase substrate 8-like protein 2 OS=Homo sapiens GN=EPS8L2 PE=1 SV=2
IPI00476498	102	7	3	2.18	282	14	5	4.67	10294	Tax_Id=10116 Gene_Symbol=RGD1565363 Uncharacterized protein	ENSG00000169627	Q9H3K6	BolA-like protein 2 OS=Homo sapiens GN=BOLA2 PE=1 SV=1
IPI00476498	102	7	3	2.18	282	14	5	4.67	10294	Tax_Id=10116 Gene_Symbol=RGD1565363 Uncharacterized protein	ENSG00000183336	Q9H3K6	BolA-like protein 2 OS=Homo sapiens GN=BOLA2 PE=1 SV=1
IPI00471540	19973	569	18	28.2	8405	266	18	17.23	40473	Tax_Id=10116 Gene_Symbol=Bhmt2 Betaine--homocysteine S-methyltransferase 2	ENSG00000132840	Q9H2M3	S-methylmethionine--homocysteine S-methyltransferase BHMT2 OS=Homo sapiens GN=BHMT2 PE=1 SV=1
IPI00359623	129127	3252	37	167.04	65435	1572	37	456.37	54225	Tax_Id=10116 Gene_Symbol=LOC683474 Uncharacterized protein	ENSG00000118514	Q9H2A2	Aldehyde dehydrogenase family 8 member A1 OS=Homo sapiens GN=ALDH8A1 PE=1 SV=1
IPI00211336	302	9	3	2.11	165	8	3	2.11	10527	Tax_Id=10116 Gene_Symbol=Sh3bgrl3 Uncharacterized protein	ENSG00000142669	Q9H299	SH3 domain-binding glutamic acid-rich-like protein 3 OS=Homo sapiens GN=SH3BGRL3 PE=1 SV=1
IPI00391544	85884	2507	20	479.73	25525	734	26	573.97	35427	Tax_Id=10116 Gene_Symbol=RGD1309534 Ester hydrolase C11orf54 homolog	ENSG00000182919	Q9H0W9	Ester hydrolase C11orf54 OS=Homo sapiens GN=C11orf54 PE=1 SV=1
IPI00366069	20077	426	13	99.38	2219	70	9	3.48	29457	Tax_Id=10116 Gene_Symbol=Lhpp Phospholysine phosphohistidine inorganic pyrophosphate phosphatase	ENSG00000107902	Q9H008	Phospholysine phosphohistidine inorganic pyrophosphate phosphatase OS=Homo sapiens GN=LHPP PE=1 SV=2
IPI00212115	153	6	3	0.23	462	18	5	0.75	45379	Tax_Id=10116 Gene_Symbol=Uba5 Ubiquitin-like modifier-activating enzyme 5	ENSG00000081307	Q9GZZ9	Ubiquitin-like modifier-activating enzyme 5 OS=Homo sapiens GN=UBA5 PE=1 SV=1
IPI00366523	293	8	5	0.75	491	20	10	3.07	33897	Tax_Id=10116 Gene_Symbol=Wdr61 WD repeat-containing protein 61	ENSG00000140395	Q9GZS3	WD repeat-containing protein 61 OS=Homo sapiens GN=WDR61 PE=1 SV=1
IPI00365263	498	17	5	1.09	262	14	7	2.02	25476	Tax_Id=10116 Gene_Symbol=Pithd1 Uncharacterized protein	ENSG00000057757	Q9GZP4	PITH domain-containing protein 1 OS=Homo sapiens GN=PITHD1 PE=1 SV=1
IPI00369213	20	2	2	0.22	277	14	7	1.18	32413	Tax_Id=10116 Gene_Symbol=Rogdi Protein rogdi homolog	ENSG00000067836	Q9GZN7	Protein rogdi homolog OS=Homo sapiens GN=ROGDI PE=2 SV=1
IPI00192733	641	34	9	0.56	2147	90	22	2.99	64852	Tax_Id=10116 Gene_Symbol=Eif2a Uncharacterized protein	ENSG00000144895	Q9BY44	Eukaryotic translation initiation factor 2A OS=Homo sapiens GN=EIF2A PE=1 SV=3
IPI00400575	1572	48	8	6.59	1606	52	11	9.15	21505	Tax_Id=10116 Gene_Symbol=Adi1 1,2-dihydroxy-3-keto-5-methylthiopentene dioxygenase	ENSG00000182551	Q9BV57	1,2-dihydroxy-3-keto-5-methylthiopentene dioxygenase OS=Homo sapiens GN=ADI1 PE=1 SV=1
IPI00869978	12893	306	14	9.53	9219	271	11	10.78	28059	Tax_Id=10116 Gene_Symbol=Bdh2 3-hydroxybutyrate dehydrogenase type 2	ENSG00000164039	Q9BUT1	3-hydroxybutyrate dehydrogenase type 2 OS=Homo sapiens GN=BDH2 PE=1 SV=2
IPI00421879	205	9	4	0.67	468	25	9	3.13	24340	Tax_Id=10116 Gene_Symbol=Pdcd10 Programmed cell death protein 10	ENSG00000114209	Q9BUL8	Programmed cell death protein 10 OS=Homo sapiens GN=PDCD10 PE=1 SV=1
IPI00369462	532	14	3	0.33	599	19	9	1.35	33455	Tax_Id=10116 Gene_Symbol=Dohh Deoxyhypusine hydroxylase	ENSG00000129932	Q9BU89	Deoxyhypusine hydroxylase OS=Homo sapiens GN=DOHH PE=1 SV=1
IPI00372679	623	20	5	1.15	299	18	7	1.78	24585	Tax_Id=10116 Gene_Symbol=Thtpa Thiamine-triphosphatase	ENSG00000259431	Q9BU02	Thiamine-triphosphatase OS=Homo sapiens GN=THTPA PE=1 SV=3
IPI00765967	1491	50	21	0.77	1402	48	23	0.91	135225	Tax_Id=10116 Gene_Symbol=Tbcd tubulin-specific chaperone d isoform 2	ENSG00000141556	Q9BTW9	Tubulin-specific chaperone D OS=Homo sapiens GN=TBCD PE=1 SV=2
IPI00201819	618	25	9	1.32	1845	51	12	1.86	45464	Tax_Id=10116 Gene_Symbol=Aarsd1 Alanyl-tRNA editing protein Aarsd1	ENSG00000108825	Q9BTE6	Alanyl-tRNA editing protein Aarsd1 OS=Homo sapiens GN=AARSD1 PE=1 SV=2
IPI00193349	1763	44	12	1.61	2781	86	21	7.97	46546	Tax_Id=10116 Gene_Symbol=Cops4 COP9 signalosome complex subunit 4	ENSG00000138663	Q9BT78	COP9 signalosome complex subunit 4 OS=Homo sapiens GN=COPS4 PE=1 SV=1
IPI00211758	1360	26	4	0.63	449	11	3	0.84	25735	Tax_Id=10116 Gene_Symbol=Lxn Latexin	ENSG00000079257	Q9BS40	Latexin OS=Homo sapiens GN=LXN PE=1 SV=2
IPI00364866	45	5	3	0.22	547	14	7	0.72	47248	Tax_Id=10116 Gene_Symbol=Erp44 Uncharacterized protein	ENSG00000023318	Q9BS26	Endoplasmic reticulum resident protein 44 OS=Homo sapiens GN=ERP44 PE=1 SV=1
IPI00471803	7335	160	14	9.1	3161	86	14	9.1	35581	Tax_Id=10116 Gene_Symbol=Cpped1 Calcineurin-like phosphoesterase domain-containing protein 1	ENSG00000103381	Q9BRF8	Calcineurin-like phosphoesterase domain-containing protein 1 OS=Homo sapiens GN=CPPED1 PE=1 SV=3
IPI00201325	1502	79	6	4.51	1934	66	8	18.84	14368	Tax_Id=10116 Gene_Symbol=Txndc17 Uncharacterized protein	ENSG00000129235	Q9BRA2	Thioredoxin domain-containing protein 17 OS=Homo sapiens GN=TXNDC17 PE=1 SV=1
IPI00368916	1024	25	6	0.94	858	25	8	1.29	38389	Tax_Id=10116 Gene_Symbol=Wdr77 Uncharacterized protein	ENSG00000116455	Q9BQA1	Methylosome protein 50 OS=Homo sapiens GN=WDR77 PE=1 SV=1
IPI00327267	1226	37	15	0.45	1946	66	31	1.24	140330	Tax_Id=10116 Gene_Symbol=Mtr Methionine synthase	ENSG00000116984	Q99707	Methionine synthase OS=Homo sapiens GN=MTR PE=1 SV=2
IPI00870220	658	18	4	1.9	681	21	5	2.46	17372	Tax_Id=10116 Gene_Symbol=Pfdn5 prefoldin 5	ENSG00000123349	Q99471	Prefoldin subunit 5 OS=Homo sapiens GN=PFDN5 PE=1 SV=2
IPI00554326	258	15	2	0.3	63	2	2	0.11	60776	Tax_Id=10116 Gene_Symbol=Slc22a12 Solute carrier family 22 member 12	ENSG00000197891	Q96S37	Solute carrier family 22 member 12 OS=Homo sapiens GN=SLC22A12 PE=1 SV=1
IPI00189358	753	18	6	0.93	1674	38	12	2.4	33626	Tax_Id=10116 Gene_Symbol=Purb Uncharacterized protein	ENSG00000146676	Q96QR8	Transcriptional activator protein Pur-beta OS=Homo sapiens GN=PURB PE=1 SV=3
IPI00188359	22901	903	12	91.98	15930	371	11	91.98	22718	Tax_Id=10116 Gene_Symbol=Abhd14b Abhydrolase domain-containing protein 14B	ENSG00000114779	Q96IU4	Alpha/beta hydrolase domain-containing protein 14B OS=Homo sapiens GN=ABHD14B PE=1 SV=1
IPI00197993	2490	65	11	1.8	2251	53	10	1.28	46504	Tax_Id=10116 Gene_Symbol=Gmppa Mannose-1-phosphate guanyltransferase alpha	ENSG00000144591	Q96IJ6	Mannose-1-phosphate guanyltransferase alpha OS=Homo sapiens GN=GMPPA PE=1 SV=1
IPI00188142	104428	3271	18	155.81	56635	1372	16	108.98	35796	Tax_Id=10116 Gene_Symbol=Acy3 Aspartoacylase-2	ENSG00000132744	Q96HD9	Aspartoacylase-2 OS=Homo sapiens GN=ACY3 PE=1 SV=1
IPI00914178	5375	159	14	8.63	3902	106	15	15.59	34958	Tax_Id=10116 Gene_Symbol=Fahd2a Fumarylacetoacetate hydrolase domain-containing protein 2	ENSG00000115042	Q96GK7	Fumarylacetoacetate hydrolase domain-containing protein 2A OS=Homo sapiens GN=FAHD2A PE=1 SV=1
IPI00870142	132	6	3	0.51	506	13	5	0.85	30848	Tax_Id=10116 Gene_Symbol=Dcun1d1 Uncharacterized protein	ENSG00000043093	Q96GG9	DCN1-like protein 1 OS=Homo sapiens GN=DCUN1D1 PE=1 SV=1
IPI00363647	867	30	6	1.92	1115	36	8	2.29	26421	Tax_Id=10116 Gene_Symbol=Sdsl Uncharacterized protein	ENSG00000139410	Q96GA7	Serine dehydratase-like OS=Homo sapiens GN=SDSL PE=1 SV=1
IPI00372592	239	15	2	0.11	573	20	4	0.29	62255	Tax_Id=10116 Gene_Symbol=Slc47a1 Multidrug and toxin extrusion protein 1	ENSG00000142494	Q96FL8	Multidrug and toxin extrusion protein 1 OS=Homo sapiens GN=SLC47A1 PE=1 SV=1
IPI00372606	5552	101	7	3.18	2598	74	9	8.26	19505	Tax_Id=10116 Gene_Symbol=Sat2 Uncharacterized protein	ENSG00000141504	Q96F10	Diamine acetyltransferase 2 OS=Homo sapiens GN=SAT2 PE=1 SV=1
IPI00650090	28	2	2	0.09	253	11	8	0.43	71764	Tax_Id=10116 Gene_Symbol=LOC606294 KIF1-binding protein	ENSG00000198954	Q96EK5	KIF1-binding protein OS=Homo sapiens GN=KIAA1279 PE=1 SV=1
IPI00214052	17102	406	16	34.65	6132	189	14	17.24	28227	Tax_Id=10116 Gene_Symbol=Cmbl Carboxymethylenebutenolidase homolog	ENSG00000164237	Q96DG6	Carboxymethylenebutenolidase homolog OS=Homo sapiens GN=CMBL PE=1 SV=1
IPI00363524	57	2	2	0.08	1057	38	18	1.36	82462	Tax_Id=10116 Gene_Symbol=Elmo3 Engulfment and cell motility protein 3	ENSG00000102890	Q96BJ8	Engulfment and cell motility protein 3 OS=Homo sapiens GN=ELMO3 PE=1 SV=3
IPI00372926	411	9	4	0.44	341	10	4	0.44	34799	Tax_Id=10116 Gene_Symbol=Nt5c3l cytosolic 5'-nucleotidase III-like protein	ENSG00000141698	Q969T7	Cytosolic 5'-nucleotidase III-like protein OS=Homo sapiens GN=NT5C3L PE=1 SV=3
IPI00364933	85	3	2	0.11	241	11	5	0.31	59954	Tax_Id=10116 Gene_Symbol=Stam Uncharacterized protein	ENSG00000136738	Q92783	Signal transducing adapter molecule 1 OS=Homo sapiens GN=STAM PE=1 SV=3
IPI00767139	107	20	5	0.06	3660	119	66	1.33	295566	Tax_Id=10116 Gene_Symbol=Gcn1l1 GCN1 general control of amino-acid synthesis 1-like 1	ENSG00000089154	Q92616	Translational activator GCN1 OS=Homo sapiens GN=GCN1L1 PE=1 SV=6
IPI00198440	2955	85	8	5.15	2183	46	4	2.03	31272	Tax_Id=10116 Gene_Symbol=Gnpda2 Uncharacterized protein	ENSG00000163281	Q8TDQ7	Glucosamine-6-phosphate isomerase 2 OS=Homo sapiens GN=GNPDA2 PE=1 SV=1
IPI00208702	85	4	2	0.14	295	14	8	1.09	47489	Tax_Id=10116 Gene_Symbol=Pip4k2c phosphatidylinositol-5-phosphate 4-kinase type-2 gamma	ENSG00000166908	Q8TBX8	Phosphatidylinositol 5-phosphate 4-kinase type-2 gamma OS=Homo sapiens GN=PIP4K2C PE=1 SV=3
IPI00200195	173	4	2	0.1	35	4	4	0.22	65756	Tax_Id=10116 Gene_Symbol=Plbd2 Putative phospholipase B-like 2	ENSG00000151176	Q8NHP8	Putative phospholipase B-like 2 OS=Homo sapiens GN=PLBD2 PE=1 SV=2
IPI00215012	5669	199	27	6	3667	120	26	4.06	79254	Tax_Id=10116 Gene_Symbol=Nhlrc2 Uncharacterized protein	ENSG00000196865	Q8NBF2	NHL repeat-containing protein 2 OS=Homo sapiens GN=NHLRC2 PE=1 SV=1
IPI00900498	6363	204	18	21.94	2621	86	15	12.99	38511	Tax_Id=10116 Gene_Symbol=Ptgr2 Isoform 1 of Prostaglandin reductase 2	ENSG00000140043	Q8N8N7	Prostaglandin reductase 2 OS=Homo sapiens GN=PTGR2 PE=1 SV=1
IPI00371661	73	7	4	0.19	703	35	13	0.82	75237	Tax_Id=10116 Gene_Symbol=Arhgap18;LOC100363197 Rho GTPase activating protein 18	ENSG00000146376	Q8N392	Rho GTPase-activating protein 18 OS=Homo sapiens GN=ARHGAP18 PE=1 SV=3
IPI00210521	449	13	6	0.99	674	26	11	2.05	36951	Tax_Id=10116 Gene_Symbol=Carkd Uncharacterized protein	ENSG00000213995	Q8IW45	ATP-dependent (S)-NAD(P)H-hydrate dehydratase OS=Homo sapiens GN=CARKD PE=1 SV=1
IPI00194085	21	5	2	0.16	429	20	11	1.76	43975	Tax_Id=10116 Gene_Symbol=Vps36 Vacuolar protein-sorting-associated protein 36	ENSG00000136100	Q86VN1	Vacuolar protein-sorting-associated protein 36 OS=Homo sapiens GN=VPS36 PE=1 SV=1
IPI00203137	944	14	4	0.94	331	12	3	1.3	18656	Tax_Id=10116 Gene_Symbol=Mdp1 Uncharacterized protein	ENSG00000213920	Q86V88	Magnesium-dependent phosphatase 1 OS=Homo sapiens GN=MDP1 PE=1 SV=1
IPI00326667	12477	311	17	10.2	5907	173	16	5.45	46212	Tax_Id=10116 Gene_Symbol=Acot1 Acyl-coenzyme A thioesterase 1	ENSG00000184227	Q86TX2	Acyl-coenzyme A thioesterase 1 OS=Homo sapiens GN=ACOT1 PE=1 SV=1
IPI00365389	496	16	5	1.57	562	16	6	2.36	23201	Tax_Id=10116 Gene_Symbol=Hddc2 Uncharacterized protein	ENSG00000111906	Q7Z4H3	HD domain-containing protein 2 OS=Homo sapiens GN=HDDC2 PE=1 SV=1
IPI00565803	36	2	2	0.03	882	40	21	0.5	191395	Tax_Id=10116 Gene_Symbol=Mon2 Uncharacterized protein	ENSG00000061987	Q7Z3U7	Protein MON2 homolog OS=Homo sapiens GN=MON2 PE=1 SV=2
IPI00569226	189	6	3	0.12	1039	38	23	1.26	110528	Tax_Id=10116 Gene_Symbol=LOC361635 Uncharacterized protein	ENSG00000103544	Q7Z3J2	UPF0505 protein C16orf62 OS=Homo sapiens GN=C16orf62 PE=1 SV=2
IPI00870712	231	10	3	0.52	1269	39	11	3.5	37963	Tax_Id=10116 Gene_Symbol=Cops6 Uncharacterized protein	ENSG00000168090	Q7L5N1	COP9 signalosome complex subunit 6 OS=Homo sapiens GN=COPS6 PE=1 SV=1
IPI00372829	189	6	3	0.25	1923	59	14	4.92	42946	Tax_Id=10116 Gene_Symbol=Eif3m eukaryotic translation initiation factor 3, subunit M	ENSG00000149100	Q7L2H7	Eukaryotic translation initiation factor 3 subunit M OS=Homo sapiens GN=EIF3M PE=1 SV=1
IPI00207252	23141	614	17	9.62	19637	621	16	15.73	34845	Tax_Id=10116 Gene_Symbol=Asrgl1 L-asparaginase	ENSG00000162174	Q7L266	Isoaspartyl peptidase/L-asparaginase OS=Homo sapiens GN=ASRGL1 PE=1 SV=2
IPI00366953	140	10	7	0.59	945	62	16	3.02	48184	Tax_Id=10116 Gene_Symbol=Bzw1 Basic leucine zipper and W2 domain-containing protein 1	ENSG00000082153	Q7L1Q6	Basic leucine zipper and W2 domain-containing protein 1 OS=Homo sapiens GN=BZW1 PE=1 SV=1
IPI00393407	1185	20	3	0.13	952	21	7	0.43	80136	Tax_Id=10116 Gene_Symbol=Slco4c1 Solute carrier organic anion transporter family member 4C1	ENSG00000173930	Q6ZQN7	Solute carrier organic anion transporter family member 4C1 OS=Homo sapiens GN=SLCO4C1 PE=1 SV=1
IPI00369144	167	12	3	0.27	196	12	2	0.15	67063	Tax_Id=10116 Gene_Symbol=Frrs1 Uncharacterized protein	ENSG00000156869	Q6ZNA5	Ferric-chelate reductase 1 OS=Homo sapiens GN=FRRS1 PE=2 SV=2
IPI00421490	10966	310	18	5.32	5489	157	14	1.96	59041	Tax_Id=10116 Gene_Symbol=Naprt1 Nicotinate phosphoribosyltransferase	ENSG00000147813	Q6XQN6	Nicotinate phosphoribosyltransferase OS=Homo sapiens GN=NAPRT1 PE=1 SV=2
IPI00368708	9441	255	11	17.41	3093	85	10	6.59	24750	Tax_Id=10116 Gene_Symbol=Fahd1 Fumarylacetoacetate hydrolase domain-containing protein 1	ENSG00000180185	Q6P587	Acylpyruvase FAHD1, mitochondrial OS=Homo sapiens GN=FAHD1 PE=1 SV=2
IPI00331814	2132	60	13	0.79	1461	37	16	1.26	82713	Tax_Id=10116 Gene_Symbol=Nadsyn1 Glutamine-dependent NAD(+) synthetase	ENSG00000172890	Q6IA69	Glutamine-dependent NAD(+) synthetase OS=Homo sapiens GN=NADSYN1 PE=1 SV=3
IPI00464515	29	2	2	0.21	33	2	2	0.21	33119	Tax_Id=10116 Gene_Symbol=Cyb5r2 Uncharacterized protein	ENSG00000166394	Q6BCY4	NADH-cytochrome b5 reductase 2 OS=Homo sapiens GN=CYB5R2 PE=1 SV=1
IPI00421802	529	80	4	0.38	644	44	4	0.47	50089	Tax_Id=10116 Gene_Symbol=Krt40 Keratin, type I cytoskeletal 40	ENSG00000204889	Q6A162	Keratin, type I cytoskeletal 40 OS=Homo sapiens GN=KRT40 PE=1 SV=2
IPI00957336	494	11	4	1.2	425	9	3	0.81	15491	Tax_Id=10116 Gene_Symbol=Lyplal1 Uncharacterized protein	ENSG00000143353	Q5VWZ2	Lysophospholipase-like protein 1 OS=Homo sapiens GN=LYPLAL1 PE=1 SV=3
IPI00206030	544	18	7	0.73	618	27	11	1.6	46676	Tax_Id=10116 Gene_Symbol=Brox BRO1 domain-containing protein BROX	ENSG00000162819	Q5VW32	BRO1 domain-containing protein BROX OS=Homo sapiens GN=BROX PE=1 SV=1
IPI00197992	663	12	3	0.58	511	10	4	1.14	20369	Tax_Id=10116 Gene_Symbol=MGC125086 Probable gluconokinase	ENSG00000148057	Q5T6J7	Probable gluconokinase OS=Homo sapiens GN=IDNK PE=2 SV=1
IPI00200998	15284	494	32	37.02	14981	479	40	103.14	57164	Tax_Id=10116 Gene_Symbol=Pdzk1 Na(+)/H(+) exchange regulatory cofactor NHE-RF3	ENSG00000174827	Q5T2W1	Na(+)/H(+) exchange regulatory cofactor NHE-RF3 OS=Homo sapiens GN=PDZK1 PE=1 SV=2
IPI00780347	3355	79	5	34.89	3597	82	6	34.89	15400	Tax_Id=10116 Gene_Symbol=RGD1561416 Uncharacterized protein (Fragment)	ENSG00000178922	Q5T013	Putative hydroxypyruvate isomerase OS=Homo sapiens GN=HYI PE=1 SV=2
IPI00363952	4575	152	9	8.22	1475	58	8	2.87	32760	Tax_Id=10116 Gene_Symbol=Phyhd1 Phytanoyl-CoA dioxygenase domain-containing protein 1	ENSG00000175287	Q5SRE7	Phytanoyl-CoA dioxygenase domain-containing protein 1 OS=Homo sapiens GN=PHYHD1 PE=1 SV=2
IPI00361460	6362	188	26	15.34	4948	145	23	12.62	52630	Tax_Id=10116 Gene_Symbol=Ttc38 Uncharacterized protein	ENSG00000075234	Q5R3I4	Tetratricopeptide repeat protein 38 OS=Homo sapiens GN=TTC38 PE=1 SV=1
IPI00360356	12365	498	8	2.87	4171	203	8	2.87	42278	Tax_Id=10116 Gene_Symbol=Actbl2 Uncharacterized protein	ENSG00000169067	Q562R1	Beta-actin-like protein 2 OS=Homo sapiens GN=ACTBL2 PE=1 SV=2
IPI00364761	8652	233	20	46.62	5118	154	20	31.36	32749	Tax_Id=10116 Gene_Symbol=Lactb2 Beta-lactamase-like protein 2	ENSG00000147592	Q53H82	Beta-lactamase-like protein 2 OS=Homo sapiens GN=LACTB2 PE=1 SV=2
IPI00914195	90	8	4	0.91	342	13	6	2.1	19172	Tax_Id=10116 Gene_Symbol=Lgalsl galectin-related protein	ENSG00000119862	Q3ZCW2	Galectin-related protein OS=Homo sapiens GN=LGALSL PE=1 SV=2
IPI00372498	79637	1909	34	137.74	50709	1314	36	223.79	59691	Tax_Id=10116 Gene_Symbol=Dak Bifunctional ATP-dependent dihydroxyacetone kinase/FAD-AMP lyase (cyclizing)	ENSG00000149476	Q3LXA3	Bifunctional ATP-dependent dihydroxyacetone kinase/FAD-AMP lyase (cyclizing) OS=Homo sapiens GN=DAK PE=1 SV=2
IPI00363925	385	11	5	0.32	568	32	12	1.07	57141	Tax_Id=10116 Gene_Symbol=Uap1l1 Uncharacterized protein	ENSG00000197355	Q3KQV9	UDP-N-acetylhexosamine pyrophosphorylase-like protein 1 OS=Homo sapiens GN=UAP1L1 PE=2 SV=2
IPI00869913	311	17	4	0.23	56	4	3	0.16	63115	Tax_Id=10116 Gene_Symbol=Slc5a9 sodium/glucose cotransporter 4	ENSG00000117834	Q2M3M2	Sodium/glucose cotransporter 4 OS=Homo sapiens GN=SLC5A9 PE=2 SV=2
IPI00364903	316	6	4	0.24	103	8	7	0.45	59861	Tax_Id=10116 Gene_Symbol=Tbce Tubulin-specific chaperone E	ENSG00000116957	Q15813	Tubulin-specific chaperone E OS=Homo sapiens GN=TBCE PE=1 SV=1
IPI00358083	1037	28	6	0.71	750	38	10	1.93	41385	Tax_Id=10116 Gene_Symbol=Ppp1r7 Protein phosphatase 1 regulatory subunit 7	ENSG00000115685	Q15435	Protein phosphatase 1 regulatory subunit 7 OS=Homo sapiens GN=PPP1R7 PE=1 SV=1
IPI00369881	29	2	2	0.05	807	29	20	0.68	124859	Tax_Id=10116 Gene_Symbol=Ube3c Uncharacterized protein	ENSG00000009335	Q15386	Ubiquitin-protein ligase E3C OS=Homo sapiens GN=UBE3C PE=1 SV=3
IPI00915560	2166	62	14	4.06	2032	58	15	6.4	33206	Tax_Id=10116 Gene_Symbol=Ppa1 inorganic pyrophosphatase	ENSG00000180817	Q15181	Inorganic pyrophosphatase OS=Homo sapiens GN=PPA1 PE=1 SV=2
IPI00359962	20	3	2	0.03	15	2	2	0.03	233997	Tax_Id=10116 Gene_Symbol=Pcm1 233 kDa protein	ENSG00000078674	Q15154	Pericentriolar material 1 protein OS=Homo sapiens GN=PCM1 PE=1 SV=4
IPI00207333	2472	77	8	5.92	1139	44	12	5.92	25961	Tax_Id=10116 Gene_Symbol=Pafah1b3 Platelet-activating factor acetylhydrolase IB subunit gamma	ENSG00000079462	Q15102	Platelet-activating factor acetylhydrolase IB subunit gamma OS=Homo sapiens GN=PAFAH1B3 PE=1 SV=1
IPI00370315	255	6	3	0.41	791	19	5	0.99	27364	Tax_Id=10116 Gene_Symbol=Eif4h Eukaryotic translation initiation factor 4H	ENSG00000106682	Q15056	Eukaryotic translation initiation factor 4H OS=Homo sapiens GN=EIF4H PE=1 SV=5
IPI00363565	1981	82	17	1.55	2682	111	27	6.83	68597	Tax_Id=10116 Gene_Symbol=Kars Lysyl-tRNA synthetase	ENSG00000065427	Q15046	Lysine--tRNA ligase OS=Homo sapiens GN=KARS PE=1 SV=3
IPI00231857	10406	316	12	77.67	7648	220	13	111.08	26675	Tax_Id=10116 Gene_Symbol=Gamt Guanidinoacetate N-methyltransferase	ENSG00000130005	Q14353	Guanidinoacetate N-methyltransferase OS=Homo sapiens GN=GAMT PE=1 SV=1
IPI00201528	5700	175	18	8.83	5078	131	18	15.65	36059	Tax_Id=10116 Gene_Symbol=Tsta3 GDP-L-fucose synthase	ENSG00000104522	Q13630	GDP-L-fucose synthase OS=Homo sapiens GN=TSTA3 PE=1 SV=1
IPI00766018	328	16	7	0.83	1890	77	15	7.6	36837	Tax_Id=10116 Gene_Symbol=Eif3i Eukaryotic translation initiation factor 3 subunit I	ENSG00000084623	Q13347	Eukaryotic translation initiation factor 3 subunit I OS=Homo sapiens GN=EIF3I PE=1 SV=1
IPI00361693	3752	120	13	4.24	4313	127	17	6.78	40294	Tax_Id=10116 Gene_Symbol=Twf1 Twinfilin-1	ENSG00000151239	Q12792	Twinfilin-1 OS=Homo sapiens GN=TWF1 PE=1 SV=3
IPI00230917	585	12	4	0.77	4482	114	7	3.84	21702	Tax_Id=10116 Gene_Symbol=Rpl18 60S ribosomal protein L18	ENSG00000063177	Q07020	60S ribosomal protein L18 OS=Homo sapiens GN=RPL18 PE=1 SV=2
IPI00948363	8143	243	20	40.52	5851	160	17	23	28788	Tax_Id=10116 Gene_Symbol=Psme1 Uncharacterized protein	ENSG00000092010	Q06323	Proteasome activator complex subunit 1 OS=Homo sapiens GN=PSME1 PE=1 SV=1
IPI00231677	6339	251	20	18.94	4553	245	18	30.06	28365	Tax_Id=10116 Gene_Symbol=Ywhah 14-3-3 protein eta	ENSG00000128245	Q04917	14-3-3 protein eta OS=Homo sapiens GN=YWHAH PE=1 SV=4
IPI00231247	71	2	2	0.16	691	39	12	1.98	43779	Tax_Id=10116 Gene_Symbol=Map2k1 Dual specificity mitogen-activated protein kinase kinase 1	ENSG00000169032	Q02750	Dual specificity mitogen-activated protein kinase kinase 1 OS=Homo sapiens GN=MAP2K1 PE=1 SV=2
IPI00358157	410	16	7	1.16	651	27	11	1.56	37157	Tax_Id=10116 Gene_Symbol=Cdk6 cell division protein kinase 6	ENSG00000105810	Q00534	Cyclin-dependent kinase 6 OS=Homo sapiens GN=CDK6 PE=1 SV=1
IPI00231864	374	12	5	3.66	219	9	4	1.79	11712	Tax_Id=10116 Gene_Symbol=LOC100363502;Cycs Cytochrome c, somatic	ENSG00000172115	P99999	Cytochrome c OS=Homo sapiens GN=CYCS PE=1 SV=2
IPI00231502	2691	72	13	0.67	3665	145	33	3.14	106537	Tax_Id=10116 Gene_Symbol=Ap2b1 Isoform 2 of AP-2 complex subunit beta	ENSG00000006125	P63010	AP-2 complex subunit beta OS=Homo sapiens GN=AP2B1 PE=1 SV=1
IPI00422092	1585	61	9	6.37	1890	72	9	5.39	21835	Tax_Id=10116 Gene_Symbol=Rac1 Ras-related C3 botulinum toxin substrate 1	ENSG00000136238	P63000	Ras-related C3 botulinum toxin substrate 1 OS=Homo sapiens GN=RAC1 PE=1 SV=1
IPI00231346	534	14	4	2.22	1378	50	8	19.91	12947	Tax_Id=10116 Gene_Symbol=Rpl30;LOC100362027;LOC100364549 60S ribosomal protein L30	ENSG00000156482	P62888	60S ribosomal protein L30 OS=Homo sapiens GN=RPL30 PE=1 SV=2
IPI00212655	2115	53	9	1.71	2561	80	14	5.77	38151	Tax_Id=10116 Gene_Symbol=Gnb1 Guanine nucleotide-binding protein G(I)/G(S)/G(T) subunit beta-1	ENSG00000078369	P62873	Guanine nucleotide-binding protein G(I)/G(S)/G(T) subunit beta-1 OS=Homo sapiens GN=GNB1 PE=1 SV=3
IPI00215184	329	13	4	1.43	1328	43	5	2.78	13791	Tax_Id=10116 Gene_Symbol=Rps25 40S ribosomal protein S25	ENSG00000118181	P62851	40S ribosomal protein S25 OS=Homo sapiens GN=RPS25 PE=1 SV=1
IPI00187747	562	17	6	2.22	1158	43	12	9.38	21316	Tax_Id=10116 Gene_Symbol=Rap1a Ras-related protein Rap-1A	ENSG00000116473	P62834	Ras-related protein Rap-1A OS=Homo sapiens GN=RAP1A PE=1 SV=1
IPI00192486	893	24	4	0.73	3866	92	13	8.9	28834	Tax_Id=10116 Gene_Symbol=Rps6 40S ribosomal protein S6	ENSG00000137154	P62753	40S ribosomal protein S6 OS=Homo sapiens GN=RPS6 PE=1 SV=1
IPI00203523	163	11	2	0.42	1683	54	10	8.74	17684	Tax_Id=10116 Gene_Symbol=Rpl23a 60S ribosomal protein L23a	ENSG00000198242	P62750	60S ribosomal protein L23a OS=Homo sapiens GN=RPL23A PE=1 SV=1
IPI00362105	2092	63	15	3.58	4920	166	22	20	46053	Tax_Id=10116 Gene_Symbol=Psmc6;LOC100365869 proteasome (prosome, macropain) 26S subunit, ATPase, 6	ENSG00000100519	P62333	26S protease regulatory subunit 10B OS=Homo sapiens GN=PSMC6 PE=1 SV=1
IPI00231967	128	6	4	0.85	614	21	5	3	20183	Tax_Id=10116 Gene_Symbol=Arf6 ADP-ribosylation factor 6	ENSG00000165527	P62330	ADP-ribosylation factor 6 OS=Homo sapiens GN=ARF6 PE=1 SV=2
IPI00197713	573	16	5	2.22	1211	47	11	13.5	18590	Tax_Id=10116 Gene_Symbol=Rps11 40S ribosomal protein S11	ENSG00000142534	P62280	40S ribosomal protein S11 OS=Homo sapiens GN=RPS11 PE=1 SV=3
IPI00366014	605	21	5	1.45	2360	85	11	13.75	17212	Tax_Id=10116 Gene_Symbol=LOC100364569;Rps13;LOC684988 40S ribosomal protein S13	ENSG00000110700	P62277	40S ribosomal protein S13 OS=Homo sapiens GN=RPS13 PE=1 SV=2
IPI00190290	363	9	3	0.7	726	28	10	3.9	23613	Tax_Id=10116 Gene_Symbol=Rras2 Uncharacterized protein	ENSG00000133818	P62070	Ras-related protein R-Ras2 OS=Homo sapiens GN=RRAS2 PE=1 SV=1
IPI00203502	1429	44	4	14.1	1005	36	5	5.55	14640	Tax_Id=10116 Gene_Symbol=Nutf2 Nuclear transport factor 2	ENSG00000102898	P61970	Nuclear transport factor 2 OS=Homo sapiens GN=NUTF2 PE=1 SV=1
IPI00201699	8227	240	14	28.72	5749	175	12	28.72	22110	Tax_Id=10116 Gene_Symbol=Rhoa Transforming protein RhoA	ENSG00000067560	P61586	Transforming protein RhoA OS=Homo sapiens GN=RHOA PE=1 SV=1
IPI00191114	5849	156	10	6.1	4504	146	9	11.42	22364	Tax_Id=10116 Gene_Symbol=Rhoc Uncharacterized protein	ENSG00000067560	P61586	Transforming protein RhoA OS=Homo sapiens GN=RHOA PE=1 SV=1
IPI00193854	1595	54	8	14.61	1240	51	8	41.4	12049	Tax_Id=10116 Gene_Symbol=Pcbd1 Pterin-4-alpha-carbinolamine dehydratase	ENSG00000166228	P61457	Pterin-4-alpha-carbinolamine dehydratase OS=Homo sapiens GN=PCBD1 PE=1 SV=2
IPI00196794	2270	60	11	5.17	3291	112	15	24.81	24140	Tax_Id=10116 Gene_Symbol=Rab14 Ras-related protein Rab-14	ENSG00000119396	P61106	Ras-related protein Rab-14 OS=Homo sapiens GN=RAB14 PE=1 SV=4
IPI00190559	1137	50	9	7.61	1465	62	11	16.65	17170	Tax_Id=10116 Gene_Symbol=Ube2n Ubiquitin-conjugating enzyme E2 N	ENSG00000177889	P61088	Ubiquitin-conjugating enzyme E2 N OS=Homo sapiens GN=UBE2N PE=1 SV=1
IPI00782646	712	35	7	1.8	775	32	8	3.35	21172	Tax_Id=10116 Gene_Symbol=Ube2m Uncharacterized protein	ENSG00000130725	P61081	NEDD8-conjugating enzyme Ubc12 OS=Homo sapiens GN=UBE2M PE=1 SV=1
IPI00192159	708	29	4	2.51	288	16	3	1.45	17176	Tax_Id=10116 Gene_Symbol=Ube2d3 Uncharacterized protein	ENSG00000109332	P61077	Ubiquitin-conjugating enzyme E2 D3 OS=Homo sapiens GN=UBE2D3 PE=1 SV=1
IPI00285606	2117	58	9	3.26	1077	42	11	4.68	21587	Tax_Id=10116 Gene_Symbol=Cdc42 Isoform 1 of Cell division control protein 42 homolog	ENSG00000070831	P60953	Cell division control protein 42 homolog OS=Homo sapiens GN=CDC42 PE=1 SV=2
IPI00191501	7315	186	12	6.64	7588	185	14	14.05	27838	Tax_Id=10116 Gene_Symbol=Psma6 Proteasome subunit alpha type-6	ENSG00000100902	P60900	Proteasome subunit alpha type-6 OS=Homo sapiens GN=PSMA6 PE=1 SV=1
IPI00203124	584	16	4	0.71	448	16	6	1.04	35616	Tax_Id=10116 Gene_Symbol=Ppp4c Serine/threonine-protein phosphatase 4 catalytic subunit	ENSG00000149923	P60510	Serine/threonine-protein phosphatase 4 catalytic subunit OS=Homo sapiens GN=PPP4C PE=1 SV=1
IPI00230848	2148	62	6	32.38	1760	41	8	32.38	13024	Tax_Id=10116 Gene_Symbol=Mtpn Myotrophin	ENSG00000105887	P58546	Myotrophin OS=Homo sapiens GN=MTPN PE=1 SV=2
IPI00327185	171	10	3	0.23	640	36	8	1.16	45630	Tax_Id=10116 Gene_Symbol=Nap1l1 nucleosome assembly protein 1-like 1	ENSG00000187109	P55209	Nucleosome assembly protein 1-like 1 OS=Homo sapiens GN=NAP1L1 PE=1 SV=1
IPI00231292	128442	2795	16	1415.28	48634	988	17	9665.7	14352	Tax_Id=10116 Gene_Symbol=Hrsp12 Ribonuclease UK114	ENSG00000132541	P52758	Ribonuclease UK114 OS=Homo sapiens GN=HRSP12 PE=1 SV=1
IPI00196994	19364	598	12	41.11	10936	276	13	31.24	23450	Tax_Id=10116 Gene_Symbol=Arhgdia Rho GDP-dissociation inhibitor 1	ENSG00000141522	P52565	Rho GDP-dissociation inhibitor 1 OS=Homo sapiens GN=ARHGDIA PE=1 SV=3
IPI00359611	2966	69	9	2.37	3074	78	11	3.38	36526	Tax_Id=10116 Gene_Symbol=Psmd7 Uncharacterized protein	ENSG00000103035	P51665	26S proteasome non-ATPase regulatory subunit 7 OS=Homo sapiens GN=PSMD7 PE=1 SV=2
IPI00568511	1962	50	8	4.63	3028	69	8	7.4	23500	Tax_Id=10116 Gene_Symbol=Dusp3 dual specificity phosphatase 3	ENSG00000108861	P51452	Dual specificity protein phosphatase 3 OS=Homo sapiens GN=DUSP3 PE=1 SV=1
IPI00215564	3588	86	11	5.33	3681	133	15	25.97	23774	Tax_Id=10116 Gene_Symbol=Rab7a Ras-related protein Rab-7a	ENSG00000075785	P51149	Ras-related protein Rab-7a OS=Homo sapiens GN=RAB7A PE=1 SV=1
IPI00199273	4843	212	9	2.42	4777	202	11	2.69	41424	Tax_Id=10116 Gene_Symbol=St13 Hsc70-interacting protein	ENSG00000100380	P50502	Hsc70-interacting protein OS=Homo sapiens GN=ST13 PE=1 SV=2
IPI00230903	53545	1344	27	843.93	15637	391	20	51.97	34262	Tax_Id=10116 Gene_Symbol=Hnmt Histamine N-methyltransferase	ENSG00000150540	P50135	Histamine N-methyltransferase OS=Homo sapiens GN=HNMT PE=1 SV=1
IPI00201106	479	20	6	3.13	409	14	6	3.13	17394	Tax_Id=10116 Gene_Symbol=Fhit Bis(5'-adenosyl)-triphosphatase	ENSG00000189283	P49789	Bis(5'-adenosyl)-triphosphatase OS=Homo sapiens GN=FHIT PE=1 SV=3
IPI00364072	1107	57	10	1.58	1434	62	10	3.15	40137	Tax_Id=10116 Gene_Symbol=Psmd8 proteasome 26S subunit, non-ATPase, 8	ENSG00000099341	P48556	26S proteasome non-ATPase regulatory subunit 8 OS=Homo sapiens GN=PSMD8 PE=1 SV=2
IPI00362720	3144	105	28	2.7	6196	198	43	10.82	88557	Tax_Id=10116 Gene_Symbol=Qars RCG25149, isoform CRA_a	ENSG00000172053	P47897	Glutamine--tRNA ligase OS=Homo sapiens GN=QARS PE=1 SV=1
IPI00364262	10131	293	25	3.23	3498	134	27	4.35	82482	Tax_Id=10116 Gene_Symbol=Gars glycyl-tRNA synthetase	ENSG00000106105	P41250	Glycine--tRNA ligase OS=Homo sapiens GN=GARS PE=1 SV=3
IPI00198717	107846	2699	22	68.6	25830	801	25	62.83	36631	Tax_Id=10116 Gene_Symbol=Mdh1 Malate dehydrogenase, cytoplasmic	ENSG00000014641	P40925	Malate dehydrogenase, cytoplasmic OS=Homo sapiens GN=MDH1 PE=1 SV=4
IPI00395285	624	19	8	0.73	2609	95	16	6.86	46392	Tax_Id=10116 Gene_Symbol=Rpl3 60S ribosomal protein L3	ENSG00000100316	P39023	60S ribosomal protein L3 OS=Homo sapiens GN=RPL3 PE=1 SV=2
IPI00203358	1656	30	7	0.96	1593	45	12	2.84	37701	Tax_Id=10116 Gene_Symbol=Ppp1cc Isoform Gamma-1 of Serine/threonine-protein phosphatase PP1-gamma catalytic subunit	ENSG00000186298	P36873	Serine/threonine-protein phosphatase PP1-gamma catalytic subunit OS=Homo sapiens GN=PPP1CC PE=1 SV=1
IPI00369635	32060	1174	32	14.72	11967	456	28	7.18	68672	Tax_Id=10116 Gene_Symbol=Rdx Radixin	ENSG00000137710	P35241	Radixin OS=Homo sapiens GN=RDX PE=1 SV=1
IPI00230837	12705	354	19	48.84	6094	269	14	21.81	28151	Tax_Id=10116 Gene_Symbol=Ywhab Isoform Long of 14-3-3 protein beta/alpha	ENSG00000166913	P31946	14-3-3 protein beta/alpha OS=Homo sapiens GN=YWHAB PE=1 SV=3
IPI00365600	688	15	3	0.32	1804	38	5	0.73	46493	Tax_Id=10116 Gene_Symbol=Prkar2b cAMP-dependent protein kinase type II-beta regulatory subunit	ENSG00000005249	P31323	cAMP-dependent protein kinase type II-beta regulatory subunit OS=Homo sapiens GN=PRKAR2B PE=1 SV=3
IPI00232010	1461	46	6	51.26	2391	85	7	175.54	9780	Tax_Id=10116 Gene_Symbol=Gchfr GTP cyclohydrolase 1 feedback regulatory protein	ENSG00000137880	P30047	GTP cyclohydrolase 1 feedback regulatory protein OS=Homo sapiens GN=GCHFR PE=1 SV=3
IPI00392676	3252	74	11	11.57	3473	89	10	24.4	22194	Tax_Id=10116 Gene_Symbol=Blvrb Uncharacterized protein	ENSG00000090013	P30043	Flavin reductase (NADPH) OS=Homo sapiens GN=BLVRB PE=1 SV=3
IPI00200041	20654	498	19	37.78	13104	302	18	51.17	31952	Tax_Id=10116 Gene_Symbol=Pbld Phenazine biosynthesis-like domain-containing protein	ENSG00000108187	P30039	Phenazine biosynthesis-like domain-containing protein OS=Homo sapiens GN=PBLD PE=1 SV=2
IPI00230942	8421	229	16	22.49	3186	91	17	11.8	25835	Tax_Id=10116 Gene_Symbol=Gstm7 Glutathione S-transferase Yb-3	ENSG00000213366	P28161	Glutathione S-transferase Mu 2 OS=Homo sapiens GN=GSTM2 PE=1 SV=2
IPI00196661	13898	381	17	17.45	8045	306	19	69.82	28046	Tax_Id=10116 Gene_Symbol=Ywhaq 14-3-3 protein theta	ENSG00000134308	P27348	14-3-3 protein theta OS=Homo sapiens GN=YWHAQ PE=1 SV=1
IPI00191748	5697	193	14	25.75	4814	180	19	49.54	29784	Tax_Id=10116 Gene_Symbol=Psma1 Proteasome subunit alpha type-1	ENSG00000129084	P25786	Proteasome subunit alpha type-1 OS=Homo sapiens GN=PSMA1 PE=1 SV=1
IPI00560492	552	20	8	1.14	945	25	8	0.86	46161	Tax_Id=10116 Gene_Symbol=Prkacb 46 kDa protein	ENSG00000142875	P22694	cAMP-dependent protein kinase catalytic subunit beta OS=Homo sapiens GN=PRKACB PE=1 SV=2
IPI00231350	559	29	4	2.56	641	29	9	26.22	11918	Tax_Id=10116 Gene_Symbol=Pvalb Parvalbumin alpha	ENSG00000100362	P20472	Parvalbumin alpha OS=Homo sapiens GN=PVALB PE=1 SV=2
IPI00554034	636	22	2	0.3	1095	42	5	2.29	23689	Tax_Id=10116 Gene_Symbol=Rab6a Ras-related protein Rab-6A	ENSG00000175582	P20340	Ras-related protein Rab-6A OS=Homo sapiens GN=RAB6A PE=1 SV=3
IPI00373230	361	16	2	0.1	867	34	4	0.34	66209	Tax_Id=10116 Gene_Symbol=Muc1 Muc1 protein	ENSG00000185499	P15941	Mucin-1 OS=Homo sapiens GN=MUC1 PE=1 SV=3
IPI00366226	1712	57	12	1.18	697	36	12	0.86	61673	Tax_Id=10116 Gene_Symbol=Gns Uncharacterized protein	ENSG00000135677	P15586	N-acetylglucosamine-6-sulfatase OS=Homo sapiens GN=GNS PE=1 SV=3
IPI00208286	2178	56	9	4.32	2760	76	11	7.58	26278	Tax_Id=10116 Gene_Symbol=Uchl3-ps1;Uchl3 Ubiquitin carboxyl-terminal hydrolase isozyme L3	ENSG00000118939	P15374	Ubiquitin carboxyl-terminal hydrolase isozyme L3 OS=Homo sapiens GN=UCHL3 PE=1 SV=1
IPI00206224	720	44	15	1.72	6221	195	34	19.19	57546	Tax_Id=10116 Gene_Symbol=Dars Aspartyl-tRNA synthetase, cytoplasmic	ENSG00000115866	P14868	Aspartate--tRNA ligase, cytoplasmic OS=Homo sapiens GN=DARS PE=1 SV=2
IPI00325147	1132	27	8	1.16	964	25	12	2.18	41146	Tax_Id=10116 Gene_Symbol=Fdps Farnesyl pyrophosphate synthase	ENSG00000160752	P14324	Farnesyl pyrophosphate synthase OS=Homo sapiens GN=FDPS PE=1 SV=4
IPI00230907	17608	493	9	73.64	4564	145	6	21.53	12640	Tax_Id=10116 Gene_Symbol=Mif Macrophage migration inhibitory factor	ENSG00000240972	P14174	Macrophage migration inhibitory factor OS=Homo sapiens GN=MIF PE=1 SV=4
IPI00201399	9979	288	19	31.26	5714	190	17	31.26	36465	Tax_Id=10116 Gene_Symbol=Alad Delta-aminolevulinic acid dehydratase	ENSG00000148218	P13716	Delta-aminolevulinic acid dehydratase OS=Homo sapiens GN=ALAD PE=1 SV=1
IPI00206703	115	8	4	0.71	543	33	7	2.33	23417	Tax_Id=10116 Gene_Symbol=Ralb Ras-related protein Ral-B	ENSG00000144118	P11234	Ras-related protein Ral-B OS=Homo sapiens GN=RALB PE=1 SV=1
IPI00950498	3365	118	13	2.48	2188	74	15	3.9	56361	Tax_Id=10116 Gene_Symbol=Ctsa Uncharacterized protein	ENSG00000064601	P10619	Lysosomal protective protein OS=Homo sapiens GN=CTSA PE=1 SV=2
IPI00231858	19265	585	17	118.32	8539	294	16	83.79	27593	Tax_Id=10116 Gene_Symbol=Gstt2 Glutathione S-transferase theta-2	ENSG00000133433	P0CG30	Glutathione S-transferase theta-2B OS=Homo sapiens GN=GSTT2B PE=1 SV=1
IPI00231968	4964	108	18	7.94	5190	147	22	17.02	36213	Tax_Id=10116 Gene_Symbol=Anxa4 Uncharacterized protein	ENSG00000196975	P09525	Annexin A4 OS=Homo sapiens GN=ANXA4 PE=1 SV=4
IPI00215107	2851	68	10	2.16	8739	253	13	9	32917	Tax_Id=10116 Gene_Symbol=Rpsa 40S ribosomal protein SA	ENSG00000168028	P08865	40S ribosomal protein SA OS=Homo sapiens GN=RPSA PE=1 SV=4
IPI00199695	108	4	2	0.12	475	13	3	0.34	55086	Tax_Id=10116 Gene_Symbol=Serpinf2 Uncharacterized protein	ENSG00000167711	P08697	Alpha-2-antiplasmin OS=Homo sapiens GN=SERPINF2 PE=1 SV=3
IPI00231638	84472	2776	29	2444.83	29155	1052	21	565.37	25705	Tax_Id=10116 Gene_Symbol=Gsta1;Gsta3;Gsta2 Glutathione S-transferase alpha-1	ENSG00000243955	P08263	Glutathione S-transferase A1 OS=Homo sapiens GN=GSTA1 PE=1 SV=3
IPI00555211	322	8	4	0.34	332	11	6	0.55	43686	Tax_Id=10116 Gene_Symbol=Galt Galactose-1-phosphate uridylyltransferase	ENSG00000213930	P07902	Galactose-1-phosphate uridylyltransferase OS=Homo sapiens GN=GALT PE=1 SV=3
IPI00212811	3914	82	9	2.46	846	27	10	2.18	38358	Tax_Id=10116 Gene_Symbol=Ctsb Cathepsin B	ENSG00000164733	P07858	Cathepsin B OS=Homo sapiens GN=CTSB PE=1 SV=3
IPI00197579	21590	694	22	10.28	28056	848	27	153.17	50095	Tax_Id=10116 Gene_Symbol=Tubb5 Isoform 1 of Tubulin beta-5 chain	ENSG00000196230	P07437	Tubulin beta chain OS=Homo sapiens GN=TUBB PE=1 SV=2
IPI00339124	822	28	6	0.86	1414	47	7	1.43	35578	Tax_Id=10116 Gene_Symbol=Atp1b1 Sodium/potassium-transporting ATPase subunit beta-1	ENSG00000143153	P05026	Sodium/potassium-transporting ATPase subunit beta-1 OS=Homo sapiens GN=ATP1B1 PE=1 SV=1
IPI00198466	1380	35	10	0.81	973	21	12	1.01	59534	Tax_Id=10116 Gene_Symbol=Amy1a Amylase 1, salivary, isoform CRA_c	ENSG00000237763	P04745	Alpha-amylase 1 OS=Homo sapiens GN=AMY1A PE=1 SV=2
IPI00679203	4680	106	13	30.51	6690	168	12	56.41	20793	Tax_Id=10116 Gene_Symbol=Ftl;LOC100360087 Ferritin light chain 1	ENSG00000087086	P02792	Ferritin light chain OS=Homo sapiens GN=FTL PE=1 SV=2
IPI00560533	6222	206	12	15.42	3862	128	11	13.46	24690	Tax_Id=10116 Gene_Symbol=Hprt1 Hypoxanthine-guanine phosphoribosyltransferase	ENSG00000165704	P00492	Hypoxanthine-guanine phosphoribosyltransferase OS=Homo sapiens GN=HPRT1 PE=1 SV=2
IPI00231643	33917	1084	16	7963.69	18702	450	18	5433.53	16073	Tax_Id=10116 Gene_Symbol=Sod1 Superoxide dismutase [Cu-Zn]	ENSG00000142168	P00441	Superoxide dismutase [Cu-Zn] OS=Homo sapiens GN=SOD1 PE=1 SV=2
IPI00209042	5034	122	17	11.79	2510	77	17	15.98	33495	Tax_Id=10116 Gene_Symbol=Bpnt1 3'(2'),5'-bisphosphate nucleotidase 1	ENSG00000162813	O95861	3'(2'),5'-bisphosphate nucleotidase 1 OS=Homo sapiens GN=BPNT1 PE=1 SV=1
IPI00364856	805	32	11	0.48	2714	86	26	1.53	107825	Tax_Id=10116 Gene_Symbol=Ddx58 Uncharacterized protein	ENSG00000107201	O95786	Probable ATP-dependent RNA helicase DDX58 OS=Homo sapiens GN=DDX58 PE=1 SV=2
IPI00206234	3384	89	20	1.11	1288	43	18	0.8	120723	Tax_Id=10116 Gene_Symbol=Ipo7 Uncharacterized protein	ENSG00000205339	O95373	Importin-7 OS=Homo sapiens GN=IPO7 PE=1 SV=1
IPI00210147	2228	50	16	0.64	5163	151	30	1.77	136328	Tax_Id=10116 Gene_Symbol=Sec31a Isoform 1 of Protein transport protein Sec31A	ENSG00000138674	O94979	Protein transport protein Sec31A OS=Homo sapiens GN=SEC31A PE=1 SV=3
IPI00359250	36	8	4	0.04	15	4	3	0.03	340404	Tax_Id=10116 Gene_Symbol=RGD1311309 Uncharacterized protein	ENSG00000075539	O94915	Protein furry homolog-like OS=Homo sapiens GN=FRYL PE=1 SV=2
IPI00358845	3364	79	8	2.14	3318	115	12	11.17	30257	Tax_Id=10116 Gene_Symbol=Prosc Uncharacterized protein	ENSG00000147471	O94903	Proline synthase co-transcribed bacterial homolog protein OS=Homo sapiens GN=PROSC PE=1 SV=1
IPI00194647	308	9	5	0.64	606	18	6	0.78	38620	Tax_Id=10116 Gene_Symbol=Ciao1 Probable cytosolic iron-sulfur protein assembly protein CIAO1	ENSG00000144021	O76071	Probable cytosolic iron-sulfur protein assembly protein CIAO1 OS=Homo sapiens GN=CIAO1 PE=1 SV=1
IPI00363859	575	29	9	1.73	516	25	8	2.34	31376	Tax_Id=10116 Gene_Symbol=Tiprl TIP41-like protein	ENSG00000143155	O75663	TIP41-like protein OS=Homo sapiens GN=TIPRL PE=1 SV=2
IPI00421723	1288	52	11	90.41	1472	45	12	71.07	12793	Tax_Id=10116 Gene_Symbol=Tbca Tubulin-specific chaperone A	ENSG00000171530	O75347	Tubulin-specific chaperone A OS=Homo sapiens GN=TBCA PE=1 SV=3
IPI00371141	6852	169	17	3.66	10034	246	21	9.31	60397	Tax_Id=10116 Gene_Symbol=Xylb Xylulose kinase	ENSG00000093217	O75191	Xylulose kinase OS=Homo sapiens GN=XYLB PE=1 SV=3
IPI00215532	558	25	3	0.64	843	30	5	2.72	18818	Tax_Id=10116 Gene_Symbol=Cuta Protein CutA	ENSG00000112514	O60888	Protein CutA OS=Homo sapiens GN=CUTA PE=1 SV=2
IPI00324618	3349	85	19	1.11	4351	128	32	3.06	108122	Tax_Id=10116 Gene_Symbol=Uso1 General vesicular transport factor p115	ENSG00000138768	O60763	General vesicular transport factor p115 OS=Homo sapiens GN=USO1 PE=1 SV=2
IPI00194524	34	2	2	0.17	2032	77	14	4.04	41239	Tax_Id=10116 Gene_Symbol=Prpsap2 Phosphoribosyl pyrophosphate synthase-associated protein 2	ENSG00000141127	O60256	Phosphoribosyl pyrophosphate synthase-associated protein 2 OS=Homo sapiens GN=PRPSAP2 PE=1 SV=1
IPI00371286	225	14	6	0.62	835	30	10	2.35	39424	Tax_Id=10116 Gene_Symbol=Asna1 Uncharacterized protein	ENSG00000198356	O43681	ATPase ASNA1 OS=Homo sapiens GN=ASNA1 PE=1 SV=2
IPI00359022	130	4	2	0.36	745	31	8	6.25	20460	Tax_Id=10116 Gene_Symbol=Trappc3 Trafficking protein particle complex subunit 3	ENSG00000054116	O43617	Trafficking protein particle complex subunit 3 OS=Homo sapiens GN=TRAPPC3 PE=1 SV=1
IPI00213058	328	10	4	1.36	94	5	2	0.68	17941	Tax_Id=10116 Gene_Symbol=RGD620382 Deoxyribonucleoside 5'-monophosphate N-glycosidase	ENSG00000112667	O43598	Deoxyribonucleoside 5'-monophosphate N-glycosidase OS=Homo sapiens GN=RCL PE=1 SV=1
IPI00782096	1001	20	10	0.34	643	20	12	0.5	110807	Tax_Id=10116 Gene_Symbol=Xpot Uncharacterized protein	ENSG00000184575	O43592	Exportin-T OS=Homo sapiens GN=XPOT PE=1 SV=2
IPI00363847	201	9	3	0.76	1168	31	8	13.03	16367	Tax_Id=10116 Gene_Symbol=Arpc5 Actin-related protein 2/3 complex subunit 5	ENSG00000162704	O15511	Actin-related protein 2/3 complex subunit 5 OS=Homo sapiens GN=ARPC5 PE=1 SV=3
IPI00209559	70	4	3	0.74	249	11	5	1.3	22526	Tax_Id=10116 Gene_Symbol=Ykt6 Synaptobrevin homolog YKT6	ENSG00000106636	O15498	Synaptobrevin homolog YKT6 OS=Homo sapiens GN=YKT6 PE=1 SV=1
IPI00188881	274	8	3	0.15	284	6	2	0.1	66893	Tax_Id=10116 Gene_Symbol=Slc22a2 solute carrier family 22 member 2	ENSG00000112499	O15244	Solute carrier family 22 member 2 OS=Homo sapiens GN=SLC22A2 PE=1 SV=2
IPI00768299	810	25	5	2.86	1295	45	8	7.17	20750	Tax_Id=10116 Gene_Symbol=Arpc3 Actin related protein 2/3 complex, subunit 3 (Predicted), isoform CRA_b	ENSG00000111229	O15145	Actin-related protein 2/3 complex subunit 3 OS=Homo sapiens GN=ARPC3 PE=1 SV=3
IPI00287338	2171	59	21	0.82	1755	73	30	1.9	124099	Tax_Id=10116 Gene_Symbol=Xpo1 Exportin-1	ENSG00000082898	O14980	Exportin-1 OS=Homo sapiens GN=XPO1 PE=1 SV=1
IPI00326462	2987	94	21	1.87	1396	42	20	1.15	100946	Tax_Id=10116 Gene_Symbol=Enpp3 Ectonucleotide pyrophosphatase/phosphodiesterase family member 3	ENSG00000154269	O14638	Ectonucleotide pyrophosphatase/phosphodiesterase family member 3 OS=Homo sapiens GN=ENPP3 PE=1 SV=2
IPI00201137	434	10	6	0.73	2336	86	17	8.7	34860	Tax_Id=10116 Gene_Symbol=Cope Coatomer protein complex, subunit epsilon (Predicted), isoform CRA_a	ENSG00000105669	O14579	Coatomer subunit epsilon OS=Homo sapiens GN=COPE PE=1 SV=3
IPI00781730	244	10	8	0.38	4668	151	28	4.78	80567	Tax_Id=10116 Gene_Symbol=Dnm1l Isoform 6 of Dynamin-1-like protein	ENSG00000087470	O00429	Dynamin-1-like protein OS=Homo sapiens GN=DNM1L PE=1 SV=2
IPI00207989	141	10	3	0.09	75	6	4	0.12	116820	Tax_Id=10116 Gene_Symbol=Myo1d Myosin-Id	ENSG00000136286	B0I1T2	Unconventional myosin-Ig OS=Homo sapiens GN=MYO1G PE=1 SV=2
IPI00559365	471	16	6	0.25	617	26	12	0.6	102551	Tax_Id=10116 Gene_Symbol=Fam115c Uncharacterized protein	ENSG00000170379	A6NFQ2	Protein FAM115C OS=Homo sapiens GN=FAM115C PE=2 SV=2
IPI00949097	9337	249	16	26.04	5501	163	17	74.76	30655	Tax_Id=10116 Gene_Symbol=Aspdh putative L-aspartate dehydrogenase	ENSG00000204653	A6ND91	Putative L-aspartate dehydrogenase OS=Homo sapiens GN=ASPDH PE=2 SV=2
IPI00373314	61	4	3	0.12	797	33	12	0.64	84063	Tax_Id=10116 Gene_Symbol=Wdr91 WD repeat-containing protein 91	ENSG00000105875	A4D1P6	WD repeat-containing protein 91 OS=Homo sapiens GN=WDR91 PE=1 SV=2
IPI00369551	943	37	6	0.41	678	18	4	0.22	65608	Tax_Id=10116 Gene_Symbol=Slc5a10 sodium/glucose cotransporter 5	ENSG00000154025	A0PJK1	Sodium/glucose cotransporter 5 OS=Homo sapiens GN=SLC5A10 PE=1 SV=2
IPI00365568	106	4	2	0.13	428	17	12	0.61	80606	Tax_Id=10116 Gene_Symbol=Scin Scinderin	ENSG00000006747	Q9Y6U3	Adseverin OS=Homo sapiens GN=SCIN PE=1 SV=4
IPI00366534	36	2	2	0.03	1304	48	28	0.61	210039	Tax_Id=10116 Gene_Symbol=Arfgef1 Uncharacterized protein	ENSG00000066777	Q9Y6D6	Brefeldin A-inhibited guanine nucleotide-exchange protein 1 OS=Homo sapiens GN=ARFGEF1 PE=1 SV=2
IPI00209905	125	10	2	0.52	733	25	6	1.64	22510	Tax_Id=10116 Gene_Symbol=Sar1b GTP-binding protein SAR1b	ENSG00000152700	Q9Y6B6	GTP-binding protein SAR1b OS=Homo sapiens GN=SAR1B PE=1 SV=1
IPI00364504	2275	41	11	0.48	4663	132	32	3.94	98806	Tax_Id=10116 Gene_Symbol=Copg Coatomer subunit gamma	ENSG00000181789	Q9Y678	Coatomer subunit gamma-1 OS=Homo sapiens GN=COPG1 PE=1 SV=1
IPI00758468	3277	83	13	1.67	3136	67	10	1.51	52066	Tax_Id=10116 Gene_Symbol=Pgcp Plasma glutamate carboxypeptidase	ENSG00000104324	Q9Y646	Carboxypeptidase Q OS=Homo sapiens GN=CPQ PE=1 SV=1
IPI00331919	11571	363	22	25.07	9226	302	21	19.65	40943	Tax_Id=10116 Gene_Symbol=Psat1 Phosphoserine aminotransferase	ENSG00000135069	Q9Y617	Phosphoserine aminotransferase OS=Homo sapiens GN=PSAT1 PE=1 SV=2
IPI00951316	9928	309	21	23.53	8247	269	20	16.95	40699	Tax_Id=10116 Gene_Symbol=Psat1 Phosphoserine aminotransferase	ENSG00000135069	Q9Y617	Phosphoserine aminotransferase OS=Homo sapiens GN=PSAT1 PE=1 SV=2
IPI00373144	332	20	9	0.84	2263	89	25	9.71	47049	Tax_Id=10116 Gene_Symbol=Snx5 Sorting nexin-5	ENSG00000089006	Q9Y5X3	Sorting nexin-5 OS=Homo sapiens GN=SNX5 PE=1 SV=1
IPI00365787	25	4	2	0.16	833	42	11	1.44	42688	Tax_Id=10116 Gene_Symbol=Ppme1 protein phosphatase methylesterase 1	ENSG00000214517	Q9Y570	Protein phosphatase methylesterase 1 OS=Homo sapiens GN=PPME1 PE=1 SV=3
IPI00205801	73	2	2	0.06	823	38	19	0.9	110440	Tax_Id=10116 Gene_Symbol=Usp15 Ubiquitin carboxyl-terminal hydrolase	ENSG00000135655	Q9Y4E8	Ubiquitin carboxyl-terminal hydrolase 15 OS=Homo sapiens GN=USP15 PE=1 SV=3
IPI00362014	12493	275	57	1.82	13106	305	92	4.31	271671	Tax_Id=10116 Gene_Symbol=Tln1 talin-1	ENSG00000137076	Q9Y490	Talin-1 OS=Homo sapiens GN=TLN1 PE=1 SV=3
IPI00369671	52	14	4	0.04	104	5	5	0.05	338949	Tax_Id=10116 Gene_Symbol=- Uncharacterized protein (Fragment)	ENSG00000172869	Q9Y485	DmX-like protein 1 OS=Homo sapiens GN=DMXL1 PE=1 SV=3
IPI00367836	38	12	3	0.03	58	7	4	0.04	340638	Tax_Id=10116 Gene_Symbol=- Uncharacterized protein	ENSG00000172869	Q9Y485	DmX-like protein 1 OS=Homo sapiens GN=DMXL1 PE=1 SV=3
IPI00364585	3073	78	15	3.75	3131	80	18	5.07	38717	Tax_Id=10116 Gene_Symbol=Strap Serine-threonine kinase receptor-associated protein	ENSG00000023734	Q9Y3F4	Serine-threonine kinase receptor-associated protein OS=Homo sapiens GN=STRAP PE=1 SV=1
IPI00205988	467	31	7	4.69	455	17	6	2.54	19651	Tax_Id=10116 Gene_Symbol=Ufc1 Ubiquitin-fold modifier-conjugating enzyme 1	ENSG00000143222	Q9Y3C8	Ubiquitin-fold modifier-conjugating enzyme 1 OS=Homo sapiens GN=UFC1 PE=1 SV=3
IPI00371054	2559	77	12	6.09	1250	62	18	11.21	29019	Tax_Id=10116 Gene_Symbol=Sbds Ribosome maturation protein SBDS	ENSG00000126524	Q9Y3A5	Ribosome maturation protein SBDS OS=Homo sapiens GN=SBDS PE=1 SV=4
IPI00214584	1742	60	11	2.56	1315	59	16	6.26	40019	Tax_Id=10116 Gene_Symbol=Cab39 Uncharacterized protein	ENSG00000135932	Q9Y376	Calcium-binding protein 39 OS=Homo sapiens GN=CAB39 PE=1 SV=1
IPI00555188	3808	82	8	1.84	1811	58	9	3.16	33283	Tax_Id=10116 Gene_Symbol=Stard10 Uncharacterized protein	ENSG00000214530	Q9Y365	PCTP-like protein OS=Homo sapiens GN=STARD10 PE=1 SV=2
IPI00365507	1128	35	10	2.67	739	21	8	1.53	34057	Tax_Id=10116 Gene_Symbol=Memo1 Protein MEMO1	ENSG00000162959	Q9Y316	Protein MEMO1 OS=Homo sapiens GN=MEMO1 PE=1 SV=1
IPI00567828	1290	32	9	1.29	710	31	8	1.29	38409	Tax_Id=10116 Gene_Symbol=Sugt1 Suppressor of G2 allele of SKP1 homolog	ENSG00000165416	Q9Y2Z0	Suppressor of G2 allele of SKP1 homolog OS=Homo sapiens GN=SUGT1 PE=1 SV=3
IPI00213610	34787	898	21	243.31	12016	369	21	142.5	35717	Tax_Id=10116 Gene_Symbol=Cryl1 Lambda-crystallin homolog	ENSG00000165475	Q9Y2S2	Lambda-crystallin homolog OS=Homo sapiens GN=CRYL1 PE=1 SV=3
IPI00876636	97	6	4	0.1	1520	46	24	1.21	130093	Tax_Id=10116 Gene_Symbol=Nckap1 Nck-associated protein 1	ENSG00000061676	Q9Y2A7	Nck-associated protein 1 OS=Homo sapiens GN=NCKAP1 PE=1 SV=1
IPI00369419	4507	160	10	15.86	2776	109	13	22.51	18681	Tax_Id=10116 Gene_Symbol=- Uncharacterized protein (Fragment)	ENSG00000165410	Q9Y281	Cofilin-2 OS=Homo sapiens GN=CFL2 PE=1 SV=1
IPI00562304	1152	40	16	1.15	2666	85	31	3.28	88511	Tax_Id=10116 Gene_Symbol=Plaa Phospholipase A-2-activating protein	ENSG00000137055	Q9Y263	Phospholipase A-2-activating protein OS=Homo sapiens GN=PLAA PE=1 SV=2
IPI00198119	865	37	8	0.75	288	20	6	0.75	45414	Tax_Id=10116 Gene_Symbol=Chkb Choline/ethanolamine kinase	ENSG00000100288	Q9Y259	Choline/ethanolamine kinase OS=Homo sapiens GN=CHKB PE=1 SV=3
IPI00214262	608	19	8	0.87	1582	56	11	2.78	40655	Tax_Id=10116 Gene_Symbol=Nsfl1c NSFL1 cofactor p47	ENSG00000088833	Q9UNZ2	NSFL1 cofactor p47 OS=Homo sapiens GN=NSFL1C PE=1 SV=2
IPI00370472	291	11	6	0.14	2319	73	28	1.06	147110	Tax_Id=10116 Gene_Symbol=Myo6 Uncharacterized protein	ENSG00000196586	Q9UM54	Unconventional myosin-VI OS=Homo sapiens GN=MYO6 PE=1 SV=4
IPI00193952	179	3	2	0.26	373	12	5	0.8	26845	Tax_Id=10116 Gene_Symbol=Rab23 Uncharacterized protein	ENSG00000112210	Q9ULC3	Ras-related protein Rab-23 OS=Homo sapiens GN=RAB23 PE=1 SV=1
IPI00358059	4671	142	18	4.4	6707	157	20	5.87	53092	Tax_Id=10116 Gene_Symbol=Dnpep Uncharacterized protein	ENSG00000123992	Q9ULA0	Aspartyl aminopeptidase OS=Homo sapiens GN=DNPEP PE=1 SV=1
IPI00366221	257	9	6	1.15	570	19	7	1.78	24547	Tax_Id=10116 Gene_Symbol=Rab21 Ras-related protein Rab-21	ENSG00000080371	Q9UL25	Ras-related protein Rab-21 OS=Homo sapiens GN=RAB21 PE=1 SV=3
IPI00364928	1278	39	7	1.79	1158	44	8	3.1	24387	Tax_Id=10116 Gene_Symbol=Nudt5 ADP-sugar pyrophosphatase	ENSG00000165609	Q9UKK9	ADP-sugar pyrophosphatase OS=Homo sapiens GN=NUDT5 PE=1 SV=1
IPI00362434	48	3	3	0.13	226	12	6	0.27	79942	Tax_Id=10116 Gene_Symbol=Appl1 Uncharacterized protein	ENSG00000157500	Q9UKG1	DCC-interacting protein 13-alpha OS=Homo sapiens GN=APPL1 PE=1 SV=1
IPI00203165	353	5	2	0.43	458	15	9	2.29	26435	Tax_Id=10116 Gene_Symbol=Vps28 Vacuolar protein sorting-associated protein 28 homolog	ENSG00000160948	Q9UK41	Vacuolar protein sorting-associated protein 28 homolog OS=Homo sapiens GN=VPS28 PE=1 SV=1
IPI00331865	220	6	4	0.3	504	19	6	0.58	48654	Tax_Id=10116 Gene_Symbol=Dbnl Isoform 2 of Drebrin-like protein	ENSG00000136279	Q9UJU6	Drebrin-like protein OS=Homo sapiens GN=DBNL PE=1 SV=1
IPI00464455	969	39	8	2.01	2258	69	13	4.46	37458	Tax_Id=10116 Gene_Symbol=Nagk N-acetyl-D-glucosamine kinase	ENSG00000124357	Q9UJ70	N-acetyl-D-glucosamine kinase OS=Homo sapiens GN=NAGK PE=1 SV=4
IPI00203766	10507	274	12	14.95	11656	294	13	31.84	26120	Tax_Id=10116 Gene_Symbol=Msra Isoform 1 of Mitochondrial peptide methionine sulfoxide reductase	ENSG00000175806	Q9UJ68	Mitochondrial peptide methionine sulfoxide reductase OS=Homo sapiens GN=MSRA PE=1 SV=1
IPI00400748	49	2	2	0.18	55	2	2	0.18	38989	Tax_Id=10116 Gene_Symbol=Lcmt1 Leucine carboxyl methyltransferase 1	ENSG00000205629	Q9UIC8	Leucine carboxyl methyltransferase 1 OS=Homo sapiens GN=LCMT1 PE=1 SV=2
IPI00203732	404	8	3	1.1	1303	33	6	4.29	16627	Tax_Id=10116 Gene_Symbol=Pfdn2 Prefoldin subunit 2	ENSG00000143256	Q9UHV9	Prefoldin subunit 2 OS=Homo sapiens GN=PFDN2 PE=1 SV=1
IPI00230946	3630	92	9	1.37	1963	71	8	0.99	55649	Tax_Id=10116 Gene_Symbol=Dpp7 Dipeptidyl peptidase 2	ENSG00000176978	Q9UHL4	Dipeptidyl peptidase 2 OS=Homo sapiens GN=DPP7 PE=1 SV=3
IPI00369973	1439	48	11	1.4	1605	41	12	1.71	51120	Tax_Id=10116 Gene_Symbol=Shpk Uncharacterized protein	ENSG00000197417	Q9UHJ6	Sedoheptulokinase OS=Homo sapiens GN=SHPK PE=1 SV=3
IPI00203446	1389	51	8	0.55	393	27	6	0.55	66133	Tax_Id=10116 Gene_Symbol=Slc23a1 Solute carrier family 23 member 1	ENSG00000170482	Q9UHI7	Solute carrier family 23 member 1 OS=Homo sapiens GN=SLC23A1 PE=1 SV=3
IPI00362791	20	2	2	0.1	418	17	7	0.54	67275	Tax_Id=10116 Gene_Symbol=Ubqln2 Uncharacterized protein	ENSG00000188021	Q9UHD9	Ubiquilin-2 OS=Homo sapiens GN=UBQLN2 PE=1 SV=2
IPI00212708	128	8	2	0.16	142	6	2	0.16	44054	Tax_Id=10116 Gene_Symbol=Fetub Uncharacterized protein	ENSG00000090512	Q9UGM5	Fetuin-B OS=Homo sapiens GN=FETUB PE=1 SV=2
IPI00365695	1517	40	6	1.54	655	29	8	1.54	30538	Tax_Id=10116 Gene_Symbol=Cops7a COP9 complex subunit 7a isoform 2	ENSG00000111652	Q9UBW8	COP9 signalosome complex subunit 7a OS=Homo sapiens GN=COPS7A PE=1 SV=1
IPI00767591	14536	391	21	18.5	9269	238	17	12.75	36314	Tax_Id=10116 Gene_Symbol=Grhpr RCG54768, isoform CRA_a	ENSG00000137106	Q9UBQ7	Glyoxylate reductase/hydroxypyruvate reductase OS=Homo sapiens GN=GRHPR PE=1 SV=1
IPI00200498	2527	81	14	0.66	5629	189	27	2.64	127566	Tax_Id=10116 Gene_Symbol=Hdac6 Uncharacterized protein	ENSG00000094631	Q9UBN7	Histone deacetylase 6 OS=Homo sapiens GN=HDAC6 PE=1 SV=2
IPI00870350	280	10	6	0.16	1623	47	21	1	130017	Tax_Id=10116 Gene_Symbol=- Uncharacterized protein	ENSG00000185722	Q9P2R3	Ankyrin repeat and FYVE domain-containing protein 1 OS=Homo sapiens GN=ANKFY1 PE=1 SV=2
IPI00363236	355	24	11	0.33	3886	131	49	3.59	135632	Tax_Id=10116 Gene_Symbol=Lars Uncharacterized protein	ENSG00000133706	Q9P2J5	Leucine--tRNA ligase, cytoplasmic OS=Homo sapiens GN=LARS PE=1 SV=2
IPI00364842	159	4	2	0.29	338	13	4	0.89	24617	Tax_Id=10116 Gene_Symbol=Chmp5 Charged multivesicular body protein 5	ENSG00000086065	Q9NZZ3	Charged multivesicular body protein 5 OS=Homo sapiens GN=CHMP5 PE=1 SV=1
IPI00195156	26653	654	35	15.71	10530	254	34	11.27	83386	Tax_Id=10116 Gene_Symbol=Dpp3 Dipeptidyl peptidase 3	ENSG00000254986	Q9NY33	Dipeptidyl peptidase 3 OS=Homo sapiens GN=DPP3 PE=1 SV=2
IPI00373585	674	33	11	1.41	947	49	15	2.39	47074	Tax_Id=10116 Gene_Symbol=Tbc1d13 Uncharacterized protein	ENSG00000107021	Q9NVG8	TBC1 domain family member 13 OS=Homo sapiens GN=TBC1D13 PE=1 SV=3
IPI00393787	532	7	4	0.35	302	11	5	0.57	42322	Tax_Id=10116 Gene_Symbol=Parva Alpha-parvin	ENSG00000197702	Q9NVD7	Alpha-parvin OS=Homo sapiens GN=PARVA PE=1 SV=1
IPI00366405	1198	37	11	2.31	331	19	9	1.56	37038	Tax_Id=10116 Gene_Symbol=Fam49b Uncharacterized protein	ENSG00000153310	Q9NUQ9	Protein FAM49B OS=Homo sapiens GN=FAM49B PE=1 SV=1
IPI00194312	4011	121	16	3.77	1932	74	18	6.31	44792	Tax_Id=10116 Gene_Symbol=Ola1 Obg-like ATPase 1	ENSG00000138430	Q9NTK5	Obg-like ATPase 1 OS=Homo sapiens GN=OLA1 PE=1 SV=2
IPI00949236	3394	72	17	1.28	2350	72	17	1.21	97593	Tax_Id=10116 Gene_Symbol=Man2c1 Uncharacterized protein	ENSG00000140400	Q9NTJ4	Alpha-mannosidase 2C1 OS=Homo sapiens GN=MAN2C1 PE=1 SV=1
IPI00202379	2048	67	16	1.63	3942	135	30	6.63	66294	Tax_Id=10116 Gene_Symbol=Farsb Uncharacterized protein	ENSG00000116120	Q9NSD9	Phenylalanine--tRNA ligase beta subunit OS=Homo sapiens GN=FARSB PE=1 SV=3
IPI00200651	2294	56	11	2.51	2696	68	13	3.11	40482	Tax_Id=10116 Gene_Symbol=Nans N-acetylneuraminic acid synthase	ENSG00000095380	Q9NR45	Sialic acid synthase OS=Homo sapiens GN=NANS PE=1 SV=2
IPI00372857	129	10	2	0.32	832	26	6	1.3	22499	Tax_Id=10116 Gene_Symbol=Sar1a Uncharacterized protein	ENSG00000079332	Q9NR31	GTP-binding protein SAR1a OS=Homo sapiens GN=SAR1A PE=1 SV=1
IPI00763213	40	4	3	0.11	29	3	3	0.11	92000	Tax_Id=10116 Gene_Symbol=Sema4b semaphorin 4B	ENSG00000185033	Q9NPR2	Semaphorin-4B OS=Homo sapiens GN=SEMA4B PE=1 SV=3
IPI00198316	179	6	3	0.5	376	16	7	1.94	23247	Tax_Id=10116 Gene_Symbol=Rab18 Ras-related protein Rab-18	ENSG00000099246	Q9NP72	Ras-related protein Rab-18 OS=Homo sapiens GN=RAB18 PE=1 SV=1
IPI00193777	1826	64	10	0.5	2787	86	19	1.09	95860	Tax_Id=10116 Gene_Symbol=Atp6v0a4 Uncharacterized protein	ENSG00000105929	Q9HBG4	V-type proton ATPase 116 kDa subunit a isoform 4 OS=Homo sapiens GN=ATP6V0A4 PE=1 SV=2
IPI00200640	2133	73	16	1.1	2043	67	12	0.82	91262	Tax_Id=10116 Gene_Symbol=Mucdhl Isoform 1 of Cadherin-related family member 5	ENSG00000099834	Q9HBB8	Cadherin-related family member 5 OS=Homo sapiens GN=CDHR5 PE=1 SV=3
IPI00198191	512	27	6	1.57	1579	58	10	4.87	26639	Tax_Id=10116 Gene_Symbol=Cacybp Calcyclin-binding protein	ENSG00000116161	Q9HB71	Calcyclin-binding protein OS=Homo sapiens GN=CACYBP PE=1 SV=2
IPI00197585	3036	95	14	3.04	999	39	14	2.01	43318	Tax_Id=10116 Gene_Symbol=Myg1 UPF0160 protein MYG1, mitochondrial	ENSG00000139637	Q9HB07	UPF0160 protein MYG1, mitochondrial OS=Homo sapiens GN=C12orf10 PE=1 SV=2
IPI00214798	543	27	5	0.5	457	33	12	1.85	39352	Tax_Id=10116 Gene_Symbol=Cab39l Uncharacterized protein	ENSG00000102547	Q9H9S4	Calcium-binding protein 39-like OS=Homo sapiens GN=CAB39L PE=1 SV=3
IPI00188755	533	21	6	0.67	212	7	4	0.38	50098	Tax_Id=10116 Gene_Symbol=Fam188a Uncharacterized protein	ENSG00000148481	Q9H8M7	Protein FAM188A OS=Homo sapiens GN=FAM188A PE=1 SV=1
IPI00373328	248	9	2	0.65	214	8	3	0.94	18655	Tax_Id=10116 Gene_Symbol=Fam96a Uncharacterized protein	ENSG00000166797	Q9H5X1	MIP18 family protein FAM96A OS=Homo sapiens GN=FAM96A PE=1 SV=1
IPI00190862	126	3	2	0.2	110	5	2	0.32	34044	Tax_Id=10116 Gene_Symbol=Golph3 Golgi phosphoprotein 3	ENSG00000113384	Q9H4A6	Golgi phosphoprotein 3 OS=Homo sapiens GN=GOLPH3 PE=1 SV=1
IPI00193584	12330	346	30	6.49	3823	119	26	4.27	73372	Tax_Id=10116 Gene_Symbol=Rnpep Aminopeptidase B	ENSG00000176393	Q9H4A4	Aminopeptidase B OS=Homo sapiens GN=RNPEP PE=1 SV=2
IPI00365579	1780	62	7	2.98	1449	46	8	2.02	34409	Tax_Id=10116 Gene_Symbol=Rbks Uncharacterized protein	ENSG00000171174	Q9H477	Ribokinase OS=Homo sapiens GN=RBKS PE=1 SV=1
IPI00214210	20	2	2	0.05	320	13	10	0.26	141937	Tax_Id=10116 Gene_Symbol=Slk Uncharacterized protein	ENSG00000065613	Q9H2G2	STE20-like serine/threonine-protein kinase OS=Homo sapiens GN=SLK PE=1 SV=1
IPI00358022	517	14	6	0.7	247	7	4	0.46	41892	Tax_Id=10116 Gene_Symbol=Nif3l1 NIF3-like protein 1	ENSG00000196290	Q9GZT8	NIF3-like protein 1 OS=Homo sapiens GN=NIF3L1 PE=1 SV=2
IPI00230882	1939	66	18	1.49	557	24	15	1.04	80944	Tax_Id=10116 Gene_Symbol=Nln Neurolysin, mitochondrial	ENSG00000123213	Q9BYT8	Neurolysin, mitochondrial OS=Homo sapiens GN=NLN PE=1 SV=1
IPI00364474	7580	204	13	37.73	3224	102	11	7.25	22255	Tax_Id=10116 Gene_Symbol=Itpa Uncharacterized protein	ENSG00000125877	Q9BY32	Inosine triphosphate pyrophosphatase OS=Homo sapiens GN=ITPA PE=1 SV=2
IPI00568223	329	14	7	0.58	2572	77	19	5.26	48697	Tax_Id=10116 Gene_Symbol=Ap1m1 AP-1 complex subunit mu-1	ENSG00000072958	Q9BXS5	AP-1 complex subunit mu-1 OS=Homo sapiens GN=AP1M1 PE=1 SV=3
IPI00195673	12199	395	12	2.12	10697	373	14	13.23	50483	Tax_Id=10116 Gene_Symbol=Tubb6 Uncharacterized protein	ENSG00000176014	Q9BUF5	Tubulin beta-6 chain OS=Homo sapiens GN=TUBB6 PE=1 SV=1
IPI00209397	68	4	2	0.12	708	26	8	0.8	54438	Tax_Id=10116 Gene_Symbol=Coro1b Coronin-1B	ENSG00000172725	Q9BR76	Coronin-1B OS=Homo sapiens GN=CORO1B PE=1 SV=1
IPI00948498	620	23	8	1.17	588	26	11	1.45	53627	Tax_Id=10116 Gene_Symbol=Nudt12 Uncharacterized protein	ENSG00000112874	Q9BQG2	Peroxisomal NADH pyrophosphatase NUDT12 OS=Homo sapiens GN=NUDT12 PE=1 SV=1
IPI00364046	25040	619	23	13.15	19617	582	25	31.13	50590	Tax_Id=10116 Gene_Symbol=Tuba1c Tubulin alpha-1C chain	ENSG00000167553	Q9BQE3	Tubulin alpha-1C chain OS=Homo sapiens GN=TUBA1C PE=1 SV=1
IPI00948086	72	11	4	0.03	46	9	6	0.05	434888	Tax_Id=10116 Gene_Symbol=Akap9 Uncharacterized protein (Fragment)	ENSG00000127914	Q99996	A-kinase anchor protein 9 OS=Homo sapiens GN=AKAP9 PE=1 SV=3
IPI00364286	5096	132	28	6.56	7147	224	34	16.71	60133	Tax_Id=10116 Gene_Symbol=Cct7 Uncharacterized protein	ENSG00000135624	Q99832	T-complex protein 1 subunit eta OS=Homo sapiens GN=CCT7 PE=1 SV=2
IPI00366110	153	13	5	0.4	882	37	7	0.96	47502	Tax_Id=10116 Gene_Symbol=Nap1l4 Uncharacterized protein	ENSG00000205531	Q99733	Nucleosome assembly protein 1-like 4 OS=Homo sapiens GN=NAP1L4 PE=1 SV=1
IPI00197344	988	31	11	1.8	2438	83	18	18.92	33820	Tax_Id=10116 Gene_Symbol=Mgll Monoglyceride lipase	ENSG00000074416	Q99685	Monoglyceride lipase OS=Homo sapiens GN=MGLL PE=1 SV=2
IPI00394419	581	16	6	1.65	955	35	10	5.12	22418	Tax_Id=10116 Gene_Symbol=Chp Calcium-binding protein p22	ENSG00000187446	Q99653	Calcineurin B homologous protein 1 OS=Homo sapiens GN=CHP1 PE=1 SV=3
IPI00914189	215	7	4	0.13	3026	103	28	2.08	106053	Tax_Id=10116 Gene_Symbol=Eif3c Eukaryotic translation initiation factor 3 subunit C	ENSG00000184110	Q99613	Eukaryotic translation initiation factor 3 subunit C OS=Homo sapiens GN=EIF3C PE=1 SV=1
IPI00201969	304	9	4	0.55	2391	82	13	3.04	43319	Tax_Id=10116 Gene_Symbol=Vat1 Vesicle amine transport protein 1 homolog (T californica), isoform CRA_a	ENSG00000108828	Q99536	Synaptic vesicle membrane protein VAT-1 homolog OS=Homo sapiens GN=VAT1 PE=1 SV=2
IPI00212523	26901	839	17	4076.76	13814	374	19	4755.43	20190	Tax_Id=10116 Gene_Symbol=Park7 Protein DJ-1	ENSG00000116288	Q99497	Protein DJ-1 OS=Homo sapiens GN=PARK7 PE=1 SV=2
IPI00212512	7184	202	34	4.11	7702	209	39	5.71	106707	Tax_Id=10116 Gene_Symbol=Psmd1 26S proteasome non-ATPase regulatory subunit 1	ENSG00000173692	Q99460	26S proteasome non-ATPase regulatory subunit 1 OS=Homo sapiens GN=PSMD1 PE=1 SV=2
IPI00949424	6594	201	34	3.97	8005	212	39	5.93	106585	Tax_Id=10116 Gene_Symbol=Psmd1 Uncharacterized protein (Fragment)	ENSG00000173692	Q99460	26S proteasome non-ATPase regulatory subunit 1 OS=Homo sapiens GN=PSMD1 PE=1 SV=2
IPI00199980	5171	145	14	19.49	1019	49	12	12.51	30250	Tax_Id=10116 Gene_Symbol=Psmb7 Proteasome subunit beta type-7	ENSG00000136930	Q99436	Proteasome subunit beta type-7 OS=Homo sapiens GN=PSMB7 PE=1 SV=1
IPI00364093	1580	45	8	2.52	697	30	8	2.14	27515	Tax_Id=10116 Gene_Symbol=Tbcb ZH14 protein	ENSG00000105254	Q99426	Tubulin-folding cofactor B OS=Homo sapiens GN=TBCB PE=1 SV=2
IPI00869568	4328	97	20	1.31	4442	135	34	3.79	92467	Tax_Id=10116 Gene_Symbol=Vps35 maternal embryonic message 3	ENSG00000069329	Q96QK1	Vacuolar protein sorting-associated protein 35 OS=Homo sapiens GN=VPS35 PE=1 SV=2
IPI00371699	3969	90	13	2.79	325	17	3	0.31	47843	Tax_Id=10116 Gene_Symbol=Serpinb12 Uncharacterized protein	ENSG00000166634	Q96P63	Serpin B12 OS=Homo sapiens GN=SERPINB12 PE=1 SV=1
IPI00421899	148375	3758	43	658.61	67877	1740	38	837.89	53116	Tax_Id=10116 Gene_Symbol=Cndp2 Cytosolic non-specific dipeptidase	ENSG00000133313	Q96KP4	Cytosolic non-specific dipeptidase OS=Homo sapiens GN=CNDP2 PE=1 SV=2
IPI00367063	102909	2338	36	368.66	23209	598	29	114.96	55121	Tax_Id=10116 Gene_Symbol=Cndp1 Beta-Ala-His dipeptidase	ENSG00000150656	Q96KN2	Beta-Ala-His dipeptidase OS=Homo sapiens GN=CNDP1 PE=1 SV=4
IPI00361415	2100	47	10	1.57	314	15	8	1.13	33493	Tax_Id=10116 Gene_Symbol=Pdxp Pyridoxal phosphate phosphatase	ENSG00000241360	Q96GD0	Pyridoxal phosphate phosphatase OS=Homo sapiens GN=PDXP PE=1 SV=2
IPI00371462	7801	225	12	6.42	4808	148	13	6.42	31478	Tax_Id=10116 Gene_Symbol=Otub1 Ubiquitin thioesterase OTUB1	ENSG00000167770	Q96FW1	Ubiquitin thioesterase OTUB1 OS=Homo sapiens GN=OTUB1 PE=1 SV=2
IPI00464780	8036	152	15	8.36	6262	137	15	9.71	47042	Tax_Id=10116 Gene_Symbol=Scrn2 Secernin-2	ENSG00000141295	Q96FV2	Secernin-2 OS=Homo sapiens GN=SCRN2 PE=2 SV=3
IPI00914292	1027	24	7	2.75	1403	53	9	13.1	21150	Tax_Id=10116 Gene_Symbol=Gnpnat1 glucosamine 6-phosphate N-acetyltransferase	ENSG00000100522	Q96EK6	Glucosamine 6-phosphate N-acetyltransferase OS=Homo sapiens GN=GNPNAT1 PE=1 SV=1
IPI00360056	66511	1266	17	20.87	10896	294	14	14.67	38097	Tax_Id=10116 Gene_Symbol=Galm Aldose 1-epimerase	ENSG00000143891	Q96C23	Aldose 1-epimerase OS=Homo sapiens GN=GALM PE=1 SV=1
IPI00210032	73267	1802	19	82.29	19514	597	20	69.92	39462	Tax_Id=10116 Gene_Symbol=Pter Phosphotriesterase-related protein	ENSG00000165983	Q96BW5	Phosphotriesterase-related protein OS=Homo sapiens GN=PTER PE=1 SV=1
IPI00209144	263	5	2	0.06	2370	76	28	1.92	111281	Tax_Id=10116 Gene_Symbol=Exoc4 Exocyst complex component 4	ENSG00000131558	Q96A65	Exocyst complex component 4 OS=Homo sapiens GN=EXOC4 PE=1 SV=1
IPI00332027	10023	285	15	11.51	8588	257	21	32.44	45404	Tax_Id=10116 Gene_Symbol=Bhmt Betaine--homocysteine S-methyltransferase 1	ENSG00000145692	Q93088	Betaine--homocysteine S-methyltransferase 1 OS=Homo sapiens GN=BHMT PE=1 SV=2
IPI00958162	3897	132	6	4.64	3457	97	9	12.38	21645	Tax_Id=10116 Gene_Symbol=LOC100363143 betaine--homocysteine S-methyltransferase 1-like	ENSG00000145692	Q93088	Betaine--homocysteine S-methyltransferase 1 OS=Homo sapiens GN=BHMT PE=1 SV=2
IPI00193777	1826	64	10	0.5	2787	86	19	1.09	95860	Tax_Id=10116 Gene_Symbol=Atp6v0a4 Uncharacterized protein	ENSG00000033627	Q93050	V-type proton ATPase 116 kDa subunit a isoform 1 OS=Homo sapiens GN=ATP6V0A1 PE=1 SV=3
IPI00325517	445	25	7	0.28	989	39	25	1.41	91403	Tax_Id=10116 Gene_Symbol=Cul5 Cullin-5	ENSG00000166266	Q93034	Cullin-5 OS=Homo sapiens GN=CUL5 PE=1 SV=4
IPI00372303	229	8	6	0.19	494	23	13	0.42	129433	Tax_Id=10116 Gene_Symbol=Usp7 Ubiquitin carboxyl-terminal hydrolase 7	ENSG00000187555	Q93009	Ubiquitin carboxyl-terminal hydrolase 7 OS=Homo sapiens GN=USP7 PE=1 SV=2
IPI00360300	204	7	4	0.13	631	30	18	0.86	103589	Tax_Id=10116 Gene_Symbol=Tnpo1 Uncharacterized protein (Fragment)	ENSG00000083312	Q92973	Transportin-1 OS=Homo sapiens GN=TNPO1 PE=1 SV=2
IPI00366535	435	13	9	1.13	1333	57	16	5.36	37783	Tax_Id=10116 Gene_Symbol=Cops5 Uncharacterized protein	ENSG00000121022	Q92905	COP9 signalosome complex subunit 5 OS=Homo sapiens GN=COPS5 PE=1 SV=4
IPI00202703	2273	51	6	2.26	576	25	7	3.23	23882	Tax_Id=10116 Gene_Symbol=Ostf1 Osteoclast-stimulating factor 1	ENSG00000134996	Q92882	Osteoclast-stimulating factor 1 OS=Homo sapiens GN=OSTF1 PE=1 SV=2
IPI00209265	689	28	5	0.69	1327	48	8	1.87	36092	Tax_Id=10116 Gene_Symbol=Ggh Gamma-glutamyl hydrolase	ENSG00000137563	Q92820	Gamma-glutamyl hydrolase OS=Homo sapiens GN=GGH PE=1 SV=2
IPI00231284	765	27	12	0.97	1143	45	20	2.05	66117	Tax_Id=10116 Gene_Symbol=Rabggta Geranylgeranyl transferase type-2 subunit alpha	ENSG00000100949	Q92696	Geranylgeranyl transferase type-2 subunit alpha OS=Homo sapiens GN=RABGGTA PE=1 SV=2
IPI00421389	452	18	5	0.67	330	14	5	0.8	43383	Tax_Id=10116 Gene_Symbol=Ndrg1 Protein NDRG1	ENSG00000104419	Q92597	Protein NDRG1 OS=Homo sapiens GN=NDRG1 PE=1 SV=1
IPI00192495	207	5	3	0.13	113	8	6	0.28	79035	Tax_Id=10116 Gene_Symbol=Ncstn Isoform 1 of Nicastrin	ENSG00000162736	Q92542	Nicastrin OS=Homo sapiens GN=NCSTN PE=1 SV=2
IPI00555314	335	14	8	0.36	3040	119	30	4.46	83414	Tax_Id=10116 Gene_Symbol=Ddx1 ATP-dependent RNA helicase DDX1	ENSG00000079785	Q92499	ATP-dependent RNA helicase DDX1 OS=Homo sapiens GN=DDX1 PE=1 SV=2
IPI00471666	183	6	2	0.1	302	11	3	0.21	67544	Tax_Id=10116 Gene_Symbol=Fam151a Protein FAM151A	ENSG00000162391	Q8WW52	Protein FAM151A OS=Homo sapiens GN=FAM151A PE=2 SV=2
IPI00767837	20130	488	41	9.53	11162	314	42	7.92	97141	Tax_Id=10116 Gene_Symbol=Pdcd6ip Programmed cell death 6-interacting protein	ENSG00000170248	Q8WUM4	Programmed cell death 6-interacting protein OS=Homo sapiens GN=PDCD6IP PE=1 SV=1
IPI00950813	611	17	8	0.24	565	22	14	0.5	120333	Tax_Id=10116 Gene_Symbol=Ipo4 importin-4	ENSG00000196497	Q8TEX9	Importin-4 OS=Homo sapiens GN=IPO4 PE=1 SV=2
IPI00201953	7323	219	20	47.17	4425	132	19	21.94	38465	Tax_Id=10116 Gene_Symbol=Acmsd 2-amino-3-carboxymuconate-6-semialdehyde decarboxylase	ENSG00000153086	Q8TDX5	2-amino-3-carboxymuconate-6-semialdehyde decarboxylase OS=Homo sapiens GN=ACMSD PE=1 SV=1
IPI00197956	1000	36	14	1.65	744	26	14	1.65	52375	Tax_Id=10116 Gene_Symbol=Uba3 NEDD8-activating enzyme E1 catalytic subunit	ENSG00000144744	Q8TBC4	NEDD8-activating enzyme E1 catalytic subunit OS=Homo sapiens GN=UBA3 PE=1 SV=2
IPI00870829	536	30	7	0.57	1132	49	12	1.2	56789	Tax_Id=10116 Gene_Symbol=Npepl1 Uncharacterized protein	ENSG00000215440	Q8NDH3	Probable aminopeptidase NPEPL1 OS=Homo sapiens GN=NPEPL1 PE=1 SV=3
IPI00366735	9516	262	15	8.15	3538	119	17	6.76	38726	Tax_Id=10116 Gene_Symbol=Gpd1l Uncharacterized protein	ENSG00000152642	Q8N335	Glycerol-3-phosphate dehydrogenase 1-like protein OS=Homo sapiens GN=GPD1L PE=1 SV=1
IPI00558344	189	6	4	0.11	712	28	16	0.62	120902	Tax_Id=10116 Gene_Symbol=Fuk Uncharacterized protein	ENSG00000157353	Q8N0W3	L-fucose kinase OS=Homo sapiens GN=FUK PE=2 SV=2
IPI00337227	31571	1053	19	61.29	16141	439	17	56.15	36811	Tax_Id=10116 Gene_Symbol=Nit1 nitrilase homolog 1 isoform a	ENSG00000158793	Q86X76	Nitrilase homolog 1 OS=Homo sapiens GN=NIT1 PE=1 SV=2
IPI00559142	102	4	2	0.11	191	4	4	0.24	59950	Tax_Id=10116 Gene_Symbol=Plxdc2 Uncharacterized protein	ENSG00000120594	Q6UX71	Plexin domain-containing protein 2 OS=Homo sapiens GN=PLXDC2 PE=1 SV=1
IPI00359074	546	13	3	0.6	229	9	5	0.76	33648	Tax_Id=10116 Gene_Symbol=Ciapin1 Anamorsin	ENSG00000005194	Q6FI81	Anamorsin OS=Homo sapiens GN=CIAPIN1 PE=1 SV=2
IPI00367234	355	11	7	0.12	571	26	21	0.39	204911	Tax_Id=10116 Gene_Symbol=- Uncharacterized protein (Fragment)	ENSG00000136813	Q5VYK3	Proteasome-associated protein ECM29 homolog OS=Homo sapiens GN=ECM29 PE=1 SV=2
IPI00454559	19877	511	25	14.05	7663	224	24	9.59	63875	Tax_Id=10116 Gene_Symbol=Txnrd1 Uncharacterized protein	ENSG00000198431	Q16881	Thioredoxin reductase 1, cytoplasmic OS=Homo sapiens GN=TXNRD1 PE=1 SV=3
IPI00198291	157	5	3	0.98	648	23	6	5.22	13362	Tax_Id=10116 Gene_Symbol=Atp6v1f V-type proton ATPase subunit F	ENSG00000128524	Q16864	V-type proton ATPase subunit F OS=Homo sapiens GN=ATP6V1F PE=1 SV=2
IPI00362070	3235	85	14	1.74	6448	179	26	8.92	57159	Tax_Id=10116 Gene_Symbol=Ugp2 UDP-glucose pyrophosphorylase 2, isoform CRA_b	ENSG00000169764	Q16851	UTP--glucose-1-phosphate uridylyltransferase OS=Homo sapiens GN=UGP2 PE=1 SV=5
IPI00205157	240	9	2	0.2	164	8	3	0.32	34540	Tax_Id=10116 Gene_Symbol=Hadh Hydroxyacyl-coenzyme A dehydrogenase, mitochondrial	ENSG00000138796	Q16836	Hydroxyacyl-coenzyme A dehydrogenase, mitochondrial OS=Homo sapiens GN=HADH PE=1 SV=3
IPI00210872	11383	320	20	4.56	5168	130	18	3.28	86209	Tax_Id=10116 Gene_Symbol=Mep1a Meprin A subunit alpha	ENSG00000112818	Q16819	Meprin A subunit alpha OS=Homo sapiens GN=MEP1A PE=1 SV=2
IPI00214152	11300	387	12	30.66	5981	185	12	21.9	29163	Tax_Id=10116 Gene_Symbol=Hagh Isoform 2 of Hydroxyacylglutathione hydrolase, mitochondrial	ENSG00000063854	Q16775	Hydroxyacylglutathione hydrolase, mitochondrial OS=Homo sapiens GN=HAGH PE=1 SV=2
IPI00422072	96	4	3	0.48	488	13	8	2.67	24094	Tax_Id=10116 Gene_Symbol=Guk1 guanylate kinase	ENSG00000143774	Q16774	Guanylate kinase OS=Homo sapiens GN=GUK1 PE=1 SV=2
IPI00411232	28227	861	19	18.02	8251	242	15	10.64	52075	Tax_Id=10116 Gene_Symbol=Ccbl1 Isoform 1 of Kynurenine--oxoglutarate transaminase 1, mitochondrial	ENSG00000171097	Q16773	Kynurenine--oxoglutarate transaminase 1 OS=Homo sapiens GN=CCBL1 PE=1 SV=1
IPI00191521	6023	176	20	7.78	3344	84	20	5.11	52892	Tax_Id=10116 Gene_Symbol=Kynu Kynureninase	ENSG00000115919	Q16719	Kynureninase OS=Homo sapiens GN=KYNU PE=1 SV=1
IPI00211133	638	16	5	0.53	717	34	10	1.9	44995	Tax_Id=10116 Gene_Symbol=Cdc37 Hsp90 co-chaperone Cdc37	ENSG00000105401	Q16543	Hsp90 co-chaperone Cdc37 OS=Homo sapiens GN=CDC37 PE=1 SV=1
IPI00230807	503	19	8	1.32	410	21	9	1.32	41675	Tax_Id=10116 Gene_Symbol=Mapk14 p38 MAP kinase	ENSG00000112062	Q16539	Mitogen-activated protein kinase 14 OS=Homo sapiens GN=MAPK14 PE=1 SV=3
IPI00190530	526	20	8	1.32	479	21	10	1.51	41523	Tax_Id=10116 Gene_Symbol=Mapk14 Isoform 1 of Mitogen-activated protein kinase 14	ENSG00000112062	Q16539	Mitogen-activated protein kinase 14 OS=Homo sapiens GN=MAPK14 PE=1 SV=3
IPI00950036	1920	55	16	1.71	1125	49	18	1.98	67519	Tax_Id=10116 Gene_Symbol=Ddb1 Uncharacterized protein (Fragment)	ENSG00000167986	Q16531	DNA damage-binding protein 1 OS=Homo sapiens GN=DDB1 PE=1 SV=1
IPI00324451	3622	124	27	1.54	2629	108	34	2.19	128036	Tax_Id=10116 Gene_Symbol=Ddb1 DNA damage-binding protein 1	ENSG00000167986	Q16531	DNA damage-binding protein 1 OS=Homo sapiens GN=DDB1 PE=1 SV=1
IPI00231137	60	3	2	0.53	324	8	5	1.35	21838	Tax_Id=10116 Gene_Symbol=Csrp2 Cysteine and glycine-rich protein 2	ENSG00000175183	Q16527	Cysteine and glycine-rich protein 2 OS=Homo sapiens GN=CSRP2 PE=1 SV=3
IPI00194471	477	11	4	0.26	1986	61	18	2.49	56274	Tax_Id=10116 Gene_Symbol=Psmd5 Proteasome (Prosome, macropain) 26S subunit, non-ATPase, 5 (Predicted), isoform CRA_b	ENSG00000095261	Q16401	26S proteasome non-ATPase regulatory subunit 5 OS=Homo sapiens GN=PSMD5 PE=1 SV=3
IPI00554290	278	8	2	0.12	61	3	3	0.18	57104	Tax_Id=10116 Gene_Symbol=Uap1 Uncharacterized protein	ENSG00000117143	Q16222	UDP-N-acetylhexosamine pyrophosphorylase OS=Homo sapiens GN=UAP1 PE=1 SV=3
IPI00204899	257	5	4	0.29	1465	49	14	2.51	50890	Tax_Id=10116 Gene_Symbol=Sept7 septin-7 isoform a	ENSG00000122545	Q16181	Septin-7 OS=Homo sapiens GN=SEPT7 PE=1 SV=2
IPI00208188	373	9	7	0.4	1242	39	14	1.6	67110	Tax_Id=10116 Gene_Symbol=Stxbp2 Syntaxin-binding protein 2	ENSG00000076944	Q15833	Syntaxin-binding protein 2 OS=Homo sapiens GN=STXBP2 PE=1 SV=2
IPI00213299	375	13	6	1.08	345	23	9	2.5	30156	Tax_Id=10116 Gene_Symbol=Mapre1 Microtubule-associated protein RP/EB family member 1	ENSG00000101367	Q15691	Microtubule-associated protein RP/EB family member 1 OS=Homo sapiens GN=MAPRE1 PE=1 SV=3
IPI00389611	182730	5714	33	2083.72	60712	1620	30	1434.96	33939	Tax_Id=10116 Gene_Symbol=Rgn Regucalcin	ENSG00000130988	Q15493	Regucalcin OS=Homo sapiens GN=RGN PE=1 SV=1
IPI00199716	719	17	7	0.34	2809	67	27	2.77	87212	Tax_Id=10116 Gene_Symbol=Sec23b Uncharacterized protein	ENSG00000101310	Q15437	Protein transport protein Sec23B OS=Homo sapiens GN=SEC23B PE=1 SV=2
IPI00205566	40	3	2	0.19	185	7	5	0.54	36583	Tax_Id=10116 Gene_Symbol=Cnn3 Calponin-3	ENSG00000117519	Q15417	Calponin-3 OS=Homo sapiens GN=CNN3 PE=1 SV=1
IPI00364932	508	18	6	1.24	421	17	5	0.65	31442	Tax_Id=10116 Gene_Symbol=Rsu1 Uncharacterized protein	ENSG00000148484	Q15404	Ras suppressor protein 1 OS=Homo sapiens GN=RSU1 PE=1 SV=3
IPI00882480	2857	88	10	1.51	5154	194	14	2.75	55616	Tax_Id=10116 Gene_Symbol=Pcbp1 poly(rC) binding protein 1-like	ENSG00000169564	Q15365	Poly(rC)-binding protein 1 OS=Homo sapiens GN=PCBP1 PE=1 SV=2
IPI00373587	330	13	6	0.68	917	32	9	1.36	36879	Tax_Id=10116 Gene_Symbol=Ppp2r4 Uncharacterized protein	ENSG00000119383	Q15257	Serine/threonine-protein phosphatase 2A activator OS=Homo sapiens GN=PPP2R4 PE=1 SV=3
IPI00365935	1554	52	4	1.26	2354	67	7	3.35	18995	Tax_Id=10116 Gene_Symbol=Ptges3 Prostaglandin E synthase 3	ENSG00000110958	Q15185	Prostaglandin E synthase 3 OS=Homo sapiens GN=PTGES3 PE=1 SV=1
IPI00768104	5734	177	39	1.55	7855	219	68	5.25	162257	Tax_Id=10116 Gene_Symbol=Eea1 early endosome antigen 1	ENSG00000102189	Q15075	Early endosome antigen 1 OS=Homo sapiens GN=EEA1 PE=1 SV=2
IPI00189463	4179	118	19	8.92	4899	146	28	15.14	45854	Tax_Id=10116 Gene_Symbol=Psmd6 Uncharacterized protein	ENSG00000163636	Q15008	26S proteasome non-ATPase regulatory subunit 6 OS=Homo sapiens GN=PSMD6 PE=1 SV=1
IPI00204261	6518	164	23	2.59	2387	68	22	1.95	98377	Tax_Id=10116 Gene_Symbol=Kpnb1 Uncharacterized protein	ENSG00000108424	Q14974	Importin subunit beta-1 OS=Homo sapiens GN=KPNB1 PE=1 SV=2
IPI00203443	1553	40	9	2.75	1097	34	8	2.44	35980	Tax_Id=10116 Gene_Symbol=Ptgr1 Prostaglandin reductase 1	ENSG00000106853	Q14914	Prostaglandin reductase 1 OS=Homo sapiens GN=PTGR1 PE=1 SV=2
IPI00231381	2338	78	24	1.64	4525	132	39	5.31	96081	Tax_Id=10116 Gene_Symbol=Mvp Major vault protein	ENSG00000013364	Q14764	Major vault protein OS=Homo sapiens GN=MVP PE=1 SV=4
IPI00231648	5387	147	10	5.19	3019	87	10	6.5	32928	Tax_Id=10116 Gene_Symbol=Gnmt Glycine N-methyltransferase	ENSG00000124713	Q14749	Glycine N-methyltransferase OS=Homo sapiens GN=GNMT PE=1 SV=3
IPI00188541	851	33	8	0.28	17	2	2	0.06	103862	Tax_Id=10116 Gene_Symbol=Itih4 inter-alpha-inhibitor H4 heavy chain	ENSG00000055955	Q14624	Inter-alpha-trypsin inhibitor heavy chain H4 OS=Homo sapiens GN=ITIH4 PE=1 SV=4
IPI00422053	366	13	4	0.33	932	44	12	1.74	44326	Tax_Id=10116 Gene_Symbol=Gna13 Guanine nucleotide binding protein alpha 13	ENSG00000120063	Q14344	Guanine nucleotide-binding protein subunit alpha-13 OS=Homo sapiens GN=GNA13 PE=1 SV=2
IPI00193595	11841	296	22	19.13	9872	289	24	27.31	46688	Tax_Id=10116 Gene_Symbol=Eif4a2 Uncharacterized protein	ENSG00000156976	Q14240	Eukaryotic initiation factor 4A-II OS=Homo sapiens GN=EIF4A2 PE=1 SV=2
IPI00210970	354	12	5	0.75	620	17	7	1.11	33942	Tax_Id=10116 Gene_Symbol=Eif2b1 Translation initiation factor eIF-2B subunit alpha	ENSG00000111361	Q14232	Translation initiation factor eIF-2B subunit alpha OS=Homo sapiens GN=EIF2B1 PE=1 SV=1
IPI00327630	588	39	23	0.16	4377	173	104	1.01	534653	Tax_Id=10116 Gene_Symbol=Dync1h1 Cytoplasmic dynein 1 heavy chain 1	ENSG00000197102	Q14204	Cytoplasmic dynein 1 heavy chain 1 OS=Homo sapiens GN=DYNC1H1 PE=1 SV=5
IPI00372810	537	16	8	0.17	4760	190	46	2.62	163496	Tax_Id=10116 Gene_Symbol=Eif3a Eukaryotic translation initiation factor 3 subunit A	ENSG00000107581	Q14152	Eukaryotic translation initiation factor 3 subunit A OS=Homo sapiens GN=EIF3A PE=1 SV=1
IPI00205906	11404	320	23	10.05	11169	291	25	29.2	57292	Tax_Id=10116 Gene_Symbol=Dpys Dihydropyrimidinase	ENSG00000147647	Q14117	Dihydropyrimidinase OS=Homo sapiens GN=DPYS PE=1 SV=1
IPI00212309	655	17	5	1.02	307	18	7	1.28	26721	Tax_Id=10116 Gene_Symbol=Idi1 Isopentenyl-diphosphate Delta-isomerase 1	ENSG00000067064	Q13907	Isopentenyl-diphosphate Delta-isomerase 1 OS=Homo sapiens GN=IDI1 PE=1 SV=2
IPI00475639	21622	688	23	12.51	25345	801	27	159.72	50274	Tax_Id=10116 Gene_Symbol=Tubb2a Tubulin beta-2A chain	ENSG00000137267	Q13885	Tubulin beta-2A chain OS=Homo sapiens GN=TUBB2A PE=1 SV=1
IPI00231419	3494	112	23	6.3	1986	74	18	4.4	53045	Tax_Id=10116 Gene_Symbol=Blmh bleomycin hydrolase	ENSG00000108578	Q13867	Bleomycin hydrolase OS=Homo sapiens GN=BLMH PE=1 SV=1
IPI00215291	41	2	2	0.14	305	19	9	1.03	49460	Tax_Id=10116 Gene_Symbol=Ddx39b Spliceosome RNA helicase Ddx39b	ENSG00000198563	Q13838	Spliceosome RNA helicase DDX39B OS=Homo sapiens GN=DDX39B PE=1 SV=1
IPI00776619	1109	55	20	0.3	3423	126	64	1.24	285261	Tax_Id=10116 Gene_Symbol=Sptan1 Spectrin alpha chain, brain	ENSG00000197694	Q13813	Spectrin alpha chain, non-erythrocytic 1 OS=Homo sapiens GN=SPTAN1 PE=1 SV=3
IPI00358057	83	2	2	0.14	318	13	3	0.22	47594	Tax_Id=10116 Gene_Symbol=Aamp angio-associated migratory cell protein	ENSG00000127837	Q13685	Angio-associated migratory cell protein OS=Homo sapiens GN=AAMP PE=1 SV=2
IPI00213335	12552	464	34	5.79	13153	475	37	6.35	121376	Tax_Id=10116 Gene_Symbol=Slc12a1 Uncharacterized protein	ENSG00000074803	Q13621	Solute carrier family 12 member 1 OS=Homo sapiens GN=SLC12A1 PE=1 SV=2
IPI00362333	483	24	7	0.29	486	21	13	0.61	87813	Tax_Id=10116 Gene_Symbol=Cul4b Uncharacterized protein	ENSG00000158290	Q13620	Cullin-4B OS=Homo sapiens GN=CUL4B PE=1 SV=4
IPI00364684	1103	39	10	0.49	782	31	20	1.23	88232	Tax_Id=10116 Gene_Symbol=Cul4a Uncharacterized protein	ENSG00000158290	Q13620	Cullin-4B OS=Homo sapiens GN=CUL4B PE=1 SV=4
IPI00209412	481	16	7	0.29	1258	49	22	1.29	89446	Tax_Id=10116 Gene_Symbol=Cul3 Cullin-3	ENSG00000036257	Q13618	Cullin-3 OS=Homo sapiens GN=CUL3 PE=1 SV=2
IPI00364910	1333	44	18	1.01	1076	51	25	2.62	87540	Tax_Id=10116 Gene_Symbol=Cul2 Uncharacterized protein	ENSG00000108094	Q13617	Cullin-2 OS=Homo sapiens GN=CUL2 PE=1 SV=2
IPI00358206	176	9	5	0.19	1549	56	25	2.24	90319	Tax_Id=10116 Gene_Symbol=Cul1 Uncharacterized protein	ENSG00000055130	Q13616	Cullin-1 OS=Homo sapiens GN=CUL1 PE=1 SV=2
IPI00198369	213	8	3	0.18	4381	142	21	4.65	59122	Tax_Id=10116 Gene_Symbol=Snx1 Sorting nexin-1	ENSG00000028528	Q13596	Sorting nexin-1 OS=Homo sapiens GN=SNX1 PE=1 SV=3
IPI00362160	15700	467	14	2.98	15591	498	17	20.71	50842	Tax_Id=10116 Gene_Symbol=Tubb3 Tubulin beta-3 chain	ENSG00000258947	Q13509	Tubulin beta-3 chain OS=Homo sapiens GN=TUBB3 PE=1 SV=2
IPI00211045	53	8	2	0.04	488	22	16	0.44	160660	Tax_Id=10116 Gene_Symbol=Rock1 Uncharacterized protein	ENSG00000067900	Q13464	Rho-associated protein kinase 1 OS=Homo sapiens GN=ROCK1 PE=1 SV=1
IPI00204295	827	17	6	0.31	2029	83	17	1.82	71188	Tax_Id=10116 Gene_Symbol=Pabpc4 Pabpc4 protein	ENSG00000090621	Q13310	Polyadenylate-binding protein 4 OS=Homo sapiens GN=PABPC4 PE=1 SV=1
IPI00208026	53999	1739	37	199.41	38102	1053	40	304.51	53069	Tax_Id=10116 Gene_Symbol=Selenbp1 Selenium-binding protein 1	ENSG00000143416	Q13228	Selenium-binding protein 1 OS=Homo sapiens GN=SELENBP1 PE=1 SV=2
IPI00370456	8869	245	39	7.23	8537	235	46	9.96	100922	Tax_Id=10116 Gene_Symbol=Psmd2 26S proteasome non-ATPase regulatory subunit 2	ENSG00000175166	Q13200	26S proteasome non-ATPase regulatory subunit 2 OS=Homo sapiens GN=PSMD2 PE=1 SV=3
IPI00211615	225	5	3	0.25	494	28	7	0.55	58209	Tax_Id=10116 Gene_Symbol=Pak2 Serine/threonine-protein kinase PAK 2	ENSG00000180370	Q13177	Serine/threonine-protein kinase PAK 2 OS=Homo sapiens GN=PAK2 PE=1 SV=3
IPI00189098	474	23	5	0.56	3500	113	10	5.44	35705	Tax_Id=10116 Gene_Symbol=Aimp2 Aminoacyl tRNA synthase complex-interacting multifunctional protein 2	ENSG00000106305	Q13155	Aminoacyl tRNA synthase complex-interacting multifunctional protein 2 OS=Homo sapiens GN=AIMP2 PE=1 SV=2
IPI00370034	195	15	4	0.23	1486	56	15	2.26	62434	Tax_Id=10116 Gene_Symbol=Coasy Uncharacterized protein	ENSG00000068120	Q13057	Bifunctional coenzyme A synthase OS=Homo sapiens GN=COASY PE=1 SV=4
IPI00373432	2050	54	7	1.97	5729	164	17	18.88	34951	Tax_Id=10116 Gene_Symbol=Aimp1 Uncharacterized protein	ENSG00000164022	Q12904	Aminoacyl tRNA synthase complex-interacting multifunctional protein 1 OS=Homo sapiens GN=AIMP1 PE=1 SV=2
IPI00192574	456	13	4	0.12	221	6	3	0.09	110380	Tax_Id=10116 Gene_Symbol=Mertk Tyrosine-protein kinase Mer	ENSG00000153208	Q12866	Tyrosine-protein kinase Mer OS=Homo sapiens GN=MERTK PE=1 SV=2
IPI00366263	113	3	2	0.05	2070	72	32	2.06	121314	Tax_Id=10116 Gene_Symbol=RGD1564420 similar to Hypothetical protein MGC31278	ENSG00000164961	Q12768	WASH complex subunit strumpellin OS=Homo sapiens GN=KIAA0196 PE=1 SV=1
IPI00204984	106	4	2	0.19	770	25	5	0.56	35792	Tax_Id=10116 Gene_Symbol=Bst1 ADP-ribosyl cyclase 2	ENSG00000109743	Q10588	ADP-ribosyl cyclase 2 OS=Homo sapiens GN=BST1 PE=1 SV=2
IPI00766829	232	12	5	0.03	439	20	7	0.04	539570	Tax_Id=10116 Gene_Symbol=Ahnak AHNAK nucleoprotein isoform 1	ENSG00000124942	Q09666	Neuroblast differentiation-associated protein AHNAK OS=Homo sapiens GN=AHNAK PE=1 SV=2
IPI00373218	2673	74	13	3.34	3193	135	24	31.3	41139	Tax_Id=10116 Gene_Symbol=Ppid Peptidyl-prolyl cis-trans isomerase D	ENSG00000171497	Q08752	Peptidyl-prolyl cis-trans isomerase D OS=Homo sapiens GN=PPID PE=1 SV=3
IPI00464794	25536	704	21	46.47	33174	892	28	260.35	35295	Tax_Id=10116 Gene_Symbol=Cryz Quinone oxidoreductase	ENSG00000116791	Q08257	Quinone oxidoreductase OS=Homo sapiens GN=CRYZ PE=1 SV=1
IPI00205325	15832	464	87	0.97	23325	627	130	2.28	537697	Tax_Id=10116 Gene_Symbol=Lrp2 Low-density lipoprotein receptor-related protein 2	ENSG00000123384	Q07954	Prolow-density lipoprotein receptor-related protein 1 OS=Homo sapiens GN=LRP1 PE=1 SV=2
IPI00947756	353	10	4	1.37	365	15	5	1.37	21598	Tax_Id=10116 Gene_Symbol=Bax apoptosis regulator BAX	ENSG00000087088	Q07812	Apoptosis regulator BAX OS=Homo sapiens GN=BAX PE=1 SV=1
IPI00193397	261	14	3	0.2	100	6	4	0.2	69347	Tax_Id=10116 Gene_Symbol=Slc34a1 Sodium-dependent phosphate transport protein 2A	ENSG00000131183	Q06495	Sodium-dependent phosphate transport protein 2A OS=Homo sapiens GN=SLC34A1 PE=1 SV=1
IPI00326984	892	29	11	0.52	14	2	2	0.07	99378	Tax_Id=10116 Gene_Symbol=Itih3 Inter-alpha-trypsin inhibitor heavy chain H3	ENSG00000162267	Q06033	Inter-alpha-trypsin inhibitor heavy chain H3 OS=Homo sapiens GN=ITIH3 PE=1 SV=2
IPI00212816	155	9	6	0.33	556	42	16	1	78724	Tax_Id=10116 Gene_Symbol=Prkcd Isoform 1 of Protein kinase C delta type	ENSG00000163932	Q05655	Protein kinase C delta type OS=Homo sapiens GN=PRKCD PE=1 SV=2
IPI00366780	608	29	6	0.66	314	21	7	0.81	37493	Tax_Id=10116 Gene_Symbol=Akr1c1 Uncharacterized protein	ENSG00000187134	Q04828	Aldo-keto reductase family 1 member C1 OS=Homo sapiens GN=AKR1C1 PE=1 SV=1
IPI00188304	6413	252	15	73.15	2127	140	14	29.42	20977	Tax_Id=10116 Gene_Symbol=Glo1 Lactoylglutathione lyase	ENSG00000124767	Q04760	Lactoylglutathione lyase OS=Homo sapiens GN=GLO1 PE=1 SV=4
IPI00563088	328	11	5	0.1	1258	63	20	0.47	175777	Tax_Id=10116 Gene_Symbol=Eif4g1 eukaryotic translation initiation factor 4 gamma, 1 isoform 1	ENSG00000114867	Q04637	Eukaryotic translation initiation factor 4 gamma 1 OS=Homo sapiens GN=EIF4G1 PE=1 SV=4
IPI00371410	116	5	2	0.21	410	17	7	0.93	33675	Tax_Id=10116 Gene_Symbol=Ubxn1 UBX domain-containing protein 1	ENSG00000162191	Q04323	UBX domain-containing protein 1 OS=Homo sapiens GN=UBXN1 PE=1 SV=2
IPI00464791	176980	5391	41	622.49	60294	1706	34	357.44	46060	Tax_Id=10116 Gene_Symbol=Acy1 Aminoacylase-1A	ENSG00000243989	Q03154	Aminoacylase-1 OS=Homo sapiens GN=ACY1 PE=1 SV=1
IPI00199482	5812	162	13	11.94	3103	80	14	11.94	25708	Tax_Id=10116 Gene_Symbol=Gstm4 Uncharacterized protein	ENSG00000168765	Q03013	Glutathione S-transferase Mu 4 OS=Homo sapiens GN=GSTM4 PE=1 SV=3
IPI00358443	883	43	12	1.37	2235	89	19	3.96	51817	Tax_Id=10116 Gene_Symbol=Fkbp4 Peptidyl-prolyl cis-trans isomerase FKBP4	ENSG00000004478	Q02790	Peptidyl-prolyl cis-trans isomerase FKBP4 OS=Homo sapiens GN=FKBP4 PE=1 SV=3
IPI00212741	6635	153	21	2.84	5756	148	28	4.57	86083	Tax_Id=10116 Gene_Symbol=Pfkl 6-phosphofructokinase, liver type	ENSG00000067057	Q01813	6-phosphofructokinase type C OS=Homo sapiens GN=PFKP PE=1 SV=2
IPI00231954	3666	69	15	1.53	3507	93	29	4.73	86635	Tax_Id=10116 Gene_Symbol=Pfkp 6-phosphofructokinase type C	ENSG00000067057	Q01813	6-phosphofructokinase type C OS=Homo sapiens GN=PFKP PE=1 SV=2
IPI00555187	8599	180	15	3.65	6595	194	20	10.01	51899	Tax_Id=10116 Gene_Symbol=Cap1 Adenylyl cyclase-associated protein 1	ENSG00000131236	Q01518	Adenylyl cyclase-associated protein 1 OS=Homo sapiens GN=CAP1 PE=1 SV=5
IPI00197711	54507	1303	29	176.66	7771	278	28	104.84	36712	Tax_Id=10116 Gene_Symbol=Ldha L-lactate dehydrogenase A chain	ENSG00000134333	P00338	L-lactate dehydrogenase A chain OS=Homo sapiens GN=LDHA PE=1 SV=2
IPI00197711	54507	1303	29	176.66	7771	278	28	104.84	36712	Tax_Id=10116 Gene_Symbol=Ldha L-lactate dehydrogenase A chain	ENSG00000134333	Q01432	AMP deaminase 3 OS=Homo sapiens GN=AMPD3 PE=1 SV=1
IPI00760137	22428	548	19	25.56	11981	358	20	39.01	38780	Tax_Id=10116 Gene_Symbol=Sord Sorbitol dehydrogenase	ENSG00000140263	Q00796	Sorbitol dehydrogenase OS=Homo sapiens GN=SORD PE=1 SV=4
IPI00776558	13492	365	67	4.4	20284	573	84	13.97	193666	Tax_Id=10116 Gene_Symbol=Cltc Uncharacterized protein	ENSG00000141367	Q00610	Clathrin heavy chain 1 OS=Homo sapiens GN=CLTC PE=1 SV=5
IPI00231749	2747	107	21	24.83	1677	64	18	8.64	32115	Tax_Id=10116 Gene_Symbol=Pitpna Phosphatidylinositol transfer protein alpha isoform	ENSG00000174238	Q00169	Phosphatidylinositol transfer protein alpha isoform OS=Homo sapiens GN=PITPNA PE=1 SV=2
IPI00777721	208	7	4	0.1	397	16	11	0.29	137489	Tax_Id=10116 Gene_Symbol=Atp11a Uncharacterized protein (Fragment)	ENSG00000068650	P98196	Probable phospholipid-transporting ATPase IH OS=Homo sapiens GN=ATP11A PE=1 SV=3
IPI00205325	15832	464	87	0.97	23325	627	130	2.28	537697	Tax_Id=10116 Gene_Symbol=Lrp2 Low-density lipoprotein receptor-related protein 2	ENSG00000081479	P98164	Low-density lipoprotein receptor-related protein 2 OS=Homo sapiens GN=LRP2 PE=1 SV=3
IPI00212608	104	6	3	0.12	1211	46	6	0.26	82497	Tax_Id=10116 Gene_Symbol=Dab2 Isoform p82 of Disabled homolog 2	ENSG00000153071	P98082	Disabled homolog 2 OS=Homo sapiens GN=DAB2 PE=1 SV=3
IPI00204077	435	15	5	1.05	585	20	10	3.84	21751	Tax_Id=10116 Gene_Symbol=Rhog Uncharacterized protein	ENSG00000177105	P84095	Rho-related GTP-binding protein RhoG OS=Homo sapiens GN=RHOG PE=1 SV=1
IPI00210264	19665	960	23	247.25	7966	292	17	99.9	27936	Tax_Id=10116 Gene_Symbol=Gsto1 Glutathione S-transferase omega-1	ENSG00000148834	P78417	Glutathione S-transferase omega-1 OS=Homo sapiens GN=GSTO1 PE=1 SV=2
IPI00464520	19797	965	21	197.21	7916	292	15	50.36	27950	Tax_Id=10116 Gene_Symbol=Gsto1 Uncharacterized protein	ENSG00000148834	P78417	Glutathione S-transferase omega-1 OS=Homo sapiens GN=GSTO1 PE=1 SV=2
IPI00207335	3845	114	8	6.03	2474	66	7	2.82	25736	Tax_Id=10116 Gene_Symbol=Pafah1b2 Platelet-activating factor acetylhydrolase IB subunit beta	ENSG00000168092	P68402	Platelet-activating factor acetylhydrolase IB subunit beta OS=Homo sapiens GN=PAFAH1B2 PE=1 SV=1
IPI00362927	25432	617	23	13.15	18103	549	26	29.16	50634	Tax_Id=10116 Gene_Symbol=Tuba4a Tubulin alpha-4A chain	ENSG00000127824	P68366	Tubulin alpha-4A chain OS=Homo sapiens GN=TUBA4A PE=1 SV=1
IPI00557167	4874	121	7	12.2	2457	59	11	21.12	18021	Tax_Id=10116 Gene_Symbol=- Uncharacterized protein	ENSG00000185651	P68036	Ubiquitin-conjugating enzyme E2 L3 OS=Homo sapiens GN=UBE2L3 PE=1 SV=1
IPI00214905	329	15	7	1.42	527	19	12	2.76	28549	Tax_Id=10116 Gene_Symbol=Tpm4 Tropomyosin alpha-4 chain	ENSG00000167460	P67936	Tropomyosin alpha-4 chain OS=Homo sapiens GN=TPM4 PE=1 SV=3
IPI00231134	4430	125	16	8.31	9271	271	19	21.71	35511	Tax_Id=10116 Gene_Symbol=Gnb2l1 Guanine nucleotide-binding protein subunit beta-2-like 1	ENSG00000204628	P63244	Guanine nucleotide-binding protein subunit beta-2-like 1 OS=Homo sapiens GN=GNB2L1 PE=1 SV=3
IPI00202725	81	3	3	1.62	1072	36	5	23.78	9236	Tax_Id=10116 Gene_Symbol=LOC100363012;Rps21 40S ribosomal protein S21	ENSG00000171858	P63220	40S ribosomal protein S21 OS=Homo sapiens GN=RPS21 PE=1 SV=1
IPI00369350	532	18	4	1.27	988	39	7	4.17	18831	Tax_Id=10116 Gene_Symbol=Skp1 S-phase kinase-associated protein 1	ENSG00000113558	P63208	S-phase kinase-associated protein 1 OS=Homo sapiens GN=SKP1 PE=1 SV=2
IPI00324893	32263	744	24	111.92	15302	498	22	125.37	27925	Tax_Id=10116 Gene_Symbol=Ywhaz 14-3-3 protein zeta/delta	ENSG00000164924	P63104	14-3-3 protein zeta/delta OS=Homo sapiens GN=YWHAZ PE=1 SV=1
IPI00231726	1544	45	11	1.53	1757	66	11	2.19	41066	Tax_Id=10116 Gene_Symbol=Gnai3 Guanine nucleotide-binding protein G(k) subunit alpha	ENSG00000127955	P63096	Guanine nucleotide-binding protein G(i) subunit alpha-1 OS=Homo sapiens GN=GNAI1 PE=1 SV=2
IPI00231733	854	30	9	1.18	1216	46	9	1.18	40889	Tax_Id=10116 Gene_Symbol=Gnai1 Guanine nucleotide-binding protein G(i) subunit alpha-1	ENSG00000127955	P63096	Guanine nucleotide-binding protein G(i) subunit alpha-1 OS=Homo sapiens GN=GNAI1 PE=1 SV=2
IPI00203630	604	24	8	2.05	672	25	6	1.1	25304	Tax_Id=10116 Gene_Symbol=Grb2 Isoform 1 of Growth factor receptor-bound protein 2	ENSG00000177885	P62993	Growth factor receptor-bound protein 2 OS=Homo sapiens GN=GRB2 PE=1 SV=1
IPI00190240	2966	160	5	2.27	4459	213	14	47.83	18282	Tax_Id=10116 Gene_Symbol=LOC100363345;Rps27a Ubiquitin-40S ribosomal protein S27a	ENSG00000143947	P62979	Ubiquitin-40S ribosomal protein S27a OS=Homo sapiens GN=RPS27A PE=1 SV=2
IPI00231434	1785	28	5	8.66	1194	25	5	11.42	11972	Tax_Id=10116 Gene_Symbol=Fkbp1a Peptidyl-prolyl cis-trans isomerase FKBP1A	ENSG00000088832	P62942	Peptidyl-prolyl cis-trans isomerase FKBP1A OS=Homo sapiens GN=FKBP1A PE=1 SV=2
IPI00387771	14002	468	13	471.09	10545	304	15	787.6	18091	Tax_Id=10116 Gene_Symbol=LOC100362969;Ppia;LOC100360977 Peptidyl-prolyl cis-trans isomerase A	ENSG00000196262	P62937	Peptidyl-prolyl cis-trans isomerase A OS=Homo sapiens GN=PPIA PE=1 SV=2
IPI00212658	2752	73	13	2.8	3204	99	13	9.33	38048	Tax_Id=10116 Gene_Symbol=Gnb2 Guanine nucleotide-binding protein G(I)/G(S)/G(T) subunit beta-2	ENSG00000172354	P62879	Guanine nucleotide-binding protein G(I)/G(S)/G(T) subunit beta-2 OS=Homo sapiens GN=GNB2 PE=1 SV=3
IPI00192159	708	29	4	2.51	288	16	3	1.45	17176	Tax_Id=10116 Gene_Symbol=Ube2d3 Uncharacterized protein	ENSG00000131508	P62837	Ubiquitin-conjugating enzyme E2 D2 OS=Homo sapiens GN=UBE2D2 PE=1 SV=1
IPI00207980	576	11	2	0.51	1819	56	9	25.35	14970	Tax_Id=10116 Gene_Symbol=Rpl23 60S ribosomal protein L23	ENSG00000125691	P62829	60S ribosomal protein L23 OS=Homo sapiens GN=RPL23 PE=1 SV=1
IPI00421897	4377	112	7	5.78	3980	160	15	29.5	22891	Tax_Id=10116 Gene_Symbol=Rab1 Ras-related protein Rab-1A	ENSG00000138069	P62820	Ras-related protein Rab-1A OS=Homo sapiens GN=RAB1A PE=1 SV=3
IPI00475474	2071	87	12	4.42	4028	148	17	20.4	29807	Tax_Id=10116 Gene_Symbol=Rps4x;LOC100362640;LOC100364620 40S ribosomal protein S4, X isoform	ENSG00000198034	P62701	40S ribosomal protein S4, X isoform OS=Homo sapiens GN=RPS4X PE=1 SV=2
IPI00358404	191	8	5	0.48	1521	51	12	2.01	49228	Tax_Id=10116 Gene_Symbol=Etf1 Eukaryotic peptide chain release factor subunit 1	ENSG00000120705	P62495	Eukaryotic peptide chain release factor subunit 1 OS=Homo sapiens GN=ETF1 PE=1 SV=3
IPI00214434	5177	158	10	5.8	3468	136	11	7.77	24492	Tax_Id=10116 Gene_Symbol=Rab11a Ras-related protein Rab-11A	ENSG00000103769	P62491	Ras-related protein Rab-11A OS=Homo sapiens GN=RAB11A PE=1 SV=3
IPI00188058	939	40	7	3.79	1862	72	11	18.29	17708	Tax_Id=10116 Gene_Symbol=LOC100360679;Rps18 40S ribosomal protein S18	ENSG00000231500	P62269	40S ribosomal protein S18 OS=Homo sapiens GN=RPS18 PE=1 SV=3
IPI00201500	550	22	6	3.48	1833	52	10	34.22	16420	Tax_Id=10116 Gene_Symbol=Rps14 40S ribosomal protein S14	ENSG00000164587	P62263	40S ribosomal protein S14 OS=Homo sapiens GN=RPS14 PE=1 SV=3
IPI00325135	40009	1009	26	412.39	21945	619	26	511.63	29326	Tax_Id=10116 Gene_Symbol=Ywhae 14-3-3 protein epsilon	ENSG00000108953	P62258	14-3-3 protein epsilon OS=Homo sapiens GN=YWHAE PE=1 SV=1
IPI00389665	165	3	2	0.37	221	8	4	0.88	19611	Tax_Id=10116 Gene_Symbol=Ube2g1 Ubiquitin-conjugating enzyme E2 G1	ENSG00000132388	P62253	Ubiquitin-conjugating enzyme E2 G1 OS=Homo sapiens GN=UBE2G1 PE=1 SV=3
IPI00231202	872	27	9	2.17	5006	134	10	9.07	24475	Tax_Id=10116 Gene_Symbol=Rps8 40S ribosomal protein S8	ENSG00000142937	P62241	40S ribosomal protein S8 OS=Homo sapiens GN=RPS8 PE=1 SV=2
IPI00213587	4442	113	21	7.67	3575	123	26	17.67	45768	Tax_Id=10116 Gene_Symbol=Psmc5 26S protease regulatory subunit 8	ENSG00000087191	P62195	26S protease regulatory subunit 8 OS=Homo sapiens GN=PSMC5 PE=1 SV=1
IPI00211733	2828	78	16	5.54	3915	120	25	10.72	49325	Tax_Id=10116 Gene_Symbol=Psmc1 26S protease regulatory subunit 4	ENSG00000100764	P62191	26S protease regulatory subunit 4 OS=Homo sapiens GN=PSMC1 PE=1 SV=1
IPI00231955	505	10	2	0.73	1038	33	8	11.92	16827	Tax_Id=10116 Gene_Symbol=Calm2;Calm3;Calm1 Calmodulin	ENSG00000198668	P62158	Calmodulin OS=Homo sapiens GN=CALM1 PE=1 SV=2
IPI00203390	1862	33	7	0.8	1670	50	13	3.9	37961	Tax_Id=10116 Gene_Symbol=Ppp1cb Serine/threonine-protein phosphatase PP1-beta catalytic subunit	ENSG00000213639	P62140	Serine/threonine-protein phosphatase PP1-beta catalytic subunit OS=Homo sapiens GN=PPP1CB PE=1 SV=3
IPI00208265	1687	32	7	1.11	1718	49	14	3.85	38229	Tax_Id=10116 Gene_Symbol=Ppp1ca Serine/threonine-protein phosphatase PP1-alpha catalytic subunit	ENSG00000172531	P62136	Serine/threonine-protein phosphatase PP1-alpha catalytic subunit OS=Homo sapiens GN=PPP1CA PE=1 SV=1
IPI00230835	6502	249	17	18.94	5763	272	18	26.8	28456	Tax_Id=10116 Gene_Symbol=Ywhag 14-3-3 protein gamma	ENSG00000170027	P61981	14-3-3 protein gamma OS=Homo sapiens GN=YWHAG PE=1 SV=2
IPI00194974	92	4	3	0.21	2130	73	13	2.07	51281	Tax_Id=10116 Gene_Symbol=Hnrnpk Uncharacterized protein	ENSG00000165119	P61978	Heterogeneous nuclear ribonucleoprotein K OS=Homo sapiens GN=HNRNPK PE=1 SV=1
IPI00193171	346	24	6	2.62	548	27	8	5.29	16753	Tax_Id=10116 Gene_Symbol=Npc2 Uncharacterized protein	ENSG00000119655	P61916	Epididymal secretory protein E1 OS=Homo sapiens GN=NPC2 PE=1 SV=1
IPI00204359	860	19	5	4.8	549	16	4	2	13825	Tax_Id=10116 Gene_Symbol=B2m Beta-2-microglobulin	ENSG00000166710	P61769	Beta-2-microglobulin OS=Homo sapiens GN=B2M PE=1 SV=1
IPI00476086	653	12	5	0.48	1280	47	15	2.77	40731	Tax_Id=10116 Gene_Symbol=Atp6v0d1 Uncharacterized protein	ENSG00000159720	P61421	V-type proton ATPase subunit d 1 OS=Homo sapiens GN=ATP6V0D1 PE=1 SV=1
IPI00231445	303	15	2	0.47	2298	76	9	6.93	24245	Tax_Id=10116 Gene_Symbol=Rpl15 60S ribosomal protein L15	ENSG00000174748	P61313	60S ribosomal protein L15 OS=Homo sapiens GN=RPL15 PE=1 SV=2
IPI00231693	1811	58	9	3.32	4391	171	18	17.66	30154	Tax_Id=10116 Gene_Symbol=Rps3a 40S ribosomal protein S3a	ENSG00000145425	P61247	40S ribosomal protein S3a OS=Homo sapiens GN=RPS3A PE=1 SV=2
IPI00193816	417	27	11	0.68	2185	82	20	2.73	68226	Tax_Id=10116 Gene_Symbol=Abce1 Uncharacterized protein	ENSG00000164163	P61221	ATP-binding cassette sub-family E member 1 OS=Homo sapiens GN=ABCE1 PE=1 SV=1
IPI00193753	973	39	11	1.34	1560	55	19	3.83	52714	Tax_Id=10116 Gene_Symbol=Cops2 Uncharacterized protein	ENSG00000166200	P61201	COP9 signalosome complex subunit 2 OS=Homo sapiens GN=COPS2 PE=1 SV=1
IPI00869806	859	13	4	0.35	1570	39	9	1.44	42701	Tax_Id=10116 Gene_Symbol=Actr1a Alpha-centractin	ENSG00000138107	P61163	Alpha-centractin OS=Homo sapiens GN=ACTR1A PE=1 SV=1
IPI00362072	1196	26	6	0.89	5009	142	15	10.95	44990	Tax_Id=10116 Gene_Symbol=Actr2 Actin-related protein 2	ENSG00000138071	P61160	Actin-related protein 2 OS=Homo sapiens GN=ACTR2 PE=1 SV=1
IPI00361820	3320	93	12	7	2273	74	11	8.19	22507	Tax_Id=10116 Gene_Symbol=Ube2k Uncharacterized protein	ENSG00000078140	P61086	Ubiquitin-conjugating enzyme E2 K OS=Homo sapiens GN=UBE2K PE=1 SV=3
IPI00371269	1633	48	8	2.71	1374	63	7	2.71	23888	Tax_Id=10116 Gene_Symbol=Rab5b Uncharacterized protein	ENSG00000111540	P61020	Ras-related protein Rab-5B OS=Homo sapiens GN=RAB5B PE=1 SV=1
IPI00202570	963	22	5	1.21	2200	61	9	8.49	23692	Tax_Id=10116 Gene_Symbol=Rab2a Ras-related protein Rab-2A	ENSG00000104388	P61019	Ras-related protein Rab-2A OS=Homo sapiens GN=RAB2A PE=1 SV=1
IPI00230865	1482	35	6	3.32	1082	32	7	6.47	16897	Tax_Id=10116 Gene_Symbol=Gmfb Glia maturation factor beta	ENSG00000197045	P60983	Glia maturation factor beta OS=Homo sapiens GN=GMFB PE=1 SV=2
IPI00568369	9820	338	13	101.18	6558	214	18	232.46	18807	Tax_Id=10116 Gene_Symbol=Dstn Destrin	ENSG00000125868	P60981	Destrin OS=Homo sapiens GN=DSTN PE=1 SV=3
IPI00212186	275	10	2	1.48	521	20	5	5.13	13482	Tax_Id=10116 Gene_Symbol=RGD1562259 ribosomal protein S20-like	ENSG00000008988	P60866	40S ribosomal protein S20 OS=Homo sapiens GN=RPS20 PE=1 SV=1
IPI00366398	678	20	6	0.53	2479	83	21	6.88	52587	Tax_Id=10116 Gene_Symbol=Eif3e Eukaryotic translation initiation factor 3 subunit E	ENSG00000104408	P60228	Eukaryotic translation initiation factor 3 subunit E OS=Homo sapiens GN=EIF3E PE=1 SV=1
IPI00339162	86310	2190	23	108.71	35916	840	19	73.17	32285	Tax_Id=10116 Gene_Symbol=RGD1563601 rCG29914-like	ENSG00000111669	P60174	Triosephosphate isomerase OS=Homo sapiens GN=TPI1 PE=1 SV=3
IPI00231767	100194	2580	26	563.39	42134	1012	22	447.25	27345	Tax_Id=10116 Gene_Symbol=Tpi1 Triosephosphate isomerase	ENSG00000111669	P60174	Triosephosphate isomerase OS=Homo sapiens GN=TPI1 PE=1 SV=3
IPI00475862	366	15	8	0.33	1006	36	17	0.83	101518	Tax_Id=10116 Gene_Symbol=Coro7 Uncharacterized protein	ENSG00000262246	P57737	Coronin-7 OS=Homo sapiens GN=CORO7 PE=1 SV=2
IPI00213071	229	11	6	0.47	938	27	8	1.03	49499	Tax_Id=10116 Gene_Symbol=Coro7 Coronin-7 (Fragment)	ENSG00000262246	P57737	Coronin-7 OS=Homo sapiens GN=CORO7 PE=1 SV=2
IPI00366397	4490	121	26	1.73	7879	218	38	6.44	102772	Tax_Id=10116 Gene_Symbol=Mars methionyl-tRNA synthetase	ENSG00000166986	P56192	Methionine--tRNA ligase, cytoplasmic OS=Homo sapiens GN=MARS PE=1 SV=2
IPI00363771	1259	29	10	0.43	4450	130	27	2.08	108943	Tax_Id=10116 Gene_Symbol=Eif3b Uncharacterized protein	ENSG00000106263	P55884	Eukaryotic translation initiation factor 3 subunit B OS=Homo sapiens GN=EIF3B PE=1 SV=3
IPI00372700	23800	660	44	11.3	8558	278	42	8.31	103963	Tax_Id=10116 Gene_Symbol=Npepps puromycin-sensitive aminopeptidase	ENSG00000141279	P55786	Puromycin-sensitive aminopeptidase OS=Homo sapiens GN=NPEPPS PE=1 SV=2
IPI00214456	22440	651	23	87.64	6676	190	21	28.46	40450	Tax_Id=10116 Gene_Symbol=Adk Adenosine kinase	ENSG00000156110	P55263	Adenosine kinase OS=Homo sapiens GN=ADK PE=1 SV=2
IPI00758435	1161	52	13	3.38	1106	46	14	4.34	32124	Tax_Id=10116 Gene_Symbol=Casp6 Uncharacterized protein	ENSG00000138794	P55212	Caspase-6 OS=Homo sapiens GN=CASP6 PE=1 SV=2
IPI00210692	824	19	5	0.57	208	15	6	0.72	34986	Tax_Id=10116 Gene_Symbol=Casp7 Uncharacterized protein	ENSG00000165806	P55210	Caspase-7 OS=Homo sapiens GN=CASP7 PE=1 SV=1
IPI00876636	97	6	4	0.1	1520	46	24	1.21	130093	Tax_Id=10116 Gene_Symbol=Nckap1 Nck-associated protein 1	ENSG00000123338	P55160	Nck-associated protein 1-like OS=Homo sapiens GN=NCKAP1L PE=1 SV=3
IPI00212014	29513	738	46	23.09	18669	565	56	71.96	89977	Tax_Id=10116 Gene_Symbol=Vcp Transitional endoplasmic reticulum ATPase	ENSG00000165280	P55072	Transitional endoplasmic reticulum ATPase OS=Homo sapiens GN=VCP PE=1 SV=4
IPI00208471	208	8	4	0.36	2107	79	13	3	41275	Tax_Id=10116 Gene_Symbol=Psmd4 Uncharacterized protein	ENSG00000159352	P55036	26S proteasome non-ATPase regulatory subunit 4 OS=Homo sapiens GN=PSMD4 PE=1 SV=1
IPI00194880	459	16	5	0.38	1216	65	13	1.64	49380	Tax_Id=10116 Gene_Symbol=Eif5 Eukaryotic translation initiation factor 5	ENSG00000100664	P55010	Eukaryotic translation initiation factor 5 OS=Homo sapiens GN=EIF5 PE=1 SV=2
IPI00189925	569	16	7	1.12	2199	70	18	11.69	33627	Tax_Id=10116 Gene_Symbol=Napa Alpha-soluble NSF attachment protein	ENSG00000105402	P54920	Alpha-soluble NSF attachment protein OS=Homo sapiens GN=NAPA PE=1 SV=3
IPI00210495	42	3	2	0.16	687	37	9	2.22	43527	Tax_Id=10116 Gene_Symbol=Rad23b UV excision repair protein RAD23 homolog B	ENSG00000119318	P54727	UV excision repair protein RAD23 homolog B OS=Homo sapiens GN=RAD23B PE=1 SV=1
IPI00188119	452	25	4	0.22	603	21	3	0.18	115643	Tax_Id=10116 Gene_Symbol=Atp12a Isoform Long of Potassium-transporting ATPase alpha chain 2	ENSG00000075673	P54707	Potassium-transporting ATPase alpha chain 2 OS=Homo sapiens GN=ATP12A PE=1 SV=3
IPI00207355	26609	794	21	3.98	19944	503	31	10.38	69884	Tax_Id=10116 Gene_Symbol=Hspa2 Heat shock-related 70 kDa protein 2	ENSG00000126803	P54652	Heat shock-related 70 kDa protein 2 OS=Homo sapiens GN=HSPA2 PE=1 SV=1
IPI00204532	1197	34	11	0.95	2980	83	20	4.46	52716	Tax_Id=10116 Gene_Symbol=Usp14 Ubiquitin carboxyl-terminal hydrolase	ENSG00000101557	P54578	Ubiquitin carboxyl-terminal hydrolase 14 OS=Homo sapiens GN=USP14 PE=1 SV=3
IPI00366785	1875	68	24	3.33	1941	75	29	3.79	63385	Tax_Id=10116 Gene_Symbol=Yars Tyrosyl-tRNA synthetase, cytoplasmic	ENSG00000134684	P54577	Tyrosine--tRNA ligase, cytoplasmic OS=Homo sapiens GN=YARS PE=1 SV=4
IPI00365299	64	6	4	0.11	1731	65	18	0.67	120045	Tax_Id=10116 Gene_Symbol=Sec24c Uncharacterized protein	ENSG00000176986	P53992	Protein transport protein Sec24C OS=Homo sapiens GN=SEC24C PE=1 SV=3
IPI00359621	567	15	5	0.61	382	33	6	0.89	40088	Tax_Id=10116 Gene_Symbol=Ist1 IST1 homolog	ENSG00000182149	P53990	IST1 homolog OS=Homo sapiens GN=IST1 PE=1 SV=1
IPI00372458	1741	64	24	0.86	7383	225	58	5.79	139926	Tax_Id=10116 Gene_Symbol=Copa Copa protein	ENSG00000122218	P53621	Coatomer subunit alpha OS=Homo sapiens GN=COPA PE=1 SV=2
IPI00390981	779	29	10	1.07	2628	68	17	3.28	52689	Tax_Id=10116 Gene_Symbol=Copa Uncharacterized protein	ENSG00000122218	P53621	Coatomer subunit alpha OS=Homo sapiens GN=COPA PE=1 SV=2
IPI00211812	1343	43	12	0.52	9122	259	39	5.95	108083	Tax_Id=10116 Gene_Symbol=Copb1 Coatomer subunit beta	ENSG00000129083	P53618	Coatomer subunit beta OS=Homo sapiens GN=COPB1 PE=1 SV=3
IPI00372739	35	3	2	0.16	1070	30	11	1.95	44147	Tax_Id=10116 Gene_Symbol=Metap1 Methionine aminopeptidase	ENSG00000164024	P53582	Methionine aminopeptidase 1 OS=Homo sapiens GN=METAP1 PE=1 SV=2
IPI00214665	2124	69	24	1.16	3509	116	42	4.04	121616	Tax_Id=10116 Gene_Symbol=Acly ATP-citrate synthase isoform 1	ENSG00000131473	P53396	ATP-citrate synthase OS=Homo sapiens GN=ACLY PE=1 SV=3
IPI00205990	856	30	14	1.44	2158	79	20	4.31	57507	Tax_Id=10116 Gene_Symbol=Ppp5c Serine/threonine-protein phosphatase 5	ENSG00000011485	P53041	Serine/threonine-protein phosphatase 5 OS=Homo sapiens GN=PPP5C PE=1 SV=1
IPI00230874	68557	1773	28	443.43	21522	664	24	73.79	33716	Tax_Id=10116 Gene_Symbol=Blvra Biliverdin reductase A	ENSG00000106605	P53004	Biliverdin reductase A OS=Homo sapiens GN=BLVRA PE=1 SV=2
IPI00869675	2738	91	11	4.59	1498	56	11	4.08	33060	Tax_Id=10116 Gene_Symbol=Capza1 F-actin-capping protein subunit alpha-1	ENSG00000116489	P52907	F-actin-capping protein subunit alpha-1 OS=Homo sapiens GN=CAPZA1 PE=1 SV=3
IPI00211777	10809	379	38	11.91	4527	156	39	9.12	79191	Tax_Id=10116 Gene_Symbol=Thop1 Thimet oligopeptidase	ENSG00000172009	P52888	Thimet oligopeptidase OS=Homo sapiens GN=THOP1 PE=1 SV=2
IPI00210357	1553	24	4	0.41	1287	53	8	1.46	46043	Tax_Id=10116 Gene_Symbol=Hnrnpf Heterogeneous nuclear ribonucleoprotein F	ENSG00000169813	P52597	Heterogeneous nuclear ribonucleoprotein F OS=Homo sapiens GN=HNRNPF PE=1 SV=3
IPI00206403	453	19	5	0.51	483	22	7	0.78	38654	Tax_Id=10116 Gene_Symbol=Lum Lumican	ENSG00000139329	P51884	Lumican OS=Homo sapiens GN=LUM PE=1 SV=2
IPI00192458	1281	48	20	1.41	4563	171	32	5.52	84013	Tax_Id=10116 Gene_Symbol=Rps6ka3 ribosomal protein S6 kinase alpha-3	ENSG00000177189	P51812	Ribosomal protein S6 kinase alpha-3 OS=Homo sapiens GN=RPS6KA3 PE=1 SV=1
IPI00204162	5048	120	14	3.91	3169	96	17	5.33	50143	Tax_Id=10116 Gene_Symbol=Renbp N-acylglucosamine 2-epimerase	ENSG00000102032	P51606	N-acylglucosamine 2-epimerase OS=Homo sapiens GN=RENBP PE=1 SV=2
IPI00188671	2221	62	11	2.28	1691	55	15	2.81	42806	Tax_Id=10116 Gene_Symbol=Galk1 Uncharacterized protein	ENSG00000108479	P51570	Galactokinase OS=Homo sapiens GN=GALK1 PE=1 SV=1
IPI00191761	2295	68	9	4.59	2129	80	8	5.38	23639	Tax_Id=10116 Gene_Symbol=Rab5c Uncharacterized protein	ENSG00000108774	P51148	Ras-related protein Rab-5C OS=Homo sapiens GN=RAB5C PE=1 SV=2
IPI00364621	1976	66	11	1.14	5258	186	18	4.17	54468	Tax_Id=10116 Gene_Symbol=Anxa11 Uncharacterized protein	ENSG00000122359	P50995	Annexin A11 OS=Homo sapiens GN=ANXA11 PE=1 SV=1
IPI00337168	5359	142	22	5.06	9281	277	31	28.55	58576	Tax_Id=10116 Gene_Symbol=Cct4 T-complex protein 1 subunit delta	ENSG00000115484	P50991	T-complex protein 1 subunit delta OS=Homo sapiens GN=CCT4 PE=1 SV=4
IPI00370815	5855	160	30	7.41	9451	283	40	40.5	60121	Tax_Id=10116 Gene_Symbol=Cct8 Uncharacterized protein	ENSG00000156261	P50990	T-complex protein 1 subunit theta OS=Homo sapiens GN=CCT8 PE=1 SV=4
IPI00870284	415	16	9	0.1	2920	103	42	0.69	310183	Tax_Id=10116 Gene_Symbol=Lrba lipopolysaccharide-responsive and beige-like anchor protein	ENSG00000198589	P50851	Lipopolysaccharide-responsive and beige-like anchor protein OS=Homo sapiens GN=LRBA PE=1 SV=4
IPI00952093	416	18	9	0.1	3149	104	42	0.69	303676	Tax_Id=10116 Gene_Symbol=Lrba Uncharacterized protein (Fragment)	ENSG00000198589	P50851	Lipopolysaccharide-responsive and beige-like anchor protein OS=Homo sapiens GN=LRBA PE=1 SV=4
IPI00195619	2241	57	8	14	800	32	9	7.73	17090	Tax_Id=10116 Gene_Symbol=Nudt2 Bis(5'-nucleosyl)-tetraphosphatase [asymmetrical]	ENSG00000164978	P50583	Bis(5'-nucleosyl)-tetraphosphatase [asymmetrical] OS=Homo sapiens GN=NUDT2 PE=1 SV=3
IPI00421931	308	14	6	0.67	966	44	10	1.46	49732	Tax_Id=10116 Gene_Symbol=Metap2 Methionine aminopeptidase	ENSG00000111142	P50579	Methionine aminopeptidase 2 OS=Homo sapiens GN=METAP2 PE=1 SV=1
IPI00551814	144	7	5	0.43	738	34	10	1.17	53618	Tax_Id=10116 Gene_Symbol=RGD1560341 Methionyl aminopeptidase 2-like isoform 1	ENSG00000111142	P50579	Methionine aminopeptidase 2 OS=Homo sapiens GN=METAP2 PE=1 SV=1
IPI00763198	4096	127	12	3.1	2282	87	14	4.52	42805	Tax_Id=10116 Gene_Symbol=Serpinb8 Uncharacterized protein	ENSG00000166401	P50452	Serpin B8 OS=Homo sapiens GN=SERPINB8 PE=1 SV=2
IPI00197568	34771	958	46	1414.79	16327	514	43	379.68	51018	Tax_Id=10116 Gene_Symbol=Gdi2 Rab GDP dissociation inhibitor beta	ENSG00000057608	P50395	Rab GDP dissociation inhibitor beta OS=Homo sapiens GN=GDI2 PE=1 SV=2
IPI00211989	127043	2371	29	849.65	24673	615	22	271.01	33299	Tax_Id=10116 Gene_Symbol=Khk Isoform C of Ketohexokinase	ENSG00000138030	P50053	Ketohexokinase OS=Homo sapiens GN=KHK PE=1 SV=1
IPI00231910	106493	1908	24	116.47	16620	411	17	33.02	33137	Tax_Id=10116 Gene_Symbol=Khk Isoform A of Ketohexokinase	ENSG00000138030	P50053	Ketohexokinase OS=Homo sapiens GN=KHK PE=1 SV=1
IPI00201021	654	26	9	0.68	1528	61	15	1.82	68174	Tax_Id=10116 Gene_Symbol=LOC100364597;LOC100363253 5-nucleotidase, cytosolic II-like	ENSG00000076685	P49902	Cytosolic purine 5'-nucleotidase OS=Homo sapiens GN=NT5C2 PE=1 SV=1
IPI00231146	7291	235	9	909.68	6089	155	12	729.97	13882	Tax_Id=10116 Gene_Symbol=Hint1;Hint1-ps1 Histidine triad nucleotide-binding protein 1	ENSG00000169567	P49773	Histidine triad nucleotide-binding protein 1 OS=Homo sapiens GN=HINT1 PE=1 SV=2
IPI00326667	12477	311	17	10.2	5907	173	16	5.45	46212	Tax_Id=10116 Gene_Symbol=Acot1 Acyl-coenzyme A thioesterase 1	ENSG00000119673	P49753	Acyl-coenzyme A thioesterase 2, mitochondrial OS=Homo sapiens GN=ACOT2 PE=1 SV=6
IPI00188584	3356	87	9	24.8	3482	124	11	12.11	23069	Tax_Id=10116 Gene_Symbol=Psmb2 Proteasome subunit beta type-2	ENSG00000126067	P49721	Proteasome subunit beta type-2 OS=Homo sapiens GN=PSMB2 PE=1 SV=1
IPI00373410	6420	185	24	5.46	3126	100	22	3.98	61838	Tax_Id=10116 Gene_Symbol=Sars Uncharacterized protein	ENSG00000031698	P49591	Serine--tRNA ligase, cytoplasmic OS=Homo sapiens GN=SARS PE=1 SV=3
IPI00363563	3827	102	26	2.32	4364	133	39	5.61	107522	Tax_Id=10116 Gene_Symbol=Aars Alanyl-tRNA synthetase, cytoplasmic	ENSG00000090861	P49588	Alanine--tRNA ligase, cytoplasmic OS=Homo sapiens GN=AARS PE=1 SV=2
IPI00208917	14180	368	26	10.36	10741	307	27	24.55	59225	Tax_Id=10116 Gene_Symbol=Aldh7a1 Alpha-aminoadipic semialdehyde dehydrogenase	ENSG00000164904	P49419	Alpha-aminoadipic semialdehyde dehydrogenase OS=Homo sapiens GN=ALDH7A1 PE=1 SV=5
IPI00200580	185	8	5	0.6	455	24	11	1.24	47389	Tax_Id=10116 Gene_Symbol=Arrb1 Beta-arrestin-1	ENSG00000137486	P49407	Beta-arrestin-1 OS=Homo sapiens GN=ARRB1 PE=1 SV=2
IPI00372388	5657	135	22	4.93	9326	304	41	55.4	61179	Tax_Id=10116 Gene_Symbol=Cct3 T-complex protein 1 subunit gamma	ENSG00000163468	P49368	T-complex protein 1 subunit gamma OS=Homo sapiens GN=CCT3 PE=1 SV=4
IPI00188070	158	3	2	0.16	107	9	5	0.54	44136	Tax_Id=10116 Gene_Symbol=Fnta Protein farnesyltransferase/geranylgeranyltransferase type-1 subunit alpha	ENSG00000168522	P49354	Protein farnesyltransferase/geranylgeranyltransferase type-1 subunit alpha OS=Homo sapiens GN=FNTA PE=1 SV=1
IPI00203690	84880	2255	31	95.76	42000	1128	32	113.38	57345	Tax_Id=10116 Gene_Symbol=Aldh9a1 4-trimethylaminobutyraldehyde dehydrogenase	ENSG00000143149	P49189	4-trimethylaminobutyraldehyde dehydrogenase OS=Homo sapiens GN=ALDH9A1 PE=1 SV=3
IPI00551671	1337	57	16	7.74	616	28	11	1.96	32098	Tax_Id=10116 Gene_Symbol=Pitpnb Uncharacterized protein	ENSG00000180957	P48739	Phosphatidylinositol transfer protein beta isoform OS=Homo sapiens GN=PITPNB PE=1 SV=2
IPI00193485	419	37	2	0.13	154	15	4	0.36	51391	Tax_Id=10116 Gene_Symbol=Idh2 Isocitrate dehydrogenase [NADP], mitochondrial	ENSG00000182054	P48735	Isocitrate dehydrogenase [NADP], mitochondrial OS=Homo sapiens GN=IDH2 PE=1 SV=2
IPI00470301	3312	123	22	5.84	4330	176	32	25.01	59955	Tax_Id=10116 Gene_Symbol=Cct5 T-complex protein 1 subunit epsilon	ENSG00000150753	P48643	T-complex protein 1 subunit epsilon OS=Homo sapiens GN=CCT5 PE=1 SV=1
IPI00231862	332556	9651	60	4082.29	219168	5445	56	13308.3	73371	Tax_Id=10116 Gene_Symbol=Gclc Glutamate--cysteine ligase catalytic subunit	ENSG00000001084	P48506	Glutamate--cysteine ligase catalytic subunit OS=Homo sapiens GN=GCLC PE=1 SV=2
IPI00373289	1021	40	10	0.84	3232	130	29	9.9	57619	Tax_Id=10116 Gene_Symbol=Arcn1 Coatomer subunit delta	ENSG00000095139	P48444	Coatomer subunit delta OS=Homo sapiens GN=ARCN1 PE=1 SV=1
IPI00195798	17530	401	37	11.41	5274	147	33	6.44	81659	Tax_Id=10116 Gene_Symbol=Prep Prolyl endopeptidase	ENSG00000085377	P48147	Prolyl endopeptidase OS=Homo sapiens GN=PREP PE=1 SV=2
IPI00365283	9115	254	20	52.33	4406	135	21	42.49	30952	Tax_Id=10116 Gene_Symbol=Capzb F-actin-capping protein subunit beta	ENSG00000077549	P47756	F-actin-capping protein subunit beta OS=Homo sapiens GN=CAPZB PE=1 SV=4
IPI00230902	76	4	2	0.18	114	12	3	0.52	37583	Tax_Id=10116 Gene_Symbol=Gyg1 Glycogenin-1	ENSG00000163754	P46976	Glycogenin-1 OS=Homo sapiens GN=GYG1 PE=1 SV=4
IPI00339188	90525	2598	24	631.47	31884	855	21	163.34	32846	Tax_Id=10116 Gene_Symbol=Haao 3-hydroxyanthranilate 3,4-dioxygenase	ENSG00000162882	P46952	3-hydroxyanthranilate 3,4-dioxygenase OS=Homo sapiens GN=HAAO PE=1 SV=2
IPI00365769	3002	90	29	0.82	4215	161	54	1.83	189513	Tax_Id=10116 Gene_Symbol=Iqgap1 ras GTPase-activating-like protein IQGAP1	ENSG00000140575	P46940	Ras GTPase-activating-like protein IQGAP1 OS=Homo sapiens GN=IQGAP1 PE=1 SV=1
IPI00195904	22	4	3	0.03	17	2	2	0.02	393112	Tax_Id=10116 Gene_Symbol=Utrn Rattus norvegicus utrophin	ENSG00000152818	P46939	Utrophin OS=Homo sapiens GN=UTRN PE=1 SV=2
IPI00230914	810	31	9	2.28	3171	122	16	16.03	34665	Tax_Id=10116 Gene_Symbol=Rpl5 60S ribosomal protein L5	ENSG00000122406	P46777	60S ribosomal protein L5 OS=Homo sapiens GN=RPL5 PE=1 SV=3
IPI00210635	81	6	4	0.17	505	20	14	0.72	83170	Tax_Id=10116 Gene_Symbol=Nsf Vesicle-fusing ATPase	ENSG00000073969	P46459	Vesicle-fusing ATPase OS=Homo sapiens GN=NSF PE=1 SV=3
IPI00207657	10003	274	33	4.47	6207	210	33	4.11	96631	Tax_Id=10116 Gene_Symbol=Usp5 Ubiquitin carboxyl-terminal hydrolase	ENSG00000111667	P45974	Ubiquitin carboxyl-terminal hydrolase 5 OS=Homo sapiens GN=USP5 PE=1 SV=2
IPI00187707	332	9	3	0.5	803	32	9	4.82	23052	Tax_Id=10116 Gene_Symbol=Ppic Peptidyl-prolyl cis-trans isomerase	ENSG00000168938	P45877	Peptidyl-prolyl cis-trans isomerase C OS=Homo sapiens GN=PPIC PE=1 SV=1
IPI00207667	15178	605	17	25.61	11124	347	19	44.31	35747	Tax_Id=10116 Gene_Symbol=Aspa Aspartoacylase	ENSG00000108381	P45381	Aspartoacylase OS=Homo sapiens GN=ASPA PE=1 SV=1
IPI00210158	2375	58	12	1.74	2409	84	22	8.17	47493	Tax_Id=10116 Gene_Symbol=Psmc4 26S protease regulatory subunit 6B	ENSG00000013275	P43686	26S protease regulatory subunit 6B OS=Homo sapiens GN=PSMC4 PE=1 SV=2
IPI00207668	3141	100	18	1.7	1103	43	18	1.58	71172	Tax_Id=10116 Gene_Symbol=Afm Afamin	ENSG00000079557	P43652	Afamin OS=Homo sapiens GN=AFM PE=1 SV=1
IPI00230979	858	23	12	1.23	1685	71	17	2.54	55689	Tax_Id=10116 Gene_Symbol=Nampt Nicotinamide phosphoribosyltransferase	ENSG00000105835	P43490	Nicotinamide phosphoribosyltransferase OS=Homo sapiens GN=NAMPT PE=1 SV=1
IPI00231298	2150	66	17	4.8	2645	72	20	7.13	47210	Tax_Id=10116 Gene_Symbol=Pafah1b1 Platelet-activating factor acetylhydrolase IB subunit alpha	ENSG00000007168	P43034	Platelet-activating factor acetylhydrolase IB subunit alpha OS=Homo sapiens GN=PAFAH1B1 PE=1 SV=2
IPI00339125	323	7	2	0.25	228	6	2	0.32	57020	Tax_Id=10116 Gene_Symbol=Slc1a1 Excitatory amino acid transporter 3	ENSG00000106688	P43005	Excitatory amino acid transporter 3 OS=Homo sapiens GN=SLC1A1 PE=1 SV=2
IPI00189189	160	14	3	0.31	216	15	3	0.31	34757	Tax_Id=10116 Gene_Symbol=Akr1c18 20alpha-hydroxysteroid dehydrogenase	ENSG00000196139	P42330	Aldo-keto reductase family 1 member C3 OS=Homo sapiens GN=AKR1C3 PE=1 SV=4
IPI00366780	608	29	6	0.66	314	21	7	0.81	37493	Tax_Id=10116 Gene_Symbol=Akr1c1 Uncharacterized protein	ENSG00000196139	P42330	Aldo-keto reductase family 1 member C3 OS=Homo sapiens GN=AKR1C3 PE=1 SV=4
IPI00382229	208	30	6	0.15	1746	72	19	0.95	135548	Tax_Id=10116 Gene_Symbol=Stat1;Stat4 Uncharacterized protein	ENSG00000115415	P42224	Signal transducer and activator of transcription 1-alpha/beta OS=Homo sapiens GN=STAT1 PE=1 SV=2
IPI00204499	61	4	2	0.13	2129	76	20	4	51617	Tax_Id=10116 Gene_Symbol=Eif2s3x Eukaryotic translation initiation factor 2 subunit 3	ENSG00000130741	P41091	Eukaryotic translation initiation factor 2 subunit 3 OS=Homo sapiens GN=EIF2S3 PE=1 SV=3
IPI00464670	561	14	3	0.28	497	17	9	1.65	39060	Tax_Id=10116 Gene_Symbol=Capg Macrophage-capping protein	ENSG00000042493	P40121	Macrophage-capping protein OS=Homo sapiens GN=CAPG PE=1 SV=2
IPI00199114	43	2	2	0.25	676	25	7	1.68	28718	Tax_Id=10116 Gene_Symbol=Anp32a Acidic leucine-rich nuclear phosphoprotein 32 family member A	ENSG00000140350	P39687	Acidic leucine-rich nuclear phosphoprotein 32 family member A OS=Homo sapiens GN=ANP32A PE=1 SV=1
IPI00373076	12406	330	32	15.54	10351	310	38	37.39	68564	Tax_Id=10116 Gene_Symbol=Atp6v1a V-type proton ATPase catalytic subunit A	ENSG00000114573	P38606	V-type proton ATPase catalytic subunit A OS=Homo sapiens GN=ATP6V1A PE=1 SV=2
IPI00190377	911	29	8	0.96	1017	35	13	2.54	37608	Tax_Id=10116 Gene_Symbol=Taldo1 Transaldolase	ENSG00000177156	P37837	Transaldolase OS=Homo sapiens GN=TALDO1 PE=1 SV=2
IPI00199670	135	3	3	0.23	28	3	2	0.15	46493	Tax_Id=10116 Gene_Symbol=Serpinf1 Serine (Or cysteine) peptidase inhibitor, clade F, member 1, isoform CRA_c	ENSG00000132386	P36955	Pigment epithelium-derived factor OS=Homo sapiens GN=SERPINF1 PE=1 SV=4
IPI00780332	46587	1250	40	96.1	14473	480	40	101.28	61637	Tax_Id=10116 Gene_Symbol=Pgm1 phosphoglucomutase-1	ENSG00000079739	P36871	Phosphoglucomutase-1 OS=Homo sapiens GN=PGM1 PE=1 SV=3
IPI00209189	117	7	3	0.67	199	4	3	0.67	18064	Tax_Id=10116 Gene_Symbol=Nudt1 7,8-dihydro-8-oxoguanine triphosphatase	ENSG00000106268	P36639	7,8-dihydro-8-oxoguanine triphosphatase OS=Homo sapiens GN=NUDT1 PE=1 SV=3
IPI00400615	3035	105	11	14.77	2782	109	11	40.15	26169	Tax_Id=10116 Gene_Symbol=Atp6v1e1 V-type proton ATPase subunit E 1	ENSG00000131100	P36543	V-type proton ATPase subunit E 1 OS=Homo sapiens GN=ATP6V1E1 PE=1 SV=1
IPI00231331	83	3	2	0.15	1041	51	14	2.61	44638	Tax_Id=10116 Gene_Symbol=Map2k2 Uncharacterized protein	ENSG00000126934	P36507	Dual specificity mitogen-activated protein kinase kinase 2 OS=Homo sapiens GN=MAP2K2 PE=1 SV=1
IPI00231228	2144	43	8	3.52	2316	68	8	6.1	20615	Tax_Id=10116 Gene_Symbol=Arl3 ADP-ribosylation factor-like protein 3	ENSG00000138175	P36405	ADP-ribosylation factor-like protein 3 OS=Homo sapiens GN=ARL3 PE=1 SV=2
IPI00194832	241	8	5	1.1	543	21	8	3.41	20994	Tax_Id=10116 Gene_Symbol=Arl2 ADP-ribosylation factor-like protein 2	ENSG00000213465	P36404	ADP-ribosylation factor-like protein 2 OS=Homo sapiens GN=ARL2 PE=1 SV=4
IPI00421600	4271	126	22	5.62	4282	132	34	19.06	48943	Tax_Id=10116 Gene_Symbol=Psmc2 26S protease regulatory subunit 7	ENSG00000161057	P35998	26S protease regulatory subunit 7 OS=Homo sapiens GN=PSMC2 PE=1 SV=3
IPI00551558	6667	169	7	0.45	2997	97	9	0.59	69647	Tax_Id=10116 Gene_Symbol=Krt2 Uncharacterized protein	ENSG00000172867	P35908	Keratin, type II cytoskeletal 2 epidermal OS=Homo sapiens GN=KRT2 PE=1 SV=2
IPI00201403	1721	47	10	1.62	1633	57	15	3.09	42960	Tax_Id=10116 Gene_Symbol=Ppm1a Protein phosphatase 1A	ENSG00000100614	P35813	Protein phosphatase 1A OS=Homo sapiens GN=PPM1A PE=1 SV=1
IPI00211813	1029	67	14	0.28	2386	90	31	0.89	233515	Tax_Id=10116 Gene_Symbol=Myh10 Uncharacterized protein	ENSG00000133026	P35580	Myosin-10 OS=Homo sapiens GN=MYH10 PE=1 SV=3
IPI00948766	369	8	4	0.87	1196	26	8	5.53	19903	Tax_Id=10116 Gene_Symbol=Myh9 Uncharacterized protein	ENSG00000100345	P35579	Myosin-9 OS=Homo sapiens GN=MYH9 PE=1 SV=4
IPI00209113	7176	176	58	1.83	13632	356	111	12.71	227566	Tax_Id=10116 Gene_Symbol=Myh9 Myosin-9	ENSG00000100345	P35579	Myosin-9 OS=Homo sapiens GN=MYH9 PE=1 SV=4
IPI00870163	160	10	6	0.12	567	28	21	0.47	176729	Tax_Id=10116 Gene_Symbol=Agl Uncharacterized protein	ENSG00000162688	P35573	Glycogen debranching enzyme OS=Homo sapiens GN=AGL PE=1 SV=3
IPI00395267	15339	445	36	32.86	9118	262	35	31.35	70112	Tax_Id=10116 Gene_Symbol=Pck1 Phosphoenolpyruvate carboxykinase, cytosolic [GTP]	ENSG00000124253	P35558	Phosphoenolpyruvate carboxykinase, cytosolic [GTP] OS=Homo sapiens GN=PCK1 PE=1 SV=3
IPI00189989	12755	268	12	16.65	5984	145	10	16.65	28510	Tax_Id=10116 Gene_Symbol=Spr Sepiapterin reductase	ENSG00000116096	P35270	Sepiapterin reductase OS=Homo sapiens GN=SPR PE=1 SV=1
IPI00782070	2377	93	13	4.43	2421	74	13	4.04	43276	Tax_Id=10116 Gene_Symbol=Serpinb6a Uncharacterized protein	ENSG00000124570	P35237	Serpin B6 OS=Homo sapiens GN=SERPINB6 PE=1 SV=3
IPI00470302	5164	130	18	10.4	3725	107	18	7.7	47135	Tax_Id=10116 Gene_Symbol=Mpi Mannose-6-phosphate isomerase	ENSG00000178802	P34949	Mannose-6-phosphate isomerase OS=Homo sapiens GN=MPI PE=1 SV=2
IPI00387868	47048	1020	51	33.21	20743	590	51	39.54	94795	Tax_Id=10116 Gene_Symbol=Hspa4 Heat shock 70 kDa protein 4	ENSG00000170606	P34932	Heat shock 70 kDa protein 4 OS=Homo sapiens GN=HSPA4 PE=1 SV=4
IPI00421364	15100	378	27	8.79	14501	414	31	19.94	76067	Tax_Id=10116 Gene_Symbol=Shmt1 Serine hydroxymethyltransferase	ENSG00000176974	P34896	Serine hydroxymethyltransferase, cytosolic OS=Homo sapiens GN=SHMT1 PE=1 SV=1
IPI00364904	481	15	12	0.42	2785	76	35	2.62	110204	Tax_Id=10116 Gene_Symbol=Kif5b Kinesin-1 heavy chain	ENSG00000170759	P33176	Kinesin-1 heavy chain OS=Homo sapiens GN=KIF5B PE=1 SV=1
IPI00515778	854	28	7	2.11	1624	63	9	5.33	21994	Tax_Id=10116 Gene_Symbol=Rpl9;LOC100360449;LOC100362838;LOC100364388;LOC100364457 60S ribosomal protein L9	ENSG00000163682	P32969	60S ribosomal protein L9 OS=Homo sapiens GN=RPL9 PE=1 SV=1
IPI00194550	77856	2269	28	55.11	42990	1157	32	219.01	44262	Tax_Id=10116 Gene_Symbol=Cth Cystathionine gamma-lyase	ENSG00000116761	P32929	Cystathionine gamma-lyase OS=Homo sapiens GN=CTH PE=1 SV=3
IPI00949840	105184	2903	32	271.99	58988	1522	35	1149.27	44246	Tax_Id=10116 Gene_Symbol=Cth Uncharacterized protein	ENSG00000116761	P32929	Cystathionine gamma-lyase OS=Homo sapiens GN=CTH PE=1 SV=3
IPI00211507	12081	386	25	43.68	11178	327	28	43.68	45312	Tax_Id=10116 Gene_Symbol=Hpd 4-hydroxyphenylpyruvate dioxygenase	ENSG00000158104	P32754	4-hydroxyphenylpyruvate dioxygenase OS=Homo sapiens GN=HPD PE=1 SV=2
IPI00201561	2751	93	10	8.7	3607	133	10	18.73	21941	Tax_Id=10116 Gene_Symbol=Prdx2 Peroxiredoxin-2	ENSG00000167815	P32119	Peroxiredoxin-2 OS=Homo sapiens GN=PRDX2 PE=1 SV=5
IPI00203088	403	9	4	0.36	1016	44	6	1.1	51471	Tax_Id=10116 Gene_Symbol=Hnrph1 Uncharacterized protein	ENSG00000169045	P31943	Heterogeneous nuclear ribonucleoprotein H OS=Homo sapiens GN=HNRNPH1 PE=1 SV=4
IPI00393333	7011	178	32	12.14	6036	202	34	15.84	64681	Tax_Id=10116 Gene_Symbol=Atic Bifunctional purine biosynthesis protein PURH	ENSG00000138363	P31939	Bifunctional purine biosynthesis protein PURH OS=Homo sapiens GN=ATIC PE=1 SV=3
IPI00210884	505	15	7	0.88	2646	79	21	10.53	45581	Tax_Id=10116 Gene_Symbol=Dnaja1 DnaJ homolog subfamily A member 1	ENSG00000086061	P31689	DnaJ homolog subfamily A member 1 OS=Homo sapiens GN=DNAJA1 PE=1 SV=2
IPI00212934	373	9	4	0.19	246	5	4	0.19	73940	Tax_Id=10116 Gene_Symbol=Slc5a2 Sodium/glucose cotransporter 2	ENSG00000140675	P31639	Sodium/glucose cotransporter 2 OS=Homo sapiens GN=SLC5A2 PE=1 SV=1
IPI00199629	212	10	4	1.34	150	8	5	1.03	22005	Tax_Id=10116 Gene_Symbol=Sdc4 Syndecan-4	ENSG00000124145	P31431	Syndecan-4 OS=Homo sapiens GN=SDC4 PE=1 SV=2
IPI00189991	7737	215	17	9.86	7155	235	20	21.37	44030	Tax_Id=10116 Gene_Symbol=Mat2a S-adenosylmethionine synthase isoform type-2	ENSG00000168906	P31153	S-adenosylmethionine synthase isoform type-2 OS=Homo sapiens GN=MAT2A PE=1 SV=1
IPI00324986	18502	516	31	78.7	7335	259	29	39.06	51074	Tax_Id=10116 Gene_Symbol=Gdi1 Rab GDP dissociation inhibitor alpha	ENSG00000203879	P31150	Rab GDP dissociation inhibitor alpha OS=Homo sapiens GN=GDI1 PE=1 SV=2
IPI00202549	24387	706	32	23.01	11806	368	34	21.81	62504	Tax_Id=10116 Gene_Symbol=Pklr Isoform R-type of Pyruvate kinase isozymes R/L	ENSG00000143627	P30613	Pyruvate kinase isozymes R/L OS=Homo sapiens GN=PKLR PE=1 SV=2
IPI00361216	1177	44	18	2.75	1805	56	19	4.61	55615	Tax_Id=10116 Gene_Symbol=Adsl Uncharacterized protein	ENSG00000239900	P30566	Adenylosuccinate lyase OS=Homo sapiens GN=ADSL PE=1 SV=2
IPI00372748	10377	280	16	7.58	5285	155	15	6.1	50453	Tax_Id=10116 Gene_Symbol=Adss Adenylosuccinate synthetase	ENSG00000035687	P30520	Adenylosuccinate synthetase isozyme 2 OS=Homo sapiens GN=ADSS PE=1 SV=3
IPI00200409	194	6	4	0.25	750	23	11	0.85	57166	Tax_Id=10116 Gene_Symbol=Nmt1 Glycylpeptide N-tetradecanoyltransferase 1	ENSG00000136448	P30419	Glycylpeptide N-tetradecanoyltransferase 1 OS=Homo sapiens GN=NMT1 PE=1 SV=2
IPI00389636	5006	102	16	1.62	2331	63	21	2.36	76855	Tax_Id=10116 Gene_Symbol=Ppp2r1b Uncharacterized protein	ENSG00000137713	P30154	Serine/threonine-protein phosphatase 2A 65 kDa regulatory subunit A beta isoform OS=Homo sapiens GN=PPP2R1B PE=1 SV=3
IPI00365423	10713	255	28	13.44	4986	142	24	9.28	66079	Tax_Id=10116 Gene_Symbol=Ppp2r1a Uncharacterized protein	ENSG00000105568	P30153	Serine/threonine-protein phosphatase 2A 65 kDa regulatory subunit A alpha isoform OS=Homo sapiens GN=PPP2R1A PE=1 SV=4
IPI00230937	31309	653	16	336.13	20798	432	13	289.39	20902	Tax_Id=10116 Gene_Symbol=Pebp1 Phosphatidylethanolamine-binding protein 1	ENSG00000089220	P30086	Phosphatidylethanolamine-binding protein 1 OS=Homo sapiens GN=PEBP1 PE=1 SV=3
IPI00231963	19188	516	10	124.68	15071	421	12	198.16	13239	Tax_Id=10116 Gene_Symbol=Ddt D-dopachrome decarboxylase	ENSG00000099977	P30046	D-dopachrome decarboxylase OS=Homo sapiens GN=DDT PE=1 SV=3
IPI00205745	8158	304	15	23.26	5058	148	15	26.87	22507	Tax_Id=10116 Gene_Symbol=Prdx5 Isoform Mitochondrial of Peroxiredoxin-5, mitochondrial	ENSG00000126432	P30044	Peroxiredoxin-5, mitochondrial OS=Homo sapiens GN=PRDX5 PE=1 SV=4
IPI00231260	55369	1737	26	703.59	40090	965	20	703.59	24860	Tax_Id=10116 Gene_Symbol=Prdx6 Peroxiredoxin-6	ENSG00000117592	P30041	Peroxiredoxin-6 OS=Homo sapiens GN=PRDX6 PE=1 SV=3
IPI00200437	585	24	6	1.29	426	25	12	1.47	42285	Tax_Id=10116 Gene_Symbol=Gna11 Guanine nucleotide-binding protein subunit alpha-11	ENSG00000088256	P29992	Guanine nucleotide-binding protein subunit alpha-11 OS=Homo sapiens GN=GNA11 PE=1 SV=2
IPI00327202	10557	244	5	1.96	7344	187	6	3.09	29066	Tax_Id=10116 Gene_Symbol=Aqp1 Aquaporin-1	ENSG00000240583	P29972	Aquaporin-1 OS=Homo sapiens GN=AQP1 PE=1 SV=3
IPI00471525	513	13	4	0.19	4248	116	12	1.12	72795	Tax_Id=10116 Gene_Symbol=Eef1d Uncharacterized protein	ENSG00000104529	P29692	Elongation factor 1-delta OS=Homo sapiens GN=EEF1D PE=1 SV=5
IPI00231139	15713	399	30	16.4	6720	220	30	9.18	71912	Tax_Id=10116 Gene_Symbol=Tkt transketolase	ENSG00000163931	P29401	Transketolase OS=Homo sapiens GN=TKT PE=1 SV=3
IPI00206712	1723	48	10	2.41	910	28	10	2.08	30834	Tax_Id=10116 Gene_Symbol=Impa1 Inositol monophosphatase 1	ENSG00000133731	P29218	Inositol monophosphatase 1 OS=Homo sapiens GN=IMPA1 PE=1 SV=1
IPI00390317	19549	679	62	10.58	7266	271	59	6.85	141103	Tax_Id=10116 Gene_Symbol=Tpp2 Uncharacterized protein	ENSG00000134900	P29144	Tripeptidyl-peptidase 2 OS=Homo sapiens GN=TPP2 PE=1 SV=4
IPI00213579	20019	699	63	11.44	7772	282	60	7.4	139688	Tax_Id=10116 Gene_Symbol=Tpp2 Tripeptidyl-peptidase 2	ENSG00000134900	P29144	Tripeptidyl-peptidase 2 OS=Homo sapiens GN=TPP2 PE=1 SV=4
IPI00213847	446	9	2	0.1	517	10	3	0.15	70128	Tax_Id=10116 Gene_Symbol=Grn granulins isoform a	ENSG00000030582	P28799	Granulins OS=Homo sapiens GN=GRN PE=1 SV=2
IPI00199688	1324	41	10	1.92	2198	88	19	9.69	41648	Tax_Id=10116 Gene_Symbol=Mapk1 Mitogen-activated protein kinase 1	ENSG00000100030	P28482	Mitogen-activated protein kinase 1 OS=Homo sapiens GN=MAPK1 PE=1 SV=3
IPI00869998	4591	100	13	14.48	4380	128	12	11.44	28738	Tax_Id=10116 Gene_Symbol=Psmb5 Proteasome subunit beta type-5	ENSG00000100804	P28074	Proteasome subunit beta type-5 OS=Homo sapiens GN=PSMB5 PE=1 SV=3
IPI00188686	1696	40	6	2.42	2296	69	10	7.08	25516	Tax_Id=10116 Gene_Symbol=LOC100364558;LOC100360846 proteasome subunit beta type 6-like	ENSG00000142507	P28072	Proteasome subunit beta type-6 OS=Homo sapiens GN=PSMB6 PE=1 SV=4
IPI00191505	8186	157	8	6.66	4488	108	7	7.53	29437	Tax_Id=10116 Gene_Symbol=Psmb4 Proteasome subunit beta type-4	ENSG00000159377	P28070	Proteasome subunit beta type-4 OS=Homo sapiens GN=PSMB4 PE=1 SV=4
IPI00191502	4255	126	13	14.25	3626	113	11	11.03	26545	Tax_Id=10116 Gene_Symbol=Psma5 Proteasome subunit alpha type-5	ENSG00000143106	P28066	Proteasome subunit alpha type-5 OS=Homo sapiens GN=PSMA5 PE=1 SV=3
IPI00230915	382	27	8	2.96	2963	84	10	16.74	25044	Tax_Id=10116 Gene_Symbol=Rpl10 60S ribosomal protein L10	ENSG00000147403	P27635	60S ribosomal protein L10 OS=Homo sapiens GN=RPL10 PE=1 SV=4
IPI00206172	1242	37	9	1.79	1593	59	15	4.4	43395	Tax_Id=10116 Gene_Symbol=Mapk3 Isoform 1 of Mitogen-activated protein kinase 3	ENSG00000102882	P27361	Mitogen-activated protein kinase 3 OS=Homo sapiens GN=MAPK3 PE=1 SV=4
IPI00914294	1763	58	17	5.83	1588	59	20	7.14	36278	Tax_Id=10116 Gene_Symbol=Anxa13 annexin A13	ENSG00000104537	P27216	Annexin A13 OS=Homo sapiens GN=ANXA13 PE=1 SV=3
IPI00363976	251	12	2	0.22	113	22	2	0.22	31530	Tax_Id=10116 Gene_Symbol=Stom Uncharacterized protein	ENSG00000148175	P27105	Erythrocyte band 7 integral membrane protein OS=Homo sapiens GN=STOM PE=1 SV=3
IPI00372557	1022	27	11	0.35	3693	119	34	1.49	141535	Tax_Id=10116 Gene_Symbol=Vars Valyl-tRNA synthetase	ENSG00000204394	P26640	Valine--tRNA ligase OS=Homo sapiens GN=VARS PE=1 SV=4
IPI00198232	8491	269	35	6.56	3201	109	35	4.79	84248	Tax_Id=10116 Gene_Symbol=Tars Uncharacterized protein	ENSG00000113407	P26639	Threonine--tRNA ligase, cytoplasmic OS=Homo sapiens GN=TARS PE=1 SV=3
IPI00230916	528	23	5	1.17	3053	99	11	3.7	24351	Tax_Id=10116 Gene_Symbol=Rpl13 60S ribosomal protein L13	ENSG00000167526	P26373	60S ribosomal protein L13 OS=Homo sapiens GN=RPL13 PE=1 SV=4
IPI00212314	86846	2687	52	591.77	26059	998	48	180.71	67868	Tax_Id=10116 Gene_Symbol=Msn Moesin	ENSG00000147065	P26038	Moesin OS=Homo sapiens GN=MSN PE=1 SV=3
IPI00231046	9685	199	13	18.46	5239	158	15	13.16	29764	Tax_Id=10116 Gene_Symbol=Psma4 Proteasome subunit alpha type-4	ENSG00000041357	P25789	Proteasome subunit alpha type-4 OS=Homo sapiens GN=PSMA4 PE=1 SV=1
IPI00476178	4438	107	9	4.21	3084	115	11	10.25	28629	Tax_Id=10116 Gene_Symbol=Psma3l;Psma3 Proteasome subunit alpha type-3	ENSG00000100567	P25788	Proteasome subunit alpha type-3 OS=Homo sapiens GN=PSMA3 PE=1 SV=2
IPI00231106	3600	92	9	3.18	1250	47	10	2.8	33205	Tax_Id=10116 Gene_Symbol=Mpst 3-mercaptopyruvate sulfurtransferase	ENSG00000128309	P25325	3-mercaptopyruvate sulfurtransferase OS=Homo sapiens GN=MPST PE=1 SV=3
IPI00206664	7730	155	9	15.86	3098	71	10	13.28	18596	Tax_Id=10116 Gene_Symbol=Acp1 Isoform 1 of Low molecular weight phosphotyrosine protein phosphatase	ENSG00000143727	P24666	Low molecular weight phosphotyrosine protein phosphatase OS=Homo sapiens GN=ACP1 PE=1 SV=3
IPI00476899	1499	29	5	0.88	3502	89	7	4.84	24831	Tax_Id=10116 Gene_Symbol=Eef1b2 Uncharacterized protein	ENSG00000114942	P24534	Elongation factor 1-beta OS=Homo sapiens GN=EEF1B2 PE=1 SV=3
IPI00230901	200	20	4	0.41	1069	47	16	2.53	55872	Tax_Id=10116 Gene_Symbol=Gpt Alanine aminotransferase 1	ENSG00000167701	P24298	Alanine aminotransferase 1 OS=Homo sapiens GN=GPT PE=1 SV=3
IPI00327144	8601	229	13	72.43	7625	235	17	323.89	18749	Tax_Id=10116 Gene_Symbol=Cfl1 Cofilin-1	ENSG00000172757	P23528	Cofilin-1 OS=Homo sapiens GN=CFL1 PE=1 SV=3
IPI00189083	166	9	3	0.31	383	16	9	1.45	35396	Tax_Id=10116 Gene_Symbol=Car4 Carbonic anhydrase 4	ENSG00000167434	P22748	Carbonic anhydrase 4 OS=Homo sapiens GN=CA4 PE=1 SV=2
IPI00325384	467	14	3	0.19	253	16	3	0.19	55849	Tax_Id=10116 Gene_Symbol=Slc2a5 Solute carrier family 2, facilitated glucose transporter member 5	ENSG00000142583	P22732	Solute carrier family 2, facilitated glucose transporter member 5 OS=Homo sapiens GN=SLC2A5 PE=1 SV=1
IPI00212969	57	4	2	0.32	587	31	9	2.06	33995	Tax_Id=10116 Gene_Symbol=Hnrnpa2b1 Isoform B0b of Heterogeneous nuclear ribonucleoproteins A2/B1	ENSG00000122566	P22626	Heterogeneous nuclear ribonucleoproteins A2/B1 OS=Homo sapiens GN=HNRNPA2B1 PE=1 SV=2
IPI00325189	17463	518	11	141.99	8043	223	13	118.77	17386	Tax_Id=10116 Gene_Symbol=Nme2 Nucleoside diphosphate kinase B	ENSG00000243678	P22392	Nucleoside diphosphate kinase B OS=Homo sapiens GN=NME2 PE=1 SV=1
IPI00325189	17463	518	11	141.99	8043	223	13	118.77	17386	Tax_Id=10116 Gene_Symbol=Nme2 Nucleoside diphosphate kinase B	ENSG00000011052	P22392	Nucleoside diphosphate kinase B OS=Homo sapiens GN=NME2 PE=1 SV=1
IPI00368347	22732	529	47	9.32	15842	378	35	4.83	118910	Tax_Id=10116 Gene_Symbol=Uba1 Ubiquitin-like modifier-activating enzyme 1	ENSG00000130985	P22314	Ubiquitin-like modifier-activating enzyme 1 OS=Homo sapiens GN=UBA1 PE=1 SV=3
IPI00203391	1714	33	11	1.08	3858	150	27	15.45	47807	Tax_Id=10116 Gene_Symbol=Paics Multifunctional protein ADE2	ENSG00000128050	P22234	Multifunctional protein ADE2 OS=Homo sapiens GN=PAICS PE=1 SV=3
IPI00370787	73	3	2	0.06	605	29	12	0.51	108652	Tax_Id=10116 Gene_Symbol=Gart trifunctional purine biosynthetic protein adenosine-3	ENSG00000159131	P22102	Trifunctional purine biosynthetic protein adenosine-3 OS=Homo sapiens GN=GART PE=1 SV=1
IPI00555303	1089	36	7	3.05	784	30	8	4.23	24683	Tax_Id=10116 Gene_Symbol=Pcmt1 Protein-L-isoaspartate(D-aspartate) O-methyltransferase	ENSG00000120265	P22061	Protein-L-isoaspartate(D-aspartate) O-methyltransferase OS=Homo sapiens GN=PCMT1 PE=1 SV=4
IPI00205135	2513	75	19	1.58	2768	85	24	3.78	78028	Tax_Id=10116 Gene_Symbol=Tgm2 Transglutaminase 2, C polypeptide	ENSG00000198959	P21980	Protein-glutamine gamma-glutamyltransferase 2 OS=Homo sapiens GN=TGM2 PE=1 SV=2
IPI00210280	13205	374	19	217.67	7661	262	18	115.02	29806	Tax_Id=10116 Gene_Symbol=Comt Isoform 1 of Catechol O-methyltransferase	ENSG00000093010	P21964	Catechol O-methyltransferase OS=Homo sapiens GN=COMT PE=1 SV=2
IPI00231148	55466	1244	26	265.82	12109	373	25	97.1	38112	Tax_Id=10116 Gene_Symbol=Gpd1 Glycerol-3-phosphate dehydrogenase [NAD+], cytoplasmic	ENSG00000167588	P21695	Glycerol-3-phosphate dehydrogenase [NAD(+)], cytoplasmic OS=Homo sapiens GN=GPD1 PE=1 SV=4
IPI00781133	128735	3578	57	187.88	39054	1127	61	91.7	99579	Tax_Id=10116 Gene_Symbol=Aco1 Uncharacterized protein	ENSG00000122729	P21399	Cytoplasmic aconitate hydratase OS=Homo sapiens GN=ACO1 PE=1 SV=3
IPI00213457	758	19	8	0.92	2324	94	22	9.1	44044	Tax_Id=10116 Gene_Symbol=Atp6v1c1 V-type proton ATPase subunit C 1	ENSG00000155097	P21283	V-type proton ATPase subunit C 1 OS=Homo sapiens GN=ATP6V1C1 PE=1 SV=4
IPI00199305	2518	64	16	2.45	9077	231	25	15.69	56857	Tax_Id=10116 Gene_Symbol=Atp6v1b2 V-type proton ATPase subunit B, brain isoform	ENSG00000147416	P21281	V-type proton ATPase subunit B, brain isoform OS=Homo sapiens GN=ATP6V1B2 PE=1 SV=3
IPI00208636	722	14	3	0.42	385	13	3	0.42	27067	Tax_Id=10116 Gene_Symbol=Gstm5 Glutathione S-transferase Mu 5	ENSG00000134202	P21266	Glutathione S-transferase Mu 3 OS=Homo sapiens GN=GSTM3 PE=1 SV=3
IPI00213615	864	25	5	0.96	706	21	4	0.8	37657	Tax_Id=10116 Gene_Symbol=Aga N(4)-(Beta-N-acetylglucosaminyl)-L-asparaginase	ENSG00000038002	P20933	N(4)-(beta-N-acetylglucosaminyl)-L-asparaginase OS=Homo sapiens GN=AGA PE=1 SV=2
IPI00191749	9145	213	11	18.1	3191	103	11	14.08	26690	Tax_Id=10116 Gene_Symbol=Psmb1 Proteasome subunit beta type-1	ENSG00000008018	P20618	Proteasome subunit beta type-1 OS=Homo sapiens GN=PSMB1 PE=1 SV=2
IPI00210733	1148	50	7	1.86	1218	61	6	2.26	23828	Tax_Id=10116 Gene_Symbol=Rab5a Uncharacterized protein	ENSG00000144566	P20339	Ras-related protein Rab-5A OS=Homo sapiens GN=RAB5A PE=1 SV=2
IPI00958555	120	9	3	0.13	89	10	5	0.16	106827	Tax_Id=10116 Gene_Symbol=- Uncharacterized protein	ENSG00000151655	P19823	Inter-alpha-trypsin inhibitor heavy chain H2 OS=Homo sapiens GN=ITIH2 PE=1 SV=2
IPI00197952	560	24	9	1.28	280	18	10	1.74	34545	Tax_Id=10116 Gene_Symbol=Srm Uncharacterized protein	ENSG00000116649	P19623	Spermidine synthase OS=Homo sapiens GN=SRM PE=1 SV=1
IPI00196630	3587	91	14	4.94	2061	71	14	4.94	33758	Tax_Id=10116 Gene_Symbol=Nat1 Arylamine N-acetyltransferase 1	ENSG00000171428	P18440	Arylamine N-acetyltransferase 1 OS=Homo sapiens GN=NAT1 PE=1 SV=2
IPI00196632	1696	42	8	1.31	1333	48	13	3.88	33963	Tax_Id=10116 Gene_Symbol=Nat2 Arylamine N-acetyltransferase 2	ENSG00000171428	P18440	Arylamine N-acetyltransferase 1 OS=Homo sapiens GN=NAT1 PE=1 SV=2
IPI00365286	9527	275	42	5.16	3764	131	45	3.81	117112	Tax_Id=10116 Gene_Symbol=Vcl Vinculin	ENSG00000035403	P18206	Vinculin OS=Homo sapiens GN=VCL PE=1 SV=4
IPI00200847	8448	211	29	15.29	6538	193	29	13.66	60835	Tax_Id=10116 Gene_Symbol=Tcp1 T-complex protein 1 subunit alpha	ENSG00000120438	P17987	T-complex protein 1 subunit alpha OS=Homo sapiens GN=TCP1 PE=1 SV=1
IPI00421528	2491	82	18	5.41	4676	154	24	14.71	49803	Tax_Id=10116 Gene_Symbol=Psmc3 Uncharacterized protein	ENSG00000165916	P17980	26S protease regulatory subunit 6A OS=Homo sapiens GN=PSMC3 PE=1 SV=3
IPI00470260	627	23	4	1.03	1046	40	4	1.03	21935	Tax_Id=10116 Gene_Symbol=Gm2a Uncharacterized protein	ENSG00000196743	P17900	Ganglioside GM2 activator OS=Homo sapiens GN=GM2A PE=1 SV=4
IPI00212741	6635	153	21	2.84	5756	148	28	4.57	86083	Tax_Id=10116 Gene_Symbol=Pfkl 6-phosphofructokinase, liver type	ENSG00000141959	P17858	6-phosphofructokinase, liver type OS=Homo sapiens GN=PFKL PE=1 SV=6
IPI00388249	2051	49	18	1.22	1847	55	19	1.31	80724	Tax_Id=10116 Gene_Symbol=Capn2 Calpain-2 catalytic subunit	ENSG00000162909	P17655	Calpain-2 catalytic subunit OS=Homo sapiens GN=CAPN2 PE=1 SV=6
IPI00471757	429	13	4	0.31	158	5	2	0.14	47354	Tax_Id=10116 Gene_Symbol=Naga Alpha-N-acetylgalactosaminidase	ENSG00000198951	P17050	Alpha-N-acetylgalactosaminidase OS=Homo sapiens GN=NAGA PE=1 SV=2
IPI00331856	2405	68	11	2.41	935	37	12	3.64	30844	Tax_Id=10116 Gene_Symbol=Cbr1 Carbonyl reductase [NADPH] 1	ENSG00000159228	P16152	Carbonyl reductase [NADPH] 1 OS=Homo sapiens GN=CBR1 PE=1 SV=3
IPI00464620	7620	227	19	62.18	1590	50	12	11.03	26486	Tax_Id=10116 Gene_Symbol=Nqo2 Ribosyldihydronicotinamide dehydrogenase [quinone]	ENSG00000124588	P16083	Ribosyldihydronicotinamide dehydrogenase [quinone] OS=Homo sapiens GN=NQO2 PE=1 SV=5
IPI00231595	1085	35	8	1.5	1892	67	11	5.27	30984	Tax_Id=10116 Gene_Symbol=Nqo1 NAD(P)H dehydrogenase [quinone] 1	ENSG00000181019	P15559	NAD(P)H dehydrogenase [quinone] 1 OS=Homo sapiens GN=NQO1 PE=1 SV=1
IPI00194404	8556	315	12	49.56	7177	203	11	59.43	17296	Tax_Id=10116 Gene_Symbol=Nme1 Nucleoside diphosphate kinase A	ENSG00000239672	P15531	Nucleoside diphosphate kinase A OS=Homo sapiens GN=NME1 PE=1 SV=1
IPI00470228	38	2	2	0.24	55	4	4	0.54	29149	Tax_Id=10116 Gene_Symbol=Hpgd 15-hydroxyprostaglandin dehydrogenase [NAD+]	ENSG00000164120	P15428	15-hydroxyprostaglandin dehydrogenase [NAD(+)] OS=Homo sapiens GN=HPGD PE=1 SV=1
IPI00365106	2834	69	14	1.59	8673	200	22	7.87	57214	Tax_Id=10116 Gene_Symbol=Atp6v1b1 Uncharacterized protein	ENSG00000116039	P15313	V-type proton ATPase subunit B, kidney isoform OS=Homo sapiens GN=ATP6V1B1 PE=1 SV=3
IPI00470254	54771	1726	45	59.93	18823	715	41	43.1	69462	Tax_Id=10116 Gene_Symbol=Ezr Ezrin	ENSG00000092820	P15311	Ezrin OS=Homo sapiens GN=EZR PE=1 SV=4
IPI00361483	44	2	2	0.12	18	2	2	0.12	54496	Tax_Id=10116 Gene_Symbol=Arsa Uncharacterized protein	ENSG00000100299	P15289	Arylsulfatase A OS=Homo sapiens GN=ARSA PE=1 SV=3
IPI00230862	61432	1437	47	16.26	22133	551	42	11.5	109779	Tax_Id=10116 Gene_Symbol=Anpep Aminopeptidase N	ENSG00000166825	P15144	Aminopeptidase N OS=Homo sapiens GN=ANPEP PE=1 SV=4
IPI00231737	1853	89	14	5.3	561	37	14	3.44	36230	Tax_Id=10116 Gene_Symbol=Akr1b1 Aldose reductase	ENSG00000085662	P15121	Aldose reductase OS=Homo sapiens GN=AKR1B1 PE=1 SV=3
IPI00199609	5787	237	47	5.21	3814	127	48	4.13	118376	Tax_Id=10116 Gene_Symbol=Ide Insulin-degrading enzyme	ENSG00000119912	P14735	Insulin-degrading enzyme OS=Homo sapiens GN=IDE PE=1 SV=4
IPI00231929	37679	920	32	63.98	13812	465	35	105.53	58294	Tax_Id=10116 Gene_Symbol=Pkm2 Isoform M1 of Pyruvate kinase isozymes M1/M2	ENSG00000067225	P14618	Pyruvate kinase isozymes M1/M2 OS=Homo sapiens GN=PKM PE=1 SV=4
IPI00230859	37979	1079	25	96.08	20188	648	22	67.73	36711	Tax_Id=10116 Gene_Symbol=Akr1a1 Alcohol dehydrogenase [NADP+]	ENSG00000117448	P14550	Alcohol dehydrogenase [NADP(+)] OS=Homo sapiens GN=AKR1A1 PE=1 SV=3
IPI00212933	261	12	6	0.3	209	10	7	0.35	73987	Tax_Id=10116 Gene_Symbol=Slc5a1 Sodium/glucose cotransporter 1	ENSG00000100170	P13866	Sodium/glucose cotransporter 1 OS=Homo sapiens GN=SLC5A1 PE=1 SV=1
IPI00196684	4385	108	13	2.75	3743	113	18	5.1	45797	Tax_Id=10116 Gene_Symbol=Prkar2a cAMP-dependent protein kinase type II-alpha regulatory subunit	ENSG00000114302	P13861	cAMP-dependent protein kinase type II-alpha regulatory subunit OS=Homo sapiens GN=PRKAR2A PE=1 SV=2
IPI00203532	22226	530	33	17.69	9958	297	30	9.01	82415	Tax_Id=10116 Gene_Symbol=Apeh Acylamino-acid-releasing enzyme	ENSG00000164062	P13798	Acylamino-acid-releasing enzyme OS=Homo sapiens GN=APEH PE=1 SV=4
IPI00210234	5745	241	20	1.95	2552	99	22	2.23	71148	Tax_Id=10116 Gene_Symbol=Pls3 Plastin-3	ENSG00000102024	P13797	Plastin-3 OS=Homo sapiens GN=PLS3 PE=1 SV=4
IPI00208306	3709	107	8	13.92	1549	51	8	8.26	19564	Tax_Id=10116 Gene_Symbol=Tpt1 Translationally-controlled tumor protein	ENSG00000133112	P13693	Translationally-controlled tumor protein OS=Homo sapiens GN=TPT1 PE=1 SV=1
IPI00203214	23727	661	44	18.65	18025	541	47	15.08	96192	Tax_Id=10116 Gene_Symbol=Eef2 Elongation factor 2	ENSG00000167658	P13639	Elongation factor 2 OS=Homo sapiens GN=EEF2 PE=1 SV=4
IPI00364304	18727	479	24	15.65	9612	249	21	13.85	55684	Tax_Id=10116 Gene_Symbol=Pepd Xaa-Pro dipeptidase	ENSG00000124299	P12955	Xaa-Pro dipeptidase OS=Homo sapiens GN=PEPD PE=1 SV=3
IPI00206662	303	8	2	0.07	42	3	2	0.07	99167	Tax_Id=10116 Gene_Symbol=Cdh1 Cadherin-1	ENSG00000039068	P12830	Cadherin-1 OS=Homo sapiens GN=CDH1 PE=1 SV=3
IPI00324300	2496	54	16	0.47	1237	41	19	0.6	151668	Tax_Id=10116 Gene_Symbol=Ace Isoform Somatic of Angiotensin-converting enzyme	ENSG00000159640	P12821	Angiotensin-converting enzyme OS=Homo sapiens GN=ACE PE=1 SV=1
IPI00561142	1828	50	16	1.56	2516	94	18	3.22	57780	Tax_Id=10116 Gene_Symbol=Hars Histidyl-tRNA synthetase	ENSG00000170445	P12081	Histidine--tRNA ligase, cytoplasmic OS=Homo sapiens GN=HARS PE=1 SV=2
IPI00189074	1326	39	10	0.64	3813	135	24	3.66	70884	Tax_Id=10116 Gene_Symbol=Pabpc1 Polyadenylate-binding protein 1	ENSG00000070756	P11940	Polyadenylate-binding protein 1 OS=Homo sapiens GN=PABPC1 PE=1 SV=2
IPI00231356	14451	446	45	10.14	32249	901	57	58.87	101616	Tax_Id=10116 Gene_Symbol=Mthfd1 C-1-tetrahydrofolate synthase, cytoplasmic	ENSG00000100714	P11586	C-1-tetrahydrofolate synthase, cytoplasmic OS=Homo sapiens GN=MTHFD1 PE=1 SV=3
IPI00205128	23	6	2	0.41	354	18	9	6.98	17894	Tax_Id=10116 Gene_Symbol=Ubl4 Ubiquitin-like protein 4A	ENSG00000102178	P11441	Ubiquitin-like protein 4A OS=Homo sapiens GN=UBL4A PE=1 SV=1
IPI00949898	55030	1876	35	49.02	31107	955	41	46.82	71372	Tax_Id=10116 Gene_Symbol=- Uncharacterized protein	ENSG00000109971	P11142	Heat shock cognate 71 kDa protein OS=Homo sapiens GN=HSPA8 PE=1 SV=1
IPI00206624	6410	154	7	0.56	5204	138	18	2.03	72473	Tax_Id=10116 Gene_Symbol=Hspa5 78 kDa glucose-regulated protein	ENSG00000044574	P11021	78 kDa glucose-regulated protein OS=Homo sapiens GN=HSPA5 PE=1 SV=2
IPI00362395	37491	1109	18	114.06	15122	449	17	46.26	31971	Tax_Id=10116 Gene_Symbol=Esd S-formylglutathione hydrolase	ENSG00000139684	P10768	S-formylglutathione hydrolase OS=Homo sapiens GN=ESD PE=1 SV=2
IPI00231368	28322	528	12	543.05	12018	286	10	153.35	12008	Tax_Id=10116 Gene_Symbol=Txn1 Thioredoxin	ENSG00000136810	P10599	Thioredoxin OS=Homo sapiens GN=TXN PE=1 SV=3
IPI00203796	1008	29	9	0.88	817	32	12	1.09	60688	Tax_Id=10116 Gene_Symbol=Trove2 Uncharacterized protein	ENSG00000116747	P10155	60 kDa SS-A/Ro ribonucleoprotein OS=Homo sapiens GN=TROVE2 PE=1 SV=2
IPI00207947	11446	300	34	16.36	5527	169	33	10.47	69729	Tax_Id=10116 Gene_Symbol=Lta4h Uncharacterized protein	ENSG00000111144	P09960	Leukotriene A-4 hydrolase OS=Homo sapiens GN=LTA4H PE=1 SV=2
IPI00204375	912	24	6	2.47	159	2	2	0.28	25165	Tax_Id=10116 Gene_Symbol=Uchl1 Ubiquitin carboxyl-terminal hydrolase isozyme L1	ENSG00000154277	P09936	Ubiquitin carboxyl-terminal hydrolase isozyme L1 OS=Homo sapiens GN=UCHL1 PE=1 SV=2
IPI00231745	108869	2331	34	1073.82	61756	1513	32	3013.01	40040	Tax_Id=10116 Gene_Symbol=Fbp1 Fructose-1,6-bisphosphatase 1	ENSG00000165140	P09467	Fructose-1,6-bisphosphatase 1 OS=Homo sapiens GN=FBP1 PE=1 SV=5
IPI00362757	2424	71	24	1.63	3330	119	32	4.83	93115	Tax_Id=10116 Gene_Symbol=Vil1 Villin 1	ENSG00000127831	P09327	Villin-1 OS=Homo sapiens GN=VIL1 PE=1 SV=4
IPI00231229	155768	3254	20	7109.56	50581	1175	19	3667.16	23652	Tax_Id=10116 Gene_Symbol=Gstp1 Glutathione S-transferase P	ENSG00000084207	P09211	Glutathione S-transferase P OS=Homo sapiens GN=GSTP1 PE=1 SV=2
IPI00471889	17873	380	22	28.08	6888	225	24	33.72	35779	Tax_Id=10116 Gene_Symbol=Anxa5 Annexin A5	ENSG00000164111	P08758	Annexin A5 OS=Homo sapiens GN=ANXA5 PE=1 SV=2
IPI00207014	1331	97	7	0.65	1802	114	9	1.19	44609	Tax_Id=10116 Gene_Symbol=Krt19 Keratin, type I cytoskeletal 19	ENSG00000171345	P08727	Keratin, type I cytoskeletal 19 OS=Homo sapiens GN=KRT19 PE=1 SV=4
IPI00231789	27291	673	37	20.13	16484	396	35	15.28	86425	Tax_Id=10116 Gene_Symbol=Mme Neprilysin	ENSG00000196549	P08473	Neprilysin OS=Homo sapiens GN=MME PE=1 SV=2
IPI00200507	153	6	3	0.59	453	15	3	1.01	27002	Tax_Id=10116 Gene_Symbol=Sod3 Extracellular superoxide dismutase [Cu-Zn]	ENSG00000109610	P08294	Extracellular superoxide dismutase [Cu-Zn] OS=Homo sapiens GN=SOD3 PE=1 SV=2
IPI00471584	68890	2003	57	76.28	59149	1695	56	108.25	83571	Tax_Id=10116 Gene_Symbol=Hsp90ab1 Heat shock protein HSP 90-beta	ENSG00000096384	P08238	Heat shock protein HSP 90-beta OS=Homo sapiens GN=HSP90AB1 PE=1 SV=4
IPI00231293	1711	44	10	0.68	2124	72	20	2.17	86361	Tax_Id=10116 Gene_Symbol=Pfkm 6-phosphofructokinase, muscle type	ENSG00000152556	P08237	6-phosphofructokinase, muscle type OS=Homo sapiens GN=PFKM PE=1 SV=2
IPI00949815	9960	277	35	7.4	11787	396	51	30.4	75511	Tax_Id=10116 Gene_Symbol=Anxa6 Uncharacterized protein	ENSG00000197043	P08133	Annexin A6 OS=Homo sapiens GN=ANXA6 PE=1 SV=3
IPI00196751	12033	309	18	2.43	9572	254	24	4.16	70427	Tax_Id=10116 Gene_Symbol=Hspa1b;Hspa1a Heat shock 70 kDa protein 1A/1B	ENSG00000204389	P08107	Heat shock 70 kDa protein 1A/1B OS=Homo sapiens GN=HSPA1A PE=1 SV=5
IPI00196751	12033	309	18	2.43	9572	254	24	4.16	70427	Tax_Id=10116 Gene_Symbol=Hspa1b;Hspa1a Heat shock 70 kDa protein 1A/1B	ENSG00000204388	P08107	Heat shock 70 kDa protein 1A/1B OS=Homo sapiens GN=HSPA1A PE=1 SV=5
IPI00231611	7024	175	19	8.21	5171	136	21	14.58	54714	Tax_Id=10116 Gene_Symbol=Fh1 Isoform Mitochondrial of Fumarate hydratase, mitochondrial	ENSG00000091483	P07954	Fumarate hydratase, mitochondrial OS=Homo sapiens GN=FH PE=1 SV=3
IPI00198021	15926	622	20	5.23	14047	493	20	4.97	73752	Tax_Id=10116 Gene_Symbol=Umod Uromodulin	ENSG00000169344	P07911	Uromodulin OS=Homo sapiens GN=UMOD PE=1 SV=1
IPI00421357	10466	263	39	1.38	15973	469	78	9.74	171578	Tax_Id=10116 Gene_Symbol=Eprs Uncharacterized protein	ENSG00000136628	P07814	Bifunctional glutamate/proline--tRNA ligase OS=Homo sapiens GN=EPRS PE=1 SV=5
IPI00950965	7052	183	10	22.22	3191	86	8	5.6	19761	Tax_Id=10116 Gene_Symbol=Aprt Adenine phosphoribosyltransferase	ENSG00000198931	P07741	Adenine phosphoribosyltransferase OS=Homo sapiens GN=APRT PE=1 SV=2
IPI00231358	20533	480	13	195.23	11817	292	12	239.4	15119	Tax_Id=10116 Gene_Symbol=Pfn1 Profilin-1	ENSG00000108518	P07737	Profilin-1 OS=Homo sapiens GN=PFN1 PE=1 SV=2
IPI00195160	95	5	4	0.23	355	17	8	0.58	62908	Tax_Id=10116 Gene_Symbol=Psap Sulfated glycoprotein 1	ENSG00000197746	P07602	Proactivator polypeptide OS=Homo sapiens GN=PSAP PE=1 SV=2
IPI00231610	1454	41	17	1.01	2759	91	29	3.91	82752	Tax_Id=10116 Gene_Symbol=Capn1 Calpain-1 catalytic subunit	ENSG00000014216	P07384	Calpain-1 catalytic subunit OS=Homo sapiens GN=CAPN1 PE=1 SV=1
IPI00325146	3715	101	16	5.52	8595	222	26	32.3	38939	Tax_Id=10116 Gene_Symbol=Anxa2 Isoform Short of Annexin A2	ENSG00000182718	P07355	Annexin A2 OS=Homo sapiens GN=ANXA2 PE=1 SV=2
IPI00212731	504	14	3	0.33	287	12	5	0.53	45165	Tax_Id=10116 Gene_Symbol=Ctsd Cathepsin D	ENSG00000117984	P07339	Cathepsin D OS=Homo sapiens GN=CTSD PE=1 SV=1
IPI00198887	327	6	4	0.25	974	37	16	2.23	57315	Tax_Id=10116 Gene_Symbol=P4hb Protein disulfide-isomerase	ENSG00000185624	P07237	Protein disulfide-isomerase OS=Homo sapiens GN=P4HB PE=1 SV=3
IPI00231783	49275	1121	25	206.85	11656	334	18	27.7	36874	Tax_Id=10116 Gene_Symbol=Ldhb L-lactate dehydrogenase B chain	ENSG00000111716	P07195	L-lactate dehydrogenase B chain OS=Homo sapiens GN=LDHB PE=1 SV=2
IPI00364311	54929	1401	30	107.2	22401	598	31	49.41	62958	Tax_Id=10116 Gene_Symbol=Gpi Glucose-6-phosphate isomerase	ENSG00000105220	P06744	Glucose-6-phosphate isomerase OS=Homo sapiens GN=GPI PE=1 SV=4
IPI00958627	203657	4106	37	424.99	101939	2217	38	537.91	54441	Tax_Id=10116 Gene_Symbol=Eno1-ps1 Eno1 protein-like	ENSG00000074800	P06733	Alpha-enolase OS=Homo sapiens GN=ENO1 PE=1 SV=2
IPI00199271	431	22	3	0.45	673	18	5	1.1	25266	Tax_Id=10116 Gene_Symbol=Eif4e Eukaryotic translation initiation factor 4E	ENSG00000151247	P06730	Eukaryotic translation initiation factor 4E OS=Homo sapiens GN=EIF4E PE=1 SV=2
IPI00324272	71	8	4	0.33	90	4	4	0.33	44429	Tax_Id=10116 Gene_Symbol=Apoa4 Apolipoprotein A-IV	ENSG00000110244	P06727	Apolipoprotein A-IV OS=Homo sapiens GN=APOA4 PE=1 SV=3
IPI00551812	26	6	2	0.19	166	10	6	0.49	56318	Tax_Id=10116 Gene_Symbol=Atp5b ATP synthase subunit beta, mitochondrial	ENSG00000110955	P06576	ATP synthase subunit beta, mitochondrial OS=Homo sapiens GN=ATP5B PE=1 SV=3
IPI00766976	4679	132	15	5.48	1896	53	12	3.39	40842	Tax_Id=10116 Gene_Symbol=Urod uroporphyrinogen decarboxylase	ENSG00000126088	P06132	Uroporphyrinogen decarboxylase OS=Homo sapiens GN=UROD PE=1 SV=2
IPI00231118	2111	60	13	6.28	1079	42	9	2.5	30203	Tax_Id=10116 Gene_Symbol=Calb1 Calbindin	ENSG00000104327	P05937	Calbindin OS=Homo sapiens GN=CALB1 PE=1 SV=2
IPI00389571	3698	168	7	0.7	3442	154	10	1.16	53985	Tax_Id=10116 Gene_Symbol=Krt8 Keratin, type II cytoskeletal 8	ENSG00000170421	P05787	Keratin, type II cytoskeletal 8 OS=Homo sapiens GN=KRT8 PE=1 SV=7
IPI00191681	45	6	2	0.07	38	3	2	0.07	91687	Tax_Id=10116 Gene_Symbol=Itgb1 Integrin beta-1	ENSG00000150093	P05556	Integrin beta-1 OS=Homo sapiens GN=ITGB1 PE=1 SV=2
IPI00231971	3076	143	9	21.43	4528	119	9	50.41	14766	Tax_Id=10116 Gene_Symbol=Fabp3 Fatty acid-binding protein, heart	ENSG00000121769	P05413	Fatty acid-binding protein, heart OS=Homo sapiens GN=FABP3 PE=1 SV=4
IPI00230830	487	9	5	0.69	3881	128	23	15.24	36371	Tax_Id=10116 Gene_Symbol=Eif2s1 Eukaryotic translation initiation factor 2 subunit 1	ENSG00000134001	P05198	Eukaryotic translation initiation factor 2 subunit 1 OS=Homo sapiens GN=EIF2S1 PE=1 SV=3
IPI00327143	2419	52	8	0.64	955	33	15	1.42	57965	Tax_Id=10116 Gene_Symbol=Alpl Alkaline phosphatase, tissue-nonspecific isozyme	ENSG00000162551	P05186	Alkaline phosphatase, tissue-nonspecific isozyme OS=Homo sapiens GN=ALPL PE=1 SV=4
IPI00876620	239450	5652	35	1504.67	132599	2668	36	4583.54	39956	Tax_Id=10116 Gene_Symbol=Aldob Fructose-bisphosphate aldolase	ENSG00000136872	P05062	Fructose-bisphosphate aldolase B OS=Homo sapiens GN=ALDOB PE=1 SV=2
IPI00471911	213855	4802	34	485.26	113307	2281	34	1728.88	40049	Tax_Id=10116 Gene_Symbol=Aldob Fructose-bisphosphate aldolase B	ENSG00000136872	P05062	Fructose-bisphosphate aldolase B OS=Homo sapiens GN=ALDOB PE=1 SV=2
IPI00231925	1483	43	13	1.96	2106	71	16	4.94	41043	Tax_Id=10116 Gene_Symbol=Gnai2 Guanine nucleotide-binding protein G(i) subunit alpha-2	ENSG00000114353	P04899	Guanine nucleotide-binding protein G(i) subunit alpha-2 OS=Homo sapiens GN=GNAI2 PE=1 SV=3
IPI00213536	424	12	4	1.16	1569	59	8	2.74	28666	Tax_Id=10116 Gene_Symbol=Capns1 Calpain small subunit 1	ENSG00000126247	P04632	Calpain small subunit 1 OS=Homo sapiens GN=CAPNS1 PE=1 SV=1
IPI00325599	5710	152	21	6.22	6231	151	24	14.14	51745	Tax_Id=10116 Gene_Symbol=Asl Argininosuccinate lyase	ENSG00000126522	P04424	Argininosuccinate lyase OS=Homo sapiens GN=ASL PE=1 SV=4
IPI00362452	29794	767	9	3.42	27382	746	11	11.6	36271	Tax_Id=10116 Gene_Symbol=RGD1564958 glyceraldehyde-3-phosphate dehydrogenase-like	ENSG00000111640	P04406	Glyceraldehyde-3-phosphate dehydrogenase OS=Homo sapiens GN=GAPDH PE=1 SV=3
IPI00555252	235969	4958	27	6006.14	86526	2234	28	15794	36090	Tax_Id=10116 Gene_Symbol=LOC685186;Gapdh Glyceraldehyde-3-phosphate dehydrogenase	ENSG00000111640	P04406	Glyceraldehyde-3-phosphate dehydrogenase OS=Homo sapiens GN=GAPDH PE=1 SV=3
IPI00231734	27805	788	26	141.3	18702	539	29	434.93	39783	Tax_Id=10116 Gene_Symbol=Aldoa Fructose-bisphosphate aldolase A	ENSG00000149925	P04075	Fructose-bisphosphate aldolase A OS=Homo sapiens GN=ALDOA PE=1 SV=2
IPI00231742	762	23	11	0.8	1765	58	17	2.06	60062	Tax_Id=10116 Gene_Symbol=Cat Catalase	ENSG00000121691	P04040	Catalase OS=Homo sapiens GN=CAT PE=1 SV=3
IPI00195516	14406	511	27	10.64	3311	119	24	7.57	52060	Tax_Id=10116 Gene_Symbol=Hpx Hemopexin	ENSG00000110169	P02790	Hemopexin OS=Homo sapiens GN=HPX PE=1 SV=2
IPI00679202	52979	1645	44	28.92	6553	220	41	13.92	78512	Tax_Id=10116 Gene_Symbol=Tf Isoform 1 of Serotransferrin	ENSG00000091513	P02787	Serotransferrin OS=Homo sapiens GN=TF PE=1 SV=3
IPI00363550	41	3	2	0.08	213	8	6	0.25	86221	Tax_Id=10116 Gene_Symbol=Tfrc transferrin receptor protein 1	ENSG00000072274	P02786	Transferrin receptor protein 1 OS=Homo sapiens GN=TFRC PE=1 SV=2
IPI00194097	241	11	6	0.42	300	10	5	0.42	55106	Tax_Id=10116 Gene_Symbol=Gc Vitamin D-binding protein	ENSG00000145321	P02774	Vitamin D-binding protein OS=Homo sapiens GN=GC PE=1 SV=1
IPI00191737	169937	4233	53	111.22	35225	938	49	92.59	70682	Tax_Id=10116 Gene_Symbol=Alb Serum albumin	ENSG00000163631	P02768	Serum albumin OS=Homo sapiens GN=ALB PE=1 SV=2
IPI00324380	2520	61	7	11.4	818	22	6	3.71	15824	Tax_Id=10116 Gene_Symbol=Ttr Transthyretin	ENSG00000118271	P02766	Transthyretin OS=Homo sapiens GN=TTR PE=1 SV=1
IPI00327469	447	16	3	0.51	240	8	3	0.28	38757	Tax_Id=10116 Gene_Symbol=Ahsg Alpha-2-HS-glycoprotein	ENSG00000145192	P02765	Alpha-2-HS-glycoprotein OS=Homo sapiens GN=AHSG PE=1 SV=1
IPI00210900	3749	109	9	1.41	1725	73	10	1.83	39738	Tax_Id=10116 Gene_Symbol=Ambp Protein AMBP	ENSG00000106927	P02760	Protein AMBP OS=Homo sapiens GN=AMBP PE=1 SV=1
IPI00876581	224	8	3	0.49	361	14	4	0.7	23547	Tax_Id=10116 Gene_Symbol=Rbp4 Retinol-binding protein 4	ENSG00000138207	P02753	Retinol-binding protein 4 OS=Homo sapiens GN=RBP4 PE=1 SV=3
IPI00231423	472	12	5	0.28	153	6	5	0.28	64988	Tax_Id=10116 Gene_Symbol=C9 Uncharacterized protein	ENSG00000113600	P02748	Complement component C9 OS=Homo sapiens GN=C9 PE=1 SV=2
IPI00327745	2172	46	10	5	688	44	6	1.31	26273	Tax_Id=10116 Gene_Symbol=Apcs Serum amyloid P-component	ENSG00000132703	P02743	Serum amyloid P-component OS=Homo sapiens GN=APCS PE=1 SV=2
IPI00188225	2668	82	6	2	473	17	3	0.44	25737	Tax_Id=10116 Gene_Symbol=Crp C-reactive protein	ENSG00000132693	P02741	C-reactive protein OS=Homo sapiens GN=CRP PE=1 SV=1
IPI00190759	1363	70	13	3.74	1643	55	15	2.7	51228	Tax_Id=10116 Gene_Symbol=Fgg Isoform Gamma-B of Fibrinogen gamma chain	ENSG00000171557	P02679	Fibrinogen gamma chain OS=Homo sapiens GN=FGG PE=1 SV=3
IPI00205389	1025	34	13	1.26	941	38	17	2.03	54828	Tax_Id=10116 Gene_Symbol=Fgb Isoform 1 of Fibrinogen beta chain	ENSG00000171564	P02675	Fibrinogen beta chain OS=Homo sapiens GN=FGB PE=1 SV=2
IPI00202651	252	10	4	0.16	896	32	11	0.55	87534	Tax_Id=10116 Gene_Symbol=Fga Uncharacterized protein	ENSG00000171560	P02671	Fibrinogen alpha chain OS=Homo sapiens GN=FGA PE=1 SV=2
IPI00190701	2341	67	11	2.17	758	29	9	1.65	35788	Tax_Id=10116 Gene_Symbol=Apoe Apolipoprotein E	ENSG00000130203	P02649	Apolipoprotein E OS=Homo sapiens GN=APOE PE=1 SV=1
IPI00215465	3778	108	11	9.19	9971	292	15	54.92	20076	Tax_Id=10116 Gene_Symbol=Cryab Alpha-crystallin B chain	ENSG00000109846	P02511	Alpha-crystallin B chain OS=Homo sapiens GN=CRYAB PE=1 SV=2
IPI00205255	2988	57	13	0.82	1173	36	15	0.89	86057	Tax_Id=10116 Gene_Symbol=Pigr Polymeric immunoglobulin receptor	ENSG00000162896	P01833	Polymeric immunoglobulin receptor OS=Homo sapiens GN=PIGR PE=1 SV=4
IPI00231848	14237	504	29	2.21	8971	339	31	2.37	127410	Tax_Id=10116 Gene_Symbol=Egf Pro-epidermal growth factor	ENSG00000138798	P01133	Pro-epidermal growth factor OS=Homo sapiens GN=EGF PE=1 SV=2
IPI00196529	176	4	3	0.54	686	26	8	3.88	21627	Tax_Id=10116 Gene_Symbol=Hras GTPase HRas	ENSG00000174775	P01112	GTPase HRas OS=Homo sapiens GN=HRAS PE=1 SV=1
IPI00231801	1114	22	3	0.8	833	17	3	1.19	15655	Tax_Id=10116 Gene_Symbol=Cst3 Cystatin-C	ENSG00000101439	P01034	Cystatin-C OS=Homo sapiens GN=CST3 PE=1 SV=1
IPI00209744	495	24	7	0.63	63	3	2	0.13	52177	Tax_Id=10116 Gene_Symbol=Agt Angiotensinogen	ENSG00000135744	P01019	Angiotensinogen OS=Homo sapiens GN=AGT PE=1 SV=1
IPI00211075	2065	28	10	1.21	473	11	5	0.49	48181	Tax_Id=10116 Gene_Symbol=Serpina3n Serpina3n-like protein	ENSG00000196136	P01011	Alpha-1-antichymotrypsin OS=Homo sapiens GN=SERPINA3 PE=1 SV=2
IPI00200593	12103	281	19	7.29	1870	66	13	3.49	46760	Tax_Id=10116 Gene_Symbol=Serpina3k Serine protease inhibitor A3K	ENSG00000196136	P01011	Alpha-1-antichymotrypsin OS=Homo sapiens GN=SERPINA3 PE=1 SV=2
IPI00324019	8960	238	14	8.71	2822	97	16	4.22	46278	Tax_Id=10116 Gene_Symbol=Serpina1 Alpha-1-antiproteinase	ENSG00000197249	P01009	Alpha-1-antitrypsin OS=Homo sapiens GN=SERPINA1 PE=1 SV=3
IPI00372372	6258	175	24	11	1909	78	22	7.34	52714	Tax_Id=10116 Gene_Symbol=Serpinc1 Uncharacterized protein	ENSG00000117601	P01008	Antithrombin-III OS=Homo sapiens GN=SERPINC1 PE=1 SV=1
IPI00211127	27048	856	28	67.73	20071	650	31	134.99	46752	Tax_Id=10116 Gene_Symbol=Ass1 Argininosuccinate synthase	ENSG00000130707	P00966	Argininosuccinate synthase OS=Homo sapiens GN=ASS1 PE=1 SV=2
IPI00230787	50554	1744	17	634.69	23428	668	17	240.41	29267	Tax_Id=10116 Gene_Symbol=Car2 Carbonic anhydrase 2	ENSG00000104267	P00918	Carbonic anhydrase 2 OS=Homo sapiens GN=CA2 PE=1 SV=2
IPI00382185	101	3	3	0.07	113	7	3	0.09	143740	Tax_Id=10116 Gene_Symbol=Cfb Uncharacterized protein	ENSG00000243649	P00751	Complement factor B OS=Homo sapiens GN=CFB PE=1 SV=2
IPI00189981	519	7	2	0.09	104	4	2	0.09	71792	Tax_Id=10116 Gene_Symbol=F2 Prothrombin (Fragment)	ENSG00000180210	P00734	Prothrombin OS=Homo sapiens GN=F2 PE=1 SV=2
IPI00231426	84477	2444	34	1964.04	40150	1077	37	966.34	44909	Tax_Id=10116 Gene_Symbol=Pgk1 Phosphoglycerate kinase 1	ENSG00000102144	P00558	Phosphoglycerate kinase 1 OS=Homo sapiens GN=PGK1 PE=1 SV=3
IPI00870631	32867	906	21	280.15	17812	471	19	254.1	32566	Tax_Id=10116 Gene_Symbol=Pnp Purine nucleoside phosphorylase	ENSG00000198805	P00491	Purine nucleoside phosphorylase OS=Homo sapiens GN=PNP PE=1 SV=2
IPI00950336	5628	183	32	1.82	863	24	14	0.51	124623	Tax_Id=10116 Gene_Symbol=Cp Uncharacterized protein	ENSG00000047457	P00450	Ceruloplasmin OS=Homo sapiens GN=CP PE=1 SV=1
IPI00950089	7619	231	21	13.31	6147	144	22	10.78	49188	Tax_Id=10116 Gene_Symbol=Gsr Uncharacterized protein (Fragment)	ENSG00000104687	P00390	Glutathione reductase, mitochondrial OS=Homo sapiens GN=GSR PE=1 SV=2
IPI00332042	6299	203	23	8.68	9099	257	26	14.41	54994	Tax_Id=10116 Gene_Symbol=Aldh1a1 Retinal dehydrogenase 1	ENSG00000165092	P00352	Retinal dehydrogenase 1 OS=Homo sapiens GN=ALDH1A1 PE=1 SV=2
IPI00212697	2464	51	4	0.52	996	28	5	0.63	46000	Tax_Id=10116 Gene_Symbol=Napsa napsin A aspartic peptidase	ENSG00000131400	O96009	Napsin-A OS=Homo sapiens GN=NAPSA PE=1 SV=1
IPI00211392	503	14	8	0.54	672	25	12	1.63	59504	Tax_Id=10116 Gene_Symbol=Ftcd Formimidoyltransferase-cyclodeaminase	ENSG00000160282	O95954	Formimidoyltransferase-cyclodeaminase OS=Homo sapiens GN=FTCD PE=1 SV=2
IPI00215294	4185	91	11	3.37	2468	102	13	5.65	30011	Tax_Id=10116 Gene_Symbol=Ddah2 N(G),N(G)-dimethylarginine dimethylaminohydrolase 2	ENSG00000213722	O95865	N(G),N(G)-dimethylarginine dimethylaminohydrolase 2 OS=Homo sapiens GN=DDAH2 PE=1 SV=1
IPI00421523	1621	63	16	1.45	1024	38	14	1.34	71579	Tax_Id=10116 Gene_Symbol=Eml2 Isoform 1 of Echinoderm microtubule-associated protein-like 2	ENSG00000125746	O95834	Echinoderm microtubule-associated protein-like 2 OS=Homo sapiens GN=EML2 PE=2 SV=1
IPI00372727	31	2	2	0.05	219	8	3	0.07	135771	Tax_Id=10116 Gene_Symbol=Sec24b Uncharacterized protein	ENSG00000138802	O95487	Protein transport protein Sec24B OS=Homo sapiens GN=SEC24B PE=1 SV=2
IPI00870255	12558	414	27	12.57	11707	338	29	26.11	60160	Tax_Id=10116 Gene_Symbol=Pgm3 Uncharacterized protein	ENSG00000013375	O95394	Phosphoacetylglucosamine mutase OS=Homo sapiens GN=PGM3 PE=1 SV=1
IPI00471901	1423	32	7	0.36	3937	154	37	4.41	105020	Tax_Id=10116 Gene_Symbol=Ap2a2 Uncharacterized protein	ENSG00000183020	O94973	AP-2 complex subunit alpha-2 OS=Homo sapiens GN=AP2A2 PE=1 SV=2
IPI00231194	40196	1353	25	1143.87	16739	524	25	849.18	31805	Tax_Id=10116 Gene_Symbol=Ddah1 N(G),N(G)-dimethylarginine dimethylaminohydrolase 1	ENSG00000153904	O94760	N(G),N(G)-dimethylarginine dimethylaminohydrolase 1 OS=Homo sapiens GN=DDAH1 PE=1 SV=3
IPI00553899	759	26	11	1.72	1406	53	15	3.88	38111	Tax_Id=10116 Gene_Symbol=Glrx3 Isoform 1 of Glutaredoxin-3	ENSG00000108010	O76003	Glutaredoxin-3 OS=Homo sapiens GN=GLRX3 PE=1 SV=2
IPI00208602	1412	50	9	11.17	1725	50	9	6.83	21153	Tax_Id=10116 Gene_Symbol=Rbbp9 Putative hydrolase RBBP9	ENSG00000089050	O75884	Putative hydrolase RBBP9 OS=Homo sapiens GN=RBBP9 PE=1 SV=2
IPI00194733	405	10	4	0.08	185	6	5	0.1	163643	Tax_Id=10116 Gene_Symbol=Atrn Isoform 1 of Attractin	ENSG00000088812	O75882	Attractin OS=Homo sapiens GN=ATRN PE=1 SV=2
IPI00194045	39476	1232	25	106.25	16731	457	30	65.75	47047	Tax_Id=10116 Gene_Symbol=Idh1 Isocitrate dehydrogenase [NADP] cytoplasmic	ENSG00000138413	O75874	Isocitrate dehydrogenase [NADP] cytoplasmic OS=Homo sapiens GN=IDH1 PE=1 SV=2
IPI00563925	2597	86	14	2.05	2925	109	15	4	51605	Tax_Id=10116 Gene_Symbol=Ppm1b Uncharacterized protein	ENSG00000138032	O75688	Protein phosphatase 1B OS=Homo sapiens GN=PPM1B PE=1 SV=1
IPI00324047	5867	139	9	11.19	1798	50	7	4.76	25034	Tax_Id=10116 Gene_Symbol=Lypla1 Acyl-protein thioesterase 1	ENSG00000120992	O75608	Acyl-protein thioesterase 1 OS=Homo sapiens GN=LYPLA1 PE=1 SV=1
IPI00373752	1726	49	22	0.32	6839	192	92	2.65	280122	Tax_Id=10116 Gene_Symbol=Flnb Uncharacterized protein	ENSG00000136068	O75369	Filamin-B OS=Homo sapiens GN=FLNB PE=1 SV=2
IPI00199600	312	5	2	0.56	1177	26	6	10.43	13816	Tax_Id=10116 Gene_Symbol=Atp6v1g1 Uncharacterized protein	ENSG00000136888	O75348	V-type proton ATPase subunit G 1 OS=Homo sapiens GN=ATP6V1G1 PE=1 SV=3
IPI00471800	1085	29	9	0.48	1076	33	12	0.9	90519	Tax_Id=10116 Gene_Symbol=Cdh16 Cadherin 16	ENSG00000166589	O75309	Cadherin-16 OS=Homo sapiens GN=CDH16 PE=1 SV=1
IPI00358217	26424	859	15	36.35	10821	401	16	76.05	21503	Tax_Id=10116 Gene_Symbol=Ggct;Ggctl1 Uncharacterized protein	ENSG00000006625	O75223	Gamma-glutamylcyclotransferase OS=Homo sapiens GN=GGCT PE=1 SV=1
IPI00870706	115	3	2	0.03	2021	64	32	0.86	209276	Tax_Id=10116 Gene_Symbol=- Uncharacterized protein	ENSG00000138246	O75165	DnaJ homolog subfamily C member 13 OS=Homo sapiens GN=DNAJC13 PE=1 SV=5
IPI00366977	360	17	6	0.45	798	34	12	1.34	60389	Tax_Id=10116 Gene_Symbol=Cpne3 Uncharacterized protein	ENSG00000085719	O75131	Copine-3 OS=Homo sapiens GN=CPNE3 PE=1 SV=1
IPI00215349	11391	298	29	10.02	6579	190	29	7.26	66824	Tax_Id=10116 Gene_Symbol=Wdr1 WD repeat-containing protein 1	ENSG00000071127	O75083	WD repeat-containing protein 1 OS=Homo sapiens GN=WDR1 PE=1 SV=4
IPI00193605	72	5	2	0.54	443	21	6	7.58	14247	Tax_Id=10116 Gene_Symbol=Pfdn1 Uncharacterized protein	ENSG00000113068	O60925	Prefoldin subunit 1 OS=Homo sapiens GN=PFDN1 PE=1 SV=2
IPI00366370	26	2	2	0.05	645	32	15	0.52	138001	Tax_Id=10116 Gene_Symbol=Eif5b;Eif5b-ps1 Eukaryotic translation initiation factor 5B	ENSG00000158417	O60841	Eukaryotic translation initiation factor 5B OS=Homo sapiens GN=EIF5B PE=1 SV=4
IPI00870489	1089	35	9	0.82	5470	175	22	5.06	58609	Tax_Id=10116 Gene_Symbol=Snx2 sorting nexin 2	ENSG00000205302	O60749	Sorting nexin-2 OS=Homo sapiens GN=SNX2 PE=1 SV=2
IPI00195803	8432	219	23	4.63	7279	188	26	9.62	55542	Tax_Id=10116 Gene_Symbol=Ugdh UDP-glucose 6-dehydrogenase	ENSG00000109814	O60701	UDP-glucose 6-dehydrogenase OS=Homo sapiens GN=UGDH PE=1 SV=1
IPI00362967	652	19	8	1.12	1045	36	11	1.65	42410	Tax_Id=10116 Gene_Symbol=Gmds Uncharacterized protein	ENSG00000112699	O60547	GDP-mannose 4,6 dehydratase OS=Homo sapiens GN=GMDS PE=1 SV=1
IPI00903436	17948	413	25	19.79	10551	303	23	15.39	53715	Tax_Id=10116 Gene_Symbol=LOC100363662;Pgd;LOC100360180 6-phosphogluconate dehydrogenase, decarboxylating	ENSG00000054523	O60333	Kinesin-like protein KIF1B OS=Homo sapiens GN=KIF1B PE=1 SV=5
IPI00369017	40	8	3	0.03	48	19	3	0.03	306993	Tax_Id=10116 Gene_Symbol=Zfp292 Uncharacterized protein	ENSG00000188994	O60281	Zinc finger protein 292 OS=Homo sapiens GN=ZNF292 PE=1 SV=3
IPI00197684	7080	147	23	3.53	3118	98	21	2.67	76545	Tax_Id=10116 Gene_Symbol=Xpnpep2 X-prolyl aminopeptidase (Aminopeptidase P) 2, membrane-bound	ENSG00000122121	O43895	Xaa-Pro aminopeptidase 2 OS=Homo sapiens GN=XPNPEP2 PE=1 SV=3
IPI00373403	1079	67	4	0.24	2062	88	18	2.06	60012	Tax_Id=10116 Gene_Symbol=Ahcyl1 Adenosylhomocysteinase	ENSG00000168710	O43865	Putative adenosylhomocysteinase 2 OS=Homo sapiens GN=AHCYL1 PE=1 SV=2
IPI00194792	282	7	5	0.41	1327	40	12	1.64	45952	Tax_Id=10116 Gene_Symbol=Lancl1 LanC-like protein 1	ENSG00000115365	O43813	LanC-like protein 1 OS=Homo sapiens GN=LANCL1 PE=1 SV=1
IPI00565217	5673	135	18	3.39	4076	142	26	5.84	65070	Tax_Id=10116 Gene_Symbol=Nars Uncharacterized protein	ENSG00000134440	O43776	Asparagine--tRNA ligase, cytoplasmic OS=Homo sapiens GN=NARS PE=1 SV=1
IPI00563679	472	17	5	0.23	2211	101	24	2.17	92147	Tax_Id=10116 Gene_Symbol=Ap1g1 Uncharacterized protein	ENSG00000166747	O43747	AP-1 complex subunit gamma-1 OS=Homo sapiens GN=AP1G1 PE=1 SV=5
IPI00213463	33097	876	59	39.53	19019	474	64	23.09	105306	Tax_Id=10116 Gene_Symbol=Actn4 Alpha-actinin-4	ENSG00000130402	O43707	Alpha-actinin-4 OS=Homo sapiens GN=ACTN4 PE=1 SV=2
IPI00325312	3342	70	10	0.69	828	29	12	0.64	97710	Tax_Id=10116 Gene_Symbol=Prom1 prominin 1 isoform 1	ENSG00000007062	O43490	Prominin-1 OS=Homo sapiens GN=PROM1 PE=1 SV=1
IPI00325765	51284	1346	16	47.01	19380	588	16	47.01	41105	Tax_Id=10116 Gene_Symbol=Akr7a2 Aflatoxin B1 aldehyde reductase member 2	ENSG00000053371	O43488	Aflatoxin B1 aldehyde reductase member 2 OS=Homo sapiens GN=AKR7A2 PE=1 SV=3
IPI00392894	4647	161	42	1.38	1502	62	27	0.74	204975	Tax_Id=10116 Gene_Symbol=- Uncharacterized protein	ENSG00000257335	O43451	Maltase-glucoamylase, intestinal OS=Homo sapiens GN=MGAM PE=1 SV=5
IPI00200601	2136	74	10	2.2	4143	122	17	21.22	32628	Tax_Id=10116 Gene_Symbol=Txnl1 Thioredoxin-like protein 1	ENSG00000091164	O43396	Thioredoxin-like protein 1 OS=Homo sapiens GN=TXNL1 PE=1 SV=3
IPI00370009	2799	77	16	1.72	4961	179	32	14.53	60764	Tax_Id=10116 Gene_Symbol=Psmd3 Uncharacterized protein	ENSG00000108344	O43242	26S proteasome non-ATPase regulatory subunit 3 OS=Homo sapiens GN=PSMD3 PE=1 SV=2
IPI00421457	169	11	2	0.04	54	4	2	0.04	149480	Tax_Id=10116 Gene_Symbol=Abcc4 ATP-binding cassette protein C4	ENSG00000125257	O15439	Multidrug resistance-associated protein 4 OS=Homo sapiens GN=ABCC4 PE=1 SV=3
IPI00196648	140	4	3	0.37	392	11	5	0.69	29946	Tax_Id=10116 Gene_Symbol=Stx7 Syntaxin-7	ENSG00000079950	O15400	Syntaxin-7 OS=Homo sapiens GN=STX7 PE=1 SV=4
IPI00208038	295	8	3	0.37	1310	49	15	4.73	40051	Tax_Id=10116 Gene_Symbol=Eif3h Eukaryotic translation initiation factor 3 subunit H	ENSG00000147677	O15372	Eukaryotic translation initiation factor 3 subunit H OS=Homo sapiens GN=EIF3H PE=1 SV=1
IPI00368449	1848	67	11	6.52	2047	89	17	13.74	28033	Tax_Id=10116 Gene_Symbol=Pmm2 Uncharacterized protein	ENSG00000140650	O15305	Phosphomannomutase 2 OS=Homo sapiens GN=PMM2 PE=1 SV=1
IPI00231503	547	71	2	0.06	898	58	15	0.64	118133	Tax_Id=10116 Gene_Symbol=Ogt UDP-N-acetylglucosamine--peptide N-acetylglucosaminyltransferase 110 kDa subunit	ENSG00000147162	O15294	UDP-N-acetylglucosamine--peptide N-acetylglucosaminyltransferase 110 kDa subunit OS=Homo sapiens GN=OGT PE=1 SV=3
IPI00764535	1667	55	11	4.21	2308	98	21	28.8	34484	Tax_Id=10116 Gene_Symbol=Arpc2 Actin-related protein 2/3 complex subunit 2	ENSG00000163466	O15144	Actin-related protein 2/3 complex subunit 2 OS=Homo sapiens GN=ARPC2 PE=1 SV=1
IPI00211512	73	4	2	0.25	1003	35	10	1.87	42249	Tax_Id=10116 Gene_Symbol=Arpc1b Uncharacterized protein	ENSG00000130429	O15143	Actin-related protein 2/3 complex subunit 1B OS=Homo sapiens GN=ARPC1B PE=1 SV=3
IPI00369646	2763	85	21	0.83	982	29	15	0.42	138461	Tax_Id=10116 Gene_Symbol=Pfas Uncharacterized protein	ENSG00000178921	O15067	Phosphoribosylformylglycinamidine synthase OS=Homo sapiens GN=PFAS PE=1 SV=4
IPI00421625	116	6	2	0.37	1969	54	10	18.53	19883	Tax_Id=10116 Gene_Symbol=Myl12b Myosin regulatory light chain 12B	ENSG00000118680	O14950	Myosin regulatory light chain 12B OS=Homo sapiens GN=MYL12B PE=1 SV=2
IPI00817078	5622	123	10	15.96	3913	109	11	22.22	19752	Tax_Id=10116 Gene_Symbol=- Proteasome subunit alpha type	ENSG00000101182	O14818	Proteasome subunit alpha type-7 OS=Homo sapiens GN=PSMA7 PE=1 SV=1
IPI00231539	5879	159	13	7.15	5250	152	15	10.35	28552	Tax_Id=10116 Gene_Symbol=Psma7 Proteasome subunit alpha type	ENSG00000101182	O14818	Proteasome subunit alpha type-7 OS=Homo sapiens GN=PSMA7 PE=1 SV=1
IPI00869937	84	3	2	0.06	266	8	6	0.2	105557	Tax_Id=10116 Gene_Symbol=Tnpo2 Uncharacterized protein	ENSG00000105576	O14787	Transportin-2 OS=Homo sapiens GN=TNPO2 PE=1 SV=3
IPI00200898	9334	345	18	22.61	16931	542	22	56.61	39149	Tax_Id=10116 Gene_Symbol=Slc9a3r1 Na(+)/H(+) exchange regulatory cofactor NHE-RF1	ENSG00000109062	O14745	Na(+)/H(+) exchange regulatory cofactor NHE-RF1 OS=Homo sapiens GN=SLC9A3R1 PE=1 SV=4
IPI00359690	805	32	14	0.85	767	25	14	1.01	73333	Tax_Id=10116 Gene_Symbol=Prmt5 protein arginine N-methyltransferase 5	ENSG00000100462	O14744	Protein arginine N-methyltransferase 5 OS=Homo sapiens GN=PRMT5 PE=1 SV=4
IPI00194003	2775	74	11	4.31	963	38	10	2.95	32232	Tax_Id=10116 Gene_Symbol=Impa2 Inositol monophosphatase 2	ENSG00000141401	O14732	Inositol monophosphatase 2 OS=Homo sapiens GN=IMPA2 PE=1 SV=1
IPI00202139	327	13	4	0.71	702	24	9	1.92	29384	Tax_Id=10116 Gene_Symbol=Ccs Copper chaperone for superoxide dismutase	ENSG00000173992	O14618	Copper chaperone for superoxide dismutase OS=Homo sapiens GN=CCS PE=1 SV=1
IPI00777683	19724	500	21	187.46	12649	278	21	187.46	35118	Tax_Id=10116 Gene_Symbol=RGD1566085 Uncharacterized protein	ENSG00000160209	O00764	Pyridoxal kinase OS=Homo sapiens GN=PDXK PE=1 SV=1
IPI00208348	19771	492	18	171.18	11832	250	18	57.24	35114	Tax_Id=10116 Gene_Symbol=Pdxk Pyridoxal kinase	ENSG00000160209	O00764	Pyridoxal kinase OS=Homo sapiens GN=PDXK PE=1 SV=1
IPI00367451	177	11	4	0.63	179	7	2	0.22	32272	Tax_Id=10116 Gene_Symbol=Pir Pirin	ENSG00000087842	O00625	Pirin OS=Homo sapiens GN=PIR PE=1 SV=1
IPI00325860	472	19	7	0.63	132	6	3	0.28	52026	Tax_Id=10116 Gene_Symbol=Podxl Podocalyxin	ENSG00000128567	O00592	Podocalyxin OS=Homo sapiens GN=PODXL PE=1 SV=2
IPI00190616	1095	33	14	0.73	1107	45	16	0.93	88162	Tax_Id=10116 Gene_Symbol=Vwa5a Uncharacterized protein	ENSG00000110002	O00534	von Willebrand factor A domain-containing protein 5A OS=Homo sapiens GN=VWA5A PE=2 SV=2
IPI00373264	58	5	2	0.08	33	8	2	0.08	86627	Tax_Id=10116 Gene_Symbol=- Uncharacterized protein	ENSG00000110002	O00534	von Willebrand factor A domain-containing protein 5A OS=Homo sapiens GN=VWA5A PE=2 SV=2
IPI00372125	1086	29	7	1.73	2158	67	10	5.19	34726	Tax_Id=10116 Gene_Symbol=Psmd14 RCG26455, isoform CRA_b	ENSG00000115233	O00487	26S proteasome non-ATPase regulatory subunit 14 OS=Homo sapiens GN=PSMD14 PE=1 SV=1
IPI00373722	8303	175	37	2.92	3735	109	36	3.9	129943	Tax_Id=10116 Gene_Symbol=Ipo5 importin 5	ENSG00000065150	O00410	Importin-5 OS=Homo sapiens GN=IPO5 PE=1 SV=4
IPI00561622	92090	2979	26	3960.54	47977	1633	26	936.88	35194	Tax_Id=10116 Gene_Symbol=Sult1c2a Sulfotransferase family, cytosolic, 1C, member 2a	ENSG00000198203	O00338	Sulfotransferase 1C2 OS=Homo sapiens GN=SULT1C2 PE=1 SV=1
IPI00371204	128	4	3	0.28	1970	59	12	3.13	38087	Tax_Id=10116 Gene_Symbol=Eif3f Uncharacterized protein	ENSG00000175390	O00303	Eukaryotic translation initiation factor 3 subunit F OS=Homo sapiens GN=EIF3F PE=1 SV=1
IPI00421995	17518	447	16	27.24	9129	264	17	43.77	27306	Tax_Id=10116 Gene_Symbol=Clic1 Chloride intracellular channel protein 1	ENSG00000213719	O00299	Chloride intracellular channel protein 1 OS=Homo sapiens GN=CLIC1 PE=1 SV=4
IPI00198978	1140	29	11	0.93	3511	100	23	9.38	53302	Tax_Id=10116 Gene_Symbol=Psmd12 Uncharacterized protein	ENSG00000197170	O00232	26S proteasome non-ATPase regulatory subunit 12 OS=Homo sapiens GN=PSMD12 PE=1 SV=3
IPI00393341	1945	65	8	1.28	2686	105	12	3.47	42497	Tax_Id=10116 Gene_Symbol=Sult2b1 Isoform 2 of Sulfotransferase family cytosolic 2B member 1	ENSG00000088002	O00204	Sulfotransferase family cytosolic 2B member 1 OS=Homo sapiens GN=SULT2B1 PE=1 SV=2
IPI00360117	105	6	3	0.11	1224	69	22	0.84	122053	Tax_Id=10116 Gene_Symbol=Ap3b1 Uncharacterized protein	ENSG00000132842	O00203	AP-3 complex subunit beta-1 OS=Homo sapiens GN=AP3B1 PE=1 SV=3
IPI00393867	255	7	4	0.11	30	4	4	0.11	120535	Tax_Id=10116 Gene_Symbol=Myo1c Myosin-Ic	ENSG00000197879	O00159	Unconventional myosin-Ic OS=Homo sapiens GN=MYO1C PE=1 SV=4
IPI00214394	30771	748	30	40.41	16034	440	32	22.35	55841	Tax_Id=10116 Gene_Symbol=Csad Cysteine sulfinic acid decarboxylase	ENSG00000139631	Q9Y600	Cysteine sulfinic acid decarboxylase OS=Homo sapiens GN=CSAD PE=1 SV=2
IPI00199865	1894	48	14	2.2	2898	90	23	6.33	57798	Tax_Id=10116 Gene_Symbol=Farsa Phenylalanyl-tRNA synthetase alpha chain	ENSG00000179115	Q9Y285	Phenylalanine--tRNA ligase alpha subunit OS=Homo sapiens GN=FARSA PE=1 SV=3
IPI00327093	2771	68	13	1.2	1120	38	12	1.1	73427	Tax_Id=10116 Gene_Symbol=Abcg2 ATP-binding cassette sub-family G member 2	ENSG00000118777	Q9UNQ0	ATP-binding cassette sub-family G member 2 OS=Homo sapiens GN=ABCG2 PE=1 SV=3
IPI00367868	27	3	2	0.12	68	3	3	0.12	87809	Tax_Id=10116 Gene_Symbol=Arhgap26 Uncharacterized protein (Fragment)	ENSG00000145819	Q9UNA1	Rho GTPase-activating protein 26 OS=Homo sapiens GN=ARHGAP26 PE=1 SV=1
IPI00464529	38	3	2	0.21	1116	42	10	1.57	50796	Tax_Id=10116 Gene_Symbol=G3bp2 Uncharacterized protein	ENSG00000138757	Q9UN86	Ras GTPase-activating protein-binding protein 2 OS=Homo sapiens GN=G3BP2 PE=1 SV=2
IPI00364740	292	89	3	0.16	29	5	2	0.08	85854	Tax_Id=10116 Gene_Symbol=Tpx2 Uncharacterized protein	ENSG00000088325	Q9ULW0	Targeting protein for Xklp2 OS=Homo sapiens GN=TPX2 PE=1 SV=2
IPI00194022	395	16	9	0.5	133	6	5	0.25	71056	Tax_Id=10116 Gene_Symbol=Crot Peroxisomal carnitine O-octanoyltransferase	ENSG00000005469	Q9UKG9	Peroxisomal carnitine O-octanoyltransferase OS=Homo sapiens GN=CROT PE=1 SV=2
IPI00192458	1281	48	20	1.41	4563	171	32	5.52	84013	Tax_Id=10116 Gene_Symbol=Rps6ka3 ribosomal protein S6 kinase alpha-3	ENSG00000072133	Q9UK32	Ribosomal protein S6 kinase alpha-6 OS=Homo sapiens GN=RPS6KA6 PE=1 SV=1
IPI00213497	132	25	3	0.19	84	4	2	0.12	55269	Tax_Id=10116 Gene_Symbol=Ddx25 Isoform 1 of ATP-dependent RNA helicase DDX25	ENSG00000109832	Q9UHL0	ATP-dependent RNA helicase DDX25 OS=Homo sapiens GN=DDX25 PE=1 SV=2
IPI00679218	103	3	2	0.11	396	18	9	0.62	59605	Tax_Id=10116 Gene_Symbol=Rbm12 Uncharacterized protein	ENSG00000244462	Q9NTZ6	RNA-binding protein 12 OS=Homo sapiens GN=RBM12 PE=1 SV=1
IPI00204104	1804	69	13	4.56	429	22	9	1.85	33165	Tax_Id=10116 Gene_Symbol=Fbxo6 F-box only protein 6	ENSG00000116663	Q9NRD1	F-box only protein 6 OS=Homo sapiens GN=FBXO6 PE=1 SV=1
IPI00362125	186	7	3	0.29	120	6	3	0.29	36846	Tax_Id=10116 Gene_Symbol=Osgep Uncharacterized protein	ENSG00000092094	Q9NPF4	Probable tRNA threonylcarbamoyladenosine biosynthesis protein OSGEP OS=Homo sapiens GN=OSGEP PE=1 SV=1
IPI00207328	50	3	2	0.16	652	24	9	1.14	41771	Tax_Id=10116 Gene_Symbol=As3mt Arsenite methyltransferase	ENSG00000214435	Q9HBK9	Arsenite methyltransferase OS=Homo sapiens GN=AS3MT PE=1 SV=3
IPI00369517	34	3	2	0.1	152	14	9	0.6	68354	Tax_Id=10116 Gene_Symbol=Lrrc40 Leucine rich repeat containing 40	ENSG00000066557	Q9H9A6	Leucine-rich repeat-containing protein 40 OS=Homo sapiens GN=LRRC40 PE=1 SV=1
IPI00914231	5124	153	11	18.53	2151	64	8	3.95	27532	Tax_Id=10116 Gene_Symbol=Tpk1 Tpk1 protein	ENSG00000196511	Q9H3S4	Thiamin pyrophosphokinase 1 OS=Homo sapiens GN=TPK1 PE=1 SV=1
IPI00769246	732	36	4	0.06	254	15	3	0.05	294074	Tax_Id=10116 Gene_Symbol=Sptbn4 spectrin, beta, non-erythrocytic 4	ENSG00000160460	Q9H254	Spectrin beta chain, non-erythrocytic 4 OS=Homo sapiens GN=SPTBN4 PE=1 SV=2
IPI00562724	35	2	2	0.13	116	8	5	0.34	54257	Tax_Id=10116 Gene_Symbol=Wdr13 WD repeat domain 13 (Predicted), isoform CRA_b	ENSG00000101940	Q9H1Z4	WD repeat-containing protein 13 OS=Homo sapiens GN=WDR13 PE=1 SV=2
IPI00388205	343	10	7	1.12	402	17	6	1.12	33686	Tax_Id=10116 Gene_Symbol=Srr Uncharacterized protein	ENSG00000167720	Q9GZT4	Serine racemase OS=Homo sapiens GN=SRR PE=1 SV=1
IPI00766571	137	4	4	0.13	1041	56	28	1.92	102241	Tax_Id=10116 Gene_Symbol=Naa15 Uncharacterized protein	ENSG00000164134	Q9BXJ9	N-alpha-acetyltransferase 15, NatA auxiliary subunit OS=Homo sapiens GN=NAA15 PE=1 SV=1
IPI00203232	186	6	4	0.42	1045	27	5	0.7	35799	Tax_Id=10116 Gene_Symbol=Macrod1 MACRO domain-containing protein 1	ENSG00000133315	Q9BQ69	O-acetyl-ADP-ribose deacetylase MACROD1 OS=Homo sapiens GN=MACROD1 PE=1 SV=2
IPI00331931	7009	195	21	13.5	2375	73	17	6.04	44091	Tax_Id=10116 Gene_Symbol=Pafah2 Platelet-activating factor acetylhydrolase 2, cytoplasmic	ENSG00000158006	Q99487	Platelet-activating factor acetylhydrolase 2, cytoplasmic OS=Homo sapiens GN=PAFAH2 PE=1 SV=1
IPI00188677	378	15	6	0.47	370	19	9	1.02	49962	Tax_Id=10116 Gene_Symbol=Trnt1 tRNA nucleotidyl transferase, CCA-adding, 1	ENSG00000072756	Q96Q11	CCA tRNA nucleotidyltransferase 1, mitochondrial OS=Homo sapiens GN=TRNT1 PE=1 SV=2
IPI00207180	2097	45	5	0.44	985	26	4	0.44	70480	Tax_Id=10116 Gene_Symbol=Slc6a18 Sodium-dependent neutral amino acid transporter B(0)AT3	ENSG00000164363	Q96N87	Sodium-dependent neutral amino acid transporter B(0)AT3 OS=Homo sapiens GN=SLC6A18 PE=2 SV=2
IPI00200675	23	4	3	0.06	34	4	2	0.06	154954	Tax_Id=10116 Gene_Symbol=Rad50 Uncharacterized protein	ENSG00000113522	Q92878	DNA repair protein RAD50 OS=Homo sapiens GN=RAD50 PE=1 SV=1
IPI00366920	36	10	3	0.04	27	3	3	0.04	227172	Tax_Id=10116 Gene_Symbol=Phf3 Uncharacterized protein	ENSG00000118482	Q92576	PHD finger protein 3 OS=Homo sapiens GN=PHF3 PE=1 SV=3
IPI00189212	50	2	2	0.11	767	30	13	0.95	62522	Tax_Id=10116 Gene_Symbol=Dnaja4 Uncharacterized protein	ENSG00000140403	Q8WW22	DnaJ homolog subfamily A member 4 OS=Homo sapiens GN=DNAJA4 PE=1 SV=1
IPI00369671	52	14	4	0.04	104	5	5	0.05	338949	Tax_Id=10116 Gene_Symbol=- Uncharacterized protein (Fragment)	ENSG00000104093	Q8TDJ6	DmX-like protein 2 OS=Homo sapiens GN=DMXL2 PE=1 SV=2
IPI00197658	798	10	3	0.4	81	8	4	0.56	28293	Tax_Id=10116 Gene_Symbol=Nanp N-acylneuraminate-9-phosphatase	ENSG00000170191	Q8TBE9	N-acylneuraminate-9-phosphatase OS=Homo sapiens GN=NANP PE=1 SV=1
IPI00952093	416	18	9	0.1	3149	104	42	0.69	303676	Tax_Id=10116 Gene_Symbol=Lrba Uncharacterized protein (Fragment)	ENSG00000172915	Q8NFP9	Neurobeachin OS=Homo sapiens GN=NBEA PE=1 SV=3
IPI00870284	415	16	9	0.1	2920	103	42	0.69	310183	Tax_Id=10116 Gene_Symbol=Lrba lipopolysaccharide-responsive and beige-like anchor protein	ENSG00000172915	Q8NFP9	Neurobeachin OS=Homo sapiens GN=NBEA PE=1 SV=3
IPI00958822	162	31	12	0.05	47	15	8	0.03	924756	Tax_Id=10116 Gene_Symbol=Syne1 Uncharacterized protein	ENSG00000131018	Q8NF91	Nesprin-1 OS=Homo sapiens GN=SYNE1 PE=1 SV=4
IPI00214373	146415	4750	39	321	48422	1627	30	188.34	48096	Tax_Id=10116 Gene_Symbol=Aadat Kynurenine/alpha-aminoadipate aminotransferase, mitochondrial	ENSG00000109576	Q8N5Z0	Kynurenine/alpha-aminoadipate aminotransferase, mitochondrial OS=Homo sapiens GN=AADAT PE=1 SV=2
IPI00365746	21	9	3	0.05	46	18	3	0.04	262454	Tax_Id=10116 Gene_Symbol=Nav2 neuron navigator 2	ENSG00000166833	Q8IVL1	Neuron navigator 2 OS=Homo sapiens GN=NAV2 PE=1 SV=3
IPI00365645	2467	55	12	1.37	1542	58	20	3.64	66869	Tax_Id=10116 Gene_Symbol=RGD1311756 hypothetical protein LOC362769	ENSG00000133943	Q7Z3D6	UPF0317 protein C14orf159, mitochondrial OS=Homo sapiens GN=C14orf159 PE=2 SV=2
IPI00359416	735	97	7	0.04	914	57	32	0.2	580498	Tax_Id=10116 Gene_Symbol=Ubr4 E3 ubiquitin-protein ligase UBR4	ENSG00000127481	Q5T4S7	E3 ubiquitin-protein ligase UBR4 OS=Homo sapiens GN=UBR4 PE=1 SV=1
IPI00331764	73	2	2	0.31	209	7	3	0.71	23239	Tax_Id=10116 Gene_Symbol=Cdo1 Cysteine dioxygenase type 1	ENSG00000129596	Q16878	Cysteine dioxygenase type 1 OS=Homo sapiens GN=CDO1 PE=1 SV=2
IPI00211897	13606	849	13	14.12	4660	274	11	14.12	25388	Tax_Id=10116 Gene_Symbol=Gsta1;Gsta3;Gsta2 Glutathione S-transferase alpha-5	ENSG00000174156	Q16772	Glutathione S-transferase A3 OS=Homo sapiens GN=GSTA3 PE=1 SV=3
IPI00231150	58533	1980	23	2919.55	9290	509	14	229.58	26029	Tax_Id=10116 Gene_Symbol=Gsta1;Gsta3;Gsta2 Glutathione S-transferase (Fragment)	ENSG00000174156	Q16772	Glutathione S-transferase A3 OS=Homo sapiens GN=GSTA3 PE=1 SV=3
IPI00204510	361	23	2	0.16	454	33	6	0.82	42418	Tax_Id=10116 Gene_Symbol=Adrm1 Proteasomal ubiquitin receptor ADRM1	ENSG00000130706	Q16186	Proteasomal ubiquitin receptor ADRM1 OS=Homo sapiens GN=ADRM1 PE=1 SV=2
IPI00365413	321	15	5	0.21	954	46	13	0.85	83572	Tax_Id=10116 Gene_Symbol=Rps6ka2 ribosomal protein S6 kinase alpha-2	ENSG00000071242	Q15349	Ribosomal protein S6 kinase alpha-2 OS=Homo sapiens GN=RPS6KA2 PE=1 SV=2
IPI00210534	99	10	2	0.07	21	3	2	0.07	99766	Tax_Id=10116 Gene_Symbol=Rabep1 Rab GTPase-binding effector protein 1	ENSG00000029725	Q15276	Rab GTPase-binding effector protein 1 OS=Homo sapiens GN=RABEP1 PE=1 SV=2
IPI00382229	208	30	6	0.15	1746	72	19	0.95	135548	Tax_Id=10116 Gene_Symbol=Stat1;Stat4 Uncharacterized protein	ENSG00000138378	Q14765	Signal transducer and activator of transcription 4 OS=Homo sapiens GN=STAT4 PE=1 SV=1
IPI00366908	81	6	5	0.26	243	19	8	0.51	69553	Tax_Id=10116 Gene_Symbol=Ppp2r5d Uncharacterized protein	ENSG00000112640	Q14738	Serine/threonine-protein phosphatase 2A 56 kDa regulatory subunit delta isoform OS=Homo sapiens GN=PPP2R5D PE=1 SV=1
IPI00421563	1448	37	7	1.23	2203	65	11	2.81	35494	Tax_Id=10116 Gene_Symbol=Fhl1 four and a half LIM domains protein 1 isoform 1	ENSG00000022267	Q13642	Four and a half LIM domains protein 1 OS=Homo sapiens GN=FHL1 PE=1 SV=4
IPI00390212	2115	43	15	1.58	708	27	15	1.58	60915	Tax_Id=10116 Gene_Symbol=Nae1 NEDD8-activating enzyme E1 regulatory subunit	ENSG00000159593	Q13564	NEDD8-activating enzyme E1 regulatory subunit OS=Homo sapiens GN=NAE1 PE=1 SV=1
IPI00392657	311	16	5	0.49	572	19	7	0.7	48185	Tax_Id=10116 Gene_Symbol=Ctbp1 Uncharacterized protein	ENSG00000159692	Q13363	C-terminal-binding protein 1 OS=Homo sapiens GN=CTBP1 PE=1 SV=2
IPI00198988	454	14	4	1.64	301	8	6	1.64	19248	Tax_Id=10116 Gene_Symbol=Nme3 Nucleoside diphosphate kinase	ENSG00000103024	Q13232	Nucleoside diphosphate kinase 3 OS=Homo sapiens GN=NME3 PE=1 SV=2
IPI00198632	598	10	5	1.24	304	10	3	0.71	23281	Tax_Id=10116 Gene_Symbol=Fadd Uncharacterized protein	ENSG00000168040	Q13158	Protein FADD OS=Homo sapiens GN=FADD PE=1 SV=1
IPI00198619	188	17	6	0.64	1130	42	17	2.18	58199	Tax_Id=10116 Gene_Symbol=Ppat Amidophosphoribosyltransferase	ENSG00000128059	Q06203	Amidophosphoribosyltransferase OS=Homo sapiens GN=PPAT PE=1 SV=1
IPI00195017	824	32	5	2.75	480	13	5	3.52	16287	Tax_Id=10116 Gene_Symbol=Pts 6-pyruvoyl tetrahydrobiopterin synthase	ENSG00000150787	Q03393	6-pyruvoyl tetrahydrobiopterin synthase OS=Homo sapiens GN=PTS PE=1 SV=1
IPI00202214	637	13	4	0.94	1241	22	3	1.22	23565	Tax_Id=10116 Gene_Symbol=Rpl19 60S ribosomal protein L19	ENSG00000108298	P84098	60S ribosomal protein L19 OS=Homo sapiens GN=RPL19 PE=1 SV=1
IPI00200391	5178	129	13	7.94	4432	118	15	17.02	36156	Tax_Id=10116 Gene_Symbol=Ppp2ca Serine/threonine-protein phosphatase 2A catalytic subunit alpha isoform	ENSG00000113575	P67775	Serine/threonine-protein phosphatase 2A catalytic subunit alpha isoform OS=Homo sapiens GN=PPP2CA PE=1 SV=1
IPI00191997	258	7	2	0.1	1407	44	18	2.31	64303	Tax_Id=10116 Gene_Symbol=Eefsec Uncharacterized protein	ENSG00000132394	P57772	Selenocysteine-specific elongation factor OS=Homo sapiens GN=EEFSEC PE=1 SV=4
IPI00208197	97	3	3	0.27	132	5	2	0.37	40220	Tax_Id=10116 Gene_Symbol=Adprh [Protein ADP-ribosylarginine] hydrolase	ENSG00000144843	P54922	[Protein ADP-ribosylarginine] hydrolase OS=Homo sapiens GN=ADPRH PE=1 SV=1
IPI00421632	362	10	2	0.18	369	15	5	0.66	37516	Tax_Id=10116 Gene_Symbol=Rabggtb Geranylgeranyl transferase type-2 subunit beta	ENSG00000137955	P53611	Geranylgeranyl transferase type-2 subunit beta OS=Homo sapiens GN=RABGGTB PE=1 SV=2
IPI00373511	261	11	3	0.49	155	9	4	0.71	23397	Tax_Id=10116 Gene_Symbol=Mthfs Uncharacterized protein	ENSG00000136371	P49914	5-formyltetrahydrofolate cyclo-ligase OS=Homo sapiens GN=MTHFS PE=1 SV=2
IPI00231694	8600	226	31	2.1	3147	86	23	0.92	148259	Tax_Id=10116 Gene_Symbol=Xdh Xanthine dehydrogenase/oxidase	ENSG00000158125	P47989	Xanthine dehydrogenase/oxidase OS=Homo sapiens GN=XDH PE=1 SV=4
IPI00193769	2580	70	12	4.13	1913	63	12	3.28	34831	Tax_Id=10116 Gene_Symbol=Sds Isoform 2 of L-serine dehydratase/L-threonine deaminase	ENSG00000135094	P20132	L-serine dehydratase/L-threonine deaminase OS=Homo sapiens GN=SDS PE=1 SV=2
IPI00366780	608	29	6	0.66	314	21	7	0.81	37493	Tax_Id=10116 Gene_Symbol=Akr1c1 Uncharacterized protein	ENSG00000198610	P17516	Aldo-keto reductase family 1 member C4 OS=Homo sapiens GN=AKR1C4 PE=1 SV=3
IPI00326225	94	3	2	0.18	401	16	7	1.07	39138	Tax_Id=10116 Gene_Symbol=Dao D-amino-acid oxidase	ENSG00000110887	P14920	D-amino-acid oxidase OS=Homo sapiens GN=DAO PE=1 SV=3
IPI00196630	3587	91	14	4.94	2061	71	14	4.94	33758	Tax_Id=10116 Gene_Symbol=Nat1 Arylamine N-acetyltransferase 1	ENSG00000156006	P11245	Arylamine N-acetyltransferase 2 OS=Homo sapiens GN=NAT2 PE=1 SV=1
IPI00196632	1696	42	8	1.31	1333	48	13	3.88	33963	Tax_Id=10116 Gene_Symbol=Nat2 Arylamine N-acetyltransferase 2	ENSG00000156006	P11245	Arylamine N-acetyltransferase 2 OS=Homo sapiens GN=NAT2 PE=1 SV=1
IPI00194345	2969	57	9	2.91	589	23	8	1.62	39622	Tax_Id=10116 Gene_Symbol=Hmbs Isoform 1 of Porphobilinogen deaminase	ENSG00000256269	P08397	Porphobilinogen deaminase OS=Homo sapiens GN=HMBS PE=1 SV=2
IPI00464822	704	57	2	0.19	191	28	2	0.3	36089	Tax_Id=10116 Gene_Symbol=Ldhc L-lactate dehydrogenase	ENSG00000166796	P07864	L-lactate dehydrogenase C chain OS=Homo sapiens GN=LDHC PE=2 SV=4
IPI00331983	1082	35	10	1.56	1200	48	13	2.8	40532	Tax_Id=10116 Gene_Symbol=Adh1 Alcohol dehydrogenase 1	ENSG00000187758	P07327	Alcohol dehydrogenase 1A OS=Homo sapiens GN=ADH1A PE=1 SV=2
IPI00200419	851	42	10	9.03	2899	107	14	35.69	21681	Tax_Id=10116 Gene_Symbol=Dhfr Dihydrofolate reductase	ENSG00000228716	P00374	Dihydrofolate reductase OS=Homo sapiens GN=DHFR PE=1 SV=2
IPI00201266	2998	74	6	3.6	2094	53	6	3.6	24644	Tax_Id=10116 Gene_Symbol=Nudt14 Uncharacterized protein	ENSG00000183828	O95848	Uridine diphosphate glucose pyrophosphatase OS=Homo sapiens GN=NUDT14 PE=1 SV=2
IPI00363014	383	12	6	0.72	243	10	6	0.89	34984	Tax_Id=10116 Gene_Symbol=Ggps1 Geranylgeranyl pyrophosphate synthase	ENSG00000152904	O95749	Geranylgeranyl pyrophosphate synthase OS=Homo sapiens GN=GGPS1 PE=1 SV=1
IPI00569400	196	13	7	0.16	3243	130	45	2.55	153113	Tax_Id=10116 Gene_Symbol=RGD1307222 similar to mKIAA0664 protein	ENSG00000132361	O75153	Clustered mitochondria protein homolog OS=Homo sapiens GN=KIAA0664 PE=1 SV=2
IPI00382346	817	30	7	0.65	404	29	8	0.95	57684	Tax_Id=10116 Gene_Symbol=Dfna5 Uncharacterized protein	ENSG00000105928	O60443	Non-syndromic hearing impairment protein 5 OS=Homo sapiens GN=DFNA5 PE=1 SV=2
IPI00327335	5478	257	16	17	6757	271	19	22.6	35041	Tax_Id=10116 Gene_Symbol=Sult1b1 Sulfotransferase family cytosolic 1B member 1	ENSG00000173597	O43704	Sulfotransferase family cytosolic 1B member 1 OS=Homo sapiens GN=SULT1B1 PE=1 SV=2
IPI00365284	94	31	2	0.04	216	21	4	0.09	180689	Tax_Id=10116 Gene_Symbol=Eif4g3 Uncharacterized protein	ENSG00000075151	O43432	Eukaryotic translation initiation factor 4 gamma 3 OS=Homo sapiens GN=EIF4G3 PE=1 SV=2
IPI00208326	150	9	3	1.19	1706	71	11	18.53	19887	Tax_Id=10116 Gene_Symbol=Eef1e1 Uncharacterized protein	ENSG00000124802	O43324	Eukaryotic translation elongation factor 1 epsilon-1 OS=Homo sapiens GN=EEF1E1 PE=1 SV=1
IPI00388641	28	8	3	0.12	178	7	6	0.25	85815	Tax_Id=10116 Gene_Symbol=Chuk inhibitor of nuclear factor kappa-B kinase subunit alpha	ENSG00000213341	O15111	Inhibitor of nuclear factor kappa-B kinase subunit alpha OS=Homo sapiens GN=CHUK PE=1 SV=2
IPI00765842	2860	87	21	3.89	3123	110	27	12.28	54385	Tax_Id=10116 Gene_Symbol=Psmd11 Uncharacterized protein	ENSG00000108671	O00231	26S proteasome non-ATPase regulatory subunit 11 OS=Homo sapiens GN=PSMD11 PE=1 SV=3
IPI00360340	155	13	9	0.7	3238	136	36	22.82	60622	Tax_Id=10116 Gene_Symbol=Ehd1 EH domain-containing protein 1	ENSG00000110047	Q9H4M9	EH domain-containing protein 1 OS=Homo sapiens GN=EHD1 PE=1 SV=2
IPI00231245	8539	205	19	12.01	5722	186	22	13.1	39633	Tax_Id=10116 Gene_Symbol=Hao2 Hydroxyacid oxidase 2	ENSG00000116882	Q9NYQ3	Hydroxyacid oxidase 2 OS=Homo sapiens GN=HAO2 PE=2 SV=1
IPI00231674	9813	279	11	36.29	6707	211	13	42.36	20645	Tax_Id=10116 Gene_Symbol=Arf3 ADP-ribosylation factor 3	ENSG00000134287	P61204	ADP-ribosylation factor 3 OS=Homo sapiens GN=ARF3 PE=1 SV=2
IPI00211648	22909	738	38	33.56	13887	455	41	38.05	78913	Tax_Id=10116 Gene_Symbol=Slc3a1 Neutral and basic amino acid transport protein rBAT	ENSG00000138079	Q07837	Neutral and basic amino acid transport protein rBAT OS=Homo sapiens GN=SLC3A1 PE=1 SV=2
IPI00372845	13995	470	22	699.97	19230	613	21	1232.15	27866	Tax_Id=10116 Gene_Symbol=Gstt1 Uncharacterized protein	ENSG00000184674	P30711	Glutathione S-transferase theta-1 OS=Homo sapiens GN=GSTT1 PE=1 SV=4
IPI00208422	22917	895	36	9.54	16254	519	35	8.12	88774	Tax_Id=10116 Gene_Symbol=Dpp4 Dipeptidyl peptidase 4	ENSG00000197635	P27487	Dipeptidyl peptidase 4 OS=Homo sapiens GN=DPP4 PE=1 SV=2
IPI00211779											ENSG00000117450	Q06830	Peroxiredoxin-1 OS=Homo sapiens GN=PRDX1 PE=1 SV=1
IPI00196621											ENSG00000138074	Q9Y289	Sodium-dependent multivitamin transporter OS=Homo sapiens GN=SLC5A6 PE=2 SV=2

## Sheet: Table B
Rat Common Accession	Score_rat A	Num of significant matches_rat A	Num of significant sequences_rat A	emPAI_rat A	Score_rat B	Num of significant matches_rat B	Num of significant sequences_rat B	emPAI_rat B	Mass_rat	Rat Protein Description	Human Ensembl Gene ID	Human Orthologs UniProt	Human Protein Name
IPI00191490	83	3	2	0.37	119	7	3	0.61	19674	Tax_Id=10116 Gene_Symbol=Rnf181 E3 ubiquitin-protein ligase RNF181	ENSG00000168894	Q9P0P0	E3 ubiquitin-protein ligase RNF181 OS=Homo sapiens GN=RNF181 PE=1 SV=1
IPI00203574	1226	35	7	1.05	479	19	8	0.89	39907	Tax_Id=10116 Gene_Symbol=Hspbp1 Hsp70-binding protein 1	ENSG00000133265	Q9NZL4	Hsp70-binding protein 1 OS=Homo sapiens GN=HSPBP1 PE=1 SV=1
IPI00358238	6411	153	10	23.68	2393	64	9	11.66	23412	Tax_Id=10116 Gene_Symbol=Pgpep1 Pyroglutamyl-peptidase 1	ENSG00000130517	Q9NXJ5	Pyroglutamyl-peptidase 1 OS=Homo sapiens GN=PGPEP1 PE=1 SV=1
IPI00562859	120	6	3	0.47	80	4	3	0.47	24396	Tax_Id=10116 Gene_Symbol=Stard5 Uncharacterized protein	ENSG00000172345	Q9NSY2	StAR-related lipid transfer protein 5 OS=Homo sapiens GN=STARD5 PE=1 SV=2
IPI00896210	40	3	2	0.13	473	17	7	0.75	51352	Tax_Id=10116 Gene_Symbol=Wash2 WAS protein family homolog 1	ENSG00000182484	Q9NQA3	WAS protein family homolog 6 OS=Homo sapiens GN=WASH6P PE=1 SV=3
IPI00369216	3809	88	18	7.98	2822	87	16	8.84	34639	Tax_Id=10116 Gene_Symbol=Nmral1 Uncharacterized protein	ENSG00000153406	Q9HBL8	NmrA-like family domain-containing protein 1 OS=Homo sapiens GN=NMRAL1 PE=1 SV=1
IPI00199071	80	10	5	0.35	77	14	4	0.27	53761	Tax_Id=10116 Gene_Symbol=Narfl Cytosolic Fe-S cluster assembly factor NARFL	ENSG00000103245	Q9H6Q4	Cytosolic Fe-S cluster assembly factor NARFL OS=Homo sapiens GN=NARFL PE=1 SV=1
IPI00366154	216	15	4	0.82	301	16	5	0.65	31595	Tax_Id=10116 Gene_Symbol=Bles03 basophilic leukemia expressed protein BLES03	ENSG00000175573	Q9H3H3	UPF0696 protein C11orf68 OS=Homo sapiens GN=C11orf68 PE=1 SV=2
IPI00372479	86	5	2	0.49	193	6	4	0.65	31512	Tax_Id=10116 Gene_Symbol=Dph5 Uncharacterized protein	ENSG00000117543	Q9H2P9	Diphthine synthase OS=Homo sapiens GN=DPH5 PE=1 SV=2
IPI00192724	134	4	2	0.57	212	8	4	2.08	13508	Tax_Id=10116 Gene_Symbol=RGD1305593;LOC100361517 Uncharacterized protein	ENSG00000157778	Q9BT73	Proteasome assembly chaperone 3 OS=Homo sapiens GN=PSMG3 PE=1 SV=1
IPI00205168	39	4	3	0.34	656	27	13	1.81	43035	Tax_Id=10116 Gene_Symbol=Prmt1 Uncharacterized protein	ENSG00000126457	Q99873	Protein arginine N-methyltransferase 1 OS=Homo sapiens GN=PRMT1 PE=1 SV=2
IPI00777312	1948	40	8	3.47	2431	59	10	5.72	22940	Tax_Id=10116 Gene_Symbol=RGD1307155 Isoform 1 of UPF0585 protein C16orf13 homolog	ENSG00000130731	Q96S19	UPF0585 protein C16orf13 OS=Homo sapiens GN=C16orf13 PE=1 SV=2
IPI00569123	101	3	2	0.1	212	8	5	0.26	68660	Tax_Id=10116 Gene_Symbol=Accs 1-aminocyclopropane-1-carboxylate synthase	ENSG00000110455	Q96QU6	1-aminocyclopropane-1-carboxylate synthase-like protein 1 OS=Homo sapiens GN=ACCS PE=2 SV=1
IPI00194320	29	6	2	0.08	32	5	4	0.17	80622	Tax_Id=10116 Gene_Symbol=Sclt1 Isoform 1 of Sodium channel and clathrin linker 1	ENSG00000151466	Q96NL6	Sodium channel and clathrin linker 1 OS=Homo sapiens GN=SCLT1 PE=1 SV=2
IPI00212821	4126	183	15	4.65	1708	91	18	7.92	34763	Tax_Id=10116 Gene_Symbol=Akr1e2 1,5-anhydro-D-fructose reductase	ENSG00000165568	Q96JD6	1,5-anhydro-D-fructose reductase OS=Homo sapiens GN=AKR1E2 PE=1 SV=2
IPI00372815	1525	54	9	2.92	709	33	8	3.39	27605	Tax_Id=10116 Gene_Symbol=Apip Uncharacterized protein	ENSG00000149089	Q96GX9	Probable methylthioribulose-1-phosphate dehydratase OS=Homo sapiens GN=APIP PE=1 SV=1
IPI00369415	609	21	5	2.18	531	19	4	1.7	18727	Tax_Id=10116 Gene_Symbol=RGD1309138 Uncharacterized protein	ENSG00000129480	Q96FN9	Probable D-tyrosyl-tRNA(Tyr) deacylase 2 OS=Homo sapiens GN=DTD2 PE=2 SV=1
IPI00870654	429	11	6	1.26	107	12	6	1.01	26936	Tax_Id=10116 Gene_Symbol=Ppcdc Uncharacterized protein	ENSG00000138621	Q96CD2	Phosphopantothenoylcysteine decarboxylase OS=Homo sapiens GN=PPCDC PE=1 SV=2
IPI00208823	92	3	2	0.09	84	4	3	0.14	74242	Tax_Id=10116 Gene_Symbol=Slc5a11 Sodium/myo-inositol cotransporter 2	ENSG00000158865	Q8WWX8	Sodium/myo-inositol cotransporter 2 OS=Homo sapiens GN=SLC5A11 PE=2 SV=1
IPI00189892	444	6	2	0.36	426	11	4	0.85	20211	Tax_Id=10116 Gene_Symbol=Chac2 Cation transport regulator-like protein 2	ENSG00000143942	Q8WUX2	Cation transport regulator-like protein 2 OS=Homo sapiens GN=CHAC2 PE=2 SV=1
IPI00554247	3834	91	9	4.48	2303	60	8	3.37	27780	Tax_Id=10116 Gene_Symbol=Wbscr27 Uncharacterized protein	ENSG00000165171	Q8N6F8	Williams-Beuren syndrome chromosomal region 27 protein OS=Homo sapiens GN=WBSCR27 PE=2 SV=2
IPI00368457	39	2	2	0.1	720	47	15	1.52	69506	Tax_Id=10116 Gene_Symbol=Gspt1 Uncharacterized protein	ENSG00000189369	Q8IYD1	Eukaryotic peptide chain release factor GTP-binding subunit ERF3B OS=Homo sapiens GN=GSPT2 PE=1 SV=2
IPI00360733	642	27	11	0.52	502	25	14	0.58	99249	Tax_Id=10116 Gene_Symbol=Dis3l2 DIS3 mitotic control homolog (S. cerevisiae)-like 2 isoform 2	ENSG00000144535	Q8IYB7	DIS3-like exonuclease 2 OS=Homo sapiens GN=DIS3L2 PE=1 SV=4
IPI00188536	18	6	5	0.05	21	3	3	0.03	330792	Tax_Id=10116 Gene_Symbol=Mga Uncharacterized protein	ENSG00000174197	Q8IWI9	MAX gene-associated protein OS=Homo sapiens GN=MGA PE=1 SV=2
IPI00367800	1376	36	13	1.87	1258	39	15	2.68	51458	Tax_Id=10116 Gene_Symbol=Agxt2l2 Uncharacterized protein	ENSG00000175309	Q8IUZ5	5-phosphohydroxy-L-lysine phospho-lyase OS=Homo sapiens GN=AGXT2L2 PE=1 SV=1
IPI00189762	36958	867	29	45.93	26087	707	30	61.82	54844	Tax_Id=10116 Gene_Symbol=Thnsl2 Threonine synthase-like 2	ENSG00000144115	Q86YJ6	Threonine synthase-like 2 OS=Homo sapiens GN=THNSL2 PE=2 SV=3
IPI00365894	154	2	2	0.1	264	17	9	0.53	67777	Tax_Id=10116 Gene_Symbol=Setd3 Setd3 protein	ENSG00000183576	Q86TU7	Histone-lysine N-methyltransferase setd3 OS=Homo sapiens GN=SETD3 PE=1 SV=1
IPI00363973	116	5	4	0.37	82	2	2	0.17	40754	Tax_Id=10116 Gene_Symbol=Rabepk Rab9 effector protein with kelch motifs	ENSG00000136933	Q7Z6M1	Rab9 effector protein with kelch motifs OS=Homo sapiens GN=RABEPK PE=1 SV=1
IPI00360839	96	4	4	0.36	209	13	7	0.85	41184	Tax_Id=10116 Gene_Symbol=Rrm2b Uncharacterized protein	ENSG00000048392	Q7LG56	Ribonucleoside-diphosphate reductase subunit M2 B OS=Homo sapiens GN=RRM2B PE=1 SV=1
IPI00373668	59	2	2	0.23	49	3	2	0.23	30307	Tax_Id=10116 Gene_Symbol=Atpbd4 ATP-binding domain-containing protein 4	ENSG00000134146	Q7L8W6	ATP-binding domain-containing protein 4 OS=Homo sapiens GN=ATPBD4 PE=1 SV=3
IPI00360069	31	2	2	0.03	88	10	3	0.05	220179	Tax_Id=10116 Gene_Symbol=Thada Uncharacterized protein	ENSG00000115970	Q6YHU6	Thyroid adenoma-associated protein OS=Homo sapiens GN=THADA PE=1 SV=1
IPI00370081	239	8	4	0.13	59	6	4	0.17	102795	Tax_Id=10116 Gene_Symbol=Dpp8 Uncharacterized protein	ENSG00000074603	Q6V1X1	Dipeptidyl peptidase 8 OS=Homo sapiens GN=DPP8 PE=1 SV=1
IPI00365514	38	2	2	0.07	282	17	10	0.39	97742	Tax_Id=10116 Gene_Symbol=Ttc27 Uncharacterized protein	ENSG00000018699	Q6P3X3	Tetratricopeptide repeat protein 27 OS=Homo sapiens GN=TTC27 PE=1 SV=1
IPI00914178	5375	159	14	8.63	3902	106	15	15.59	34958	Tax_Id=10116 Gene_Symbol=Fahd2a Fumarylacetoacetate hydrolase domain-containing protein 2	ENSG00000144199	Q6P2I3	Fumarylacetoacetate hydrolase domain-containing protein 2B OS=Homo sapiens GN=FAHD2B PE=1 SV=1
IPI00766645	121	15	4	0.14	1079	35	15	0.77	95702	Tax_Id=10116 Gene_Symbol=- Uncharacterized protein	ENSG00000110075	Q5H9R7	Serine/threonine-protein phosphatase 6 regulatory subunit 3 OS=Homo sapiens GN=PPP6R3 PE=1 SV=2
IPI00765282	29	4	2	0.11	296	12	7	0.43	62404	Tax_Id=10116 Gene_Symbol=Dnajc21 Uncharacterized protein	ENSG00000168724	Q5F1R6	DnaJ homolog subfamily C member 21 OS=Homo sapiens GN=DNAJC21 PE=1 SV=2
IPI00360143	868	29	12	0.64	479	13	7	0.39	77475	Tax_Id=10116 Gene_Symbol=Athl1 rCG48466-like	ENSG00000142102	Q32M88	Acid trehalase-like protein 1 OS=Homo sapiens GN=ATHL1 PE=2 SV=2
IPI00194285	88	4	2	0.14	144	7	4	0.3	48132	Tax_Id=10116 Gene_Symbol=Rbbp7 Histone-binding protein RBBP7	ENSG00000102054	Q16576	Histone-binding protein RBBP7 OS=Homo sapiens GN=RBBP7 PE=1 SV=1
IPI00373511	261	11	3	0.49	155	9	4	0.71	23397	Tax_Id=10116 Gene_Symbol=Mthfs Uncharacterized protein	ENSG00000140379	Q16548	Bcl-2-related protein A1 OS=Homo sapiens GN=BCL2A1 PE=1 SV=1
IPI00565739	239	11	6	0.19	756	26	14	0.54	112744	Tax_Id=10116 Gene_Symbol=Naa25 Uncharacterized protein	ENSG00000111300	Q14CX7	N-alpha-acetyltransferase 25, NatB auxiliary subunit OS=Homo sapiens GN=NAA25 PE=1 SV=1
IPI00365278	1716	50	10	2.09	495	19	10	1.22	48081	Tax_Id=10116 Gene_Symbol=Scrn3 Secernin 3	ENSG00000144306	Q0VDG4	Secernin-3 OS=Homo sapiens GN=SCRN3 PE=1 SV=1
IPI00777135	83	5	2	0.35	279	9	3	0.57	20699	Tax_Id=10116 Gene_Symbol=LOC100361890;Ube2h ubiquitin-conjugating enzyme E2H	ENSG00000186591	P62256	Ubiquitin-conjugating enzyme E2 H OS=Homo sapiens GN=UBE2H PE=1 SV=1
IPI00869847	210	5	2	0.36	1426	38	5	3	20212	Tax_Id=10116 Gene_Symbol=Copz1 Uncharacterized protein (Fragment)	ENSG00000111481	P61923	Coatomer subunit zeta-1 OS=Homo sapiens GN=COPZ1 PE=1 SV=1
IPI00191867	30	3	2	0.62	185	10	2	0.62	12562	Tax_Id=10116 Gene_Symbol=Sumo3 Small ubiquitin-related modifier 3	ENSG00000184900	P55854	Small ubiquitin-related modifier 3 OS=Homo sapiens GN=SUMO3 PE=1 SV=2
IPI00768208	34	8	3	0.03	117	14	3	0.03	344780	Tax_Id=10116 Gene_Symbol=Cenpf centromere protein F	ENSG00000117724	P49454	Centromere protein F OS=Homo sapiens GN=CENPF PE=1 SV=2
IPI00191738	65623	2102	26	417.51	41907	1117	21	1050.05	30871	Tax_Id=10116 Gene_Symbol=Gclm Glutamate--cysteine ligase regulatory subunit	ENSG00000023909	P48507	Glutamate--cysteine ligase regulatory subunit OS=Homo sapiens GN=GCLM PE=1 SV=1
IPI00200861	347	8	3	0.54	188	7	5	0.72	29072	Tax_Id=10116 Gene_Symbol=Pcna Proliferating cell nuclear antigen	ENSG00000132646	P12004	Proliferating cell nuclear antigen OS=Homo sapiens GN=PCNA PE=1 SV=1
IPI00360088	1866	35	6	1.4	282	13	5	0.73	28820	Tax_Id=10116 Gene_Symbol=Uros Uroporphyrinogen III synthase	ENSG00000188690	P10746	Uroporphyrinogen-III synthase OS=Homo sapiens GN=UROS PE=1 SV=1
IPI00231858	19265	585	17	118.32	8539	294	16	83.79	27593	Tax_Id=10116 Gene_Symbol=Gstt2 Glutathione S-transferase theta-2	ENSG00000099984	P0CG29	Glutathione S-transferase theta-2 OS=Homo sapiens GN=GSTT2 PE=1 SV=1
IPI00372727	31	2	2	0.05	219	8	3	0.07	135771	Tax_Id=10116 Gene_Symbol=Sec24b Uncharacterized protein	ENSG00000113615	O95486	Protein transport protein Sec24A OS=Homo sapiens GN=SEC24A PE=1 SV=2
IPI00210065	473	18	2	0.15	218	9	2	0.23	45947	Tax_Id=10116 Gene_Symbol=Serpini2 serpin I2	ENSG00000114204	O75830	Serpin I2 OS=Homo sapiens GN=SERPINI2 PE=2 SV=1
IPI00214417	1112	32	10	1.89	1199	35	12	3.12	35821	Tax_Id=10116 Gene_Symbol=Ppp6c Serine/threonine-protein phosphatase 6 catalytic subunit	ENSG00000119414	O00743	Serine/threonine-protein phosphatase 6 catalytic subunit OS=Homo sapiens GN=PPP6C PE=1 SV=1
IPI00896210	40	3	2	0.13	473	17	7	0.75	51352	Tax_Id=10116 Gene_Symbol=Wash2 WAS protein family homolog 1	ENSG00000234769	A8MWX3	Putative WAS protein family homolog 4 OS=Homo sapiens GN=WASH4P PE=5 SV=1
IPI00358309	1538	63	12	14.51	2407	80	15	65.94	16821	Tax_Id=10116 Gene_Symbol=Glod5 Uncharacterized protein	ENSG00000171433	A6NK44	Glyoxalase domain-containing protein 5 OS=Homo sapiens GN=GLOD5 PE=1 SV=3
IPI00214892	1003	21	6	0.56	526	22	9	1.15	50016	Tax_Id=10116 Gene_Symbol=Ispd Isoform 1 of 2-C-methyl-D-erythritol 4-phosphate cytidylyltransferase-like protein	ENSG00000214960	A4D126	Isoprenoid synthase domain-containing protein OS=Homo sapiens GN=ISPD PE=1 SV=2
IPI00195750	783	30	6	5.15	456	12	4	2.57	16990	Tax_Id=10116 Gene_Symbol=RGD1311186 Uncharacterized protein	ENSG00000148803	A2VDF0	Fucose mutarotase OS=Homo sapiens GN=FUOM PE=1 SV=2
IPI00369691	59289	1560	23	337.31	27510	670	24	231.9	42676	Tax_Id=10116 Gene_Symbol=Agphd1 Uncharacterized protein	ENSG00000188266	A2RU49	Hydroxylysine kinase OS=Homo sapiens GN=AGPHD1 PE=1 SV=2

## Sheet: Table C
Rat Common Accession	Score_rat A	Num of significant matches_rat A	Num of significant sequences_rat A	emPAI_rat A	Score_rat B	Num of significant matches_rat B	Num of significant sequences_rat B	emPAI_rat B	Mass_rat	Rat Protein Description	Human Ensembl Gene ID	Human Orthologs UniProt	Human Protein Name
IPI00208249	8082	241	15	18.07	4564	132	17	22.72	28843	Tax_Id=10116 Gene_Symbol=Clic4 Chloride intracellular channel protein 4	ENSG00000169504	Q9Y696	Chloride intracellular channel protein 4 OS=Homo sapiens GN=CLIC4 PE=1 SV=4
IPI00369242	157	6	3	0.38	999	38	8	2.64	29307	Tax_Id=10116 Gene_Symbol=Nubp2 Cytosolic Fe-S cluster assembly factor NUBP2	ENSG00000095906	Q9Y5Y2	Cytosolic Fe-S cluster assembly factor NUBP2 OS=Homo sapiens GN=NUBP2 PE=1 SV=1
IPI00202267	1231	37	8	2.01	1789	60	10	2.81	40390	Tax_Id=10116 Gene_Symbol=Gmppb Uncharacterized protein	ENSG00000173540	Q9Y5P6	Mannose-1-phosphate guanyltransferase beta OS=Homo sapiens GN=GMPPB PE=1 SV=2
IPI00565121	174	4	3	0.09	384	15	10	0.39	106619	Tax_Id=10116 Gene_Symbol=Tnpo3 Uncharacterized protein	ENSG00000064419	Q9Y5L0	Transportin-3 OS=Homo sapiens GN=TNPO3 PE=1 SV=3
IPI00365851	1357	41	10	2.8	1908	48	12	7.28	28291	Tax_Id=10116 Gene_Symbol=Atp6v1d Uncharacterized protein	ENSG00000100554	Q9Y5K8	V-type proton ATPase subunit D OS=Homo sapiens GN=ATP6V1D PE=1 SV=1
IPI00766932	100	3	2	0.45	198	7	4	1.12	16404	Tax_Id=10116 Gene_Symbol=Hspb11 RCG50296, isoform CRA_a	ENSG00000081870	Q9Y547	Heat shock protein beta-11 OS=Homo sapiens GN=HSPB11 PE=1 SV=1
IPI00363207	217	5	3	0.24	177	7	5	0.42	45177	Tax_Id=10116 Gene_Symbol=Atg4b Uncharacterized protein	ENSG00000168397	Q9Y4P1	Cysteine protease ATG4B OS=Homo sapiens GN=ATG4B PE=1 SV=2
IPI00209916	1325	49	20	3.2	5736	167	26	13.85	55727	Tax_Id=10116 Gene_Symbol=LOC362855 tRNA-splicing ligase RtcB homolog	ENSG00000100220	Q9Y3I0	tRNA-splicing ligase RtcB homolog OS=Homo sapiens GN=C22orf28 PE=1 SV=1
IPI00192160	64	3	2	0.59	230	8	2	1.18	19934	Tax_Id=10116 Gene_Symbol=Pllp Plasmolipin	ENSG00000102934	Q9Y342	Plasmolipin OS=Homo sapiens GN=PLLP PE=1 SV=1
IPI00368721	3356	89	15	6.6	2217	59	14	3.26	43911	Tax_Id=10116 Gene_Symbol=Amdhd2 Putative N-acetylglucosamine-6-phosphate deacetylase	ENSG00000162066	Q9Y303	Putative N-acetylglucosamine-6-phosphate deacetylase OS=Homo sapiens GN=AMDHD2 PE=1 SV=2
IPI00201548	630	19	4	1.6	1690	50	6	4.59	16124	Tax_Id=10116 Gene_Symbol=Carhsp1 Calcium-regulated heat stable protein 1	ENSG00000153048	Q9Y2V2	Calcium-regulated heat stable protein 1 OS=Homo sapiens GN=CARHSP1 PE=1 SV=2
IPI00851130	3395	96	21	4.7	2086	64	22	5.45	51439	Tax_Id=10116 Gene_Symbol=Gda Uncharacterized protein	ENSG00000119125	Q9Y2T3	Guanine deaminase OS=Homo sapiens GN=GDA PE=1 SV=1
IPI00210009	815	28	6	0.94	1576	60	12	2.75	38388	Tax_Id=10116 Gene_Symbol=Nudc Nuclear migration protein nudC	ENSG00000090273	Q9Y266	Nuclear migration protein nudC OS=Homo sapiens GN=NUDC PE=1 SV=1
IPI00371138	132	9	3	0.23	314	10	5	0.37	61108	Tax_Id=10116 Gene_Symbol=Slc22a13 Uncharacterized protein	ENSG00000172940	Q9Y226	Solute carrier family 22 member 13 OS=Homo sapiens GN=SLC22A13 PE=2 SV=2
IPI00371270	512	35	10	1.39	3541	120	23	10.74	43971	Tax_Id=10116 Gene_Symbol=Pa2g4 Uncharacterized protein	ENSG00000170515	Q9UQ80	Proliferation-associated protein 2G4 OS=Homo sapiens GN=PA2G4 PE=1 SV=3
IPI00200828	1689	40	11	1.69	2079	51	12	2.99	48398	Tax_Id=10116 Gene_Symbol=Cops3 COP9 signalosome complex subunit 3	ENSG00000141030	Q9UNS2	COP9 signalosome complex subunit 3 OS=Homo sapiens GN=COPS3 PE=1 SV=3
IPI00202283	2130	55	17	3.72	4376	143	25	24.85	43075	Tax_Id=10116 Gene_Symbol=Psmd13 26S proteasome non-ATPase regulatory subunit 13	ENSG00000185627	Q9UNM6	26S proteasome non-ATPase regulatory subunit 13 OS=Homo sapiens GN=PSMD13 PE=1 SV=2
IPI00213673	162	4	3	0.46	286	10	4	0.88	24890	Tax_Id=10116 Gene_Symbol=Pctp Phosphatidylcholine transfer protein	ENSG00000141179	Q9UKL6	Phosphatidylcholine transfer protein OS=Homo sapiens GN=PCTP PE=1 SV=1
IPI00363718	760	23	5	0.92	338	18	6	0.92	28971	Tax_Id=10116 Gene_Symbol=Enoph1 Enolase-phosphatase E1	ENSG00000145293	Q9UHY7	Enolase-phosphatase E1 OS=Homo sapiens GN=ENOPH1 PE=1 SV=1
IPI00361336	35	7	2	0.04	13	2	2	0.04	155282	Tax_Id=10116 Gene_Symbol=Tmem2 Uncharacterized protein	ENSG00000135048	Q9UHN6	Transmembrane protein 2 OS=Homo sapiens GN=TMEM2 PE=1 SV=1
IPI00362310	1005	28	4	0.95	828	28	11	2.21	38079	Tax_Id=10116 Gene_Symbol=Chordc1 Cysteine and histidine-rich domain-containing protein 1	ENSG00000110172	Q9UHD1	Cysteine and histidine-rich domain-containing protein 1 OS=Homo sapiens GN=CHORDC1 PE=1 SV=2
IPI00205223	383	5	3	0.45	944	35	7	3.98	25384	Tax_Id=10116 Gene_Symbol=Eif3k Uncharacterized protein	ENSG00000178982	Q9UBQ5	Eukaryotic translation initiation factor 3 subunit K OS=Homo sapiens GN=EIF3K PE=1 SV=1
IPI00231553	1915	58	15	2.06	1496	58	17	4.52	54320	Tax_Id=10116 Gene_Symbol=Atxn10 Ataxin-10	ENSG00000130638	Q9UBB4	Ataxin-10 OS=Homo sapiens GN=ATXN10 PE=1 SV=1
IPI00198904	989	28	9	1.32	1015	25	9	1.13	37750	Tax_Id=10116 Gene_Symbol=Mat2b Methionine adenosyltransferase 2 subunit beta	ENSG00000038274	Q9NZL9	Methionine adenosyltransferase 2 subunit beta OS=Homo sapiens GN=MAT2B PE=1 SV=1
IPI00870827	538	13	4	0.62	436	15	6	0.75	39692	Tax_Id=10116 Gene_Symbol=Adprhl2 Uncharacterized protein	ENSG00000116863	Q9NX46	Poly(ADP-ribose) glycohydrolase ARH3 OS=Homo sapiens GN=ADPRHL2 PE=1 SV=1
IPI00189070	396	19	5	2.24	777	26	7	3.54	18425	Tax_Id=10116 Gene_Symbol=RGD1559786 UPF0587 protein C1orf123 homolog	ENSG00000162384	Q9NWV4	UPF0587 protein C1orf123 OS=Homo sapiens GN=C1orf123 PE=1 SV=1
IPI00555182	152	5	2	0.39	413	12	3	0.56	28501	Tax_Id=10116 Gene_Symbol=Necap2 Isoform 1 of Adaptin ear-binding coat-associated protein 2	ENSG00000157191	Q9NVZ3	Adaptin ear-binding coat-associated protein 2 OS=Homo sapiens GN=NECAP2 PE=1 SV=1
IPI00212258	887	36	7	15.36	998	32	7	12.19	14173	Tax_Id=10116 Gene_Symbol=Phpt1 phosphohistidine phosphatase 1	ENSG00000054148	Q9NRX4	14 kDa phosphohistidine phosphatase OS=Homo sapiens GN=PHPT1 PE=1 SV=1
IPI00212281	52	3	2	0.19	30	4	2	0.19	36021	Tax_Id=10116 Gene_Symbol=Aasdhppt L-aminoadipate-semialdehyde dehydrogenase-phosphopantetheinyl transferase	ENSG00000149313	Q9NRN7	L-aminoadipate-semialdehyde dehydrogenase-phosphopantetheinyl transferase OS=Homo sapiens GN=AASDHPPT PE=1 SV=2
IPI00781123	18158	506	35	19.61	12108	334	41	29.24	75362	Tax_Id=10116 Gene_Symbol=Xpnpep1 Xaa-Pro aminopeptidase 1	ENSG00000108039	Q9NQW7	Xaa-Pro aminopeptidase 1 OS=Homo sapiens GN=XPNPEP1 PE=1 SV=3
IPI00370752	44735	1474	23	221.27	23591	617	23	180.27	31024	Tax_Id=10116 Gene_Symbol=Nit2 Omega-amidase NIT2	ENSG00000114021	Q9NQR4	Omega-amidase NIT2 OS=Homo sapiens GN=NIT2 PE=1 SV=1
IPI00365390	127	8	2	0.59	328	14	5	1.53	20080	Tax_Id=10116 Gene_Symbol=Hint3 Histidine triad nucleotide-binding protein 3	ENSG00000111911	Q9NQE9	Histidine triad nucleotide-binding protein 3 OS=Homo sapiens GN=HINT3 PE=1 SV=1
IPI00191929	736	29	3	0.64	820	20	3	0.45	25320	Tax_Id=10116 Gene_Symbol=Tmem27 Collectrin	ENSG00000147003	Q9HBJ8	Collectrin OS=Homo sapiens GN=TMEM27 PE=1 SV=1
IPI00200344	7395	147	8	1.7	1058	40	9	1.24	51427	Tax_Id=10116 Gene_Symbol=Scpep1 Retinoid-inducible serine carboxypeptidase	ENSG00000121064	Q9HB40	Retinoid-inducible serine carboxypeptidase OS=Homo sapiens GN=SCPEP1 PE=1 SV=1
IPI00212655	2115	53	9	1.71	2561	80	14	5.77	38151	Tax_Id=10116 Gene_Symbol=Gnb1 Guanine nucleotide-binding protein G(I)/G(S)/G(T) subunit beta-1	ENSG00000114450	Q9HAV0	Guanine nucleotide-binding protein subunit beta-4 OS=Homo sapiens GN=GNB4 PE=1 SV=3
IPI00365246	1398	56	9	2.06	2422	84	10	3.05	33944	Tax_Id=10116 Gene_Symbol=Ppcs phosphopantothenoylcysteine synthetase	ENSG00000127125	Q9HAB8	Phosphopantothenate--cysteine ligase OS=Homo sapiens GN=PPCS PE=1 SV=2
IPI00464799	202	11	7	0.56	290	16	7	0.66	50608	Tax_Id=10116 Gene_Symbol=RGD1305235 UPF0364 protein C6orf211 homolog	ENSG00000146476	Q9H993	UPF0364 protein C6orf211 OS=Homo sapiens GN=C6orf211 PE=1 SV=1
IPI00779658	63	5	3	0.28	132	13	8	1.67	38784	Tax_Id=10116 Gene_Symbol=Ube2z Ubiquitin-conjugating enzyme E2 Z	ENSG00000159202	Q9H832	Ubiquitin-conjugating enzyme E2 Z OS=Homo sapiens GN=UBE2Z PE=1 SV=2
IPI00391693	307	14	2	0.26	306	12	3	0.26	41511	Tax_Id=10116 Gene_Symbol=Lrrc19 Uncharacterized protein	ENSG00000184434	Q9H756	Leucine-rich repeat-containing protein 19 OS=Homo sapiens GN=LRRC19 PE=2 SV=1
IPI00366091	539	12	5	0.21	4273	143	22	2.75	82738	Tax_Id=10116 Gene_Symbol=Eps8l2 Uncharacterized protein	ENSG00000177106	Q9H6S3	Epidermal growth factor receptor kinase substrate 8-like protein 2 OS=Homo sapiens GN=EPS8L2 PE=1 SV=2
IPI00476498	102	7	3	2.18	282	14	5	4.67	10294	Tax_Id=10116 Gene_Symbol=RGD1565363 Uncharacterized protein	ENSG00000183336	Q9H3K6	BolA-like protein 2 OS=Homo sapiens GN=BOLA2 PE=1 SV=1
IPI00476498	102	7	3	2.18	282	14	5	4.67	10294	Tax_Id=10116 Gene_Symbol=RGD1565363 Uncharacterized protein	ENSG00000169627	Q9H3K6	BolA-like protein 2 OS=Homo sapiens GN=BOLA2 PE=1 SV=1
IPI00471540	19973	569	18	28.2	8405	266	18	17.23	40473	Tax_Id=10116 Gene_Symbol=Bhmt2 Betaine--homocysteine S-methyltransferase 2	ENSG00000132840	Q9H2M3	S-methylmethionine--homocysteine S-methyltransferase BHMT2 OS=Homo sapiens GN=BHMT2 PE=1 SV=1
IPI00359623	129127	3252	37	167.04	65435	1572	37	456.37	54225	Tax_Id=10116 Gene_Symbol=LOC683474 Uncharacterized protein	ENSG00000118514	Q9H2A2	Aldehyde dehydrogenase family 8 member A1 OS=Homo sapiens GN=ALDH8A1 PE=1 SV=1
IPI00211336	302	9	3	2.11	165	8	3	2.11	10527	Tax_Id=10116 Gene_Symbol=Sh3bgrl3 Uncharacterized protein	ENSG00000142669	Q9H299	SH3 domain-binding glutamic acid-rich-like protein 3 OS=Homo sapiens GN=SH3BGRL3 PE=1 SV=1
IPI00391544	85884	2507	20	479.73	25525	734	26	573.97	35427	Tax_Id=10116 Gene_Symbol=RGD1309534 Ester hydrolase C11orf54 homolog	ENSG00000182919	Q9H0W9	Ester hydrolase C11orf54 OS=Homo sapiens GN=C11orf54 PE=1 SV=1
IPI00366069	20077	426	13	99.38	2219	70	9	3.48	29457	Tax_Id=10116 Gene_Symbol=Lhpp Phospholysine phosphohistidine inorganic pyrophosphate phosphatase	ENSG00000107902	Q9H008	Phospholysine phosphohistidine inorganic pyrophosphate phosphatase OS=Homo sapiens GN=LHPP PE=1 SV=2
IPI00212115	153	6	3	0.23	462	18	5	0.75	45379	Tax_Id=10116 Gene_Symbol=Uba5 Ubiquitin-like modifier-activating enzyme 5	ENSG00000081307	Q9GZZ9	Ubiquitin-like modifier-activating enzyme 5 OS=Homo sapiens GN=UBA5 PE=1 SV=1
IPI00366523	293	8	5	0.75	491	20	10	3.07	33897	Tax_Id=10116 Gene_Symbol=Wdr61 WD repeat-containing protein 61	ENSG00000140395	Q9GZS3	WD repeat-containing protein 61 OS=Homo sapiens GN=WDR61 PE=1 SV=1
IPI00365263	498	17	5	1.09	262	14	7	2.02	25476	Tax_Id=10116 Gene_Symbol=Pithd1 Uncharacterized protein	ENSG00000057757	Q9GZP4	PITH domain-containing protein 1 OS=Homo sapiens GN=PITHD1 PE=1 SV=1
IPI00369213	20	2	2	0.22	277	14	7	1.18	32413	Tax_Id=10116 Gene_Symbol=Rogdi Protein rogdi homolog	ENSG00000067836	Q9GZN7	Protein rogdi homolog OS=Homo sapiens GN=ROGDI PE=2 SV=1
IPI00192733	641	34	9	0.56	2147	90	22	2.99	64852	Tax_Id=10116 Gene_Symbol=Eif2a Uncharacterized protein	ENSG00000144895	Q9BY44	Eukaryotic translation initiation factor 2A OS=Homo sapiens GN=EIF2A PE=1 SV=3
IPI00400575	1572	48	8	6.59	1606	52	11	9.15	21505	Tax_Id=10116 Gene_Symbol=Adi1 1,2-dihydroxy-3-keto-5-methylthiopentene dioxygenase	ENSG00000182551	Q9BV57	1,2-dihydroxy-3-keto-5-methylthiopentene dioxygenase OS=Homo sapiens GN=ADI1 PE=1 SV=1
IPI00869978	12893	306	14	9.53	9219	271	11	10.78	28059	Tax_Id=10116 Gene_Symbol=Bdh2 3-hydroxybutyrate dehydrogenase type 2	ENSG00000164039	Q9BUT1	3-hydroxybutyrate dehydrogenase type 2 OS=Homo sapiens GN=BDH2 PE=1 SV=2
IPI00421879	205	9	4	0.67	468	25	9	3.13	24340	Tax_Id=10116 Gene_Symbol=Pdcd10 Programmed cell death protein 10	ENSG00000114209	Q9BUL8	Programmed cell death protein 10 OS=Homo sapiens GN=PDCD10 PE=1 SV=1
IPI00369462	532	14	3	0.33	599	19	9	1.35	33455	Tax_Id=10116 Gene_Symbol=Dohh Deoxyhypusine hydroxylase	ENSG00000129932	Q9BU89	Deoxyhypusine hydroxylase OS=Homo sapiens GN=DOHH PE=1 SV=1
IPI00372679	623	20	5	1.15	299	18	7	1.78	24585	Tax_Id=10116 Gene_Symbol=Thtpa Thiamine-triphosphatase	ENSG00000259431	Q9BU02	Thiamine-triphosphatase OS=Homo sapiens GN=THTPA PE=1 SV=3
IPI00765967	1491	50	21	0.77	1402	48	23	0.91	135225	Tax_Id=10116 Gene_Symbol=Tbcd tubulin-specific chaperone d isoform 2	ENSG00000141556	Q9BTW9	Tubulin-specific chaperone D OS=Homo sapiens GN=TBCD PE=1 SV=2
IPI00201819	618	25	9	1.32	1845	51	12	1.86	45464	Tax_Id=10116 Gene_Symbol=Aarsd1 Alanyl-tRNA editing protein Aarsd1	ENSG00000108825	Q9BTE6	Alanyl-tRNA editing protein Aarsd1 OS=Homo sapiens GN=AARSD1 PE=1 SV=2
IPI00193349	1763	44	12	1.61	2781	86	21	7.97	46546	Tax_Id=10116 Gene_Symbol=Cops4 COP9 signalosome complex subunit 4	ENSG00000138663	Q9BT78	COP9 signalosome complex subunit 4 OS=Homo sapiens GN=COPS4 PE=1 SV=1
IPI00211758	1360	26	4	0.63	449	11	3	0.84	25735	Tax_Id=10116 Gene_Symbol=Lxn Latexin	ENSG00000079257	Q9BS40	Latexin OS=Homo sapiens GN=LXN PE=1 SV=2
IPI00364866	45	5	3	0.22	547	14	7	0.72	47248	Tax_Id=10116 Gene_Symbol=Erp44 Uncharacterized protein	ENSG00000023318	Q9BS26	Endoplasmic reticulum resident protein 44 OS=Homo sapiens GN=ERP44 PE=1 SV=1
IPI00471803	7335	160	14	9.1	3161	86	14	9.1	35581	Tax_Id=10116 Gene_Symbol=Cpped1 Calcineurin-like phosphoesterase domain-containing protein 1	ENSG00000103381	Q9BRF8	Calcineurin-like phosphoesterase domain-containing protein 1 OS=Homo sapiens GN=CPPED1 PE=1 SV=3
IPI00201325	1502	79	6	4.51	1934	66	8	18.84	14368	Tax_Id=10116 Gene_Symbol=Txndc17 Uncharacterized protein	ENSG00000129235	Q9BRA2	Thioredoxin domain-containing protein 17 OS=Homo sapiens GN=TXNDC17 PE=1 SV=1
IPI00368916	1024	25	6	0.94	858	25	8	1.29	38389	Tax_Id=10116 Gene_Symbol=Wdr77 Uncharacterized protein	ENSG00000116455	Q9BQA1	Methylosome protein 50 OS=Homo sapiens GN=WDR77 PE=1 SV=1
IPI00327267	1226	37	15	0.45	1946	66	31	1.24	140330	Tax_Id=10116 Gene_Symbol=Mtr Methionine synthase	ENSG00000116984	Q99707	Methionine synthase OS=Homo sapiens GN=MTR PE=1 SV=2
IPI00870220	658	18	4	1.9	681	21	5	2.46	17372	Tax_Id=10116 Gene_Symbol=Pfdn5 prefoldin 5	ENSG00000123349	Q99471	Prefoldin subunit 5 OS=Homo sapiens GN=PFDN5 PE=1 SV=2
IPI00554326	258	15	2	0.3	63	2	2	0.11	60776	Tax_Id=10116 Gene_Symbol=Slc22a12 Solute carrier family 22 member 12	ENSG00000197891	Q96S37	Solute carrier family 22 member 12 OS=Homo sapiens GN=SLC22A12 PE=1 SV=1
IPI00189358	753	18	6	0.93	1674	38	12	2.4	33626	Tax_Id=10116 Gene_Symbol=Purb Uncharacterized protein	ENSG00000146676	Q96QR8	Transcriptional activator protein Pur-beta OS=Homo sapiens GN=PURB PE=1 SV=3
IPI00188359	22901	903	12	91.98	15930	371	11	91.98	22718	Tax_Id=10116 Gene_Symbol=Abhd14b Abhydrolase domain-containing protein 14B	ENSG00000114779	Q96IU4	Alpha/beta hydrolase domain-containing protein 14B OS=Homo sapiens GN=ABHD14B PE=1 SV=1
IPI00197993	2490	65	11	1.8	2251	53	10	1.28	46504	Tax_Id=10116 Gene_Symbol=Gmppa Mannose-1-phosphate guanyltransferase alpha	ENSG00000144591	Q96IJ6	Mannose-1-phosphate guanyltransferase alpha OS=Homo sapiens GN=GMPPA PE=1 SV=1
IPI00188142	104428	3271	18	155.81	56635	1372	16	108.98	35796	Tax_Id=10116 Gene_Symbol=Acy3 Aspartoacylase-2	ENSG00000132744	Q96HD9	Aspartoacylase-2 OS=Homo sapiens GN=ACY3 PE=1 SV=1
IPI00914178	5375	159	14	8.63	3902	106	15	15.59	34958	Tax_Id=10116 Gene_Symbol=Fahd2a Fumarylacetoacetate hydrolase domain-containing protein 2	ENSG00000115042	Q96GK7	Fumarylacetoacetate hydrolase domain-containing protein 2A OS=Homo sapiens GN=FAHD2A PE=1 SV=1
IPI00870142	132	6	3	0.51	506	13	5	0.85	30848	Tax_Id=10116 Gene_Symbol=Dcun1d1 Uncharacterized protein	ENSG00000043093	Q96GG9	DCN1-like protein 1 OS=Homo sapiens GN=DCUN1D1 PE=1 SV=1
IPI00363647	867	30	6	1.92	1115	36	8	2.29	26421	Tax_Id=10116 Gene_Symbol=Sdsl Uncharacterized protein	ENSG00000139410	Q96GA7	Serine dehydratase-like OS=Homo sapiens GN=SDSL PE=1 SV=1
IPI00372592	239	15	2	0.11	573	20	4	0.29	62255	Tax_Id=10116 Gene_Symbol=Slc47a1 Multidrug and toxin extrusion protein 1	ENSG00000142494	Q96FL8	Multidrug and toxin extrusion protein 1 OS=Homo sapiens GN=SLC47A1 PE=1 SV=1
IPI00372606	5552	101	7	3.18	2598	74	9	8.26	19505	Tax_Id=10116 Gene_Symbol=Sat2 Uncharacterized protein	ENSG00000141504	Q96F10	Diamine acetyltransferase 2 OS=Homo sapiens GN=SAT2 PE=1 SV=1
IPI00650090	28	2	2	0.09	253	11	8	0.43	71764	Tax_Id=10116 Gene_Symbol=LOC606294 KIF1-binding protein	ENSG00000198954	Q96EK5	KIF1-binding protein OS=Homo sapiens GN=KIAA1279 PE=1 SV=1
IPI00214052	17102	406	16	34.65	6132	189	14	17.24	28227	Tax_Id=10116 Gene_Symbol=Cmbl Carboxymethylenebutenolidase homolog	ENSG00000164237	Q96DG6	Carboxymethylenebutenolidase homolog OS=Homo sapiens GN=CMBL PE=1 SV=1
IPI00363524	57	2	2	0.08	1057	38	18	1.36	82462	Tax_Id=10116 Gene_Symbol=Elmo3 Engulfment and cell motility protein 3	ENSG00000102890	Q96BJ8	Engulfment and cell motility protein 3 OS=Homo sapiens GN=ELMO3 PE=1 SV=3
IPI00372926	411	9	4	0.44	341	10	4	0.44	34799	Tax_Id=10116 Gene_Symbol=Nt5c3l cytosolic 5'-nucleotidase III-like protein	ENSG00000141698	Q969T7	Cytosolic 5'-nucleotidase III-like protein OS=Homo sapiens GN=NT5C3L PE=1 SV=3
IPI00364933	85	3	2	0.11	241	11	5	0.31	59954	Tax_Id=10116 Gene_Symbol=Stam Uncharacterized protein	ENSG00000136738	Q92783	Signal transducing adapter molecule 1 OS=Homo sapiens GN=STAM PE=1 SV=3
IPI00767139	107	20	5	0.06	3660	119	66	1.33	295566	Tax_Id=10116 Gene_Symbol=Gcn1l1 GCN1 general control of amino-acid synthesis 1-like 1	ENSG00000089154	Q92616	Translational activator GCN1 OS=Homo sapiens GN=GCN1L1 PE=1 SV=6
IPI00198440	2955	85	8	5.15	2183	46	4	2.03	31272	Tax_Id=10116 Gene_Symbol=Gnpda2 Uncharacterized protein	ENSG00000163281	Q8TDQ7	Glucosamine-6-phosphate isomerase 2 OS=Homo sapiens GN=GNPDA2 PE=1 SV=1
IPI00208702	85	4	2	0.14	295	14	8	1.09	47489	Tax_Id=10116 Gene_Symbol=Pip4k2c phosphatidylinositol-5-phosphate 4-kinase type-2 gamma	ENSG00000166908	Q8TBX8	Phosphatidylinositol 5-phosphate 4-kinase type-2 gamma OS=Homo sapiens GN=PIP4K2C PE=1 SV=3
IPI00200195	173	4	2	0.1	35	4	4	0.22	65756	Tax_Id=10116 Gene_Symbol=Plbd2 Putative phospholipase B-like 2	ENSG00000151176	Q8NHP8	Putative phospholipase B-like 2 OS=Homo sapiens GN=PLBD2 PE=1 SV=2
IPI00215012	5669	199	27	6	3667	120	26	4.06	79254	Tax_Id=10116 Gene_Symbol=Nhlrc2 Uncharacterized protein	ENSG00000196865	Q8NBF2	NHL repeat-containing protein 2 OS=Homo sapiens GN=NHLRC2 PE=1 SV=1
IPI00900498	6363	204	18	21.94	2621	86	15	12.99	38511	Tax_Id=10116 Gene_Symbol=Ptgr2 Isoform 1 of Prostaglandin reductase 2	ENSG00000140043	Q8N8N7	Prostaglandin reductase 2 OS=Homo sapiens GN=PTGR2 PE=1 SV=1
IPI00371661	73	7	4	0.19	703	35	13	0.82	75237	Tax_Id=10116 Gene_Symbol=Arhgap18;LOC100363197 Rho GTPase activating protein 18	ENSG00000146376	Q8N392	Rho GTPase-activating protein 18 OS=Homo sapiens GN=ARHGAP18 PE=1 SV=3
IPI00210521	449	13	6	0.99	674	26	11	2.05	36951	Tax_Id=10116 Gene_Symbol=Carkd Uncharacterized protein	ENSG00000213995	Q8IW45	ATP-dependent (S)-NAD(P)H-hydrate dehydratase OS=Homo sapiens GN=CARKD PE=1 SV=1
IPI00194085	21	5	2	0.16	429	20	11	1.76	43975	Tax_Id=10116 Gene_Symbol=Vps36 Vacuolar protein-sorting-associated protein 36	ENSG00000136100	Q86VN1	Vacuolar protein-sorting-associated protein 36 OS=Homo sapiens GN=VPS36 PE=1 SV=1
IPI00203137	944	14	4	0.94	331	12	3	1.3	18656	Tax_Id=10116 Gene_Symbol=Mdp1 Uncharacterized protein	ENSG00000213920	Q86V88	Magnesium-dependent phosphatase 1 OS=Homo sapiens GN=MDP1 PE=1 SV=1
IPI00326667	12477	311	17	10.2	5907	173	16	5.45	46212	Tax_Id=10116 Gene_Symbol=Acot1 Acyl-coenzyme A thioesterase 1	ENSG00000184227	Q86TX2	Acyl-coenzyme A thioesterase 1 OS=Homo sapiens GN=ACOT1 PE=1 SV=1
IPI00365389	496	16	5	1.57	562	16	6	2.36	23201	Tax_Id=10116 Gene_Symbol=Hddc2 Uncharacterized protein	ENSG00000111906	Q7Z4H3	HD domain-containing protein 2 OS=Homo sapiens GN=HDDC2 PE=1 SV=1
IPI00565803	36	2	2	0.03	882	40	21	0.5	191395	Tax_Id=10116 Gene_Symbol=Mon2 Uncharacterized protein	ENSG00000061987	Q7Z3U7	Protein MON2 homolog OS=Homo sapiens GN=MON2 PE=1 SV=2
IPI00569226	189	6	3	0.12	1039	38	23	1.26	110528	Tax_Id=10116 Gene_Symbol=LOC361635 Uncharacterized protein	ENSG00000103544	Q7Z3J2	UPF0505 protein C16orf62 OS=Homo sapiens GN=C16orf62 PE=1 SV=2
IPI00870712	231	10	3	0.52	1269	39	11	3.5	37963	Tax_Id=10116 Gene_Symbol=Cops6 Uncharacterized protein	ENSG00000168090	Q7L5N1	COP9 signalosome complex subunit 6 OS=Homo sapiens GN=COPS6 PE=1 SV=1
IPI00372829	189	6	3	0.25	1923	59	14	4.92	42946	Tax_Id=10116 Gene_Symbol=Eif3m eukaryotic translation initiation factor 3, subunit M	ENSG00000149100	Q7L2H7	Eukaryotic translation initiation factor 3 subunit M OS=Homo sapiens GN=EIF3M PE=1 SV=1
IPI00207252	23141	614	17	9.62	19637	621	16	15.73	34845	Tax_Id=10116 Gene_Symbol=Asrgl1 L-asparaginase	ENSG00000162174	Q7L266	Isoaspartyl peptidase/L-asparaginase OS=Homo sapiens GN=ASRGL1 PE=1 SV=2
IPI00366953	140	10	7	0.59	945	62	16	3.02	48184	Tax_Id=10116 Gene_Symbol=Bzw1 Basic leucine zipper and W2 domain-containing protein 1	ENSG00000082153	Q7L1Q6	Basic leucine zipper and W2 domain-containing protein 1 OS=Homo sapiens GN=BZW1 PE=1 SV=1
IPI00393407	1185	20	3	0.13	952	21	7	0.43	80136	Tax_Id=10116 Gene_Symbol=Slco4c1 Solute carrier organic anion transporter family member 4C1	ENSG00000173930	Q6ZQN7	Solute carrier organic anion transporter family member 4C1 OS=Homo sapiens GN=SLCO4C1 PE=1 SV=1
IPI00369144	167	12	3	0.27	196	12	2	0.15	67063	Tax_Id=10116 Gene_Symbol=Frrs1 Uncharacterized protein	ENSG00000156869	Q6ZNA5	Ferric-chelate reductase 1 OS=Homo sapiens GN=FRRS1 PE=2 SV=2
IPI00421490	10966	310	18	5.32	5489	157	14	1.96	59041	Tax_Id=10116 Gene_Symbol=Naprt1 Nicotinate phosphoribosyltransferase	ENSG00000147813	Q6XQN6	Nicotinate phosphoribosyltransferase OS=Homo sapiens GN=NAPRT1 PE=1 SV=2
IPI00368708	9441	255	11	17.41	3093	85	10	6.59	24750	Tax_Id=10116 Gene_Symbol=Fahd1 Fumarylacetoacetate hydrolase domain-containing protein 1	ENSG00000180185	Q6P587	Acylpyruvase FAHD1, mitochondrial OS=Homo sapiens GN=FAHD1 PE=1 SV=2
IPI00331814	2132	60	13	0.79	1461	37	16	1.26	82713	Tax_Id=10116 Gene_Symbol=Nadsyn1 Glutamine-dependent NAD(+) synthetase	ENSG00000172890	Q6IA69	Glutamine-dependent NAD(+) synthetase OS=Homo sapiens GN=NADSYN1 PE=1 SV=3
IPI00464515	29	2	2	0.21	33	2	2	0.21	33119	Tax_Id=10116 Gene_Symbol=Cyb5r2 Uncharacterized protein	ENSG00000166394	Q6BCY4	NADH-cytochrome b5 reductase 2 OS=Homo sapiens GN=CYB5R2 PE=1 SV=1
IPI00421802	529	80	4	0.38	644	44	4	0.47	50089	Tax_Id=10116 Gene_Symbol=Krt40 Keratin, type I cytoskeletal 40	ENSG00000204889	Q6A162	Keratin, type I cytoskeletal 40 OS=Homo sapiens GN=KRT40 PE=1 SV=2
IPI00957336	494	11	4	1.2	425	9	3	0.81	15491	Tax_Id=10116 Gene_Symbol=Lyplal1 Uncharacterized protein	ENSG00000143353	Q5VWZ2	Lysophospholipase-like protein 1 OS=Homo sapiens GN=LYPLAL1 PE=1 SV=3
IPI00206030	544	18	7	0.73	618	27	11	1.6	46676	Tax_Id=10116 Gene_Symbol=Brox BRO1 domain-containing protein BROX	ENSG00000162819	Q5VW32	BRO1 domain-containing protein BROX OS=Homo sapiens GN=BROX PE=1 SV=1
IPI00197992	663	12	3	0.58	511	10	4	1.14	20369	Tax_Id=10116 Gene_Symbol=MGC125086 Probable gluconokinase	ENSG00000148057	Q5T6J7	Probable gluconokinase OS=Homo sapiens GN=IDNK PE=2 SV=1
IPI00200998	15284	494	32	37.02	14981	479	40	103.14	57164	Tax_Id=10116 Gene_Symbol=Pdzk1 Na(+)/H(+) exchange regulatory cofactor NHE-RF3	ENSG00000174827	Q5T2W1	Na(+)/H(+) exchange regulatory cofactor NHE-RF3 OS=Homo sapiens GN=PDZK1 PE=1 SV=2
IPI00780347	3355	79	5	34.89	3597	82	6	34.89	15400	Tax_Id=10116 Gene_Symbol=RGD1561416 Uncharacterized protein (Fragment)	ENSG00000178922	Q5T013	Putative hydroxypyruvate isomerase OS=Homo sapiens GN=HYI PE=1 SV=2
IPI00363952	4575	152	9	8.22	1475	58	8	2.87	32760	Tax_Id=10116 Gene_Symbol=Phyhd1 Phytanoyl-CoA dioxygenase domain-containing protein 1	ENSG00000175287	Q5SRE7	Phytanoyl-CoA dioxygenase domain-containing protein 1 OS=Homo sapiens GN=PHYHD1 PE=1 SV=2
IPI00361460	6362	188	26	15.34	4948	145	23	12.62	52630	Tax_Id=10116 Gene_Symbol=Ttc38 Uncharacterized protein	ENSG00000075234	Q5R3I4	Tetratricopeptide repeat protein 38 OS=Homo sapiens GN=TTC38 PE=1 SV=1
IPI00360356	12365	498	8	2.87	4171	203	8	2.87	42278	Tax_Id=10116 Gene_Symbol=Actbl2 Uncharacterized protein	ENSG00000169067	Q562R1	Beta-actin-like protein 2 OS=Homo sapiens GN=ACTBL2 PE=1 SV=2
IPI00364761	8652	233	20	46.62	5118	154	20	31.36	32749	Tax_Id=10116 Gene_Symbol=Lactb2 Beta-lactamase-like protein 2	ENSG00000147592	Q53H82	Beta-lactamase-like protein 2 OS=Homo sapiens GN=LACTB2 PE=1 SV=2
IPI00914195	90	8	4	0.91	342	13	6	2.1	19172	Tax_Id=10116 Gene_Symbol=Lgalsl galectin-related protein	ENSG00000119862	Q3ZCW2	Galectin-related protein OS=Homo sapiens GN=LGALSL PE=1 SV=2
IPI00372498	79637	1909	34	137.74	50709	1314	36	223.79	59691	Tax_Id=10116 Gene_Symbol=Dak Bifunctional ATP-dependent dihydroxyacetone kinase/FAD-AMP lyase (cyclizing)	ENSG00000149476	Q3LXA3	Bifunctional ATP-dependent dihydroxyacetone kinase/FAD-AMP lyase (cyclizing) OS=Homo sapiens GN=DAK PE=1 SV=2
IPI00363925	385	11	5	0.32	568	32	12	1.07	57141	Tax_Id=10116 Gene_Symbol=Uap1l1 Uncharacterized protein	ENSG00000197355	Q3KQV9	UDP-N-acetylhexosamine pyrophosphorylase-like protein 1 OS=Homo sapiens GN=UAP1L1 PE=2 SV=2
IPI00869913	311	17	4	0.23	56	4	3	0.16	63115	Tax_Id=10116 Gene_Symbol=Slc5a9 sodium/glucose cotransporter 4	ENSG00000117834	Q2M3M2	Sodium/glucose cotransporter 4 OS=Homo sapiens GN=SLC5A9 PE=2 SV=2
IPI00364903	316	6	4	0.24	103	8	7	0.45	59861	Tax_Id=10116 Gene_Symbol=Tbce Tubulin-specific chaperone E	ENSG00000116957	Q15813	Tubulin-specific chaperone E OS=Homo sapiens GN=TBCE PE=1 SV=1
IPI00358083	1037	28	6	0.71	750	38	10	1.93	41385	Tax_Id=10116 Gene_Symbol=Ppp1r7 Protein phosphatase 1 regulatory subunit 7	ENSG00000115685	Q15435	Protein phosphatase 1 regulatory subunit 7 OS=Homo sapiens GN=PPP1R7 PE=1 SV=1
IPI00369881	29	2	2	0.05	807	29	20	0.68	124859	Tax_Id=10116 Gene_Symbol=Ube3c Uncharacterized protein	ENSG00000009335	Q15386	Ubiquitin-protein ligase E3C OS=Homo sapiens GN=UBE3C PE=1 SV=3
IPI00915560	2166	62	14	4.06	2032	58	15	6.4	33206	Tax_Id=10116 Gene_Symbol=Ppa1 inorganic pyrophosphatase	ENSG00000180817	Q15181	Inorganic pyrophosphatase OS=Homo sapiens GN=PPA1 PE=1 SV=2
IPI00359962	20	3	2	0.03	15	2	2	0.03	233997	Tax_Id=10116 Gene_Symbol=Pcm1 233 kDa protein	ENSG00000078674	Q15154	Pericentriolar material 1 protein OS=Homo sapiens GN=PCM1 PE=1 SV=4
IPI00207333	2472	77	8	5.92	1139	44	12	5.92	25961	Tax_Id=10116 Gene_Symbol=Pafah1b3 Platelet-activating factor acetylhydrolase IB subunit gamma	ENSG00000079462	Q15102	Platelet-activating factor acetylhydrolase IB subunit gamma OS=Homo sapiens GN=PAFAH1B3 PE=1 SV=1
IPI00370315	255	6	3	0.41	791	19	5	0.99	27364	Tax_Id=10116 Gene_Symbol=Eif4h Eukaryotic translation initiation factor 4H	ENSG00000106682	Q15056	Eukaryotic translation initiation factor 4H OS=Homo sapiens GN=EIF4H PE=1 SV=5
IPI00363565	1981	82	17	1.55	2682	111	27	6.83	68597	Tax_Id=10116 Gene_Symbol=Kars Lysyl-tRNA synthetase	ENSG00000065427	Q15046	Lysine--tRNA ligase OS=Homo sapiens GN=KARS PE=1 SV=3
IPI00231857	10406	316	12	77.67	7648	220	13	111.08	26675	Tax_Id=10116 Gene_Symbol=Gamt Guanidinoacetate N-methyltransferase	ENSG00000130005	Q14353	Guanidinoacetate N-methyltransferase OS=Homo sapiens GN=GAMT PE=1 SV=1
IPI00201528	5700	175	18	8.83	5078	131	18	15.65	36059	Tax_Id=10116 Gene_Symbol=Tsta3 GDP-L-fucose synthase	ENSG00000104522	Q13630	GDP-L-fucose synthase OS=Homo sapiens GN=TSTA3 PE=1 SV=1
IPI00766018	328	16	7	0.83	1890	77	15	7.6	36837	Tax_Id=10116 Gene_Symbol=Eif3i Eukaryotic translation initiation factor 3 subunit I	ENSG00000084623	Q13347	Eukaryotic translation initiation factor 3 subunit I OS=Homo sapiens GN=EIF3I PE=1 SV=1
IPI00361693	3752	120	13	4.24	4313	127	17	6.78	40294	Tax_Id=10116 Gene_Symbol=Twf1 Twinfilin-1	ENSG00000151239	Q12792	Twinfilin-1 OS=Homo sapiens GN=TWF1 PE=1 SV=3
IPI00230917	585	12	4	0.77	4482	114	7	3.84	21702	Tax_Id=10116 Gene_Symbol=Rpl18 60S ribosomal protein L18	ENSG00000063177	Q07020	60S ribosomal protein L18 OS=Homo sapiens GN=RPL18 PE=1 SV=2
IPI00948363	8143	243	20	40.52	5851	160	17	23	28788	Tax_Id=10116 Gene_Symbol=Psme1 Uncharacterized protein	ENSG00000092010	Q06323	Proteasome activator complex subunit 1 OS=Homo sapiens GN=PSME1 PE=1 SV=1
IPI00231677	6339	251	20	18.94	4553	245	18	30.06	28365	Tax_Id=10116 Gene_Symbol=Ywhah 14-3-3 protein eta	ENSG00000128245	Q04917	14-3-3 protein eta OS=Homo sapiens GN=YWHAH PE=1 SV=4
IPI00231247	71	2	2	0.16	691	39	12	1.98	43779	Tax_Id=10116 Gene_Symbol=Map2k1 Dual specificity mitogen-activated protein kinase kinase 1	ENSG00000169032	Q02750	Dual specificity mitogen-activated protein kinase kinase 1 OS=Homo sapiens GN=MAP2K1 PE=1 SV=2
IPI00358157	410	16	7	1.16	651	27	11	1.56	37157	Tax_Id=10116 Gene_Symbol=Cdk6 cell division protein kinase 6	ENSG00000105810	Q00534	Cyclin-dependent kinase 6 OS=Homo sapiens GN=CDK6 PE=1 SV=1
IPI00231864	374	12	5	3.66	219	9	4	1.79	11712	Tax_Id=10116 Gene_Symbol=LOC100363502;Cycs Cytochrome c, somatic	ENSG00000172115	P99999	Cytochrome c OS=Homo sapiens GN=CYCS PE=1 SV=2
IPI00231502	2691	72	13	0.67	3665	145	33	3.14	106537	Tax_Id=10116 Gene_Symbol=Ap2b1 Isoform 2 of AP-2 complex subunit beta	ENSG00000006125	P63010	AP-2 complex subunit beta OS=Homo sapiens GN=AP2B1 PE=1 SV=1
IPI00422092	1585	61	9	6.37	1890	72	9	5.39	21835	Tax_Id=10116 Gene_Symbol=Rac1 Ras-related C3 botulinum toxin substrate 1	ENSG00000136238	P63000	Ras-related C3 botulinum toxin substrate 1 OS=Homo sapiens GN=RAC1 PE=1 SV=1
IPI00231346	534	14	4	2.22	1378	50	8	19.91	12947	Tax_Id=10116 Gene_Symbol=Rpl30;LOC100362027;LOC100364549 60S ribosomal protein L30	ENSG00000156482	P62888	60S ribosomal protein L30 OS=Homo sapiens GN=RPL30 PE=1 SV=2
IPI00212655	2115	53	9	1.71	2561	80	14	5.77	38151	Tax_Id=10116 Gene_Symbol=Gnb1 Guanine nucleotide-binding protein G(I)/G(S)/G(T) subunit beta-1	ENSG00000078369	P62873	Guanine nucleotide-binding protein G(I)/G(S)/G(T) subunit beta-1 OS=Homo sapiens GN=GNB1 PE=1 SV=3
IPI00215184	329	13	4	1.43	1328	43	5	2.78	13791	Tax_Id=10116 Gene_Symbol=Rps25 40S ribosomal protein S25	ENSG00000118181	P62851	40S ribosomal protein S25 OS=Homo sapiens GN=RPS25 PE=1 SV=1
IPI00187747	562	17	6	2.22	1158	43	12	9.38	21316	Tax_Id=10116 Gene_Symbol=Rap1a Ras-related protein Rap-1A	ENSG00000116473	P62834	Ras-related protein Rap-1A OS=Homo sapiens GN=RAP1A PE=1 SV=1
IPI00192486	893	24	4	0.73	3866	92	13	8.9	28834	Tax_Id=10116 Gene_Symbol=Rps6 40S ribosomal protein S6	ENSG00000137154	P62753	40S ribosomal protein S6 OS=Homo sapiens GN=RPS6 PE=1 SV=1
IPI00203523	163	11	2	0.42	1683	54	10	8.74	17684	Tax_Id=10116 Gene_Symbol=Rpl23a 60S ribosomal protein L23a	ENSG00000198242	P62750	60S ribosomal protein L23a OS=Homo sapiens GN=RPL23A PE=1 SV=1
IPI00362105	2092	63	15	3.58	4920	166	22	20	46053	Tax_Id=10116 Gene_Symbol=Psmc6;LOC100365869 proteasome (prosome, macropain) 26S subunit, ATPase, 6	ENSG00000100519	P62333	26S protease regulatory subunit 10B OS=Homo sapiens GN=PSMC6 PE=1 SV=1
IPI00231967	128	6	4	0.85	614	21	5	3	20183	Tax_Id=10116 Gene_Symbol=Arf6 ADP-ribosylation factor 6	ENSG00000165527	P62330	ADP-ribosylation factor 6 OS=Homo sapiens GN=ARF6 PE=1 SV=2
IPI00197713	573	16	5	2.22	1211	47	11	13.5	18590	Tax_Id=10116 Gene_Symbol=Rps11 40S ribosomal protein S11	ENSG00000142534	P62280	40S ribosomal protein S11 OS=Homo sapiens GN=RPS11 PE=1 SV=3
IPI00366014	605	21	5	1.45	2360	85	11	13.75	17212	Tax_Id=10116 Gene_Symbol=LOC100364569;Rps13;LOC684988 40S ribosomal protein S13	ENSG00000110700	P62277	40S ribosomal protein S13 OS=Homo sapiens GN=RPS13 PE=1 SV=2
IPI00190290	363	9	3	0.7	726	28	10	3.9	23613	Tax_Id=10116 Gene_Symbol=Rras2 Uncharacterized protein	ENSG00000133818	P62070	Ras-related protein R-Ras2 OS=Homo sapiens GN=RRAS2 PE=1 SV=1
IPI00203502	1429	44	4	14.1	1005	36	5	5.55	14640	Tax_Id=10116 Gene_Symbol=Nutf2 Nuclear transport factor 2	ENSG00000102898	P61970	Nuclear transport factor 2 OS=Homo sapiens GN=NUTF2 PE=1 SV=1
IPI00191114	5849	156	10	6.1	4504	146	9	11.42	22364	Tax_Id=10116 Gene_Symbol=Rhoc Uncharacterized protein	ENSG00000067560	P61586	Transforming protein RhoA OS=Homo sapiens GN=RHOA PE=1 SV=1
IPI00201699	8227	240	14	28.72	5749	175	12	28.72	22110	Tax_Id=10116 Gene_Symbol=Rhoa Transforming protein RhoA	ENSG00000067560	P61586	Transforming protein RhoA OS=Homo sapiens GN=RHOA PE=1 SV=1
IPI00193854	1595	54	8	14.61	1240	51	8	41.4	12049	Tax_Id=10116 Gene_Symbol=Pcbd1 Pterin-4-alpha-carbinolamine dehydratase	ENSG00000166228	P61457	Pterin-4-alpha-carbinolamine dehydratase OS=Homo sapiens GN=PCBD1 PE=1 SV=2
IPI00196794	2270	60	11	5.17	3291	112	15	24.81	24140	Tax_Id=10116 Gene_Symbol=Rab14 Ras-related protein Rab-14	ENSG00000119396	P61106	Ras-related protein Rab-14 OS=Homo sapiens GN=RAB14 PE=1 SV=4
IPI00190559	1137	50	9	7.61	1465	62	11	16.65	17170	Tax_Id=10116 Gene_Symbol=Ube2n Ubiquitin-conjugating enzyme E2 N	ENSG00000177889	P61088	Ubiquitin-conjugating enzyme E2 N OS=Homo sapiens GN=UBE2N PE=1 SV=1
IPI00782646	712	35	7	1.8	775	32	8	3.35	21172	Tax_Id=10116 Gene_Symbol=Ube2m Uncharacterized protein	ENSG00000130725	P61081	NEDD8-conjugating enzyme Ubc12 OS=Homo sapiens GN=UBE2M PE=1 SV=1
IPI00192159	708	29	4	2.51	288	16	3	1.45	17176	Tax_Id=10116 Gene_Symbol=Ube2d3 Uncharacterized protein	ENSG00000109332	P61077	Ubiquitin-conjugating enzyme E2 D3 OS=Homo sapiens GN=UBE2D3 PE=1 SV=1
IPI00285606	2117	58	9	3.26	1077	42	11	4.68	21587	Tax_Id=10116 Gene_Symbol=Cdc42 Isoform 1 of Cell division control protein 42 homolog	ENSG00000070831	P60953	Cell division control protein 42 homolog OS=Homo sapiens GN=CDC42 PE=1 SV=2
IPI00191501	7315	186	12	6.64	7588	185	14	14.05	27838	Tax_Id=10116 Gene_Symbol=Psma6 Proteasome subunit alpha type-6	ENSG00000100902	P60900	Proteasome subunit alpha type-6 OS=Homo sapiens GN=PSMA6 PE=1 SV=1
IPI00203124	584	16	4	0.71	448	16	6	1.04	35616	Tax_Id=10116 Gene_Symbol=Ppp4c Serine/threonine-protein phosphatase 4 catalytic subunit	ENSG00000149923	P60510	Serine/threonine-protein phosphatase 4 catalytic subunit OS=Homo sapiens GN=PPP4C PE=1 SV=1
IPI00230848	2148	62	6	32.38	1760	41	8	32.38	13024	Tax_Id=10116 Gene_Symbol=Mtpn Myotrophin	ENSG00000105887	P58546	Myotrophin OS=Homo sapiens GN=MTPN PE=1 SV=2
IPI00327185	171	10	3	0.23	640	36	8	1.16	45630	Tax_Id=10116 Gene_Symbol=Nap1l1 nucleosome assembly protein 1-like 1	ENSG00000187109	P55209	Nucleosome assembly protein 1-like 1 OS=Homo sapiens GN=NAP1L1 PE=1 SV=1
IPI00231292	128442	2795	16	1415.28	48634	988	17	9665.7	14352	Tax_Id=10116 Gene_Symbol=Hrsp12 Ribonuclease UK114	ENSG00000132541	P52758	Ribonuclease UK114 OS=Homo sapiens GN=HRSP12 PE=1 SV=1
IPI00196994	19364	598	12	41.11	10936	276	13	31.24	23450	Tax_Id=10116 Gene_Symbol=Arhgdia Rho GDP-dissociation inhibitor 1	ENSG00000141522	P52565	Rho GDP-dissociation inhibitor 1 OS=Homo sapiens GN=ARHGDIA PE=1 SV=3
IPI00359611	2966	69	9	2.37	3074	78	11	3.38	36526	Tax_Id=10116 Gene_Symbol=Psmd7 Uncharacterized protein	ENSG00000103035	P51665	26S proteasome non-ATPase regulatory subunit 7 OS=Homo sapiens GN=PSMD7 PE=1 SV=2
IPI00568511	1962	50	8	4.63	3028	69	8	7.4	23500	Tax_Id=10116 Gene_Symbol=Dusp3 dual specificity phosphatase 3	ENSG00000108861	P51452	Dual specificity protein phosphatase 3 OS=Homo sapiens GN=DUSP3 PE=1 SV=1
IPI00215564	3588	86	11	5.33	3681	133	15	25.97	23774	Tax_Id=10116 Gene_Symbol=Rab7a Ras-related protein Rab-7a	ENSG00000075785	P51149	Ras-related protein Rab-7a OS=Homo sapiens GN=RAB7A PE=1 SV=1
IPI00199273	4843	212	9	2.42	4777	202	11	2.69	41424	Tax_Id=10116 Gene_Symbol=St13 Hsc70-interacting protein	ENSG00000100380	P50502	Hsc70-interacting protein OS=Homo sapiens GN=ST13 PE=1 SV=2
IPI00230903	53545	1344	27	843.93	15637	391	20	51.97	34262	Tax_Id=10116 Gene_Symbol=Hnmt Histamine N-methyltransferase	ENSG00000150540	P50135	Histamine N-methyltransferase OS=Homo sapiens GN=HNMT PE=1 SV=1
IPI00201106	479	20	6	3.13	409	14	6	3.13	17394	Tax_Id=10116 Gene_Symbol=Fhit Bis(5'-adenosyl)-triphosphatase	ENSG00000189283	P49789	Bis(5'-adenosyl)-triphosphatase OS=Homo sapiens GN=FHIT PE=1 SV=3
IPI00364072	1107	57	10	1.58	1434	62	10	3.15	40137	Tax_Id=10116 Gene_Symbol=Psmd8 proteasome 26S subunit, non-ATPase, 8	ENSG00000099341	P48556	26S proteasome non-ATPase regulatory subunit 8 OS=Homo sapiens GN=PSMD8 PE=1 SV=2
IPI00362720	3144	105	28	2.7	6196	198	43	10.82	88557	Tax_Id=10116 Gene_Symbol=Qars RCG25149, isoform CRA_a	ENSG00000172053	P47897	Glutamine--tRNA ligase OS=Homo sapiens GN=QARS PE=1 SV=1
IPI00364262	10131	293	25	3.23	3498	134	27	4.35	82482	Tax_Id=10116 Gene_Symbol=Gars glycyl-tRNA synthetase	ENSG00000106105	P41250	Glycine--tRNA ligase OS=Homo sapiens GN=GARS PE=1 SV=3
IPI00198717	107846	2699	22	68.6	25830	801	25	62.83	36631	Tax_Id=10116 Gene_Symbol=Mdh1 Malate dehydrogenase, cytoplasmic	ENSG00000014641	P40925	Malate dehydrogenase, cytoplasmic OS=Homo sapiens GN=MDH1 PE=1 SV=4
IPI00395285	624	19	8	0.73	2609	95	16	6.86	46392	Tax_Id=10116 Gene_Symbol=Rpl3 60S ribosomal protein L3	ENSG00000100316	P39023	60S ribosomal protein L3 OS=Homo sapiens GN=RPL3 PE=1 SV=2
IPI00203358	1656	30	7	0.96	1593	45	12	2.84	37701	Tax_Id=10116 Gene_Symbol=Ppp1cc Isoform Gamma-1 of Serine/threonine-protein phosphatase PP1-gamma catalytic subunit	ENSG00000186298	P36873	Serine/threonine-protein phosphatase PP1-gamma catalytic subunit OS=Homo sapiens GN=PPP1CC PE=1 SV=1
IPI00369635	32060	1174	32	14.72	11967	456	28	7.18	68672	Tax_Id=10116 Gene_Symbol=Rdx Radixin	ENSG00000137710	P35241	Radixin OS=Homo sapiens GN=RDX PE=1 SV=1
IPI00230837	12705	354	19	48.84	6094	269	14	21.81	28151	Tax_Id=10116 Gene_Symbol=Ywhab Isoform Long of 14-3-3 protein beta/alpha	ENSG00000166913	P31946	14-3-3 protein beta/alpha OS=Homo sapiens GN=YWHAB PE=1 SV=3
IPI00365600	688	15	3	0.32	1804	38	5	0.73	46493	Tax_Id=10116 Gene_Symbol=Prkar2b cAMP-dependent protein kinase type II-beta regulatory subunit	ENSG00000005249	P31323	cAMP-dependent protein kinase type II-beta regulatory subunit OS=Homo sapiens GN=PRKAR2B PE=1 SV=3
IPI00232010	1461	46	6	51.26	2391	85	7	175.54	9780	Tax_Id=10116 Gene_Symbol=Gchfr GTP cyclohydrolase 1 feedback regulatory protein	ENSG00000137880	P30047	GTP cyclohydrolase 1 feedback regulatory protein OS=Homo sapiens GN=GCHFR PE=1 SV=3
IPI00392676	3252	74	11	11.57	3473	89	10	24.4	22194	Tax_Id=10116 Gene_Symbol=Blvrb Uncharacterized protein	ENSG00000090013	P30043	Flavin reductase (NADPH) OS=Homo sapiens GN=BLVRB PE=1 SV=3
IPI00200041	20654	498	19	37.78	13104	302	18	51.17	31952	Tax_Id=10116 Gene_Symbol=Pbld Phenazine biosynthesis-like domain-containing protein	ENSG00000108187	P30039	Phenazine biosynthesis-like domain-containing protein OS=Homo sapiens GN=PBLD PE=1 SV=2
IPI00230942	8421	229	16	22.49	3186	91	17	11.8	25835	Tax_Id=10116 Gene_Symbol=Gstm7 Glutathione S-transferase Yb-3	ENSG00000213366	P28161	Glutathione S-transferase Mu 2 OS=Homo sapiens GN=GSTM2 PE=1 SV=2
IPI00196661	13898	381	17	17.45	8045	306	19	69.82	28046	Tax_Id=10116 Gene_Symbol=Ywhaq 14-3-3 protein theta	ENSG00000134308	P27348	14-3-3 protein theta OS=Homo sapiens GN=YWHAQ PE=1 SV=1
IPI00191748	5697	193	14	25.75	4814	180	19	49.54	29784	Tax_Id=10116 Gene_Symbol=Psma1 Proteasome subunit alpha type-1	ENSG00000129084	P25786	Proteasome subunit alpha type-1 OS=Homo sapiens GN=PSMA1 PE=1 SV=1
IPI00560492	552	20	8	1.14	945	25	8	0.86	46161	Tax_Id=10116 Gene_Symbol=Prkacb 46 kDa protein	ENSG00000142875	P22694	cAMP-dependent protein kinase catalytic subunit beta OS=Homo sapiens GN=PRKACB PE=1 SV=2
IPI00231350	559	29	4	2.56	641	29	9	26.22	11918	Tax_Id=10116 Gene_Symbol=Pvalb Parvalbumin alpha	ENSG00000100362	P20472	Parvalbumin alpha OS=Homo sapiens GN=PVALB PE=1 SV=2
IPI00554034	636	22	2	0.3	1095	42	5	2.29	23689	Tax_Id=10116 Gene_Symbol=Rab6a Ras-related protein Rab-6A	ENSG00000175582	P20340	Ras-related protein Rab-6A OS=Homo sapiens GN=RAB6A PE=1 SV=3
IPI00373230	361	16	2	0.1	867	34	4	0.34	66209	Tax_Id=10116 Gene_Symbol=Muc1 Muc1 protein	ENSG00000185499	P15941	Mucin-1 OS=Homo sapiens GN=MUC1 PE=1 SV=3
IPI00366226	1712	57	12	1.18	697	36	12	0.86	61673	Tax_Id=10116 Gene_Symbol=Gns Uncharacterized protein	ENSG00000135677	P15586	N-acetylglucosamine-6-sulfatase OS=Homo sapiens GN=GNS PE=1 SV=3
IPI00208286	2178	56	9	4.32	2760	76	11	7.58	26278	Tax_Id=10116 Gene_Symbol=Uchl3-ps1;Uchl3 Ubiquitin carboxyl-terminal hydrolase isozyme L3	ENSG00000118939	P15374	Ubiquitin carboxyl-terminal hydrolase isozyme L3 OS=Homo sapiens GN=UCHL3 PE=1 SV=1
IPI00206224	720	44	15	1.72	6221	195	34	19.19	57546	Tax_Id=10116 Gene_Symbol=Dars Aspartyl-tRNA synthetase, cytoplasmic	ENSG00000115866	P14868	Aspartate--tRNA ligase, cytoplasmic OS=Homo sapiens GN=DARS PE=1 SV=2
IPI00325147	1132	27	8	1.16	964	25	12	2.18	41146	Tax_Id=10116 Gene_Symbol=Fdps Farnesyl pyrophosphate synthase	ENSG00000160752	P14324	Farnesyl pyrophosphate synthase OS=Homo sapiens GN=FDPS PE=1 SV=4
IPI00230907	17608	493	9	73.64	4564	145	6	21.53	12640	Tax_Id=10116 Gene_Symbol=Mif Macrophage migration inhibitory factor	ENSG00000240972	P14174	Macrophage migration inhibitory factor OS=Homo sapiens GN=MIF PE=1 SV=4
IPI00201399	9979	288	19	31.26	5714	190	17	31.26	36465	Tax_Id=10116 Gene_Symbol=Alad Delta-aminolevulinic acid dehydratase	ENSG00000148218	P13716	Delta-aminolevulinic acid dehydratase OS=Homo sapiens GN=ALAD PE=1 SV=1
IPI00206703	115	8	4	0.71	543	33	7	2.33	23417	Tax_Id=10116 Gene_Symbol=Ralb Ras-related protein Ral-B	ENSG00000144118	P11234	Ras-related protein Ral-B OS=Homo sapiens GN=RALB PE=1 SV=1
IPI00950498	3365	118	13	2.48	2188	74	15	3.9	56361	Tax_Id=10116 Gene_Symbol=Ctsa Uncharacterized protein	ENSG00000064601	P10619	Lysosomal protective protein OS=Homo sapiens GN=CTSA PE=1 SV=2
IPI00231858	19265	585	17	118.32	8539	294	16	83.79	27593	Tax_Id=10116 Gene_Symbol=Gstt2 Glutathione S-transferase theta-2	ENSG00000133433	P0CG30	Glutathione S-transferase theta-2B OS=Homo sapiens GN=GSTT2B PE=1 SV=1
IPI00231968	4964	108	18	7.94	5190	147	22	17.02	36213	Tax_Id=10116 Gene_Symbol=Anxa4 Uncharacterized protein	ENSG00000196975	P09525	Annexin A4 OS=Homo sapiens GN=ANXA4 PE=1 SV=4
IPI00215107	2851	68	10	2.16	8739	253	13	9	32917	Tax_Id=10116 Gene_Symbol=Rpsa 40S ribosomal protein SA	ENSG00000168028	P08865	40S ribosomal protein SA OS=Homo sapiens GN=RPSA PE=1 SV=4
IPI00199695	108	4	2	0.12	475	13	3	0.34	55086	Tax_Id=10116 Gene_Symbol=Serpinf2 Uncharacterized protein	ENSG00000167711	P08697	Alpha-2-antiplasmin OS=Homo sapiens GN=SERPINF2 PE=1 SV=3
IPI00231638	84472	2776	29	2444.83	29155	1052	21	565.37	25705	Tax_Id=10116 Gene_Symbol=Gsta1;Gsta3;Gsta2 Glutathione S-transferase alpha-1	ENSG00000243955	P08263	Glutathione S-transferase A1 OS=Homo sapiens GN=GSTA1 PE=1 SV=3
IPI00555211	322	8	4	0.34	332	11	6	0.55	43686	Tax_Id=10116 Gene_Symbol=Galt Galactose-1-phosphate uridylyltransferase	ENSG00000213930	P07902	Galactose-1-phosphate uridylyltransferase OS=Homo sapiens GN=GALT PE=1 SV=3
IPI00212811	3914	82	9	2.46	846	27	10	2.18	38358	Tax_Id=10116 Gene_Symbol=Ctsb Cathepsin B	ENSG00000164733	P07858	Cathepsin B OS=Homo sapiens GN=CTSB PE=1 SV=3
IPI00197579	21590	694	22	10.28	28056	848	27	153.17	50095	Tax_Id=10116 Gene_Symbol=Tubb5 Isoform 1 of Tubulin beta-5 chain	ENSG00000196230	P07437	Tubulin beta chain OS=Homo sapiens GN=TUBB PE=1 SV=2
IPI00339124	822	28	6	0.86	1414	47	7	1.43	35578	Tax_Id=10116 Gene_Symbol=Atp1b1 Sodium/potassium-transporting ATPase subunit beta-1	ENSG00000143153	P05026	Sodium/potassium-transporting ATPase subunit beta-1 OS=Homo sapiens GN=ATP1B1 PE=1 SV=1
IPI00198466	1380	35	10	0.81	973	21	12	1.01	59534	Tax_Id=10116 Gene_Symbol=Amy1a Amylase 1, salivary, isoform CRA_c	ENSG00000237763	P04745	Alpha-amylase 1 OS=Homo sapiens GN=AMY1A PE=1 SV=2
IPI00679203	4680	106	13	30.51	6690	168	12	56.41	20793	Tax_Id=10116 Gene_Symbol=Ftl;LOC100360087 Ferritin light chain 1	ENSG00000087086	P02792	Ferritin light chain OS=Homo sapiens GN=FTL PE=1 SV=2
IPI00560533	6222	206	12	15.42	3862	128	11	13.46	24690	Tax_Id=10116 Gene_Symbol=Hprt1 Hypoxanthine-guanine phosphoribosyltransferase	ENSG00000165704	P00492	Hypoxanthine-guanine phosphoribosyltransferase OS=Homo sapiens GN=HPRT1 PE=1 SV=2
IPI00231643	33917	1084	16	7963.69	18702	450	18	5433.53	16073	Tax_Id=10116 Gene_Symbol=Sod1 Superoxide dismutase [Cu-Zn]	ENSG00000142168	P00441	Superoxide dismutase [Cu-Zn] OS=Homo sapiens GN=SOD1 PE=1 SV=2
IPI00209042	5034	122	17	11.79	2510	77	17	15.98	33495	Tax_Id=10116 Gene_Symbol=Bpnt1 3'(2'),5'-bisphosphate nucleotidase 1	ENSG00000162813	O95861	3'(2'),5'-bisphosphate nucleotidase 1 OS=Homo sapiens GN=BPNT1 PE=1 SV=1
IPI00364856	805	32	11	0.48	2714	86	26	1.53	107825	Tax_Id=10116 Gene_Symbol=Ddx58 Uncharacterized protein	ENSG00000107201	O95786	Probable ATP-dependent RNA helicase DDX58 OS=Homo sapiens GN=DDX58 PE=1 SV=2
IPI00206234	3384	89	20	1.11	1288	43	18	0.8	120723	Tax_Id=10116 Gene_Symbol=Ipo7 Uncharacterized protein	ENSG00000205339	O95373	Importin-7 OS=Homo sapiens GN=IPO7 PE=1 SV=1
IPI00210147	2228	50	16	0.64	5163	151	30	1.77	136328	Tax_Id=10116 Gene_Symbol=Sec31a Isoform 1 of Protein transport protein Sec31A	ENSG00000138674	O94979	Protein transport protein Sec31A OS=Homo sapiens GN=SEC31A PE=1 SV=3
IPI00359250	36	8	4	0.04	15	4	3	0.03	340404	Tax_Id=10116 Gene_Symbol=RGD1311309 Uncharacterized protein	ENSG00000075539	O94915	Protein furry homolog-like OS=Homo sapiens GN=FRYL PE=1 SV=2
IPI00358845	3364	79	8	2.14	3318	115	12	11.17	30257	Tax_Id=10116 Gene_Symbol=Prosc Uncharacterized protein	ENSG00000147471	O94903	Proline synthase co-transcribed bacterial homolog protein OS=Homo sapiens GN=PROSC PE=1 SV=1
IPI00194647	308	9	5	0.64	606	18	6	0.78	38620	Tax_Id=10116 Gene_Symbol=Ciao1 Probable cytosolic iron-sulfur protein assembly protein CIAO1	ENSG00000144021	O76071	Probable cytosolic iron-sulfur protein assembly protein CIAO1 OS=Homo sapiens GN=CIAO1 PE=1 SV=1
IPI00363859	575	29	9	1.73	516	25	8	2.34	31376	Tax_Id=10116 Gene_Symbol=Tiprl TIP41-like protein	ENSG00000143155	O75663	TIP41-like protein OS=Homo sapiens GN=TIPRL PE=1 SV=2
IPI00421723	1288	52	11	90.41	1472	45	12	71.07	12793	Tax_Id=10116 Gene_Symbol=Tbca Tubulin-specific chaperone A	ENSG00000171530	O75347	Tubulin-specific chaperone A OS=Homo sapiens GN=TBCA PE=1 SV=3
IPI00371141	6852	169	17	3.66	10034	246	21	9.31	60397	Tax_Id=10116 Gene_Symbol=Xylb Xylulose kinase	ENSG00000093217	O75191	Xylulose kinase OS=Homo sapiens GN=XYLB PE=1 SV=3
IPI00215532	558	25	3	0.64	843	30	5	2.72	18818	Tax_Id=10116 Gene_Symbol=Cuta Protein CutA	ENSG00000112514	O60888	Protein CutA OS=Homo sapiens GN=CUTA PE=1 SV=2
IPI00324618	3349	85	19	1.11	4351	128	32	3.06	108122	Tax_Id=10116 Gene_Symbol=Uso1 General vesicular transport factor p115	ENSG00000138768	O60763	General vesicular transport factor p115 OS=Homo sapiens GN=USO1 PE=1 SV=2
IPI00194524	34	2	2	0.17	2032	77	14	4.04	41239	Tax_Id=10116 Gene_Symbol=Prpsap2 Phosphoribosyl pyrophosphate synthase-associated protein 2	ENSG00000141127	O60256	Phosphoribosyl pyrophosphate synthase-associated protein 2 OS=Homo sapiens GN=PRPSAP2 PE=1 SV=1
IPI00371286	225	14	6	0.62	835	30	10	2.35	39424	Tax_Id=10116 Gene_Symbol=Asna1 Uncharacterized protein	ENSG00000198356	O43681	ATPase ASNA1 OS=Homo sapiens GN=ASNA1 PE=1 SV=2
IPI00359022	130	4	2	0.36	745	31	8	6.25	20460	Tax_Id=10116 Gene_Symbol=Trappc3 Trafficking protein particle complex subunit 3	ENSG00000054116	O43617	Trafficking protein particle complex subunit 3 OS=Homo sapiens GN=TRAPPC3 PE=1 SV=1
IPI00213058	328	10	4	1.36	94	5	2	0.68	17941	Tax_Id=10116 Gene_Symbol=RGD620382 Deoxyribonucleoside 5'-monophosphate N-glycosidase	ENSG00000112667	O43598	Deoxyribonucleoside 5'-monophosphate N-glycosidase OS=Homo sapiens GN=RCL PE=1 SV=1
IPI00782096	1001	20	10	0.34	643	20	12	0.5	110807	Tax_Id=10116 Gene_Symbol=Xpot Uncharacterized protein	ENSG00000184575	O43592	Exportin-T OS=Homo sapiens GN=XPOT PE=1 SV=2
IPI00363847	201	9	3	0.76	1168	31	8	13.03	16367	Tax_Id=10116 Gene_Symbol=Arpc5 Actin-related protein 2/3 complex subunit 5	ENSG00000162704	O15511	Actin-related protein 2/3 complex subunit 5 OS=Homo sapiens GN=ARPC5 PE=1 SV=3
IPI00209559	70	4	3	0.74	249	11	5	1.3	22526	Tax_Id=10116 Gene_Symbol=Ykt6 Synaptobrevin homolog YKT6	ENSG00000106636	O15498	Synaptobrevin homolog YKT6 OS=Homo sapiens GN=YKT6 PE=1 SV=1
IPI00188881	274	8	3	0.15	284	6	2	0.1	66893	Tax_Id=10116 Gene_Symbol=Slc22a2 solute carrier family 22 member 2	ENSG00000112499	O15244	Solute carrier family 22 member 2 OS=Homo sapiens GN=SLC22A2 PE=1 SV=2
IPI00768299	810	25	5	2.86	1295	45	8	7.17	20750	Tax_Id=10116 Gene_Symbol=Arpc3 Actin related protein 2/3 complex, subunit 3 (Predicted), isoform CRA_b	ENSG00000111229	O15145	Actin-related protein 2/3 complex subunit 3 OS=Homo sapiens GN=ARPC3 PE=1 SV=3
IPI00287338	2171	59	21	0.82	1755	73	30	1.9	124099	Tax_Id=10116 Gene_Symbol=Xpo1 Exportin-1	ENSG00000082898	O14980	Exportin-1 OS=Homo sapiens GN=XPO1 PE=1 SV=1
IPI00326462	2987	94	21	1.87	1396	42	20	1.15	100946	Tax_Id=10116 Gene_Symbol=Enpp3 Ectonucleotide pyrophosphatase/phosphodiesterase family member 3	ENSG00000154269	O14638	Ectonucleotide pyrophosphatase/phosphodiesterase family member 3 OS=Homo sapiens GN=ENPP3 PE=1 SV=2
IPI00201137	434	10	6	0.73	2336	86	17	8.7	34860	Tax_Id=10116 Gene_Symbol=Cope Coatomer protein complex, subunit epsilon (Predicted), isoform CRA_a	ENSG00000105669	O14579	Coatomer subunit epsilon OS=Homo sapiens GN=COPE PE=1 SV=3
IPI00781730	244	10	8	0.38	4668	151	28	4.78	80567	Tax_Id=10116 Gene_Symbol=Dnm1l Isoform 6 of Dynamin-1-like protein	ENSG00000087470	O00429	Dynamin-1-like protein OS=Homo sapiens GN=DNM1L PE=1 SV=2
IPI00207989	141	10	3	0.09	75	6	4	0.12	116820	Tax_Id=10116 Gene_Symbol=Myo1d Myosin-Id	ENSG00000136286	B0I1T2	Unconventional myosin-Ig OS=Homo sapiens GN=MYO1G PE=1 SV=2
IPI00559365	471	16	6	0.25	617	26	12	0.6	102551	Tax_Id=10116 Gene_Symbol=Fam115c Uncharacterized protein	ENSG00000170379	A6NFQ2	Protein FAM115C OS=Homo sapiens GN=FAM115C PE=2 SV=2
IPI00949097	9337	249	16	26.04	5501	163	17	74.76	30655	Tax_Id=10116 Gene_Symbol=Aspdh putative L-aspartate dehydrogenase	ENSG00000204653	A6ND91	Putative L-aspartate dehydrogenase OS=Homo sapiens GN=ASPDH PE=2 SV=2
IPI00373314	61	4	3	0.12	797	33	12	0.64	84063	Tax_Id=10116 Gene_Symbol=Wdr91 WD repeat-containing protein 91	ENSG00000105875	A4D1P6	WD repeat-containing protein 91 OS=Homo sapiens GN=WDR91 PE=1 SV=2
IPI00369551	943	37	6	0.41	678	18	4	0.22	65608	Tax_Id=10116 Gene_Symbol=Slc5a10 sodium/glucose cotransporter 5	ENSG00000154025	A0PJK1	Sodium/glucose cotransporter 5 OS=Homo sapiens GN=SLC5A10 PE=1 SV=2

## Sheet: Table D
Rat Common Accession	Score_rat A	Num of significant matches_rat A	Num of significant sequences_rat A	emPAI_rat A	Score_rat B	Num of significant matches_rat B	Num of significant sequences_rat B	emPAI_rat B	Mass_rat	Rat Protein Description	Human Ensembl Gene ID	Human Orthologs UniProt	Human Protein Name
IPI00365568	106	4	2	0.13	428	17	12	0.61	80606	Tax_Id=10116 Gene_Symbol=Scin Scinderin	ENSG00000006747	Q9Y6U3	Adseverin OS=Homo sapiens GN=SCIN PE=1 SV=4
IPI00366534	36	2	2	0.03	1304	48	28	0.61	210039	Tax_Id=10116 Gene_Symbol=Arfgef1 Uncharacterized protein	ENSG00000066777	Q9Y6D6	Brefeldin A-inhibited guanine nucleotide-exchange protein 1 OS=Homo sapiens GN=ARFGEF1 PE=1 SV=2
IPI00209905	125	10	2	0.52	733	25	6	1.64	22510	Tax_Id=10116 Gene_Symbol=Sar1b GTP-binding protein SAR1b	ENSG00000152700	Q9Y6B6	GTP-binding protein SAR1b OS=Homo sapiens GN=SAR1B PE=1 SV=1
IPI00364504	2275	41	11	0.48	4663	132	32	3.94	98806	Tax_Id=10116 Gene_Symbol=Copg Coatomer subunit gamma	ENSG00000181789	Q9Y678	Coatomer subunit gamma-1 OS=Homo sapiens GN=COPG1 PE=1 SV=1
IPI00758468	3277	83	13	1.67	3136	67	10	1.51	52066	Tax_Id=10116 Gene_Symbol=Pgcp Plasma glutamate carboxypeptidase	ENSG00000104324	Q9Y646	Carboxypeptidase Q OS=Homo sapiens GN=CPQ PE=1 SV=1
IPI00331919	11571	363	22	25.07	9226	302	21	19.65	40943	Tax_Id=10116 Gene_Symbol=Psat1 Phosphoserine aminotransferase	ENSG00000135069	Q9Y617	Phosphoserine aminotransferase OS=Homo sapiens GN=PSAT1 PE=1 SV=2
IPI00951316	9928	309	21	23.53	8247	269	20	16.95	40699	Tax_Id=10116 Gene_Symbol=Psat1 Phosphoserine aminotransferase	ENSG00000135069	Q9Y617	Phosphoserine aminotransferase OS=Homo sapiens GN=PSAT1 PE=1 SV=2
IPI00373144	332	20	9	0.84	2263	89	25	9.71	47049	Tax_Id=10116 Gene_Symbol=Snx5 Sorting nexin-5	ENSG00000089006	Q9Y5X3	Sorting nexin-5 OS=Homo sapiens GN=SNX5 PE=1 SV=1
IPI00365787	25	4	2	0.16	833	42	11	1.44	42688	Tax_Id=10116 Gene_Symbol=Ppme1 protein phosphatase methylesterase 1	ENSG00000214517	Q9Y570	Protein phosphatase methylesterase 1 OS=Homo sapiens GN=PPME1 PE=1 SV=3
IPI00205801	73	2	2	0.06	823	38	19	0.9	110440	Tax_Id=10116 Gene_Symbol=Usp15 Ubiquitin carboxyl-terminal hydrolase	ENSG00000135655	Q9Y4E8	Ubiquitin carboxyl-terminal hydrolase 15 OS=Homo sapiens GN=USP15 PE=1 SV=3
IPI00362014	12493	275	57	1.82	13106	305	92	4.31	271671	Tax_Id=10116 Gene_Symbol=Tln1 talin-1	ENSG00000137076	Q9Y490	Talin-1 OS=Homo sapiens GN=TLN1 PE=1 SV=3
IPI00369671	52	14	4	0.04	104	5	5	0.05	338949	Tax_Id=10116 Gene_Symbol=- Uncharacterized protein (Fragment)	ENSG00000172869	Q9Y485	DmX-like protein 1 OS=Homo sapiens GN=DMXL1 PE=1 SV=3
IPI00367836	38	12	3	0.03	58	7	4	0.04	340638	Tax_Id=10116 Gene_Symbol=- Uncharacterized protein	ENSG00000172869	Q9Y485	DmX-like protein 1 OS=Homo sapiens GN=DMXL1 PE=1 SV=3
IPI00364585	3073	78	15	3.75	3131	80	18	5.07	38717	Tax_Id=10116 Gene_Symbol=Strap Serine-threonine kinase receptor-associated protein	ENSG00000023734	Q9Y3F4	Serine-threonine kinase receptor-associated protein OS=Homo sapiens GN=STRAP PE=1 SV=1
IPI00205988	467	31	7	4.69	455	17	6	2.54	19651	Tax_Id=10116 Gene_Symbol=Ufc1 Ubiquitin-fold modifier-conjugating enzyme 1	ENSG00000143222	Q9Y3C8	Ubiquitin-fold modifier-conjugating enzyme 1 OS=Homo sapiens GN=UFC1 PE=1 SV=3
IPI00371054	2559	77	12	6.09	1250	62	18	11.21	29019	Tax_Id=10116 Gene_Symbol=Sbds Ribosome maturation protein SBDS	ENSG00000126524	Q9Y3A5	Ribosome maturation protein SBDS OS=Homo sapiens GN=SBDS PE=1 SV=4
IPI00214584	1742	60	11	2.56	1315	59	16	6.26	40019	Tax_Id=10116 Gene_Symbol=Cab39 Uncharacterized protein	ENSG00000135932	Q9Y376	Calcium-binding protein 39 OS=Homo sapiens GN=CAB39 PE=1 SV=1
IPI00555188	3808	82	8	1.84	1811	58	9	3.16	33283	Tax_Id=10116 Gene_Symbol=Stard10 Uncharacterized protein	ENSG00000214530	Q9Y365	PCTP-like protein OS=Homo sapiens GN=STARD10 PE=1 SV=2
IPI00365507	1128	35	10	2.67	739	21	8	1.53	34057	Tax_Id=10116 Gene_Symbol=Memo1 Protein MEMO1	ENSG00000162959	Q9Y316	Protein MEMO1 OS=Homo sapiens GN=MEMO1 PE=1 SV=1
IPI00567828	1290	32	9	1.29	710	31	8	1.29	38409	Tax_Id=10116 Gene_Symbol=Sugt1 Suppressor of G2 allele of SKP1 homolog	ENSG00000165416	Q9Y2Z0	Suppressor of G2 allele of SKP1 homolog OS=Homo sapiens GN=SUGT1 PE=1 SV=3
IPI00213610	34787	898	21	243.31	12016	369	21	142.5	35717	Tax_Id=10116 Gene_Symbol=Cryl1 Lambda-crystallin homolog	ENSG00000165475	Q9Y2S2	Lambda-crystallin homolog OS=Homo sapiens GN=CRYL1 PE=1 SV=3
IPI00876636	97	6	4	0.1	1520	46	24	1.21	130093	Tax_Id=10116 Gene_Symbol=Nckap1 Nck-associated protein 1	ENSG00000061676	Q9Y2A7	Nck-associated protein 1 OS=Homo sapiens GN=NCKAP1 PE=1 SV=1
IPI00369419	4507	160	10	15.86	2776	109	13	22.51	18681	Tax_Id=10116 Gene_Symbol=- Uncharacterized protein (Fragment)	ENSG00000165410	Q9Y281	Cofilin-2 OS=Homo sapiens GN=CFL2 PE=1 SV=1
IPI00562304	1152	40	16	1.15	2666	85	31	3.28	88511	Tax_Id=10116 Gene_Symbol=Plaa Phospholipase A-2-activating protein	ENSG00000137055	Q9Y263	Phospholipase A-2-activating protein OS=Homo sapiens GN=PLAA PE=1 SV=2
IPI00198119	865	37	8	0.75	288	20	6	0.75	45414	Tax_Id=10116 Gene_Symbol=Chkb Choline/ethanolamine kinase	ENSG00000100288	Q9Y259	Choline/ethanolamine kinase OS=Homo sapiens GN=CHKB PE=1 SV=3
IPI00214262	608	19	8	0.87	1582	56	11	2.78	40655	Tax_Id=10116 Gene_Symbol=Nsfl1c NSFL1 cofactor p47	ENSG00000088833	Q9UNZ2	NSFL1 cofactor p47 OS=Homo sapiens GN=NSFL1C PE=1 SV=2
IPI00370472	291	11	6	0.14	2319	73	28	1.06	147110	Tax_Id=10116 Gene_Symbol=Myo6 Uncharacterized protein	ENSG00000196586	Q9UM54	Unconventional myosin-VI OS=Homo sapiens GN=MYO6 PE=1 SV=4
IPI00193952	179	3	2	0.26	373	12	5	0.8	26845	Tax_Id=10116 Gene_Symbol=Rab23 Uncharacterized protein	ENSG00000112210	Q9ULC3	Ras-related protein Rab-23 OS=Homo sapiens GN=RAB23 PE=1 SV=1
IPI00358059	4671	142	18	4.4	6707	157	20	5.87	53092	Tax_Id=10116 Gene_Symbol=Dnpep Uncharacterized protein	ENSG00000123992	Q9ULA0	Aspartyl aminopeptidase OS=Homo sapiens GN=DNPEP PE=1 SV=1
IPI00366221	257	9	6	1.15	570	19	7	1.78	24547	Tax_Id=10116 Gene_Symbol=Rab21 Ras-related protein Rab-21	ENSG00000080371	Q9UL25	Ras-related protein Rab-21 OS=Homo sapiens GN=RAB21 PE=1 SV=3
IPI00364928	1278	39	7	1.79	1158	44	8	3.1	24387	Tax_Id=10116 Gene_Symbol=Nudt5 ADP-sugar pyrophosphatase	ENSG00000165609	Q9UKK9	ADP-sugar pyrophosphatase OS=Homo sapiens GN=NUDT5 PE=1 SV=1
IPI00362434	48	3	3	0.13	226	12	6	0.27	79942	Tax_Id=10116 Gene_Symbol=Appl1 Uncharacterized protein	ENSG00000157500	Q9UKG1	DCC-interacting protein 13-alpha OS=Homo sapiens GN=APPL1 PE=1 SV=1
IPI00203165	353	5	2	0.43	458	15	9	2.29	26435	Tax_Id=10116 Gene_Symbol=Vps28 Vacuolar protein sorting-associated protein 28 homolog	ENSG00000160948	Q9UK41	Vacuolar protein sorting-associated protein 28 homolog OS=Homo sapiens GN=VPS28 PE=1 SV=1
IPI00331865	220	6	4	0.3	504	19	6	0.58	48654	Tax_Id=10116 Gene_Symbol=Dbnl Isoform 2 of Drebrin-like protein	ENSG00000136279	Q9UJU6	Drebrin-like protein OS=Homo sapiens GN=DBNL PE=1 SV=1
IPI00464455	969	39	8	2.01	2258	69	13	4.46	37458	Tax_Id=10116 Gene_Symbol=Nagk N-acetyl-D-glucosamine kinase	ENSG00000124357	Q9UJ70	N-acetyl-D-glucosamine kinase OS=Homo sapiens GN=NAGK PE=1 SV=4
IPI00203766	10507	274	12	14.95	11656	294	13	31.84	26120	Tax_Id=10116 Gene_Symbol=Msra Isoform 1 of Mitochondrial peptide methionine sulfoxide reductase	ENSG00000175806	Q9UJ68	Mitochondrial peptide methionine sulfoxide reductase OS=Homo sapiens GN=MSRA PE=1 SV=1
IPI00400748	49	2	2	0.18	55	2	2	0.18	38989	Tax_Id=10116 Gene_Symbol=Lcmt1 Leucine carboxyl methyltransferase 1	ENSG00000205629	Q9UIC8	Leucine carboxyl methyltransferase 1 OS=Homo sapiens GN=LCMT1 PE=1 SV=2
IPI00203732	404	8	3	1.1	1303	33	6	4.29	16627	Tax_Id=10116 Gene_Symbol=Pfdn2 Prefoldin subunit 2	ENSG00000143256	Q9UHV9	Prefoldin subunit 2 OS=Homo sapiens GN=PFDN2 PE=1 SV=1
IPI00230946	3630	92	9	1.37	1963	71	8	0.99	55649	Tax_Id=10116 Gene_Symbol=Dpp7 Dipeptidyl peptidase 2	ENSG00000176978	Q9UHL4	Dipeptidyl peptidase 2 OS=Homo sapiens GN=DPP7 PE=1 SV=3
IPI00369973	1439	48	11	1.4	1605	41	12	1.71	51120	Tax_Id=10116 Gene_Symbol=Shpk Uncharacterized protein	ENSG00000197417	Q9UHJ6	Sedoheptulokinase OS=Homo sapiens GN=SHPK PE=1 SV=3
IPI00203446	1389	51	8	0.55	393	27	6	0.55	66133	Tax_Id=10116 Gene_Symbol=Slc23a1 Solute carrier family 23 member 1	ENSG00000170482	Q9UHI7	Solute carrier family 23 member 1 OS=Homo sapiens GN=SLC23A1 PE=1 SV=3
IPI00362791	20	2	2	0.1	418	17	7	0.54	67275	Tax_Id=10116 Gene_Symbol=Ubqln2 Uncharacterized protein	ENSG00000188021	Q9UHD9	Ubiquilin-2 OS=Homo sapiens GN=UBQLN2 PE=1 SV=2
IPI00212708	128	8	2	0.16	142	6	2	0.16	44054	Tax_Id=10116 Gene_Symbol=Fetub Uncharacterized protein	ENSG00000090512	Q9UGM5	Fetuin-B OS=Homo sapiens GN=FETUB PE=1 SV=2
IPI00365695	1517	40	6	1.54	655	29	8	1.54	30538	Tax_Id=10116 Gene_Symbol=Cops7a COP9 complex subunit 7a isoform 2	ENSG00000111652	Q9UBW8	COP9 signalosome complex subunit 7a OS=Homo sapiens GN=COPS7A PE=1 SV=1
IPI00767591	14536	391	21	18.5	9269	238	17	12.75	36314	Tax_Id=10116 Gene_Symbol=Grhpr RCG54768, isoform CRA_a	ENSG00000137106	Q9UBQ7	Glyoxylate reductase/hydroxypyruvate reductase OS=Homo sapiens GN=GRHPR PE=1 SV=1
IPI00200498	2527	81	14	0.66	5629	189	27	2.64	127566	Tax_Id=10116 Gene_Symbol=Hdac6 Uncharacterized protein	ENSG00000094631	Q9UBN7	Histone deacetylase 6 OS=Homo sapiens GN=HDAC6 PE=1 SV=2
IPI00870350	280	10	6	0.16	1623	47	21	1	130017	Tax_Id=10116 Gene_Symbol=- Uncharacterized protein	ENSG00000185722	Q9P2R3	Ankyrin repeat and FYVE domain-containing protein 1 OS=Homo sapiens GN=ANKFY1 PE=1 SV=2
IPI00363236	355	24	11	0.33	3886	131	49	3.59	135632	Tax_Id=10116 Gene_Symbol=Lars Uncharacterized protein	ENSG00000133706	Q9P2J5	Leucine--tRNA ligase, cytoplasmic OS=Homo sapiens GN=LARS PE=1 SV=2
IPI00364842	159	4	2	0.29	338	13	4	0.89	24617	Tax_Id=10116 Gene_Symbol=Chmp5 Charged multivesicular body protein 5	ENSG00000086065	Q9NZZ3	Charged multivesicular body protein 5 OS=Homo sapiens GN=CHMP5 PE=1 SV=1
IPI00195156	26653	654	35	15.71	10530	254	34	11.27	83386	Tax_Id=10116 Gene_Symbol=Dpp3 Dipeptidyl peptidase 3	ENSG00000254986	Q9NY33	Dipeptidyl peptidase 3 OS=Homo sapiens GN=DPP3 PE=1 SV=2
IPI00373585	674	33	11	1.41	947	49	15	2.39	47074	Tax_Id=10116 Gene_Symbol=Tbc1d13 Uncharacterized protein	ENSG00000107021	Q9NVG8	TBC1 domain family member 13 OS=Homo sapiens GN=TBC1D13 PE=1 SV=3
IPI00393787	532	7	4	0.35	302	11	5	0.57	42322	Tax_Id=10116 Gene_Symbol=Parva Alpha-parvin	ENSG00000197702	Q9NVD7	Alpha-parvin OS=Homo sapiens GN=PARVA PE=1 SV=1
IPI00366405	1198	37	11	2.31	331	19	9	1.56	37038	Tax_Id=10116 Gene_Symbol=Fam49b Uncharacterized protein	ENSG00000153310	Q9NUQ9	Protein FAM49B OS=Homo sapiens GN=FAM49B PE=1 SV=1
IPI00194312	4011	121	16	3.77	1932	74	18	6.31	44792	Tax_Id=10116 Gene_Symbol=Ola1 Obg-like ATPase 1	ENSG00000138430	Q9NTK5	Obg-like ATPase 1 OS=Homo sapiens GN=OLA1 PE=1 SV=2
IPI00949236	3394	72	17	1.28	2350	72	17	1.21	97593	Tax_Id=10116 Gene_Symbol=Man2c1 Uncharacterized protein	ENSG00000140400	Q9NTJ4	Alpha-mannosidase 2C1 OS=Homo sapiens GN=MAN2C1 PE=1 SV=1
IPI00202379	2048	67	16	1.63	3942	135	30	6.63	66294	Tax_Id=10116 Gene_Symbol=Farsb Uncharacterized protein	ENSG00000116120	Q9NSD9	Phenylalanine--tRNA ligase beta subunit OS=Homo sapiens GN=FARSB PE=1 SV=3
IPI00200651	2294	56	11	2.51	2696	68	13	3.11	40482	Tax_Id=10116 Gene_Symbol=Nans N-acetylneuraminic acid synthase	ENSG00000095380	Q9NR45	Sialic acid synthase OS=Homo sapiens GN=NANS PE=1 SV=2
IPI00372857	129	10	2	0.32	832	26	6	1.3	22499	Tax_Id=10116 Gene_Symbol=Sar1a Uncharacterized protein	ENSG00000079332	Q9NR31	GTP-binding protein SAR1a OS=Homo sapiens GN=SAR1A PE=1 SV=1
IPI00763213	40	4	3	0.11	29	3	3	0.11	92000	Tax_Id=10116 Gene_Symbol=Sema4b semaphorin 4B	ENSG00000185033	Q9NPR2	Semaphorin-4B OS=Homo sapiens GN=SEMA4B PE=1 SV=3
IPI00198316	179	6	3	0.5	376	16	7	1.94	23247	Tax_Id=10116 Gene_Symbol=Rab18 Ras-related protein Rab-18	ENSG00000099246	Q9NP72	Ras-related protein Rab-18 OS=Homo sapiens GN=RAB18 PE=1 SV=1
IPI00193777	1826	64	10	0.5	2787	86	19	1.09	95860	Tax_Id=10116 Gene_Symbol=Atp6v0a4 Uncharacterized protein	ENSG00000105929	Q9HBG4	V-type proton ATPase 116 kDa subunit a isoform 4 OS=Homo sapiens GN=ATP6V0A4 PE=1 SV=2
IPI00200640	2133	73	16	1.1	2043	67	12	0.82	91262	Tax_Id=10116 Gene_Symbol=Mucdhl Isoform 1 of Cadherin-related family member 5	ENSG00000099834	Q9HBB8	Cadherin-related family member 5 OS=Homo sapiens GN=CDHR5 PE=1 SV=3
IPI00198191	512	27	6	1.57	1579	58	10	4.87	26639	Tax_Id=10116 Gene_Symbol=Cacybp Calcyclin-binding protein	ENSG00000116161	Q9HB71	Calcyclin-binding protein OS=Homo sapiens GN=CACYBP PE=1 SV=2
IPI00197585	3036	95	14	3.04	999	39	14	2.01	43318	Tax_Id=10116 Gene_Symbol=Myg1 UPF0160 protein MYG1, mitochondrial	ENSG00000139637	Q9HB07	UPF0160 protein MYG1, mitochondrial OS=Homo sapiens GN=C12orf10 PE=1 SV=2
IPI00214798	543	27	5	0.5	457	33	12	1.85	39352	Tax_Id=10116 Gene_Symbol=Cab39l Uncharacterized protein	ENSG00000102547	Q9H9S4	Calcium-binding protein 39-like OS=Homo sapiens GN=CAB39L PE=1 SV=3
IPI00188755	533	21	6	0.67	212	7	4	0.38	50098	Tax_Id=10116 Gene_Symbol=Fam188a Uncharacterized protein	ENSG00000148481	Q9H8M7	Protein FAM188A OS=Homo sapiens GN=FAM188A PE=1 SV=1
IPI00373328	248	9	2	0.65	214	8	3	0.94	18655	Tax_Id=10116 Gene_Symbol=Fam96a Uncharacterized protein	ENSG00000166797	Q9H5X1	MIP18 family protein FAM96A OS=Homo sapiens GN=FAM96A PE=1 SV=1
IPI00190862	126	3	2	0.2	110	5	2	0.32	34044	Tax_Id=10116 Gene_Symbol=Golph3 Golgi phosphoprotein 3	ENSG00000113384	Q9H4A6	Golgi phosphoprotein 3 OS=Homo sapiens GN=GOLPH3 PE=1 SV=1
IPI00193584	12330	346	30	6.49	3823	119	26	4.27	73372	Tax_Id=10116 Gene_Symbol=Rnpep Aminopeptidase B	ENSG00000176393	Q9H4A4	Aminopeptidase B OS=Homo sapiens GN=RNPEP PE=1 SV=2
IPI00365579	1780	62	7	2.98	1449	46	8	2.02	34409	Tax_Id=10116 Gene_Symbol=Rbks Uncharacterized protein	ENSG00000171174	Q9H477	Ribokinase OS=Homo sapiens GN=RBKS PE=1 SV=1
IPI00214210	20	2	2	0.05	320	13	10	0.26	141937	Tax_Id=10116 Gene_Symbol=Slk Uncharacterized protein	ENSG00000065613	Q9H2G2	STE20-like serine/threonine-protein kinase OS=Homo sapiens GN=SLK PE=1 SV=1
IPI00358022	517	14	6	0.7	247	7	4	0.46	41892	Tax_Id=10116 Gene_Symbol=Nif3l1 NIF3-like protein 1	ENSG00000196290	Q9GZT8	NIF3-like protein 1 OS=Homo sapiens GN=NIF3L1 PE=1 SV=2
IPI00230882	1939	66	18	1.49	557	24	15	1.04	80944	Tax_Id=10116 Gene_Symbol=Nln Neurolysin, mitochondrial	ENSG00000123213	Q9BYT8	Neurolysin, mitochondrial OS=Homo sapiens GN=NLN PE=1 SV=1
IPI00364474	7580	204	13	37.73	3224	102	11	7.25	22255	Tax_Id=10116 Gene_Symbol=Itpa Uncharacterized protein	ENSG00000125877	Q9BY32	Inosine triphosphate pyrophosphatase OS=Homo sapiens GN=ITPA PE=1 SV=2
IPI00568223	329	14	7	0.58	2572	77	19	5.26	48697	Tax_Id=10116 Gene_Symbol=Ap1m1 AP-1 complex subunit mu-1	ENSG00000072958	Q9BXS5	AP-1 complex subunit mu-1 OS=Homo sapiens GN=AP1M1 PE=1 SV=3
IPI00195673	12199	395	12	2.12	10697	373	14	13.23	50483	Tax_Id=10116 Gene_Symbol=Tubb6 Uncharacterized protein	ENSG00000176014	Q9BUF5	Tubulin beta-6 chain OS=Homo sapiens GN=TUBB6 PE=1 SV=1
IPI00209397	68	4	2	0.12	708	26	8	0.8	54438	Tax_Id=10116 Gene_Symbol=Coro1b Coronin-1B	ENSG00000172725	Q9BR76	Coronin-1B OS=Homo sapiens GN=CORO1B PE=1 SV=1
IPI00948498	620	23	8	1.17	588	26	11	1.45	53627	Tax_Id=10116 Gene_Symbol=Nudt12 Uncharacterized protein	ENSG00000112874	Q9BQG2	Peroxisomal NADH pyrophosphatase NUDT12 OS=Homo sapiens GN=NUDT12 PE=1 SV=1
IPI00364046	25040	619	23	13.15	19617	582	25	31.13	50590	Tax_Id=10116 Gene_Symbol=Tuba1c Tubulin alpha-1C chain	ENSG00000167553	Q9BQE3	Tubulin alpha-1C chain OS=Homo sapiens GN=TUBA1C PE=1 SV=1
IPI00948086	72	11	4	0.03	46	9	6	0.05	434888	Tax_Id=10116 Gene_Symbol=Akap9 Uncharacterized protein (Fragment)	ENSG00000127914	Q99996	A-kinase anchor protein 9 OS=Homo sapiens GN=AKAP9 PE=1 SV=3
IPI00364286	5096	132	28	6.56	7147	224	34	16.71	60133	Tax_Id=10116 Gene_Symbol=Cct7 Uncharacterized protein	ENSG00000135624	Q99832	T-complex protein 1 subunit eta OS=Homo sapiens GN=CCT7 PE=1 SV=2
IPI00366110	153	13	5	0.4	882	37	7	0.96	47502	Tax_Id=10116 Gene_Symbol=Nap1l4 Uncharacterized protein	ENSG00000205531	Q99733	Nucleosome assembly protein 1-like 4 OS=Homo sapiens GN=NAP1L4 PE=1 SV=1
IPI00197344	988	31	11	1.8	2438	83	18	18.92	33820	Tax_Id=10116 Gene_Symbol=Mgll Monoglyceride lipase	ENSG00000074416	Q99685	Monoglyceride lipase OS=Homo sapiens GN=MGLL PE=1 SV=2
IPI00394419	581	16	6	1.65	955	35	10	5.12	22418	Tax_Id=10116 Gene_Symbol=Chp Calcium-binding protein p22	ENSG00000187446	Q99653	Calcineurin B homologous protein 1 OS=Homo sapiens GN=CHP1 PE=1 SV=3
IPI00914189	215	7	4	0.13	3026	103	28	2.08	106053	Tax_Id=10116 Gene_Symbol=Eif3c Eukaryotic translation initiation factor 3 subunit C	ENSG00000184110	Q99613	Eukaryotic translation initiation factor 3 subunit C OS=Homo sapiens GN=EIF3C PE=1 SV=1
IPI00201969	304	9	4	0.55	2391	82	13	3.04	43319	Tax_Id=10116 Gene_Symbol=Vat1 Vesicle amine transport protein 1 homolog (T californica), isoform CRA_a	ENSG00000108828	Q99536	Synaptic vesicle membrane protein VAT-1 homolog OS=Homo sapiens GN=VAT1 PE=1 SV=2
IPI00212523	26901	839	17	4076.76	13814	374	19	4755.43	20190	Tax_Id=10116 Gene_Symbol=Park7 Protein DJ-1	ENSG00000116288	Q99497	Protein DJ-1 OS=Homo sapiens GN=PARK7 PE=1 SV=2
IPI00949424	6594	201	34	3.97	8005	212	39	5.93	106585	Tax_Id=10116 Gene_Symbol=Psmd1 Uncharacterized protein (Fragment)	ENSG00000173692	Q99460	26S proteasome non-ATPase regulatory subunit 1 OS=Homo sapiens GN=PSMD1 PE=1 SV=2
IPI00212512	7184	202	34	4.11	7702	209	39	5.71	106707	Tax_Id=10116 Gene_Symbol=Psmd1 26S proteasome non-ATPase regulatory subunit 1	ENSG00000173692	Q99460	26S proteasome non-ATPase regulatory subunit 1 OS=Homo sapiens GN=PSMD1 PE=1 SV=2
IPI00199980	5171	145	14	19.49	1019	49	12	12.51	30250	Tax_Id=10116 Gene_Symbol=Psmb7 Proteasome subunit beta type-7	ENSG00000136930	Q99436	Proteasome subunit beta type-7 OS=Homo sapiens GN=PSMB7 PE=1 SV=1
IPI00364093	1580	45	8	2.52	697	30	8	2.14	27515	Tax_Id=10116 Gene_Symbol=Tbcb ZH14 protein	ENSG00000105254	Q99426	Tubulin-folding cofactor B OS=Homo sapiens GN=TBCB PE=1 SV=2
IPI00869568	4328	97	20	1.31	4442	135	34	3.79	92467	Tax_Id=10116 Gene_Symbol=Vps35 maternal embryonic message 3	ENSG00000069329	Q96QK1	Vacuolar protein sorting-associated protein 35 OS=Homo sapiens GN=VPS35 PE=1 SV=2
IPI00371699	3969	90	13	2.79	325	17	3	0.31	47843	Tax_Id=10116 Gene_Symbol=Serpinb12 Uncharacterized protein	ENSG00000166634	Q96P63	Serpin B12 OS=Homo sapiens GN=SERPINB12 PE=1 SV=1
IPI00421899	148375	3758	43	658.61	67877	1740	38	837.89	53116	Tax_Id=10116 Gene_Symbol=Cndp2 Cytosolic non-specific dipeptidase	ENSG00000133313	Q96KP4	Cytosolic non-specific dipeptidase OS=Homo sapiens GN=CNDP2 PE=1 SV=2
IPI00367063	102909	2338	36	368.66	23209	598	29	114.96	55121	Tax_Id=10116 Gene_Symbol=Cndp1 Beta-Ala-His dipeptidase	ENSG00000150656	Q96KN2	Beta-Ala-His dipeptidase OS=Homo sapiens GN=CNDP1 PE=1 SV=4
IPI00361415	2100	47	10	1.57	314	15	8	1.13	33493	Tax_Id=10116 Gene_Symbol=Pdxp Pyridoxal phosphate phosphatase	ENSG00000241360	Q96GD0	Pyridoxal phosphate phosphatase OS=Homo sapiens GN=PDXP PE=1 SV=2
IPI00371462	7801	225	12	6.42	4808	148	13	6.42	31478	Tax_Id=10116 Gene_Symbol=Otub1 Ubiquitin thioesterase OTUB1	ENSG00000167770	Q96FW1	Ubiquitin thioesterase OTUB1 OS=Homo sapiens GN=OTUB1 PE=1 SV=2
IPI00464780	8036	152	15	8.36	6262	137	15	9.71	47042	Tax_Id=10116 Gene_Symbol=Scrn2 Secernin-2	ENSG00000141295	Q96FV2	Secernin-2 OS=Homo sapiens GN=SCRN2 PE=2 SV=3
IPI00914292	1027	24	7	2.75	1403	53	9	13.1	21150	Tax_Id=10116 Gene_Symbol=Gnpnat1 glucosamine 6-phosphate N-acetyltransferase	ENSG00000100522	Q96EK6	Glucosamine 6-phosphate N-acetyltransferase OS=Homo sapiens GN=GNPNAT1 PE=1 SV=1
IPI00360056	66511	1266	17	20.87	10896	294	14	14.67	38097	Tax_Id=10116 Gene_Symbol=Galm Aldose 1-epimerase	ENSG00000143891	Q96C23	Aldose 1-epimerase OS=Homo sapiens GN=GALM PE=1 SV=1
IPI00210032	73267	1802	19	82.29	19514	597	20	69.92	39462	Tax_Id=10116 Gene_Symbol=Pter Phosphotriesterase-related protein	ENSG00000165983	Q96BW5	Phosphotriesterase-related protein OS=Homo sapiens GN=PTER PE=1 SV=1
IPI00209144	263	5	2	0.06	2370	76	28	1.92	111281	Tax_Id=10116 Gene_Symbol=Exoc4 Exocyst complex component 4	ENSG00000131558	Q96A65	Exocyst complex component 4 OS=Homo sapiens GN=EXOC4 PE=1 SV=1
IPI00958162	3897	132	6	4.64	3457	97	9	12.38	21645	Tax_Id=10116 Gene_Symbol=LOC100363143 betaine--homocysteine S-methyltransferase 1-like	ENSG00000145692	Q93088	Betaine--homocysteine S-methyltransferase 1 OS=Homo sapiens GN=BHMT PE=1 SV=2
IPI00332027	10023	285	15	11.51	8588	257	21	32.44	45404	Tax_Id=10116 Gene_Symbol=Bhmt Betaine--homocysteine S-methyltransferase 1	ENSG00000145692	Q93088	Betaine--homocysteine S-methyltransferase 1 OS=Homo sapiens GN=BHMT PE=1 SV=2
IPI00193777	1826	64	10	0.5	2787	86	19	1.09	95860	Tax_Id=10116 Gene_Symbol=Atp6v0a4 Uncharacterized protein	ENSG00000033627	Q93050	V-type proton ATPase 116 kDa subunit a isoform 1 OS=Homo sapiens GN=ATP6V0A1 PE=1 SV=3
IPI00325517	445	25	7	0.28	989	39	25	1.41	91403	Tax_Id=10116 Gene_Symbol=Cul5 Cullin-5	ENSG00000166266	Q93034	Cullin-5 OS=Homo sapiens GN=CUL5 PE=1 SV=4
IPI00372303	229	8	6	0.19	494	23	13	0.42	129433	Tax_Id=10116 Gene_Symbol=Usp7 Ubiquitin carboxyl-terminal hydrolase 7	ENSG00000187555	Q93009	Ubiquitin carboxyl-terminal hydrolase 7 OS=Homo sapiens GN=USP7 PE=1 SV=2
IPI00360300	204	7	4	0.13	631	30	18	0.86	103589	Tax_Id=10116 Gene_Symbol=Tnpo1 Uncharacterized protein (Fragment)	ENSG00000083312	Q92973	Transportin-1 OS=Homo sapiens GN=TNPO1 PE=1 SV=2
IPI00366535	435	13	9	1.13	1333	57	16	5.36	37783	Tax_Id=10116 Gene_Symbol=Cops5 Uncharacterized protein	ENSG00000121022	Q92905	COP9 signalosome complex subunit 5 OS=Homo sapiens GN=COPS5 PE=1 SV=4
IPI00202703	2273	51	6	2.26	576	25	7	3.23	23882	Tax_Id=10116 Gene_Symbol=Ostf1 Osteoclast-stimulating factor 1	ENSG00000134996	Q92882	Osteoclast-stimulating factor 1 OS=Homo sapiens GN=OSTF1 PE=1 SV=2
IPI00209265	689	28	5	0.69	1327	48	8	1.87	36092	Tax_Id=10116 Gene_Symbol=Ggh Gamma-glutamyl hydrolase	ENSG00000137563	Q92820	Gamma-glutamyl hydrolase OS=Homo sapiens GN=GGH PE=1 SV=2
IPI00231284	765	27	12	0.97	1143	45	20	2.05	66117	Tax_Id=10116 Gene_Symbol=Rabggta Geranylgeranyl transferase type-2 subunit alpha	ENSG00000100949	Q92696	Geranylgeranyl transferase type-2 subunit alpha OS=Homo sapiens GN=RABGGTA PE=1 SV=2
IPI00421389	452	18	5	0.67	330	14	5	0.8	43383	Tax_Id=10116 Gene_Symbol=Ndrg1 Protein NDRG1	ENSG00000104419	Q92597	Protein NDRG1 OS=Homo sapiens GN=NDRG1 PE=1 SV=1
IPI00192495	207	5	3	0.13	113	8	6	0.28	79035	Tax_Id=10116 Gene_Symbol=Ncstn Isoform 1 of Nicastrin	ENSG00000162736	Q92542	Nicastrin OS=Homo sapiens GN=NCSTN PE=1 SV=2
IPI00555314	335	14	8	0.36	3040	119	30	4.46	83414	Tax_Id=10116 Gene_Symbol=Ddx1 ATP-dependent RNA helicase DDX1	ENSG00000079785	Q92499	ATP-dependent RNA helicase DDX1 OS=Homo sapiens GN=DDX1 PE=1 SV=2
IPI00471666	183	6	2	0.1	302	11	3	0.21	67544	Tax_Id=10116 Gene_Symbol=Fam151a Protein FAM151A	ENSG00000162391	Q8WW52	Protein FAM151A OS=Homo sapiens GN=FAM151A PE=2 SV=2
IPI00767837	20130	488	41	9.53	11162	314	42	7.92	97141	Tax_Id=10116 Gene_Symbol=Pdcd6ip Programmed cell death 6-interacting protein	ENSG00000170248	Q8WUM4	Programmed cell death 6-interacting protein OS=Homo sapiens GN=PDCD6IP PE=1 SV=1
IPI00950813	611	17	8	0.24	565	22	14	0.5	120333	Tax_Id=10116 Gene_Symbol=Ipo4 importin-4	ENSG00000196497	Q8TEX9	Importin-4 OS=Homo sapiens GN=IPO4 PE=1 SV=2
IPI00201953	7323	219	20	47.17	4425	132	19	21.94	38465	Tax_Id=10116 Gene_Symbol=Acmsd 2-amino-3-carboxymuconate-6-semialdehyde decarboxylase	ENSG00000153086	Q8TDX5	2-amino-3-carboxymuconate-6-semialdehyde decarboxylase OS=Homo sapiens GN=ACMSD PE=1 SV=1
IPI00197956	1000	36	14	1.65	744	26	14	1.65	52375	Tax_Id=10116 Gene_Symbol=Uba3 NEDD8-activating enzyme E1 catalytic subunit	ENSG00000144744	Q8TBC4	NEDD8-activating enzyme E1 catalytic subunit OS=Homo sapiens GN=UBA3 PE=1 SV=2
IPI00870829	536	30	7	0.57	1132	49	12	1.2	56789	Tax_Id=10116 Gene_Symbol=Npepl1 Uncharacterized protein	ENSG00000215440	Q8NDH3	Probable aminopeptidase NPEPL1 OS=Homo sapiens GN=NPEPL1 PE=1 SV=3
IPI00366735	9516	262	15	8.15	3538	119	17	6.76	38726	Tax_Id=10116 Gene_Symbol=Gpd1l Uncharacterized protein	ENSG00000152642	Q8N335	Glycerol-3-phosphate dehydrogenase 1-like protein OS=Homo sapiens GN=GPD1L PE=1 SV=1
IPI00558344	189	6	4	0.11	712	28	16	0.62	120902	Tax_Id=10116 Gene_Symbol=Fuk Uncharacterized protein	ENSG00000157353	Q8N0W3	L-fucose kinase OS=Homo sapiens GN=FUK PE=2 SV=2
IPI00337227	31571	1053	19	61.29	16141	439	17	56.15	36811	Tax_Id=10116 Gene_Symbol=Nit1 nitrilase homolog 1 isoform a	ENSG00000158793	Q86X76	Nitrilase homolog 1 OS=Homo sapiens GN=NIT1 PE=1 SV=2
IPI00559142	102	4	2	0.11	191	4	4	0.24	59950	Tax_Id=10116 Gene_Symbol=Plxdc2 Uncharacterized protein	ENSG00000120594	Q6UX71	Plexin domain-containing protein 2 OS=Homo sapiens GN=PLXDC2 PE=1 SV=1
IPI00359074	546	13	3	0.6	229	9	5	0.76	33648	Tax_Id=10116 Gene_Symbol=Ciapin1 Anamorsin	ENSG00000005194	Q6FI81	Anamorsin OS=Homo sapiens GN=CIAPIN1 PE=1 SV=2
IPI00367234	355	11	7	0.12	571	26	21	0.39	204911	Tax_Id=10116 Gene_Symbol=- Uncharacterized protein (Fragment)	ENSG00000136813	Q5VYK3	Proteasome-associated protein ECM29 homolog OS=Homo sapiens GN=ECM29 PE=1 SV=2
IPI00454559	19877	511	25	14.05	7663	224	24	9.59	63875	Tax_Id=10116 Gene_Symbol=Txnrd1 Uncharacterized protein	ENSG00000198431	Q16881	Thioredoxin reductase 1, cytoplasmic OS=Homo sapiens GN=TXNRD1 PE=1 SV=3
IPI00198291	157	5	3	0.98	648	23	6	5.22	13362	Tax_Id=10116 Gene_Symbol=Atp6v1f V-type proton ATPase subunit F	ENSG00000128524	Q16864	V-type proton ATPase subunit F OS=Homo sapiens GN=ATP6V1F PE=1 SV=2
IPI00362070	3235	85	14	1.74	6448	179	26	8.92	57159	Tax_Id=10116 Gene_Symbol=Ugp2 UDP-glucose pyrophosphorylase 2, isoform CRA_b	ENSG00000169764	Q16851	UTP--glucose-1-phosphate uridylyltransferase OS=Homo sapiens GN=UGP2 PE=1 SV=5
IPI00205157	240	9	2	0.2	164	8	3	0.32	34540	Tax_Id=10116 Gene_Symbol=Hadh Hydroxyacyl-coenzyme A dehydrogenase, mitochondrial	ENSG00000138796	Q16836	Hydroxyacyl-coenzyme A dehydrogenase, mitochondrial OS=Homo sapiens GN=HADH PE=1 SV=3
IPI00210872	11383	320	20	4.56	5168	130	18	3.28	86209	Tax_Id=10116 Gene_Symbol=Mep1a Meprin A subunit alpha	ENSG00000112818	Q16819	Meprin A subunit alpha OS=Homo sapiens GN=MEP1A PE=1 SV=2
IPI00214152	11300	387	12	30.66	5981	185	12	21.9	29163	Tax_Id=10116 Gene_Symbol=Hagh Isoform 2 of Hydroxyacylglutathione hydrolase, mitochondrial	ENSG00000063854	Q16775	Hydroxyacylglutathione hydrolase, mitochondrial OS=Homo sapiens GN=HAGH PE=1 SV=2
IPI00422072	96	4	3	0.48	488	13	8	2.67	24094	Tax_Id=10116 Gene_Symbol=Guk1 guanylate kinase	ENSG00000143774	Q16774	Guanylate kinase OS=Homo sapiens GN=GUK1 PE=1 SV=2
IPI00411232	28227	861	19	18.02	8251	242	15	10.64	52075	Tax_Id=10116 Gene_Symbol=Ccbl1 Isoform 1 of Kynurenine--oxoglutarate transaminase 1, mitochondrial	ENSG00000171097	Q16773	Kynurenine--oxoglutarate transaminase 1 OS=Homo sapiens GN=CCBL1 PE=1 SV=1
IPI00191521	6023	176	20	7.78	3344	84	20	5.11	52892	Tax_Id=10116 Gene_Symbol=Kynu Kynureninase	ENSG00000115919	Q16719	Kynureninase OS=Homo sapiens GN=KYNU PE=1 SV=1
IPI00211133	638	16	5	0.53	717	34	10	1.9	44995	Tax_Id=10116 Gene_Symbol=Cdc37 Hsp90 co-chaperone Cdc37	ENSG00000105401	Q16543	Hsp90 co-chaperone Cdc37 OS=Homo sapiens GN=CDC37 PE=1 SV=1
IPI00230807	503	19	8	1.32	410	21	9	1.32	41675	Tax_Id=10116 Gene_Symbol=Mapk14 p38 MAP kinase	ENSG00000112062	Q16539	Mitogen-activated protein kinase 14 OS=Homo sapiens GN=MAPK14 PE=1 SV=3
IPI00190530	526	20	8	1.32	479	21	10	1.51	41523	Tax_Id=10116 Gene_Symbol=Mapk14 Isoform 1 of Mitogen-activated protein kinase 14	ENSG00000112062	Q16539	Mitogen-activated protein kinase 14 OS=Homo sapiens GN=MAPK14 PE=1 SV=3
IPI00324451	3622	124	27	1.54	2629	108	34	2.19	128036	Tax_Id=10116 Gene_Symbol=Ddb1 DNA damage-binding protein 1	ENSG00000167986	Q16531	DNA damage-binding protein 1 OS=Homo sapiens GN=DDB1 PE=1 SV=1
IPI00950036	1920	55	16	1.71	1125	49	18	1.98	67519	Tax_Id=10116 Gene_Symbol=Ddb1 Uncharacterized protein (Fragment)	ENSG00000167986	Q16531	DNA damage-binding protein 1 OS=Homo sapiens GN=DDB1 PE=1 SV=1
IPI00231137	60	3	2	0.53	324	8	5	1.35	21838	Tax_Id=10116 Gene_Symbol=Csrp2 Cysteine and glycine-rich protein 2	ENSG00000175183	Q16527	Cysteine and glycine-rich protein 2 OS=Homo sapiens GN=CSRP2 PE=1 SV=3
IPI00194471	477	11	4	0.26	1986	61	18	2.49	56274	Tax_Id=10116 Gene_Symbol=Psmd5 Proteasome (Prosome, macropain) 26S subunit, non-ATPase, 5 (Predicted), isoform CRA_b	ENSG00000095261	Q16401	26S proteasome non-ATPase regulatory subunit 5 OS=Homo sapiens GN=PSMD5 PE=1 SV=3
IPI00554290	278	8	2	0.12	61	3	3	0.18	57104	Tax_Id=10116 Gene_Symbol=Uap1 Uncharacterized protein	ENSG00000117143	Q16222	UDP-N-acetylhexosamine pyrophosphorylase OS=Homo sapiens GN=UAP1 PE=1 SV=3
IPI00204899	257	5	4	0.29	1465	49	14	2.51	50890	Tax_Id=10116 Gene_Symbol=Sept7 septin-7 isoform a	ENSG00000122545	Q16181	Septin-7 OS=Homo sapiens GN=SEPT7 PE=1 SV=2
IPI00208188	373	9	7	0.4	1242	39	14	1.6	67110	Tax_Id=10116 Gene_Symbol=Stxbp2 Syntaxin-binding protein 2	ENSG00000076944	Q15833	Syntaxin-binding protein 2 OS=Homo sapiens GN=STXBP2 PE=1 SV=2
IPI00213299	375	13	6	1.08	345	23	9	2.5	30156	Tax_Id=10116 Gene_Symbol=Mapre1 Microtubule-associated protein RP/EB family member 1	ENSG00000101367	Q15691	Microtubule-associated protein RP/EB family member 1 OS=Homo sapiens GN=MAPRE1 PE=1 SV=3
IPI00389611	182730	5714	33	2083.72	60712	1620	30	1434.96	33939	Tax_Id=10116 Gene_Symbol=Rgn Regucalcin	ENSG00000130988	Q15493	Regucalcin OS=Homo sapiens GN=RGN PE=1 SV=1
IPI00199716	719	17	7	0.34	2809	67	27	2.77	87212	Tax_Id=10116 Gene_Symbol=Sec23b Uncharacterized protein	ENSG00000101310	Q15437	Protein transport protein Sec23B OS=Homo sapiens GN=SEC23B PE=1 SV=2
IPI00205566	40	3	2	0.19	185	7	5	0.54	36583	Tax_Id=10116 Gene_Symbol=Cnn3 Calponin-3	ENSG00000117519	Q15417	Calponin-3 OS=Homo sapiens GN=CNN3 PE=1 SV=1
IPI00364932	508	18	6	1.24	421	17	5	0.65	31442	Tax_Id=10116 Gene_Symbol=Rsu1 Uncharacterized protein	ENSG00000148484	Q15404	Ras suppressor protein 1 OS=Homo sapiens GN=RSU1 PE=1 SV=3
IPI00882480	2857	88	10	1.51	5154	194	14	2.75	55616	Tax_Id=10116 Gene_Symbol=Pcbp1 poly(rC) binding protein 1-like	ENSG00000169564	Q15365	Poly(rC)-binding protein 1 OS=Homo sapiens GN=PCBP1 PE=1 SV=2
IPI00373587	330	13	6	0.68	917	32	9	1.36	36879	Tax_Id=10116 Gene_Symbol=Ppp2r4 Uncharacterized protein	ENSG00000119383	Q15257	Serine/threonine-protein phosphatase 2A activator OS=Homo sapiens GN=PPP2R4 PE=1 SV=3
IPI00365935	1554	52	4	1.26	2354	67	7	3.35	18995	Tax_Id=10116 Gene_Symbol=Ptges3 Prostaglandin E synthase 3	ENSG00000110958	Q15185	Prostaglandin E synthase 3 OS=Homo sapiens GN=PTGES3 PE=1 SV=1
IPI00768104	5734	177	39	1.55	7855	219	68	5.25	162257	Tax_Id=10116 Gene_Symbol=Eea1 early endosome antigen 1	ENSG00000102189	Q15075	Early endosome antigen 1 OS=Homo sapiens GN=EEA1 PE=1 SV=2
IPI00189463	4179	118	19	8.92	4899	146	28	15.14	45854	Tax_Id=10116 Gene_Symbol=Psmd6 Uncharacterized protein	ENSG00000163636	Q15008	26S proteasome non-ATPase regulatory subunit 6 OS=Homo sapiens GN=PSMD6 PE=1 SV=1
IPI00204261	6518	164	23	2.59	2387	68	22	1.95	98377	Tax_Id=10116 Gene_Symbol=Kpnb1 Uncharacterized protein	ENSG00000108424	Q14974	Importin subunit beta-1 OS=Homo sapiens GN=KPNB1 PE=1 SV=2
IPI00203443	1553	40	9	2.75	1097	34	8	2.44	35980	Tax_Id=10116 Gene_Symbol=Ptgr1 Prostaglandin reductase 1	ENSG00000106853	Q14914	Prostaglandin reductase 1 OS=Homo sapiens GN=PTGR1 PE=1 SV=2
IPI00231381	2338	78	24	1.64	4525	132	39	5.31	96081	Tax_Id=10116 Gene_Symbol=Mvp Major vault protein	ENSG00000013364	Q14764	Major vault protein OS=Homo sapiens GN=MVP PE=1 SV=4
IPI00231648	5387	147	10	5.19	3019	87	10	6.5	32928	Tax_Id=10116 Gene_Symbol=Gnmt Glycine N-methyltransferase	ENSG00000124713	Q14749	Glycine N-methyltransferase OS=Homo sapiens GN=GNMT PE=1 SV=3
IPI00188541	851	33	8	0.28	17	2	2	0.06	103862	Tax_Id=10116 Gene_Symbol=Itih4 inter-alpha-inhibitor H4 heavy chain	ENSG00000055955	Q14624	Inter-alpha-trypsin inhibitor heavy chain H4 OS=Homo sapiens GN=ITIH4 PE=1 SV=4
IPI00422053	366	13	4	0.33	932	44	12	1.74	44326	Tax_Id=10116 Gene_Symbol=Gna13 Guanine nucleotide binding protein alpha 13	ENSG00000120063	Q14344	Guanine nucleotide-binding protein subunit alpha-13 OS=Homo sapiens GN=GNA13 PE=1 SV=2
IPI00193595	11841	296	22	19.13	9872	289	24	27.31	46688	Tax_Id=10116 Gene_Symbol=Eif4a2 Uncharacterized protein	ENSG00000156976	Q14240	Eukaryotic initiation factor 4A-II OS=Homo sapiens GN=EIF4A2 PE=1 SV=2
IPI00210970	354	12	5	0.75	620	17	7	1.11	33942	Tax_Id=10116 Gene_Symbol=Eif2b1 Translation initiation factor eIF-2B subunit alpha	ENSG00000111361	Q14232	Translation initiation factor eIF-2B subunit alpha OS=Homo sapiens GN=EIF2B1 PE=1 SV=1
IPI00327630	588	39	23	0.16	4377	173	104	1.01	534653	Tax_Id=10116 Gene_Symbol=Dync1h1 Cytoplasmic dynein 1 heavy chain 1	ENSG00000197102	Q14204	Cytoplasmic dynein 1 heavy chain 1 OS=Homo sapiens GN=DYNC1H1 PE=1 SV=5
IPI00372810	537	16	8	0.17	4760	190	46	2.62	163496	Tax_Id=10116 Gene_Symbol=Eif3a Eukaryotic translation initiation factor 3 subunit A	ENSG00000107581	Q14152	Eukaryotic translation initiation factor 3 subunit A OS=Homo sapiens GN=EIF3A PE=1 SV=1
IPI00205906	11404	320	23	10.05	11169	291	25	29.2	57292	Tax_Id=10116 Gene_Symbol=Dpys Dihydropyrimidinase	ENSG00000147647	Q14117	Dihydropyrimidinase OS=Homo sapiens GN=DPYS PE=1 SV=1
IPI00212309	655	17	5	1.02	307	18	7	1.28	26721	Tax_Id=10116 Gene_Symbol=Idi1 Isopentenyl-diphosphate Delta-isomerase 1	ENSG00000067064	Q13907	Isopentenyl-diphosphate Delta-isomerase 1 OS=Homo sapiens GN=IDI1 PE=1 SV=2
IPI00475639	21622	688	23	12.51	25345	801	27	159.72	50274	Tax_Id=10116 Gene_Symbol=Tubb2a Tubulin beta-2A chain	ENSG00000137267	Q13885	Tubulin beta-2A chain OS=Homo sapiens GN=TUBB2A PE=1 SV=1
IPI00231419	3494	112	23	6.3	1986	74	18	4.4	53045	Tax_Id=10116 Gene_Symbol=Blmh bleomycin hydrolase	ENSG00000108578	Q13867	Bleomycin hydrolase OS=Homo sapiens GN=BLMH PE=1 SV=1
IPI00215291	41	2	2	0.14	305	19	9	1.03	49460	Tax_Id=10116 Gene_Symbol=Ddx39b Spliceosome RNA helicase Ddx39b	ENSG00000198563	Q13838	Spliceosome RNA helicase DDX39B OS=Homo sapiens GN=DDX39B PE=1 SV=1
IPI00776619	1109	55	20	0.3	3423	126	64	1.24	285261	Tax_Id=10116 Gene_Symbol=Sptan1 Spectrin alpha chain, brain	ENSG00000197694	Q13813	Spectrin alpha chain, non-erythrocytic 1 OS=Homo sapiens GN=SPTAN1 PE=1 SV=3
IPI00358057	83	2	2	0.14	318	13	3	0.22	47594	Tax_Id=10116 Gene_Symbol=Aamp angio-associated migratory cell protein	ENSG00000127837	Q13685	Angio-associated migratory cell protein OS=Homo sapiens GN=AAMP PE=1 SV=2
IPI00213335	12552	464	34	5.79	13153	475	37	6.35	121376	Tax_Id=10116 Gene_Symbol=Slc12a1 Uncharacterized protein	ENSG00000074803	Q13621	Solute carrier family 12 member 1 OS=Homo sapiens GN=SLC12A1 PE=1 SV=2
IPI00364684	1103	39	10	0.49	782	31	20	1.23	88232	Tax_Id=10116 Gene_Symbol=Cul4a Uncharacterized protein	ENSG00000158290	Q13620	Cullin-4B OS=Homo sapiens GN=CUL4B PE=1 SV=4
IPI00362333	483	24	7	0.29	486	21	13	0.61	87813	Tax_Id=10116 Gene_Symbol=Cul4b Uncharacterized protein	ENSG00000158290	Q13620	Cullin-4B OS=Homo sapiens GN=CUL4B PE=1 SV=4
IPI00209412	481	16	7	0.29	1258	49	22	1.29	89446	Tax_Id=10116 Gene_Symbol=Cul3 Cullin-3	ENSG00000036257	Q13618	Cullin-3 OS=Homo sapiens GN=CUL3 PE=1 SV=2
IPI00364910	1333	44	18	1.01	1076	51	25	2.62	87540	Tax_Id=10116 Gene_Symbol=Cul2 Uncharacterized protein	ENSG00000108094	Q13617	Cullin-2 OS=Homo sapiens GN=CUL2 PE=1 SV=2
IPI00358206	176	9	5	0.19	1549	56	25	2.24	90319	Tax_Id=10116 Gene_Symbol=Cul1 Uncharacterized protein	ENSG00000055130	Q13616	Cullin-1 OS=Homo sapiens GN=CUL1 PE=1 SV=2
IPI00198369	213	8	3	0.18	4381	142	21	4.65	59122	Tax_Id=10116 Gene_Symbol=Snx1 Sorting nexin-1	ENSG00000028528	Q13596	Sorting nexin-1 OS=Homo sapiens GN=SNX1 PE=1 SV=3
IPI00362160	15700	467	14	2.98	15591	498	17	20.71	50842	Tax_Id=10116 Gene_Symbol=Tubb3 Tubulin beta-3 chain	ENSG00000258947	Q13509	Tubulin beta-3 chain OS=Homo sapiens GN=TUBB3 PE=1 SV=2
IPI00211045	53	8	2	0.04	488	22	16	0.44	160660	Tax_Id=10116 Gene_Symbol=Rock1 Uncharacterized protein	ENSG00000067900	Q13464	Rho-associated protein kinase 1 OS=Homo sapiens GN=ROCK1 PE=1 SV=1
IPI00204295	827	17	6	0.31	2029	83	17	1.82	71188	Tax_Id=10116 Gene_Symbol=Pabpc4 Pabpc4 protein	ENSG00000090621	Q13310	Polyadenylate-binding protein 4 OS=Homo sapiens GN=PABPC4 PE=1 SV=1
IPI00208026	53999	1739	37	199.41	38102	1053	40	304.51	53069	Tax_Id=10116 Gene_Symbol=Selenbp1 Selenium-binding protein 1	ENSG00000143416	Q13228	Selenium-binding protein 1 OS=Homo sapiens GN=SELENBP1 PE=1 SV=2
IPI00370456	8869	245	39	7.23	8537	235	46	9.96	100922	Tax_Id=10116 Gene_Symbol=Psmd2 26S proteasome non-ATPase regulatory subunit 2	ENSG00000175166	Q13200	26S proteasome non-ATPase regulatory subunit 2 OS=Homo sapiens GN=PSMD2 PE=1 SV=3
IPI00211615	225	5	3	0.25	494	28	7	0.55	58209	Tax_Id=10116 Gene_Symbol=Pak2 Serine/threonine-protein kinase PAK 2	ENSG00000180370	Q13177	Serine/threonine-protein kinase PAK 2 OS=Homo sapiens GN=PAK2 PE=1 SV=3
IPI00189098	474	23	5	0.56	3500	113	10	5.44	35705	Tax_Id=10116 Gene_Symbol=Aimp2 Aminoacyl tRNA synthase complex-interacting multifunctional protein 2	ENSG00000106305	Q13155	Aminoacyl tRNA synthase complex-interacting multifunctional protein 2 OS=Homo sapiens GN=AIMP2 PE=1 SV=2
IPI00370034	195	15	4	0.23	1486	56	15	2.26	62434	Tax_Id=10116 Gene_Symbol=Coasy Uncharacterized protein	ENSG00000068120	Q13057	Bifunctional coenzyme A synthase OS=Homo sapiens GN=COASY PE=1 SV=4
IPI00373432	2050	54	7	1.97	5729	164	17	18.88	34951	Tax_Id=10116 Gene_Symbol=Aimp1 Uncharacterized protein	ENSG00000164022	Q12904	Aminoacyl tRNA synthase complex-interacting multifunctional protein 1 OS=Homo sapiens GN=AIMP1 PE=1 SV=2
IPI00192574	456	13	4	0.12	221	6	3	0.09	110380	Tax_Id=10116 Gene_Symbol=Mertk Tyrosine-protein kinase Mer	ENSG00000153208	Q12866	Tyrosine-protein kinase Mer OS=Homo sapiens GN=MERTK PE=1 SV=2
IPI00366263	113	3	2	0.05	2070	72	32	2.06	121314	Tax_Id=10116 Gene_Symbol=RGD1564420 similar to Hypothetical protein MGC31278	ENSG00000164961	Q12768	WASH complex subunit strumpellin OS=Homo sapiens GN=KIAA0196 PE=1 SV=1
IPI00204984	106	4	2	0.19	770	25	5	0.56	35792	Tax_Id=10116 Gene_Symbol=Bst1 ADP-ribosyl cyclase 2	ENSG00000109743	Q10588	ADP-ribosyl cyclase 2 OS=Homo sapiens GN=BST1 PE=1 SV=2
IPI00766829	232	12	5	0.03	439	20	7	0.04	539570	Tax_Id=10116 Gene_Symbol=Ahnak AHNAK nucleoprotein isoform 1	ENSG00000124942	Q09666	Neuroblast differentiation-associated protein AHNAK OS=Homo sapiens GN=AHNAK PE=1 SV=2
IPI00373218	2673	74	13	3.34	3193	135	24	31.3	41139	Tax_Id=10116 Gene_Symbol=Ppid Peptidyl-prolyl cis-trans isomerase D	ENSG00000171497	Q08752	Peptidyl-prolyl cis-trans isomerase D OS=Homo sapiens GN=PPID PE=1 SV=3
IPI00464794	25536	704	21	46.47	33174	892	28	260.35	35295	Tax_Id=10116 Gene_Symbol=Cryz Quinone oxidoreductase	ENSG00000116791	Q08257	Quinone oxidoreductase OS=Homo sapiens GN=CRYZ PE=1 SV=1
IPI00205325	15832	464	87	0.97	23325	627	130	2.28	537697	Tax_Id=10116 Gene_Symbol=Lrp2 Low-density lipoprotein receptor-related protein 2	ENSG00000123384	Q07954	Prolow-density lipoprotein receptor-related protein 1 OS=Homo sapiens GN=LRP1 PE=1 SV=2
IPI00947756	353	10	4	1.37	365	15	5	1.37	21598	Tax_Id=10116 Gene_Symbol=Bax apoptosis regulator BAX	ENSG00000087088	Q07812	Apoptosis regulator BAX OS=Homo sapiens GN=BAX PE=1 SV=1
IPI00193397	261	14	3	0.2	100	6	4	0.2	69347	Tax_Id=10116 Gene_Symbol=Slc34a1 Sodium-dependent phosphate transport protein 2A	ENSG00000131183	Q06495	Sodium-dependent phosphate transport protein 2A OS=Homo sapiens GN=SLC34A1 PE=1 SV=1
IPI00326984	892	29	11	0.52	14	2	2	0.07	99378	Tax_Id=10116 Gene_Symbol=Itih3 Inter-alpha-trypsin inhibitor heavy chain H3	ENSG00000162267	Q06033	Inter-alpha-trypsin inhibitor heavy chain H3 OS=Homo sapiens GN=ITIH3 PE=1 SV=2
IPI00212816	155	9	6	0.33	556	42	16	1	78724	Tax_Id=10116 Gene_Symbol=Prkcd Isoform 1 of Protein kinase C delta type	ENSG00000163932	Q05655	Protein kinase C delta type OS=Homo sapiens GN=PRKCD PE=1 SV=2
IPI00366780	608	29	6	0.66	314	21	7	0.81	37493	Tax_Id=10116 Gene_Symbol=Akr1c1 Uncharacterized protein	ENSG00000187134	Q04828	Aldo-keto reductase family 1 member C1 OS=Homo sapiens GN=AKR1C1 PE=1 SV=1
IPI00188304	6413	252	15	73.15	2127	140	14	29.42	20977	Tax_Id=10116 Gene_Symbol=Glo1 Lactoylglutathione lyase	ENSG00000124767	Q04760	Lactoylglutathione lyase OS=Homo sapiens GN=GLO1 PE=1 SV=4
IPI00563088	328	11	5	0.1	1258	63	20	0.47	175777	Tax_Id=10116 Gene_Symbol=Eif4g1 eukaryotic translation initiation factor 4 gamma, 1 isoform 1	ENSG00000114867	Q04637	Eukaryotic translation initiation factor 4 gamma 1 OS=Homo sapiens GN=EIF4G1 PE=1 SV=4
IPI00371410	116	5	2	0.21	410	17	7	0.93	33675	Tax_Id=10116 Gene_Symbol=Ubxn1 UBX domain-containing protein 1	ENSG00000162191	Q04323	UBX domain-containing protein 1 OS=Homo sapiens GN=UBXN1 PE=1 SV=2
IPI00464791	176980	5391	41	622.49	60294	1706	34	357.44	46060	Tax_Id=10116 Gene_Symbol=Acy1 Aminoacylase-1A	ENSG00000243989	Q03154	Aminoacylase-1 OS=Homo sapiens GN=ACY1 PE=1 SV=1
IPI00199482	5812	162	13	11.94	3103	80	14	11.94	25708	Tax_Id=10116 Gene_Symbol=Gstm4 Uncharacterized protein	ENSG00000168765	Q03013	Glutathione S-transferase Mu 4 OS=Homo sapiens GN=GSTM4 PE=1 SV=3
IPI00358443	883	43	12	1.37	2235	89	19	3.96	51817	Tax_Id=10116 Gene_Symbol=Fkbp4 Peptidyl-prolyl cis-trans isomerase FKBP4	ENSG00000004478	Q02790	Peptidyl-prolyl cis-trans isomerase FKBP4 OS=Homo sapiens GN=FKBP4 PE=1 SV=3
IPI00212741	6635	153	21	2.84	5756	148	28	4.57	86083	Tax_Id=10116 Gene_Symbol=Pfkl 6-phosphofructokinase, liver type	ENSG00000067057	Q01813	6-phosphofructokinase type C OS=Homo sapiens GN=PFKP PE=1 SV=2
IPI00231954	3666	69	15	1.53	3507	93	29	4.73	86635	Tax_Id=10116 Gene_Symbol=Pfkp 6-phosphofructokinase type C	ENSG00000067057	Q01813	6-phosphofructokinase type C OS=Homo sapiens GN=PFKP PE=1 SV=2
IPI00555187	8599	180	15	3.65	6595	194	20	10.01	51899	Tax_Id=10116 Gene_Symbol=Cap1 Adenylyl cyclase-associated protein 1	ENSG00000131236	Q01518	Adenylyl cyclase-associated protein 1 OS=Homo sapiens GN=CAP1 PE=1 SV=5
IPI00197711	54507	1303	29	176.66	7771	278	28	104.84	36712	Tax_Id=10116 Gene_Symbol=Ldha L-lactate dehydrogenase A chain	ENSG00000134333	P00338	L-lactate dehydrogenase A chain OS=Homo sapiens GN=LDHA PE=1 SV=2
IPI00197711	54507	1303	29	176.66	7771	278	28	104.84	36712	Tax_Id=10116 Gene_Symbol=Ldha L-lactate dehydrogenase A chain	ENSG00000134333	Q01432	AMP deaminase 3 OS=Homo sapiens GN=AMPD3 PE=1 SV=1
IPI00760137	22428	548	19	25.56	11981	358	20	39.01	38780	Tax_Id=10116 Gene_Symbol=Sord Sorbitol dehydrogenase	ENSG00000140263	Q00796	Sorbitol dehydrogenase OS=Homo sapiens GN=SORD PE=1 SV=4
IPI00776558	13492	365	67	4.4	20284	573	84	13.97	193666	Tax_Id=10116 Gene_Symbol=Cltc Uncharacterized protein	ENSG00000141367	Q00610	Clathrin heavy chain 1 OS=Homo sapiens GN=CLTC PE=1 SV=5
IPI00231749	2747	107	21	24.83	1677	64	18	8.64	32115	Tax_Id=10116 Gene_Symbol=Pitpna Phosphatidylinositol transfer protein alpha isoform	ENSG00000174238	Q00169	Phosphatidylinositol transfer protein alpha isoform OS=Homo sapiens GN=PITPNA PE=1 SV=2
IPI00777721	208	7	4	0.1	397	16	11	0.29	137489	Tax_Id=10116 Gene_Symbol=Atp11a Uncharacterized protein (Fragment)	ENSG00000068650	P98196	Probable phospholipid-transporting ATPase IH OS=Homo sapiens GN=ATP11A PE=1 SV=3
IPI00205325	15832	464	87	0.97	23325	627	130	2.28	537697	Tax_Id=10116 Gene_Symbol=Lrp2 Low-density lipoprotein receptor-related protein 2	ENSG00000081479	P98164	Low-density lipoprotein receptor-related protein 2 OS=Homo sapiens GN=LRP2 PE=1 SV=3
IPI00212608	104	6	3	0.12	1211	46	6	0.26	82497	Tax_Id=10116 Gene_Symbol=Dab2 Isoform p82 of Disabled homolog 2	ENSG00000153071	P98082	Disabled homolog 2 OS=Homo sapiens GN=DAB2 PE=1 SV=3
IPI00204077	435	15	5	1.05	585	20	10	3.84	21751	Tax_Id=10116 Gene_Symbol=Rhog Uncharacterized protein	ENSG00000177105	P84095	Rho-related GTP-binding protein RhoG OS=Homo sapiens GN=RHOG PE=1 SV=1
IPI00464520	19797	965	21	197.21	7916	292	15	50.36	27950	Tax_Id=10116 Gene_Symbol=Gsto1 Uncharacterized protein	ENSG00000148834	P78417	Glutathione S-transferase omega-1 OS=Homo sapiens GN=GSTO1 PE=1 SV=2
IPI00210264	19665	960	23	247.25	7966	292	17	99.9	27936	Tax_Id=10116 Gene_Symbol=Gsto1 Glutathione S-transferase omega-1	ENSG00000148834	P78417	Glutathione S-transferase omega-1 OS=Homo sapiens GN=GSTO1 PE=1 SV=2
IPI00207335	3845	114	8	6.03	2474	66	7	2.82	25736	Tax_Id=10116 Gene_Symbol=Pafah1b2 Platelet-activating factor acetylhydrolase IB subunit beta	ENSG00000168092	P68402	Platelet-activating factor acetylhydrolase IB subunit beta OS=Homo sapiens GN=PAFAH1B2 PE=1 SV=1
IPI00362927	25432	617	23	13.15	18103	549	26	29.16	50634	Tax_Id=10116 Gene_Symbol=Tuba4a Tubulin alpha-4A chain	ENSG00000127824	P68366	Tubulin alpha-4A chain OS=Homo sapiens GN=TUBA4A PE=1 SV=1
IPI00557167	4874	121	7	12.2	2457	59	11	21.12	18021	Tax_Id=10116 Gene_Symbol=- Uncharacterized protein	ENSG00000185651	P68036	Ubiquitin-conjugating enzyme E2 L3 OS=Homo sapiens GN=UBE2L3 PE=1 SV=1
IPI00214905	329	15	7	1.42	527	19	12	2.76	28549	Tax_Id=10116 Gene_Symbol=Tpm4 Tropomyosin alpha-4 chain	ENSG00000167460	P67936	Tropomyosin alpha-4 chain OS=Homo sapiens GN=TPM4 PE=1 SV=3
IPI00231134	4430	125	16	8.31	9271	271	19	21.71	35511	Tax_Id=10116 Gene_Symbol=Gnb2l1 Guanine nucleotide-binding protein subunit beta-2-like 1	ENSG00000204628	P63244	Guanine nucleotide-binding protein subunit beta-2-like 1 OS=Homo sapiens GN=GNB2L1 PE=1 SV=3
IPI00202725	81	3	3	1.62	1072	36	5	23.78	9236	Tax_Id=10116 Gene_Symbol=LOC100363012;Rps21 40S ribosomal protein S21	ENSG00000171858	P63220	40S ribosomal protein S21 OS=Homo sapiens GN=RPS21 PE=1 SV=1
IPI00369350	532	18	4	1.27	988	39	7	4.17	18831	Tax_Id=10116 Gene_Symbol=Skp1 S-phase kinase-associated protein 1	ENSG00000113558	P63208	S-phase kinase-associated protein 1 OS=Homo sapiens GN=SKP1 PE=1 SV=2
IPI00324893	32263	744	24	111.92	15302	498	22	125.37	27925	Tax_Id=10116 Gene_Symbol=Ywhaz 14-3-3 protein zeta/delta	ENSG00000164924	P63104	14-3-3 protein zeta/delta OS=Homo sapiens GN=YWHAZ PE=1 SV=1
IPI00231726	1544	45	11	1.53	1757	66	11	2.19	41066	Tax_Id=10116 Gene_Symbol=Gnai3 Guanine nucleotide-binding protein G(k) subunit alpha	ENSG00000127955	P63096	Guanine nucleotide-binding protein G(i) subunit alpha-1 OS=Homo sapiens GN=GNAI1 PE=1 SV=2
IPI00231733	854	30	9	1.18	1216	46	9	1.18	40889	Tax_Id=10116 Gene_Symbol=Gnai1 Guanine nucleotide-binding protein G(i) subunit alpha-1	ENSG00000127955	P63096	Guanine nucleotide-binding protein G(i) subunit alpha-1 OS=Homo sapiens GN=GNAI1 PE=1 SV=2
IPI00203630	604	24	8	2.05	672	25	6	1.1	25304	Tax_Id=10116 Gene_Symbol=Grb2 Isoform 1 of Growth factor receptor-bound protein 2	ENSG00000177885	P62993	Growth factor receptor-bound protein 2 OS=Homo sapiens GN=GRB2 PE=1 SV=1
IPI00190240	2966	160	5	2.27	4459	213	14	47.83	18282	Tax_Id=10116 Gene_Symbol=LOC100363345;Rps27a Ubiquitin-40S ribosomal protein S27a	ENSG00000143947	P62979	Ubiquitin-40S ribosomal protein S27a OS=Homo sapiens GN=RPS27A PE=1 SV=2
IPI00231434	1785	28	5	8.66	1194	25	5	11.42	11972	Tax_Id=10116 Gene_Symbol=Fkbp1a Peptidyl-prolyl cis-trans isomerase FKBP1A	ENSG00000088832	P62942	Peptidyl-prolyl cis-trans isomerase FKBP1A OS=Homo sapiens GN=FKBP1A PE=1 SV=2
IPI00387771	14002	468	13	471.09	10545	304	15	787.6	18091	Tax_Id=10116 Gene_Symbol=LOC100362969;Ppia;LOC100360977 Peptidyl-prolyl cis-trans isomerase A	ENSG00000196262	P62937	Peptidyl-prolyl cis-trans isomerase A OS=Homo sapiens GN=PPIA PE=1 SV=2
IPI00212658	2752	73	13	2.8	3204	99	13	9.33	38048	Tax_Id=10116 Gene_Symbol=Gnb2 Guanine nucleotide-binding protein G(I)/G(S)/G(T) subunit beta-2	ENSG00000172354	P62879	Guanine nucleotide-binding protein G(I)/G(S)/G(T) subunit beta-2 OS=Homo sapiens GN=GNB2 PE=1 SV=3
IPI00192159	708	29	4	2.51	288	16	3	1.45	17176	Tax_Id=10116 Gene_Symbol=Ube2d3 Uncharacterized protein	ENSG00000131508	P62837	Ubiquitin-conjugating enzyme E2 D2 OS=Homo sapiens GN=UBE2D2 PE=1 SV=1
IPI00207980	576	11	2	0.51	1819	56	9	25.35	14970	Tax_Id=10116 Gene_Symbol=Rpl23 60S ribosomal protein L23	ENSG00000125691	P62829	60S ribosomal protein L23 OS=Homo sapiens GN=RPL23 PE=1 SV=1
IPI00421897	4377	112	7	5.78	3980	160	15	29.5	22891	Tax_Id=10116 Gene_Symbol=Rab1 Ras-related protein Rab-1A	ENSG00000138069	P62820	Ras-related protein Rab-1A OS=Homo sapiens GN=RAB1A PE=1 SV=3
IPI00475474	2071	87	12	4.42	4028	148	17	20.4	29807	Tax_Id=10116 Gene_Symbol=Rps4x;LOC100362640;LOC100364620 40S ribosomal protein S4, X isoform	ENSG00000198034	P62701	40S ribosomal protein S4, X isoform OS=Homo sapiens GN=RPS4X PE=1 SV=2
IPI00358404	191	8	5	0.48	1521	51	12	2.01	49228	Tax_Id=10116 Gene_Symbol=Etf1 Eukaryotic peptide chain release factor subunit 1	ENSG00000120705	P62495	Eukaryotic peptide chain release factor subunit 1 OS=Homo sapiens GN=ETF1 PE=1 SV=3
IPI00214434	5177	158	10	5.8	3468	136	11	7.77	24492	Tax_Id=10116 Gene_Symbol=Rab11a Ras-related protein Rab-11A	ENSG00000103769	P62491	Ras-related protein Rab-11A OS=Homo sapiens GN=RAB11A PE=1 SV=3
IPI00188058	939	40	7	3.79	1862	72	11	18.29	17708	Tax_Id=10116 Gene_Symbol=LOC100360679;Rps18 40S ribosomal protein S18	ENSG00000231500	P62269	40S ribosomal protein S18 OS=Homo sapiens GN=RPS18 PE=1 SV=3
IPI00201500	550	22	6	3.48	1833	52	10	34.22	16420	Tax_Id=10116 Gene_Symbol=Rps14 40S ribosomal protein S14	ENSG00000164587	P62263	40S ribosomal protein S14 OS=Homo sapiens GN=RPS14 PE=1 SV=3
IPI00325135	40009	1009	26	412.39	21945	619	26	511.63	29326	Tax_Id=10116 Gene_Symbol=Ywhae 14-3-3 protein epsilon	ENSG00000108953	P62258	14-3-3 protein epsilon OS=Homo sapiens GN=YWHAE PE=1 SV=1
IPI00389665	165	3	2	0.37	221	8	4	0.88	19611	Tax_Id=10116 Gene_Symbol=Ube2g1 Ubiquitin-conjugating enzyme E2 G1	ENSG00000132388	P62253	Ubiquitin-conjugating enzyme E2 G1 OS=Homo sapiens GN=UBE2G1 PE=1 SV=3
IPI00231202	872	27	9	2.17	5006	134	10	9.07	24475	Tax_Id=10116 Gene_Symbol=Rps8 40S ribosomal protein S8	ENSG00000142937	P62241	40S ribosomal protein S8 OS=Homo sapiens GN=RPS8 PE=1 SV=2
IPI00213587	4442	113	21	7.67	3575	123	26	17.67	45768	Tax_Id=10116 Gene_Symbol=Psmc5 26S protease regulatory subunit 8	ENSG00000087191	P62195	26S protease regulatory subunit 8 OS=Homo sapiens GN=PSMC5 PE=1 SV=1
IPI00211733	2828	78	16	5.54	3915	120	25	10.72	49325	Tax_Id=10116 Gene_Symbol=Psmc1 26S protease regulatory subunit 4	ENSG00000100764	P62191	26S protease regulatory subunit 4 OS=Homo sapiens GN=PSMC1 PE=1 SV=1
IPI00231955	505	10	2	0.73	1038	33	8	11.92	16827	Tax_Id=10116 Gene_Symbol=Calm2;Calm3;Calm1 Calmodulin	ENSG00000198668	P62158	Calmodulin OS=Homo sapiens GN=CALM1 PE=1 SV=2
IPI00203390	1862	33	7	0.8	1670	50	13	3.9	37961	Tax_Id=10116 Gene_Symbol=Ppp1cb Serine/threonine-protein phosphatase PP1-beta catalytic subunit	ENSG00000213639	P62140	Serine/threonine-protein phosphatase PP1-beta catalytic subunit OS=Homo sapiens GN=PPP1CB PE=1 SV=3
IPI00208265	1687	32	7	1.11	1718	49	14	3.85	38229	Tax_Id=10116 Gene_Symbol=Ppp1ca Serine/threonine-protein phosphatase PP1-alpha catalytic subunit	ENSG00000172531	P62136	Serine/threonine-protein phosphatase PP1-alpha catalytic subunit OS=Homo sapiens GN=PPP1CA PE=1 SV=1
IPI00230835	6502	249	17	18.94	5763	272	18	26.8	28456	Tax_Id=10116 Gene_Symbol=Ywhag 14-3-3 protein gamma	ENSG00000170027	P61981	14-3-3 protein gamma OS=Homo sapiens GN=YWHAG PE=1 SV=2
IPI00194974	92	4	3	0.21	2130	73	13	2.07	51281	Tax_Id=10116 Gene_Symbol=Hnrnpk Uncharacterized protein	ENSG00000165119	P61978	Heterogeneous nuclear ribonucleoprotein K OS=Homo sapiens GN=HNRNPK PE=1 SV=1
IPI00193171	346	24	6	2.62	548	27	8	5.29	16753	Tax_Id=10116 Gene_Symbol=Npc2 Uncharacterized protein	ENSG00000119655	P61916	Epididymal secretory protein E1 OS=Homo sapiens GN=NPC2 PE=1 SV=1
IPI00204359	860	19	5	4.8	549	16	4	2	13825	Tax_Id=10116 Gene_Symbol=B2m Beta-2-microglobulin	ENSG00000166710	P61769	Beta-2-microglobulin OS=Homo sapiens GN=B2M PE=1 SV=1
IPI00476086	653	12	5	0.48	1280	47	15	2.77	40731	Tax_Id=10116 Gene_Symbol=Atp6v0d1 Uncharacterized protein	ENSG00000159720	P61421	V-type proton ATPase subunit d 1 OS=Homo sapiens GN=ATP6V0D1 PE=1 SV=1
IPI00231445	303	15	2	0.47	2298	76	9	6.93	24245	Tax_Id=10116 Gene_Symbol=Rpl15 60S ribosomal protein L15	ENSG00000174748	P61313	60S ribosomal protein L15 OS=Homo sapiens GN=RPL15 PE=1 SV=2
IPI00231693	1811	58	9	3.32	4391	171	18	17.66	30154	Tax_Id=10116 Gene_Symbol=Rps3a 40S ribosomal protein S3a	ENSG00000145425	P61247	40S ribosomal protein S3a OS=Homo sapiens GN=RPS3A PE=1 SV=2
IPI00193816	417	27	11	0.68	2185	82	20	2.73	68226	Tax_Id=10116 Gene_Symbol=Abce1 Uncharacterized protein	ENSG00000164163	P61221	ATP-binding cassette sub-family E member 1 OS=Homo sapiens GN=ABCE1 PE=1 SV=1
IPI00193753	973	39	11	1.34	1560	55	19	3.83	52714	Tax_Id=10116 Gene_Symbol=Cops2 Uncharacterized protein	ENSG00000166200	P61201	COP9 signalosome complex subunit 2 OS=Homo sapiens GN=COPS2 PE=1 SV=1
IPI00869806	859	13	4	0.35	1570	39	9	1.44	42701	Tax_Id=10116 Gene_Symbol=Actr1a Alpha-centractin	ENSG00000138107	P61163	Alpha-centractin OS=Homo sapiens GN=ACTR1A PE=1 SV=1
IPI00362072	1196	26	6	0.89	5009	142	15	10.95	44990	Tax_Id=10116 Gene_Symbol=Actr2 Actin-related protein 2	ENSG00000138071	P61160	Actin-related protein 2 OS=Homo sapiens GN=ACTR2 PE=1 SV=1
IPI00361820	3320	93	12	7	2273	74	11	8.19	22507	Tax_Id=10116 Gene_Symbol=Ube2k Uncharacterized protein	ENSG00000078140	P61086	Ubiquitin-conjugating enzyme E2 K OS=Homo sapiens GN=UBE2K PE=1 SV=3
IPI00371269	1633	48	8	2.71	1374	63	7	2.71	23888	Tax_Id=10116 Gene_Symbol=Rab5b Uncharacterized protein	ENSG00000111540	P61020	Ras-related protein Rab-5B OS=Homo sapiens GN=RAB5B PE=1 SV=1
IPI00202570	963	22	5	1.21	2200	61	9	8.49	23692	Tax_Id=10116 Gene_Symbol=Rab2a Ras-related protein Rab-2A	ENSG00000104388	P61019	Ras-related protein Rab-2A OS=Homo sapiens GN=RAB2A PE=1 SV=1
IPI00230865	1482	35	6	3.32	1082	32	7	6.47	16897	Tax_Id=10116 Gene_Symbol=Gmfb Glia maturation factor beta	ENSG00000197045	P60983	Glia maturation factor beta OS=Homo sapiens GN=GMFB PE=1 SV=2
IPI00568369	9820	338	13	101.18	6558	214	18	232.46	18807	Tax_Id=10116 Gene_Symbol=Dstn Destrin	ENSG00000125868	P60981	Destrin OS=Homo sapiens GN=DSTN PE=1 SV=3
IPI00212186	275	10	2	1.48	521	20	5	5.13	13482	Tax_Id=10116 Gene_Symbol=RGD1562259 ribosomal protein S20-like	ENSG00000008988	P60866	40S ribosomal protein S20 OS=Homo sapiens GN=RPS20 PE=1 SV=1
IPI00366398	678	20	6	0.53	2479	83	21	6.88	52587	Tax_Id=10116 Gene_Symbol=Eif3e Eukaryotic translation initiation factor 3 subunit E	ENSG00000104408	P60228	Eukaryotic translation initiation factor 3 subunit E OS=Homo sapiens GN=EIF3E PE=1 SV=1
IPI00339162	86310	2190	23	108.71	35916	840	19	73.17	32285	Tax_Id=10116 Gene_Symbol=RGD1563601 rCG29914-like	ENSG00000111669	P60174	Triosephosphate isomerase OS=Homo sapiens GN=TPI1 PE=1 SV=3
IPI00231767	100194	2580	26	563.39	42134	1012	22	447.25	27345	Tax_Id=10116 Gene_Symbol=Tpi1 Triosephosphate isomerase	ENSG00000111669	P60174	Triosephosphate isomerase OS=Homo sapiens GN=TPI1 PE=1 SV=3
IPI00213071	229	11	6	0.47	938	27	8	1.03	49499	Tax_Id=10116 Gene_Symbol=Coro7 Coronin-7 (Fragment)	ENSG00000262246	P57737	Coronin-7 OS=Homo sapiens GN=CORO7 PE=1 SV=2
IPI00475862	366	15	8	0.33	1006	36	17	0.83	101518	Tax_Id=10116 Gene_Symbol=Coro7 Uncharacterized protein	ENSG00000262246	P57737	Coronin-7 OS=Homo sapiens GN=CORO7 PE=1 SV=2
IPI00366397	4490	121	26	1.73	7879	218	38	6.44	102772	Tax_Id=10116 Gene_Symbol=Mars methionyl-tRNA synthetase	ENSG00000166986	P56192	Methionine--tRNA ligase, cytoplasmic OS=Homo sapiens GN=MARS PE=1 SV=2
IPI00363771	1259	29	10	0.43	4450	130	27	2.08	108943	Tax_Id=10116 Gene_Symbol=Eif3b Uncharacterized protein	ENSG00000106263	P55884	Eukaryotic translation initiation factor 3 subunit B OS=Homo sapiens GN=EIF3B PE=1 SV=3
IPI00372700	23800	660	44	11.3	8558	278	42	8.31	103963	Tax_Id=10116 Gene_Symbol=Npepps puromycin-sensitive aminopeptidase	ENSG00000141279	P55786	Puromycin-sensitive aminopeptidase OS=Homo sapiens GN=NPEPPS PE=1 SV=2
IPI00214456	22440	651	23	87.64	6676	190	21	28.46	40450	Tax_Id=10116 Gene_Symbol=Adk Adenosine kinase	ENSG00000156110	P55263	Adenosine kinase OS=Homo sapiens GN=ADK PE=1 SV=2
IPI00758435	1161	52	13	3.38	1106	46	14	4.34	32124	Tax_Id=10116 Gene_Symbol=Casp6 Uncharacterized protein	ENSG00000138794	P55212	Caspase-6 OS=Homo sapiens GN=CASP6 PE=1 SV=2
IPI00210692	824	19	5	0.57	208	15	6	0.72	34986	Tax_Id=10116 Gene_Symbol=Casp7 Uncharacterized protein	ENSG00000165806	P55210	Caspase-7 OS=Homo sapiens GN=CASP7 PE=1 SV=1
IPI00876636	97	6	4	0.1	1520	46	24	1.21	130093	Tax_Id=10116 Gene_Symbol=Nckap1 Nck-associated protein 1	ENSG00000123338	P55160	Nck-associated protein 1-like OS=Homo sapiens GN=NCKAP1L PE=1 SV=3
IPI00212014	29513	738	46	23.09	18669	565	56	71.96	89977	Tax_Id=10116 Gene_Symbol=Vcp Transitional endoplasmic reticulum ATPase	ENSG00000165280	P55072	Transitional endoplasmic reticulum ATPase OS=Homo sapiens GN=VCP PE=1 SV=4
IPI00208471	208	8	4	0.36	2107	79	13	3	41275	Tax_Id=10116 Gene_Symbol=Psmd4 Uncharacterized protein	ENSG00000159352	P55036	26S proteasome non-ATPase regulatory subunit 4 OS=Homo sapiens GN=PSMD4 PE=1 SV=1
IPI00194880	459	16	5	0.38	1216	65	13	1.64	49380	Tax_Id=10116 Gene_Symbol=Eif5 Eukaryotic translation initiation factor 5	ENSG00000100664	P55010	Eukaryotic translation initiation factor 5 OS=Homo sapiens GN=EIF5 PE=1 SV=2
IPI00189925	569	16	7	1.12	2199	70	18	11.69	33627	Tax_Id=10116 Gene_Symbol=Napa Alpha-soluble NSF attachment protein	ENSG00000105402	P54920	Alpha-soluble NSF attachment protein OS=Homo sapiens GN=NAPA PE=1 SV=3
IPI00210495	42	3	2	0.16	687	37	9	2.22	43527	Tax_Id=10116 Gene_Symbol=Rad23b UV excision repair protein RAD23 homolog B	ENSG00000119318	P54727	UV excision repair protein RAD23 homolog B OS=Homo sapiens GN=RAD23B PE=1 SV=1
IPI00188119	452	25	4	0.22	603	21	3	0.18	115643	Tax_Id=10116 Gene_Symbol=Atp12a Isoform Long of Potassium-transporting ATPase alpha chain 2	ENSG00000075673	P54707	Potassium-transporting ATPase alpha chain 2 OS=Homo sapiens GN=ATP12A PE=1 SV=3
IPI00207355	26609	794	21	3.98	19944	503	31	10.38	69884	Tax_Id=10116 Gene_Symbol=Hspa2 Heat shock-related 70 kDa protein 2	ENSG00000126803	P54652	Heat shock-related 70 kDa protein 2 OS=Homo sapiens GN=HSPA2 PE=1 SV=1
IPI00204532	1197	34	11	0.95	2980	83	20	4.46	52716	Tax_Id=10116 Gene_Symbol=Usp14 Ubiquitin carboxyl-terminal hydrolase	ENSG00000101557	P54578	Ubiquitin carboxyl-terminal hydrolase 14 OS=Homo sapiens GN=USP14 PE=1 SV=3
IPI00366785	1875	68	24	3.33	1941	75	29	3.79	63385	Tax_Id=10116 Gene_Symbol=Yars Tyrosyl-tRNA synthetase, cytoplasmic	ENSG00000134684	P54577	Tyrosine--tRNA ligase, cytoplasmic OS=Homo sapiens GN=YARS PE=1 SV=4
IPI00365299	64	6	4	0.11	1731	65	18	0.67	120045	Tax_Id=10116 Gene_Symbol=Sec24c Uncharacterized protein	ENSG00000176986	P53992	Protein transport protein Sec24C OS=Homo sapiens GN=SEC24C PE=1 SV=3
IPI00359621	567	15	5	0.61	382	33	6	0.89	40088	Tax_Id=10116 Gene_Symbol=Ist1 IST1 homolog	ENSG00000182149	P53990	IST1 homolog OS=Homo sapiens GN=IST1 PE=1 SV=1
IPI00390981	779	29	10	1.07	2628	68	17	3.28	52689	Tax_Id=10116 Gene_Symbol=Copa Uncharacterized protein	ENSG00000122218	P53621	Coatomer subunit alpha OS=Homo sapiens GN=COPA PE=1 SV=2
IPI00372458	1741	64	24	0.86	7383	225	58	5.79	139926	Tax_Id=10116 Gene_Symbol=Copa Copa protein	ENSG00000122218	P53621	Coatomer subunit alpha OS=Homo sapiens GN=COPA PE=1 SV=2
IPI00211812	1343	43	12	0.52	9122	259	39	5.95	108083	Tax_Id=10116 Gene_Symbol=Copb1 Coatomer subunit beta	ENSG00000129083	P53618	Coatomer subunit beta OS=Homo sapiens GN=COPB1 PE=1 SV=3
IPI00372739	35	3	2	0.16	1070	30	11	1.95	44147	Tax_Id=10116 Gene_Symbol=Metap1 Methionine aminopeptidase	ENSG00000164024	P53582	Methionine aminopeptidase 1 OS=Homo sapiens GN=METAP1 PE=1 SV=2
IPI00214665	2124	69	24	1.16	3509	116	42	4.04	121616	Tax_Id=10116 Gene_Symbol=Acly ATP-citrate synthase isoform 1	ENSG00000131473	P53396	ATP-citrate synthase OS=Homo sapiens GN=ACLY PE=1 SV=3
IPI00205990	856	30	14	1.44	2158	79	20	4.31	57507	Tax_Id=10116 Gene_Symbol=Ppp5c Serine/threonine-protein phosphatase 5	ENSG00000011485	P53041	Serine/threonine-protein phosphatase 5 OS=Homo sapiens GN=PPP5C PE=1 SV=1
IPI00230874	68557	1773	28	443.43	21522	664	24	73.79	33716	Tax_Id=10116 Gene_Symbol=Blvra Biliverdin reductase A	ENSG00000106605	P53004	Biliverdin reductase A OS=Homo sapiens GN=BLVRA PE=1 SV=2
IPI00869675	2738	91	11	4.59	1498	56	11	4.08	33060	Tax_Id=10116 Gene_Symbol=Capza1 F-actin-capping protein subunit alpha-1	ENSG00000116489	P52907	F-actin-capping protein subunit alpha-1 OS=Homo sapiens GN=CAPZA1 PE=1 SV=3
IPI00211777	10809	379	38	11.91	4527	156	39	9.12	79191	Tax_Id=10116 Gene_Symbol=Thop1 Thimet oligopeptidase	ENSG00000172009	P52888	Thimet oligopeptidase OS=Homo sapiens GN=THOP1 PE=1 SV=2
IPI00210357	1553	24	4	0.41	1287	53	8	1.46	46043	Tax_Id=10116 Gene_Symbol=Hnrnpf Heterogeneous nuclear ribonucleoprotein F	ENSG00000169813	P52597	Heterogeneous nuclear ribonucleoprotein F OS=Homo sapiens GN=HNRNPF PE=1 SV=3
IPI00206403	453	19	5	0.51	483	22	7	0.78	38654	Tax_Id=10116 Gene_Symbol=Lum Lumican	ENSG00000139329	P51884	Lumican OS=Homo sapiens GN=LUM PE=1 SV=2
IPI00192458	1281	48	20	1.41	4563	171	32	5.52	84013	Tax_Id=10116 Gene_Symbol=Rps6ka3 ribosomal protein S6 kinase alpha-3	ENSG00000177189	P51812	Ribosomal protein S6 kinase alpha-3 OS=Homo sapiens GN=RPS6KA3 PE=1 SV=1
IPI00204162	5048	120	14	3.91	3169	96	17	5.33	50143	Tax_Id=10116 Gene_Symbol=Renbp N-acylglucosamine 2-epimerase	ENSG00000102032	P51606	N-acylglucosamine 2-epimerase OS=Homo sapiens GN=RENBP PE=1 SV=2
IPI00188671	2221	62	11	2.28	1691	55	15	2.81	42806	Tax_Id=10116 Gene_Symbol=Galk1 Uncharacterized protein	ENSG00000108479	P51570	Galactokinase OS=Homo sapiens GN=GALK1 PE=1 SV=1
IPI00191761	2295	68	9	4.59	2129	80	8	5.38	23639	Tax_Id=10116 Gene_Symbol=Rab5c Uncharacterized protein	ENSG00000108774	P51148	Ras-related protein Rab-5C OS=Homo sapiens GN=RAB5C PE=1 SV=2
IPI00364621	1976	66	11	1.14	5258	186	18	4.17	54468	Tax_Id=10116 Gene_Symbol=Anxa11 Uncharacterized protein	ENSG00000122359	P50995	Annexin A11 OS=Homo sapiens GN=ANXA11 PE=1 SV=1
IPI00337168	5359	142	22	5.06	9281	277	31	28.55	58576	Tax_Id=10116 Gene_Symbol=Cct4 T-complex protein 1 subunit delta	ENSG00000115484	P50991	T-complex protein 1 subunit delta OS=Homo sapiens GN=CCT4 PE=1 SV=4
IPI00370815	5855	160	30	7.41	9451	283	40	40.5	60121	Tax_Id=10116 Gene_Symbol=Cct8 Uncharacterized protein	ENSG00000156261	P50990	T-complex protein 1 subunit theta OS=Homo sapiens GN=CCT8 PE=1 SV=4
IPI00870284	415	16	9	0.1	2920	103	42	0.69	310183	Tax_Id=10116 Gene_Symbol=Lrba lipopolysaccharide-responsive and beige-like anchor protein	ENSG00000198589	P50851	Lipopolysaccharide-responsive and beige-like anchor protein OS=Homo sapiens GN=LRBA PE=1 SV=4
IPI00952093	416	18	9	0.1	3149	104	42	0.69	303676	Tax_Id=10116 Gene_Symbol=Lrba Uncharacterized protein (Fragment)	ENSG00000198589	P50851	Lipopolysaccharide-responsive and beige-like anchor protein OS=Homo sapiens GN=LRBA PE=1 SV=4
IPI00195619	2241	57	8	14	800	32	9	7.73	17090	Tax_Id=10116 Gene_Symbol=Nudt2 Bis(5'-nucleosyl)-tetraphosphatase [asymmetrical]	ENSG00000164978	P50583	Bis(5'-nucleosyl)-tetraphosphatase [asymmetrical] OS=Homo sapiens GN=NUDT2 PE=1 SV=3
IPI00421931	308	14	6	0.67	966	44	10	1.46	49732	Tax_Id=10116 Gene_Symbol=Metap2 Methionine aminopeptidase	ENSG00000111142	P50579	Methionine aminopeptidase 2 OS=Homo sapiens GN=METAP2 PE=1 SV=1
IPI00551814	144	7	5	0.43	738	34	10	1.17	53618	Tax_Id=10116 Gene_Symbol=RGD1560341 Methionyl aminopeptidase 2-like isoform 1	ENSG00000111142	P50579	Methionine aminopeptidase 2 OS=Homo sapiens GN=METAP2 PE=1 SV=1
IPI00763198	4096	127	12	3.1	2282	87	14	4.52	42805	Tax_Id=10116 Gene_Symbol=Serpinb8 Uncharacterized protein	ENSG00000166401	P50452	Serpin B8 OS=Homo sapiens GN=SERPINB8 PE=1 SV=2
IPI00197568	34771	958	46	1414.79	16327	514	43	379.68	51018	Tax_Id=10116 Gene_Symbol=Gdi2 Rab GDP dissociation inhibitor beta	ENSG00000057608	P50395	Rab GDP dissociation inhibitor beta OS=Homo sapiens GN=GDI2 PE=1 SV=2
IPI00211989	127043	2371	29	849.65	24673	615	22	271.01	33299	Tax_Id=10116 Gene_Symbol=Khk Isoform C of Ketohexokinase	ENSG00000138030	P50053	Ketohexokinase OS=Homo sapiens GN=KHK PE=1 SV=1
IPI00231910	106493	1908	24	116.47	16620	411	17	33.02	33137	Tax_Id=10116 Gene_Symbol=Khk Isoform A of Ketohexokinase	ENSG00000138030	P50053	Ketohexokinase OS=Homo sapiens GN=KHK PE=1 SV=1
IPI00201021	654	26	9	0.68	1528	61	15	1.82	68174	Tax_Id=10116 Gene_Symbol=LOC100364597;LOC100363253 5-nucleotidase, cytosolic II-like	ENSG00000076685	P49902	Cytosolic purine 5'-nucleotidase OS=Homo sapiens GN=NT5C2 PE=1 SV=1
IPI00231146	7291	235	9	909.68	6089	155	12	729.97	13882	Tax_Id=10116 Gene_Symbol=Hint1;Hint1-ps1 Histidine triad nucleotide-binding protein 1	ENSG00000169567	P49773	Histidine triad nucleotide-binding protein 1 OS=Homo sapiens GN=HINT1 PE=1 SV=2
IPI00326667	12477	311	17	10.2	5907	173	16	5.45	46212	Tax_Id=10116 Gene_Symbol=Acot1 Acyl-coenzyme A thioesterase 1	ENSG00000119673	P49753	Acyl-coenzyme A thioesterase 2, mitochondrial OS=Homo sapiens GN=ACOT2 PE=1 SV=6
IPI00188584	3356	87	9	24.8	3482	124	11	12.11	23069	Tax_Id=10116 Gene_Symbol=Psmb2 Proteasome subunit beta type-2	ENSG00000126067	P49721	Proteasome subunit beta type-2 OS=Homo sapiens GN=PSMB2 PE=1 SV=1
IPI00373410	6420	185	24	5.46	3126	100	22	3.98	61838	Tax_Id=10116 Gene_Symbol=Sars Uncharacterized protein	ENSG00000031698	P49591	Serine--tRNA ligase, cytoplasmic OS=Homo sapiens GN=SARS PE=1 SV=3
IPI00363563	3827	102	26	2.32	4364	133	39	5.61	107522	Tax_Id=10116 Gene_Symbol=Aars Alanyl-tRNA synthetase, cytoplasmic	ENSG00000090861	P49588	Alanine--tRNA ligase, cytoplasmic OS=Homo sapiens GN=AARS PE=1 SV=2
IPI00208917	14180	368	26	10.36	10741	307	27	24.55	59225	Tax_Id=10116 Gene_Symbol=Aldh7a1 Alpha-aminoadipic semialdehyde dehydrogenase	ENSG00000164904	P49419	Alpha-aminoadipic semialdehyde dehydrogenase OS=Homo sapiens GN=ALDH7A1 PE=1 SV=5
IPI00200580	185	8	5	0.6	455	24	11	1.24	47389	Tax_Id=10116 Gene_Symbol=Arrb1 Beta-arrestin-1	ENSG00000137486	P49407	Beta-arrestin-1 OS=Homo sapiens GN=ARRB1 PE=1 SV=2
IPI00372388	5657	135	22	4.93	9326	304	41	55.4	61179	Tax_Id=10116 Gene_Symbol=Cct3 T-complex protein 1 subunit gamma	ENSG00000163468	P49368	T-complex protein 1 subunit gamma OS=Homo sapiens GN=CCT3 PE=1 SV=4
IPI00188070	158	3	2	0.16	107	9	5	0.54	44136	Tax_Id=10116 Gene_Symbol=Fnta Protein farnesyltransferase/geranylgeranyltransferase type-1 subunit alpha	ENSG00000168522	P49354	Protein farnesyltransferase/geranylgeranyltransferase type-1 subunit alpha OS=Homo sapiens GN=FNTA PE=1 SV=1
IPI00203690	84880	2255	31	95.76	42000	1128	32	113.38	57345	Tax_Id=10116 Gene_Symbol=Aldh9a1 4-trimethylaminobutyraldehyde dehydrogenase	ENSG00000143149	P49189	4-trimethylaminobutyraldehyde dehydrogenase OS=Homo sapiens GN=ALDH9A1 PE=1 SV=3
IPI00551671	1337	57	16	7.74	616	28	11	1.96	32098	Tax_Id=10116 Gene_Symbol=Pitpnb Uncharacterized protein	ENSG00000180957	P48739	Phosphatidylinositol transfer protein beta isoform OS=Homo sapiens GN=PITPNB PE=1 SV=2
IPI00193485	419	37	2	0.13	154	15	4	0.36	51391	Tax_Id=10116 Gene_Symbol=Idh2 Isocitrate dehydrogenase [NADP], mitochondrial	ENSG00000182054	P48735	Isocitrate dehydrogenase [NADP], mitochondrial OS=Homo sapiens GN=IDH2 PE=1 SV=2
IPI00470301	3312	123	22	5.84	4330	176	32	25.01	59955	Tax_Id=10116 Gene_Symbol=Cct5 T-complex protein 1 subunit epsilon	ENSG00000150753	P48643	T-complex protein 1 subunit epsilon OS=Homo sapiens GN=CCT5 PE=1 SV=1
IPI00231862	332556	9651	60	4082.29	219168	5445	56	13308.3	73371	Tax_Id=10116 Gene_Symbol=Gclc Glutamate--cysteine ligase catalytic subunit	ENSG00000001084	P48506	Glutamate--cysteine ligase catalytic subunit OS=Homo sapiens GN=GCLC PE=1 SV=2
IPI00373289	1021	40	10	0.84	3232	130	29	9.9	57619	Tax_Id=10116 Gene_Symbol=Arcn1 Coatomer subunit delta	ENSG00000095139	P48444	Coatomer subunit delta OS=Homo sapiens GN=ARCN1 PE=1 SV=1
IPI00195798	17530	401	37	11.41	5274	147	33	6.44	81659	Tax_Id=10116 Gene_Symbol=Prep Prolyl endopeptidase	ENSG00000085377	P48147	Prolyl endopeptidase OS=Homo sapiens GN=PREP PE=1 SV=2
IPI00365283	9115	254	20	52.33	4406	135	21	42.49	30952	Tax_Id=10116 Gene_Symbol=Capzb F-actin-capping protein subunit beta	ENSG00000077549	P47756	F-actin-capping protein subunit beta OS=Homo sapiens GN=CAPZB PE=1 SV=4
IPI00230902	76	4	2	0.18	114	12	3	0.52	37583	Tax_Id=10116 Gene_Symbol=Gyg1 Glycogenin-1	ENSG00000163754	P46976	Glycogenin-1 OS=Homo sapiens GN=GYG1 PE=1 SV=4
IPI00339188	90525	2598	24	631.47	31884	855	21	163.34	32846	Tax_Id=10116 Gene_Symbol=Haao 3-hydroxyanthranilate 3,4-dioxygenase	ENSG00000162882	P46952	3-hydroxyanthranilate 3,4-dioxygenase OS=Homo sapiens GN=HAAO PE=1 SV=2
IPI00365769	3002	90	29	0.82	4215	161	54	1.83	189513	Tax_Id=10116 Gene_Symbol=Iqgap1 ras GTPase-activating-like protein IQGAP1	ENSG00000140575	P46940	Ras GTPase-activating-like protein IQGAP1 OS=Homo sapiens GN=IQGAP1 PE=1 SV=1
IPI00195904	22	4	3	0.03	17	2	2	0.02	393112	Tax_Id=10116 Gene_Symbol=Utrn Rattus norvegicus utrophin	ENSG00000152818	P46939	Utrophin OS=Homo sapiens GN=UTRN PE=1 SV=2
IPI00230914	810	31	9	2.28	3171	122	16	16.03	34665	Tax_Id=10116 Gene_Symbol=Rpl5 60S ribosomal protein L5	ENSG00000122406	P46777	60S ribosomal protein L5 OS=Homo sapiens GN=RPL5 PE=1 SV=3
IPI00210635	81	6	4	0.17	505	20	14	0.72	83170	Tax_Id=10116 Gene_Symbol=Nsf Vesicle-fusing ATPase	ENSG00000073969	P46459	Vesicle-fusing ATPase OS=Homo sapiens GN=NSF PE=1 SV=3
IPI00207657	10003	274	33	4.47	6207	210	33	4.11	96631	Tax_Id=10116 Gene_Symbol=Usp5 Ubiquitin carboxyl-terminal hydrolase	ENSG00000111667	P45974	Ubiquitin carboxyl-terminal hydrolase 5 OS=Homo sapiens GN=USP5 PE=1 SV=2
IPI00187707	332	9	3	0.5	803	32	9	4.82	23052	Tax_Id=10116 Gene_Symbol=Ppic Peptidyl-prolyl cis-trans isomerase	ENSG00000168938	P45877	Peptidyl-prolyl cis-trans isomerase C OS=Homo sapiens GN=PPIC PE=1 SV=1
IPI00207667	15178	605	17	25.61	11124	347	19	44.31	35747	Tax_Id=10116 Gene_Symbol=Aspa Aspartoacylase	ENSG00000108381	P45381	Aspartoacylase OS=Homo sapiens GN=ASPA PE=1 SV=1
IPI00210158	2375	58	12	1.74	2409	84	22	8.17	47493	Tax_Id=10116 Gene_Symbol=Psmc4 26S protease regulatory subunit 6B	ENSG00000013275	P43686	26S protease regulatory subunit 6B OS=Homo sapiens GN=PSMC4 PE=1 SV=2
IPI00207668	3141	100	18	1.7	1103	43	18	1.58	71172	Tax_Id=10116 Gene_Symbol=Afm Afamin	ENSG00000079557	P43652	Afamin OS=Homo sapiens GN=AFM PE=1 SV=1
IPI00230979	858	23	12	1.23	1685	71	17	2.54	55689	Tax_Id=10116 Gene_Symbol=Nampt Nicotinamide phosphoribosyltransferase	ENSG00000105835	P43490	Nicotinamide phosphoribosyltransferase OS=Homo sapiens GN=NAMPT PE=1 SV=1
IPI00231298	2150	66	17	4.8	2645	72	20	7.13	47210	Tax_Id=10116 Gene_Symbol=Pafah1b1 Platelet-activating factor acetylhydrolase IB subunit alpha	ENSG00000007168	P43034	Platelet-activating factor acetylhydrolase IB subunit alpha OS=Homo sapiens GN=PAFAH1B1 PE=1 SV=2
IPI00339125	323	7	2	0.25	228	6	2	0.32	57020	Tax_Id=10116 Gene_Symbol=Slc1a1 Excitatory amino acid transporter 3	ENSG00000106688	P43005	Excitatory amino acid transporter 3 OS=Homo sapiens GN=SLC1A1 PE=1 SV=2
IPI00189189	160	14	3	0.31	216	15	3	0.31	34757	Tax_Id=10116 Gene_Symbol=Akr1c18 20alpha-hydroxysteroid dehydrogenase	ENSG00000196139	P42330	Aldo-keto reductase family 1 member C3 OS=Homo sapiens GN=AKR1C3 PE=1 SV=4
IPI00366780	608	29	6	0.66	314	21	7	0.81	37493	Tax_Id=10116 Gene_Symbol=Akr1c1 Uncharacterized protein	ENSG00000196139	P42330	Aldo-keto reductase family 1 member C3 OS=Homo sapiens GN=AKR1C3 PE=1 SV=4
IPI00382229	208	30	6	0.15	1746	72	19	0.95	135548	Tax_Id=10116 Gene_Symbol=Stat1;Stat4 Uncharacterized protein	ENSG00000115415	P42224	Signal transducer and activator of transcription 1-alpha/beta OS=Homo sapiens GN=STAT1 PE=1 SV=2
IPI00204499	61	4	2	0.13	2129	76	20	4	51617	Tax_Id=10116 Gene_Symbol=Eif2s3x Eukaryotic translation initiation factor 2 subunit 3	ENSG00000130741	P41091	Eukaryotic translation initiation factor 2 subunit 3 OS=Homo sapiens GN=EIF2S3 PE=1 SV=3
IPI00464670	561	14	3	0.28	497	17	9	1.65	39060	Tax_Id=10116 Gene_Symbol=Capg Macrophage-capping protein	ENSG00000042493	P40121	Macrophage-capping protein OS=Homo sapiens GN=CAPG PE=1 SV=2
IPI00199114	43	2	2	0.25	676	25	7	1.68	28718	Tax_Id=10116 Gene_Symbol=Anp32a Acidic leucine-rich nuclear phosphoprotein 32 family member A	ENSG00000140350	P39687	Acidic leucine-rich nuclear phosphoprotein 32 family member A OS=Homo sapiens GN=ANP32A PE=1 SV=1
IPI00373076	12406	330	32	15.54	10351	310	38	37.39	68564	Tax_Id=10116 Gene_Symbol=Atp6v1a V-type proton ATPase catalytic subunit A	ENSG00000114573	P38606	V-type proton ATPase catalytic subunit A OS=Homo sapiens GN=ATP6V1A PE=1 SV=2
IPI00190377	911	29	8	0.96	1017	35	13	2.54	37608	Tax_Id=10116 Gene_Symbol=Taldo1 Transaldolase	ENSG00000177156	P37837	Transaldolase OS=Homo sapiens GN=TALDO1 PE=1 SV=2
IPI00199670	135	3	3	0.23	28	3	2	0.15	46493	Tax_Id=10116 Gene_Symbol=Serpinf1 Serine (Or cysteine) peptidase inhibitor, clade F, member 1, isoform CRA_c	ENSG00000132386	P36955	Pigment epithelium-derived factor OS=Homo sapiens GN=SERPINF1 PE=1 SV=4
IPI00780332	46587	1250	40	96.1	14473	480	40	101.28	61637	Tax_Id=10116 Gene_Symbol=Pgm1 phosphoglucomutase-1	ENSG00000079739	P36871	Phosphoglucomutase-1 OS=Homo sapiens GN=PGM1 PE=1 SV=3
IPI00209189	117	7	3	0.67	199	4	3	0.67	18064	Tax_Id=10116 Gene_Symbol=Nudt1 7,8-dihydro-8-oxoguanine triphosphatase	ENSG00000106268	P36639	7,8-dihydro-8-oxoguanine triphosphatase OS=Homo sapiens GN=NUDT1 PE=1 SV=3
IPI00400615	3035	105	11	14.77	2782	109	11	40.15	26169	Tax_Id=10116 Gene_Symbol=Atp6v1e1 V-type proton ATPase subunit E 1	ENSG00000131100	P36543	V-type proton ATPase subunit E 1 OS=Homo sapiens GN=ATP6V1E1 PE=1 SV=1
IPI00231331	83	3	2	0.15	1041	51	14	2.61	44638	Tax_Id=10116 Gene_Symbol=Map2k2 Uncharacterized protein	ENSG00000126934	P36507	Dual specificity mitogen-activated protein kinase kinase 2 OS=Homo sapiens GN=MAP2K2 PE=1 SV=1
IPI00231228	2144	43	8	3.52	2316	68	8	6.1	20615	Tax_Id=10116 Gene_Symbol=Arl3 ADP-ribosylation factor-like protein 3	ENSG00000138175	P36405	ADP-ribosylation factor-like protein 3 OS=Homo sapiens GN=ARL3 PE=1 SV=2
IPI00194832	241	8	5	1.1	543	21	8	3.41	20994	Tax_Id=10116 Gene_Symbol=Arl2 ADP-ribosylation factor-like protein 2	ENSG00000213465	P36404	ADP-ribosylation factor-like protein 2 OS=Homo sapiens GN=ARL2 PE=1 SV=4
IPI00421600	4271	126	22	5.62	4282	132	34	19.06	48943	Tax_Id=10116 Gene_Symbol=Psmc2 26S protease regulatory subunit 7	ENSG00000161057	P35998	26S protease regulatory subunit 7 OS=Homo sapiens GN=PSMC2 PE=1 SV=3
IPI00551558	6667	169	7	0.45	2997	97	9	0.59	69647	Tax_Id=10116 Gene_Symbol=Krt2 Uncharacterized protein	ENSG00000172867	P35908	Keratin, type II cytoskeletal 2 epidermal OS=Homo sapiens GN=KRT2 PE=1 SV=2
IPI00201403	1721	47	10	1.62	1633	57	15	3.09	42960	Tax_Id=10116 Gene_Symbol=Ppm1a Protein phosphatase 1A	ENSG00000100614	P35813	Protein phosphatase 1A OS=Homo sapiens GN=PPM1A PE=1 SV=1
IPI00211813	1029	67	14	0.28	2386	90	31	0.89	233515	Tax_Id=10116 Gene_Symbol=Myh10 Uncharacterized protein	ENSG00000133026	P35580	Myosin-10 OS=Homo sapiens GN=MYH10 PE=1 SV=3
IPI00209113	7176	176	58	1.83	13632	356	111	12.71	227566	Tax_Id=10116 Gene_Symbol=Myh9 Myosin-9	ENSG00000100345	P35579	Myosin-9 OS=Homo sapiens GN=MYH9 PE=1 SV=4
IPI00948766	369	8	4	0.87	1196	26	8	5.53	19903	Tax_Id=10116 Gene_Symbol=Myh9 Uncharacterized protein	ENSG00000100345	P35579	Myosin-9 OS=Homo sapiens GN=MYH9 PE=1 SV=4
IPI00870163	160	10	6	0.12	567	28	21	0.47	176729	Tax_Id=10116 Gene_Symbol=Agl Uncharacterized protein	ENSG00000162688	P35573	Glycogen debranching enzyme OS=Homo sapiens GN=AGL PE=1 SV=3
IPI00395267	15339	445	36	32.86	9118	262	35	31.35	70112	Tax_Id=10116 Gene_Symbol=Pck1 Phosphoenolpyruvate carboxykinase, cytosolic [GTP]	ENSG00000124253	P35558	Phosphoenolpyruvate carboxykinase, cytosolic [GTP] OS=Homo sapiens GN=PCK1 PE=1 SV=3
IPI00189989	12755	268	12	16.65	5984	145	10	16.65	28510	Tax_Id=10116 Gene_Symbol=Spr Sepiapterin reductase	ENSG00000116096	P35270	Sepiapterin reductase OS=Homo sapiens GN=SPR PE=1 SV=1
IPI00782070	2377	93	13	4.43	2421	74	13	4.04	43276	Tax_Id=10116 Gene_Symbol=Serpinb6a Uncharacterized protein	ENSG00000124570	P35237	Serpin B6 OS=Homo sapiens GN=SERPINB6 PE=1 SV=3
IPI00470302	5164	130	18	10.4	3725	107	18	7.7	47135	Tax_Id=10116 Gene_Symbol=Mpi Mannose-6-phosphate isomerase	ENSG00000178802	P34949	Mannose-6-phosphate isomerase OS=Homo sapiens GN=MPI PE=1 SV=2
IPI00387868	47048	1020	51	33.21	20743	590	51	39.54	94795	Tax_Id=10116 Gene_Symbol=Hspa4 Heat shock 70 kDa protein 4	ENSG00000170606	P34932	Heat shock 70 kDa protein 4 OS=Homo sapiens GN=HSPA4 PE=1 SV=4
IPI00421364	15100	378	27	8.79	14501	414	31	19.94	76067	Tax_Id=10116 Gene_Symbol=Shmt1 Serine hydroxymethyltransferase	ENSG00000176974	P34896	Serine hydroxymethyltransferase, cytosolic OS=Homo sapiens GN=SHMT1 PE=1 SV=1
IPI00364904	481	15	12	0.42	2785	76	35	2.62	110204	Tax_Id=10116 Gene_Symbol=Kif5b Kinesin-1 heavy chain	ENSG00000170759	P33176	Kinesin-1 heavy chain OS=Homo sapiens GN=KIF5B PE=1 SV=1
IPI00515778	854	28	7	2.11	1624	63	9	5.33	21994	Tax_Id=10116 Gene_Symbol=Rpl9;LOC100360449;LOC100362838;LOC100364388;LOC100364457 60S ribosomal protein L9	ENSG00000163682	P32969	60S ribosomal protein L9 OS=Homo sapiens GN=RPL9 PE=1 SV=1
IPI00194550	77856	2269	28	55.11	42990	1157	32	219.01	44262	Tax_Id=10116 Gene_Symbol=Cth Cystathionine gamma-lyase	ENSG00000116761	P32929	Cystathionine gamma-lyase OS=Homo sapiens GN=CTH PE=1 SV=3
IPI00949840	105184	2903	32	271.99	58988	1522	35	1149.27	44246	Tax_Id=10116 Gene_Symbol=Cth Uncharacterized protein	ENSG00000116761	P32929	Cystathionine gamma-lyase OS=Homo sapiens GN=CTH PE=1 SV=3
IPI00211507	12081	386	25	43.68	11178	327	28	43.68	45312	Tax_Id=10116 Gene_Symbol=Hpd 4-hydroxyphenylpyruvate dioxygenase	ENSG00000158104	P32754	4-hydroxyphenylpyruvate dioxygenase OS=Homo sapiens GN=HPD PE=1 SV=2
IPI00201561	2751	93	10	8.7	3607	133	10	18.73	21941	Tax_Id=10116 Gene_Symbol=Prdx2 Peroxiredoxin-2	ENSG00000167815	P32119	Peroxiredoxin-2 OS=Homo sapiens GN=PRDX2 PE=1 SV=5
IPI00203088	403	9	4	0.36	1016	44	6	1.1	51471	Tax_Id=10116 Gene_Symbol=Hnrph1 Uncharacterized protein	ENSG00000169045	P31943	Heterogeneous nuclear ribonucleoprotein H OS=Homo sapiens GN=HNRNPH1 PE=1 SV=4
IPI00393333	7011	178	32	12.14	6036	202	34	15.84	64681	Tax_Id=10116 Gene_Symbol=Atic Bifunctional purine biosynthesis protein PURH	ENSG00000138363	P31939	Bifunctional purine biosynthesis protein PURH OS=Homo sapiens GN=ATIC PE=1 SV=3
IPI00210884	505	15	7	0.88	2646	79	21	10.53	45581	Tax_Id=10116 Gene_Symbol=Dnaja1 DnaJ homolog subfamily A member 1	ENSG00000086061	P31689	DnaJ homolog subfamily A member 1 OS=Homo sapiens GN=DNAJA1 PE=1 SV=2
IPI00212934	373	9	4	0.19	246	5	4	0.19	73940	Tax_Id=10116 Gene_Symbol=Slc5a2 Sodium/glucose cotransporter 2	ENSG00000140675	P31639	Sodium/glucose cotransporter 2 OS=Homo sapiens GN=SLC5A2 PE=1 SV=1
IPI00199629	212	10	4	1.34	150	8	5	1.03	22005	Tax_Id=10116 Gene_Symbol=Sdc4 Syndecan-4	ENSG00000124145	P31431	Syndecan-4 OS=Homo sapiens GN=SDC4 PE=1 SV=2
IPI00189991	7737	215	17	9.86	7155	235	20	21.37	44030	Tax_Id=10116 Gene_Symbol=Mat2a S-adenosylmethionine synthase isoform type-2	ENSG00000168906	P31153	S-adenosylmethionine synthase isoform type-2 OS=Homo sapiens GN=MAT2A PE=1 SV=1
IPI00324986	18502	516	31	78.7	7335	259	29	39.06	51074	Tax_Id=10116 Gene_Symbol=Gdi1 Rab GDP dissociation inhibitor alpha	ENSG00000203879	P31150	Rab GDP dissociation inhibitor alpha OS=Homo sapiens GN=GDI1 PE=1 SV=2
IPI00202549	24387	706	32	23.01	11806	368	34	21.81	62504	Tax_Id=10116 Gene_Symbol=Pklr Isoform R-type of Pyruvate kinase isozymes R/L	ENSG00000143627	P30613	Pyruvate kinase isozymes R/L OS=Homo sapiens GN=PKLR PE=1 SV=2
IPI00361216	1177	44	18	2.75	1805	56	19	4.61	55615	Tax_Id=10116 Gene_Symbol=Adsl Uncharacterized protein	ENSG00000239900	P30566	Adenylosuccinate lyase OS=Homo sapiens GN=ADSL PE=1 SV=2
IPI00372748	10377	280	16	7.58	5285	155	15	6.1	50453	Tax_Id=10116 Gene_Symbol=Adss Adenylosuccinate synthetase	ENSG00000035687	P30520	Adenylosuccinate synthetase isozyme 2 OS=Homo sapiens GN=ADSS PE=1 SV=3
IPI00200409	194	6	4	0.25	750	23	11	0.85	57166	Tax_Id=10116 Gene_Symbol=Nmt1 Glycylpeptide N-tetradecanoyltransferase 1	ENSG00000136448	P30419	Glycylpeptide N-tetradecanoyltransferase 1 OS=Homo sapiens GN=NMT1 PE=1 SV=2
IPI00389636	5006	102	16	1.62	2331	63	21	2.36	76855	Tax_Id=10116 Gene_Symbol=Ppp2r1b Uncharacterized protein	ENSG00000137713	P30154	Serine/threonine-protein phosphatase 2A 65 kDa regulatory subunit A beta isoform OS=Homo sapiens GN=PPP2R1B PE=1 SV=3
IPI00365423	10713	255	28	13.44	4986	142	24	9.28	66079	Tax_Id=10116 Gene_Symbol=Ppp2r1a Uncharacterized protein	ENSG00000105568	P30153	Serine/threonine-protein phosphatase 2A 65 kDa regulatory subunit A alpha isoform OS=Homo sapiens GN=PPP2R1A PE=1 SV=4
IPI00230937	31309	653	16	336.13	20798	432	13	289.39	20902	Tax_Id=10116 Gene_Symbol=Pebp1 Phosphatidylethanolamine-binding protein 1	ENSG00000089220	P30086	Phosphatidylethanolamine-binding protein 1 OS=Homo sapiens GN=PEBP1 PE=1 SV=3
IPI00231963	19188	516	10	124.68	15071	421	12	198.16	13239	Tax_Id=10116 Gene_Symbol=Ddt D-dopachrome decarboxylase	ENSG00000099977	P30046	D-dopachrome decarboxylase OS=Homo sapiens GN=DDT PE=1 SV=3
IPI00205745	8158	304	15	23.26	5058	148	15	26.87	22507	Tax_Id=10116 Gene_Symbol=Prdx5 Isoform Mitochondrial of Peroxiredoxin-5, mitochondrial	ENSG00000126432	P30044	Peroxiredoxin-5, mitochondrial OS=Homo sapiens GN=PRDX5 PE=1 SV=4
IPI00231260	55369	1737	26	703.59	40090	965	20	703.59	24860	Tax_Id=10116 Gene_Symbol=Prdx6 Peroxiredoxin-6	ENSG00000117592	P30041	Peroxiredoxin-6 OS=Homo sapiens GN=PRDX6 PE=1 SV=3
IPI00200437	585	24	6	1.29	426	25	12	1.47	42285	Tax_Id=10116 Gene_Symbol=Gna11 Guanine nucleotide-binding protein subunit alpha-11	ENSG00000088256	P29992	Guanine nucleotide-binding protein subunit alpha-11 OS=Homo sapiens GN=GNA11 PE=1 SV=2
IPI00327202	10557	244	5	1.96	7344	187	6	3.09	29066	Tax_Id=10116 Gene_Symbol=Aqp1 Aquaporin-1	ENSG00000240583	P29972	Aquaporin-1 OS=Homo sapiens GN=AQP1 PE=1 SV=3
IPI00471525	513	13	4	0.19	4248	116	12	1.12	72795	Tax_Id=10116 Gene_Symbol=Eef1d Uncharacterized protein	ENSG00000104529	P29692	Elongation factor 1-delta OS=Homo sapiens GN=EEF1D PE=1 SV=5
IPI00231139	15713	399	30	16.4	6720	220	30	9.18	71912	Tax_Id=10116 Gene_Symbol=Tkt transketolase	ENSG00000163931	P29401	Transketolase OS=Homo sapiens GN=TKT PE=1 SV=3
IPI00206712	1723	48	10	2.41	910	28	10	2.08	30834	Tax_Id=10116 Gene_Symbol=Impa1 Inositol monophosphatase 1	ENSG00000133731	P29218	Inositol monophosphatase 1 OS=Homo sapiens GN=IMPA1 PE=1 SV=1
IPI00213579	20019	699	63	11.44	7772	282	60	7.4	139688	Tax_Id=10116 Gene_Symbol=Tpp2 Tripeptidyl-peptidase 2	ENSG00000134900	P29144	Tripeptidyl-peptidase 2 OS=Homo sapiens GN=TPP2 PE=1 SV=4
IPI00390317	19549	679	62	10.58	7266	271	59	6.85	141103	Tax_Id=10116 Gene_Symbol=Tpp2 Uncharacterized protein	ENSG00000134900	P29144	Tripeptidyl-peptidase 2 OS=Homo sapiens GN=TPP2 PE=1 SV=4
IPI00213847	446	9	2	0.1	517	10	3	0.15	70128	Tax_Id=10116 Gene_Symbol=Grn granulins isoform a	ENSG00000030582	P28799	Granulins OS=Homo sapiens GN=GRN PE=1 SV=2
IPI00199688	1324	41	10	1.92	2198	88	19	9.69	41648	Tax_Id=10116 Gene_Symbol=Mapk1 Mitogen-activated protein kinase 1	ENSG00000100030	P28482	Mitogen-activated protein kinase 1 OS=Homo sapiens GN=MAPK1 PE=1 SV=3
IPI00869998	4591	100	13	14.48	4380	128	12	11.44	28738	Tax_Id=10116 Gene_Symbol=Psmb5 Proteasome subunit beta type-5	ENSG00000100804	P28074	Proteasome subunit beta type-5 OS=Homo sapiens GN=PSMB5 PE=1 SV=3
IPI00188686	1696	40	6	2.42	2296	69	10	7.08	25516	Tax_Id=10116 Gene_Symbol=LOC100364558;LOC100360846 proteasome subunit beta type 6-like	ENSG00000142507	P28072	Proteasome subunit beta type-6 OS=Homo sapiens GN=PSMB6 PE=1 SV=4
IPI00191505	8186	157	8	6.66	4488	108	7	7.53	29437	Tax_Id=10116 Gene_Symbol=Psmb4 Proteasome subunit beta type-4	ENSG00000159377	P28070	Proteasome subunit beta type-4 OS=Homo sapiens GN=PSMB4 PE=1 SV=4
IPI00191502	4255	126	13	14.25	3626	113	11	11.03	26545	Tax_Id=10116 Gene_Symbol=Psma5 Proteasome subunit alpha type-5	ENSG00000143106	P28066	Proteasome subunit alpha type-5 OS=Homo sapiens GN=PSMA5 PE=1 SV=3
IPI00230915	382	27	8	2.96	2963	84	10	16.74	25044	Tax_Id=10116 Gene_Symbol=Rpl10 60S ribosomal protein L10	ENSG00000147403	P27635	60S ribosomal protein L10 OS=Homo sapiens GN=RPL10 PE=1 SV=4
IPI00206172	1242	37	9	1.79	1593	59	15	4.4	43395	Tax_Id=10116 Gene_Symbol=Mapk3 Isoform 1 of Mitogen-activated protein kinase 3	ENSG00000102882	P27361	Mitogen-activated protein kinase 3 OS=Homo sapiens GN=MAPK3 PE=1 SV=4
IPI00914294	1763	58	17	5.83	1588	59	20	7.14	36278	Tax_Id=10116 Gene_Symbol=Anxa13 annexin A13	ENSG00000104537	P27216	Annexin A13 OS=Homo sapiens GN=ANXA13 PE=1 SV=3
IPI00363976	251	12	2	0.22	113	22	2	0.22	31530	Tax_Id=10116 Gene_Symbol=Stom Uncharacterized protein	ENSG00000148175	P27105	Erythrocyte band 7 integral membrane protein OS=Homo sapiens GN=STOM PE=1 SV=3
IPI00372557	1022	27	11	0.35	3693	119	34	1.49	141535	Tax_Id=10116 Gene_Symbol=Vars Valyl-tRNA synthetase	ENSG00000204394	P26640	Valine--tRNA ligase OS=Homo sapiens GN=VARS PE=1 SV=4
IPI00198232	8491	269	35	6.56	3201	109	35	4.79	84248	Tax_Id=10116 Gene_Symbol=Tars Uncharacterized protein	ENSG00000113407	P26639	Threonine--tRNA ligase, cytoplasmic OS=Homo sapiens GN=TARS PE=1 SV=3
IPI00230916	528	23	5	1.17	3053	99	11	3.7	24351	Tax_Id=10116 Gene_Symbol=Rpl13 60S ribosomal protein L13	ENSG00000167526	P26373	60S ribosomal protein L13 OS=Homo sapiens GN=RPL13 PE=1 SV=4
IPI00212314	86846	2687	52	591.77	26059	998	48	180.71	67868	Tax_Id=10116 Gene_Symbol=Msn Moesin	ENSG00000147065	P26038	Moesin OS=Homo sapiens GN=MSN PE=1 SV=3
IPI00231046	9685	199	13	18.46	5239	158	15	13.16	29764	Tax_Id=10116 Gene_Symbol=Psma4 Proteasome subunit alpha type-4	ENSG00000041357	P25789	Proteasome subunit alpha type-4 OS=Homo sapiens GN=PSMA4 PE=1 SV=1
IPI00476178	4438	107	9	4.21	3084	115	11	10.25	28629	Tax_Id=10116 Gene_Symbol=Psma3l;Psma3 Proteasome subunit alpha type-3	ENSG00000100567	P25788	Proteasome subunit alpha type-3 OS=Homo sapiens GN=PSMA3 PE=1 SV=2
IPI00231106	3600	92	9	3.18	1250	47	10	2.8	33205	Tax_Id=10116 Gene_Symbol=Mpst 3-mercaptopyruvate sulfurtransferase	ENSG00000128309	P25325	3-mercaptopyruvate sulfurtransferase OS=Homo sapiens GN=MPST PE=1 SV=3
IPI00206664	7730	155	9	15.86	3098	71	10	13.28	18596	Tax_Id=10116 Gene_Symbol=Acp1 Isoform 1 of Low molecular weight phosphotyrosine protein phosphatase	ENSG00000143727	P24666	Low molecular weight phosphotyrosine protein phosphatase OS=Homo sapiens GN=ACP1 PE=1 SV=3
IPI00476899	1499	29	5	0.88	3502	89	7	4.84	24831	Tax_Id=10116 Gene_Symbol=Eef1b2 Uncharacterized protein	ENSG00000114942	P24534	Elongation factor 1-beta OS=Homo sapiens GN=EEF1B2 PE=1 SV=3
IPI00230901	200	20	4	0.41	1069	47	16	2.53	55872	Tax_Id=10116 Gene_Symbol=Gpt Alanine aminotransferase 1	ENSG00000167701	P24298	Alanine aminotransferase 1 OS=Homo sapiens GN=GPT PE=1 SV=3
IPI00327144	8601	229	13	72.43	7625	235	17	323.89	18749	Tax_Id=10116 Gene_Symbol=Cfl1 Cofilin-1	ENSG00000172757	P23528	Cofilin-1 OS=Homo sapiens GN=CFL1 PE=1 SV=3
IPI00189083	166	9	3	0.31	383	16	9	1.45	35396	Tax_Id=10116 Gene_Symbol=Car4 Carbonic anhydrase 4	ENSG00000167434	P22748	Carbonic anhydrase 4 OS=Homo sapiens GN=CA4 PE=1 SV=2
IPI00325384	467	14	3	0.19	253	16	3	0.19	55849	Tax_Id=10116 Gene_Symbol=Slc2a5 Solute carrier family 2, facilitated glucose transporter member 5	ENSG00000142583	P22732	Solute carrier family 2, facilitated glucose transporter member 5 OS=Homo sapiens GN=SLC2A5 PE=1 SV=1
IPI00212969	57	4	2	0.32	587	31	9	2.06	33995	Tax_Id=10116 Gene_Symbol=Hnrnpa2b1 Isoform B0b of Heterogeneous nuclear ribonucleoproteins A2/B1	ENSG00000122566	P22626	Heterogeneous nuclear ribonucleoproteins A2/B1 OS=Homo sapiens GN=HNRNPA2B1 PE=1 SV=2
IPI00325189	17463	518	11	141.99	8043	223	13	118.77	17386	Tax_Id=10116 Gene_Symbol=Nme2 Nucleoside diphosphate kinase B	ENSG00000011052	P22392	Nucleoside diphosphate kinase B OS=Homo sapiens GN=NME2 PE=1 SV=1
IPI00368347	22732	529	47	9.32	15842	378	35	4.83	118910	Tax_Id=10116 Gene_Symbol=Uba1 Ubiquitin-like modifier-activating enzyme 1	ENSG00000130985	P22314	Ubiquitin-like modifier-activating enzyme 1 OS=Homo sapiens GN=UBA1 PE=1 SV=3
IPI00203391	1714	33	11	1.08	3858	150	27	15.45	47807	Tax_Id=10116 Gene_Symbol=Paics Multifunctional protein ADE2	ENSG00000128050	P22234	Multifunctional protein ADE2 OS=Homo sapiens GN=PAICS PE=1 SV=3
IPI00370787	73	3	2	0.06	605	29	12	0.51	108652	Tax_Id=10116 Gene_Symbol=Gart trifunctional purine biosynthetic protein adenosine-3	ENSG00000159131	P22102	Trifunctional purine biosynthetic protein adenosine-3 OS=Homo sapiens GN=GART PE=1 SV=1
IPI00555303	1089	36	7	3.05	784	30	8	4.23	24683	Tax_Id=10116 Gene_Symbol=Pcmt1 Protein-L-isoaspartate(D-aspartate) O-methyltransferase	ENSG00000120265	P22061	Protein-L-isoaspartate(D-aspartate) O-methyltransferase OS=Homo sapiens GN=PCMT1 PE=1 SV=4
IPI00205135	2513	75	19	1.58	2768	85	24	3.78	78028	Tax_Id=10116 Gene_Symbol=Tgm2 Transglutaminase 2, C polypeptide	ENSG00000198959	P21980	Protein-glutamine gamma-glutamyltransferase 2 OS=Homo sapiens GN=TGM2 PE=1 SV=2
IPI00210280	13205	374	19	217.67	7661	262	18	115.02	29806	Tax_Id=10116 Gene_Symbol=Comt Isoform 1 of Catechol O-methyltransferase	ENSG00000093010	P21964	Catechol O-methyltransferase OS=Homo sapiens GN=COMT PE=1 SV=2
IPI00231148	55466	1244	26	265.82	12109	373	25	97.1	38112	Tax_Id=10116 Gene_Symbol=Gpd1 Glycerol-3-phosphate dehydrogenase [NAD+], cytoplasmic	ENSG00000167588	P21695	Glycerol-3-phosphate dehydrogenase [NAD(+)], cytoplasmic OS=Homo sapiens GN=GPD1 PE=1 SV=4
IPI00781133	128735	3578	57	187.88	39054	1127	61	91.7	99579	Tax_Id=10116 Gene_Symbol=Aco1 Uncharacterized protein	ENSG00000122729	P21399	Cytoplasmic aconitate hydratase OS=Homo sapiens GN=ACO1 PE=1 SV=3
IPI00213457	758	19	8	0.92	2324	94	22	9.1	44044	Tax_Id=10116 Gene_Symbol=Atp6v1c1 V-type proton ATPase subunit C 1	ENSG00000155097	P21283	V-type proton ATPase subunit C 1 OS=Homo sapiens GN=ATP6V1C1 PE=1 SV=4
IPI00199305	2518	64	16	2.45	9077	231	25	15.69	56857	Tax_Id=10116 Gene_Symbol=Atp6v1b2 V-type proton ATPase subunit B, brain isoform	ENSG00000147416	P21281	V-type proton ATPase subunit B, brain isoform OS=Homo sapiens GN=ATP6V1B2 PE=1 SV=3
IPI00208636	722	14	3	0.42	385	13	3	0.42	27067	Tax_Id=10116 Gene_Symbol=Gstm5 Glutathione S-transferase Mu 5	ENSG00000134202	P21266	Glutathione S-transferase Mu 3 OS=Homo sapiens GN=GSTM3 PE=1 SV=3
IPI00213615	864	25	5	0.96	706	21	4	0.8	37657	Tax_Id=10116 Gene_Symbol=Aga N(4)-(Beta-N-acetylglucosaminyl)-L-asparaginase	ENSG00000038002	P20933	N(4)-(beta-N-acetylglucosaminyl)-L-asparaginase OS=Homo sapiens GN=AGA PE=1 SV=2
IPI00191749	9145	213	11	18.1	3191	103	11	14.08	26690	Tax_Id=10116 Gene_Symbol=Psmb1 Proteasome subunit beta type-1	ENSG00000008018	P20618	Proteasome subunit beta type-1 OS=Homo sapiens GN=PSMB1 PE=1 SV=2
IPI00210733	1148	50	7	1.86	1218	61	6	2.26	23828	Tax_Id=10116 Gene_Symbol=Rab5a Uncharacterized protein	ENSG00000144566	P20339	Ras-related protein Rab-5A OS=Homo sapiens GN=RAB5A PE=1 SV=2
IPI00958555	120	9	3	0.13	89	10	5	0.16	106827	Tax_Id=10116 Gene_Symbol=- Uncharacterized protein	ENSG00000151655	P19823	Inter-alpha-trypsin inhibitor heavy chain H2 OS=Homo sapiens GN=ITIH2 PE=1 SV=2
IPI00197952	560	24	9	1.28	280	18	10	1.74	34545	Tax_Id=10116 Gene_Symbol=Srm Uncharacterized protein	ENSG00000116649	P19623	Spermidine synthase OS=Homo sapiens GN=SRM PE=1 SV=1
IPI00196632	1696	42	8	1.31	1333	48	13	3.88	33963	Tax_Id=10116 Gene_Symbol=Nat2 Arylamine N-acetyltransferase 2	ENSG00000171428	P18440	Arylamine N-acetyltransferase 1 OS=Homo sapiens GN=NAT1 PE=1 SV=2
IPI00196630	3587	91	14	4.94	2061	71	14	4.94	33758	Tax_Id=10116 Gene_Symbol=Nat1 Arylamine N-acetyltransferase 1	ENSG00000171428	P18440	Arylamine N-acetyltransferase 1 OS=Homo sapiens GN=NAT1 PE=1 SV=2
IPI00365286	9527	275	42	5.16	3764	131	45	3.81	117112	Tax_Id=10116 Gene_Symbol=Vcl Vinculin	ENSG00000035403	P18206	Vinculin OS=Homo sapiens GN=VCL PE=1 SV=4
IPI00200847	8448	211	29	15.29	6538	193	29	13.66	60835	Tax_Id=10116 Gene_Symbol=Tcp1 T-complex protein 1 subunit alpha	ENSG00000120438	P17987	T-complex protein 1 subunit alpha OS=Homo sapiens GN=TCP1 PE=1 SV=1
IPI00421528	2491	82	18	5.41	4676	154	24	14.71	49803	Tax_Id=10116 Gene_Symbol=Psmc3 Uncharacterized protein	ENSG00000165916	P17980	26S protease regulatory subunit 6A OS=Homo sapiens GN=PSMC3 PE=1 SV=3
IPI00470260	627	23	4	1.03	1046	40	4	1.03	21935	Tax_Id=10116 Gene_Symbol=Gm2a Uncharacterized protein	ENSG00000196743	P17900	Ganglioside GM2 activator OS=Homo sapiens GN=GM2A PE=1 SV=4
IPI00212741	6635	153	21	2.84	5756	148	28	4.57	86083	Tax_Id=10116 Gene_Symbol=Pfkl 6-phosphofructokinase, liver type	ENSG00000141959	P17858	6-phosphofructokinase, liver type OS=Homo sapiens GN=PFKL PE=1 SV=6
IPI00388249	2051	49	18	1.22	1847	55	19	1.31	80724	Tax_Id=10116 Gene_Symbol=Capn2 Calpain-2 catalytic subunit	ENSG00000162909	P17655	Calpain-2 catalytic subunit OS=Homo sapiens GN=CAPN2 PE=1 SV=6
IPI00471757	429	13	4	0.31	158	5	2	0.14	47354	Tax_Id=10116 Gene_Symbol=Naga Alpha-N-acetylgalactosaminidase	ENSG00000198951	P17050	Alpha-N-acetylgalactosaminidase OS=Homo sapiens GN=NAGA PE=1 SV=2
IPI00331856	2405	68	11	2.41	935	37	12	3.64	30844	Tax_Id=10116 Gene_Symbol=Cbr1 Carbonyl reductase [NADPH] 1	ENSG00000159228	P16152	Carbonyl reductase [NADPH] 1 OS=Homo sapiens GN=CBR1 PE=1 SV=3
IPI00464620	7620	227	19	62.18	1590	50	12	11.03	26486	Tax_Id=10116 Gene_Symbol=Nqo2 Ribosyldihydronicotinamide dehydrogenase [quinone]	ENSG00000124588	P16083	Ribosyldihydronicotinamide dehydrogenase [quinone] OS=Homo sapiens GN=NQO2 PE=1 SV=5
IPI00231595	1085	35	8	1.5	1892	67	11	5.27	30984	Tax_Id=10116 Gene_Symbol=Nqo1 NAD(P)H dehydrogenase [quinone] 1	ENSG00000181019	P15559	NAD(P)H dehydrogenase [quinone] 1 OS=Homo sapiens GN=NQO1 PE=1 SV=1
IPI00194404	8556	315	12	49.56	7177	203	11	59.43	17296	Tax_Id=10116 Gene_Symbol=Nme1 Nucleoside diphosphate kinase A	ENSG00000239672	P15531	Nucleoside diphosphate kinase A OS=Homo sapiens GN=NME1 PE=1 SV=1
IPI00470228	38	2	2	0.24	55	4	4	0.54	29149	Tax_Id=10116 Gene_Symbol=Hpgd 15-hydroxyprostaglandin dehydrogenase [NAD+]	ENSG00000164120	P15428	15-hydroxyprostaglandin dehydrogenase [NAD(+)] OS=Homo sapiens GN=HPGD PE=1 SV=1
IPI00365106	2834	69	14	1.59	8673	200	22	7.87	57214	Tax_Id=10116 Gene_Symbol=Atp6v1b1 Uncharacterized protein	ENSG00000116039	P15313	V-type proton ATPase subunit B, kidney isoform OS=Homo sapiens GN=ATP6V1B1 PE=1 SV=3
IPI00470254	54771	1726	45	59.93	18823	715	41	43.1	69462	Tax_Id=10116 Gene_Symbol=Ezr Ezrin	ENSG00000092820	P15311	Ezrin OS=Homo sapiens GN=EZR PE=1 SV=4
IPI00361483	44	2	2	0.12	18	2	2	0.12	54496	Tax_Id=10116 Gene_Symbol=Arsa Uncharacterized protein	ENSG00000100299	P15289	Arylsulfatase A OS=Homo sapiens GN=ARSA PE=1 SV=3
IPI00230862	61432	1437	47	16.26	22133	551	42	11.5	109779	Tax_Id=10116 Gene_Symbol=Anpep Aminopeptidase N	ENSG00000166825	P15144	Aminopeptidase N OS=Homo sapiens GN=ANPEP PE=1 SV=4
IPI00231737	1853	89	14	5.3	561	37	14	3.44	36230	Tax_Id=10116 Gene_Symbol=Akr1b1 Aldose reductase	ENSG00000085662	P15121	Aldose reductase OS=Homo sapiens GN=AKR1B1 PE=1 SV=3
IPI00199609	5787	237	47	5.21	3814	127	48	4.13	118376	Tax_Id=10116 Gene_Symbol=Ide Insulin-degrading enzyme	ENSG00000119912	P14735	Insulin-degrading enzyme OS=Homo sapiens GN=IDE PE=1 SV=4
IPI00231929	37679	920	32	63.98	13812	465	35	105.53	58294	Tax_Id=10116 Gene_Symbol=Pkm2 Isoform M1 of Pyruvate kinase isozymes M1/M2	ENSG00000067225	P14618	Pyruvate kinase isozymes M1/M2 OS=Homo sapiens GN=PKM PE=1 SV=4
IPI00230859	37979	1079	25	96.08	20188	648	22	67.73	36711	Tax_Id=10116 Gene_Symbol=Akr1a1 Alcohol dehydrogenase [NADP+]	ENSG00000117448	P14550	Alcohol dehydrogenase [NADP(+)] OS=Homo sapiens GN=AKR1A1 PE=1 SV=3
IPI00212933	261	12	6	0.3	209	10	7	0.35	73987	Tax_Id=10116 Gene_Symbol=Slc5a1 Sodium/glucose cotransporter 1	ENSG00000100170	P13866	Sodium/glucose cotransporter 1 OS=Homo sapiens GN=SLC5A1 PE=1 SV=1
IPI00196684	4385	108	13	2.75	3743	113	18	5.1	45797	Tax_Id=10116 Gene_Symbol=Prkar2a cAMP-dependent protein kinase type II-alpha regulatory subunit	ENSG00000114302	P13861	cAMP-dependent protein kinase type II-alpha regulatory subunit OS=Homo sapiens GN=PRKAR2A PE=1 SV=2
IPI00203532	22226	530	33	17.69	9958	297	30	9.01	82415	Tax_Id=10116 Gene_Symbol=Apeh Acylamino-acid-releasing enzyme	ENSG00000164062	P13798	Acylamino-acid-releasing enzyme OS=Homo sapiens GN=APEH PE=1 SV=4
IPI00210234	5745	241	20	1.95	2552	99	22	2.23	71148	Tax_Id=10116 Gene_Symbol=Pls3 Plastin-3	ENSG00000102024	P13797	Plastin-3 OS=Homo sapiens GN=PLS3 PE=1 SV=4
IPI00208306	3709	107	8	13.92	1549	51	8	8.26	19564	Tax_Id=10116 Gene_Symbol=Tpt1 Translationally-controlled tumor protein	ENSG00000133112	P13693	Translationally-controlled tumor protein OS=Homo sapiens GN=TPT1 PE=1 SV=1
IPI00203214	23727	661	44	18.65	18025	541	47	15.08	96192	Tax_Id=10116 Gene_Symbol=Eef2 Elongation factor 2	ENSG00000167658	P13639	Elongation factor 2 OS=Homo sapiens GN=EEF2 PE=1 SV=4
IPI00364304	18727	479	24	15.65	9612	249	21	13.85	55684	Tax_Id=10116 Gene_Symbol=Pepd Xaa-Pro dipeptidase	ENSG00000124299	P12955	Xaa-Pro dipeptidase OS=Homo sapiens GN=PEPD PE=1 SV=3
IPI00206662	303	8	2	0.07	42	3	2	0.07	99167	Tax_Id=10116 Gene_Symbol=Cdh1 Cadherin-1	ENSG00000039068	P12830	Cadherin-1 OS=Homo sapiens GN=CDH1 PE=1 SV=3
IPI00324300	2496	54	16	0.47	1237	41	19	0.6	151668	Tax_Id=10116 Gene_Symbol=Ace Isoform Somatic of Angiotensin-converting enzyme	ENSG00000159640	P12821	Angiotensin-converting enzyme OS=Homo sapiens GN=ACE PE=1 SV=1
IPI00561142	1828	50	16	1.56	2516	94	18	3.22	57780	Tax_Id=10116 Gene_Symbol=Hars Histidyl-tRNA synthetase	ENSG00000170445	P12081	Histidine--tRNA ligase, cytoplasmic OS=Homo sapiens GN=HARS PE=1 SV=2
IPI00189074	1326	39	10	0.64	3813	135	24	3.66	70884	Tax_Id=10116 Gene_Symbol=Pabpc1 Polyadenylate-binding protein 1	ENSG00000070756	P11940	Polyadenylate-binding protein 1 OS=Homo sapiens GN=PABPC1 PE=1 SV=2
IPI00231356	14451	446	45	10.14	32249	901	57	58.87	101616	Tax_Id=10116 Gene_Symbol=Mthfd1 C-1-tetrahydrofolate synthase, cytoplasmic	ENSG00000100714	P11586	C-1-tetrahydrofolate synthase, cytoplasmic OS=Homo sapiens GN=MTHFD1 PE=1 SV=3
IPI00205128	23	6	2	0.41	354	18	9	6.98	17894	Tax_Id=10116 Gene_Symbol=Ubl4 Ubiquitin-like protein 4A	ENSG00000102178	P11441	Ubiquitin-like protein 4A OS=Homo sapiens GN=UBL4A PE=1 SV=1
IPI00949898	55030	1876	35	49.02	31107	955	41	46.82	71372	Tax_Id=10116 Gene_Symbol=- Uncharacterized protein	ENSG00000109971	P11142	Heat shock cognate 71 kDa protein OS=Homo sapiens GN=HSPA8 PE=1 SV=1
IPI00206624	6410	154	7	0.56	5204	138	18	2.03	72473	Tax_Id=10116 Gene_Symbol=Hspa5 78 kDa glucose-regulated protein	ENSG00000044574	P11021	78 kDa glucose-regulated protein OS=Homo sapiens GN=HSPA5 PE=1 SV=2
IPI00362395	37491	1109	18	114.06	15122	449	17	46.26	31971	Tax_Id=10116 Gene_Symbol=Esd S-formylglutathione hydrolase	ENSG00000139684	P10768	S-formylglutathione hydrolase OS=Homo sapiens GN=ESD PE=1 SV=2
IPI00231368	28322	528	12	543.05	12018	286	10	153.35	12008	Tax_Id=10116 Gene_Symbol=Txn1 Thioredoxin	ENSG00000136810	P10599	Thioredoxin OS=Homo sapiens GN=TXN PE=1 SV=3
IPI00203796	1008	29	9	0.88	817	32	12	1.09	60688	Tax_Id=10116 Gene_Symbol=Trove2 Uncharacterized protein	ENSG00000116747	P10155	60 kDa SS-A/Ro ribonucleoprotein OS=Homo sapiens GN=TROVE2 PE=1 SV=2
IPI00207947	11446	300	34	16.36	5527	169	33	10.47	69729	Tax_Id=10116 Gene_Symbol=Lta4h Uncharacterized protein	ENSG00000111144	P09960	Leukotriene A-4 hydrolase OS=Homo sapiens GN=LTA4H PE=1 SV=2
IPI00204375	912	24	6	2.47	159	2	2	0.28	25165	Tax_Id=10116 Gene_Symbol=Uchl1 Ubiquitin carboxyl-terminal hydrolase isozyme L1	ENSG00000154277	P09936	Ubiquitin carboxyl-terminal hydrolase isozyme L1 OS=Homo sapiens GN=UCHL1 PE=1 SV=2
IPI00231745	108869	2331	34	1073.82	61756	1513	32	3013.01	40040	Tax_Id=10116 Gene_Symbol=Fbp1 Fructose-1,6-bisphosphatase 1	ENSG00000165140	P09467	Fructose-1,6-bisphosphatase 1 OS=Homo sapiens GN=FBP1 PE=1 SV=5
IPI00362757	2424	71	24	1.63	3330	119	32	4.83	93115	Tax_Id=10116 Gene_Symbol=Vil1 Villin 1	ENSG00000127831	P09327	Villin-1 OS=Homo sapiens GN=VIL1 PE=1 SV=4
IPI00231229	155768	3254	20	7109.56	50581	1175	19	3667.16	23652	Tax_Id=10116 Gene_Symbol=Gstp1 Glutathione S-transferase P	ENSG00000084207	P09211	Glutathione S-transferase P OS=Homo sapiens GN=GSTP1 PE=1 SV=2
IPI00471889	17873	380	22	28.08	6888	225	24	33.72	35779	Tax_Id=10116 Gene_Symbol=Anxa5 Annexin A5	ENSG00000164111	P08758	Annexin A5 OS=Homo sapiens GN=ANXA5 PE=1 SV=2
IPI00207014	1331	97	7	0.65	1802	114	9	1.19	44609	Tax_Id=10116 Gene_Symbol=Krt19 Keratin, type I cytoskeletal 19	ENSG00000171345	P08727	Keratin, type I cytoskeletal 19 OS=Homo sapiens GN=KRT19 PE=1 SV=4
IPI00231789	27291	673	37	20.13	16484	396	35	15.28	86425	Tax_Id=10116 Gene_Symbol=Mme Neprilysin	ENSG00000196549	P08473	Neprilysin OS=Homo sapiens GN=MME PE=1 SV=2
IPI00200507	153	6	3	0.59	453	15	3	1.01	27002	Tax_Id=10116 Gene_Symbol=Sod3 Extracellular superoxide dismutase [Cu-Zn]	ENSG00000109610	P08294	Extracellular superoxide dismutase [Cu-Zn] OS=Homo sapiens GN=SOD3 PE=1 SV=2
IPI00471584	68890	2003	57	76.28	59149	1695	56	108.25	83571	Tax_Id=10116 Gene_Symbol=Hsp90ab1 Heat shock protein HSP 90-beta	ENSG00000096384	P08238	Heat shock protein HSP 90-beta OS=Homo sapiens GN=HSP90AB1 PE=1 SV=4
IPI00231293	1711	44	10	0.68	2124	72	20	2.17	86361	Tax_Id=10116 Gene_Symbol=Pfkm 6-phosphofructokinase, muscle type	ENSG00000152556	P08237	6-phosphofructokinase, muscle type OS=Homo sapiens GN=PFKM PE=1 SV=2
IPI00949815	9960	277	35	7.4	11787	396	51	30.4	75511	Tax_Id=10116 Gene_Symbol=Anxa6 Uncharacterized protein	ENSG00000197043	P08133	Annexin A6 OS=Homo sapiens GN=ANXA6 PE=1 SV=3
IPI00196751	12033	309	18	2.43	9572	254	24	4.16	70427	Tax_Id=10116 Gene_Symbol=Hspa1b;Hspa1a Heat shock 70 kDa protein 1A/1B	ENSG00000204389	P08107	Heat shock 70 kDa protein 1A/1B OS=Homo sapiens GN=HSPA1A PE=1 SV=5
IPI00196751	12033	309	18	2.43	9572	254	24	4.16	70427	Tax_Id=10116 Gene_Symbol=Hspa1b;Hspa1a Heat shock 70 kDa protein 1A/1B	ENSG00000204388	P08107	Heat shock 70 kDa protein 1A/1B OS=Homo sapiens GN=HSPA1A PE=1 SV=5
IPI00231611	7024	175	19	8.21	5171	136	21	14.58	54714	Tax_Id=10116 Gene_Symbol=Fh1 Isoform Mitochondrial of Fumarate hydratase, mitochondrial	ENSG00000091483	P07954	Fumarate hydratase, mitochondrial OS=Homo sapiens GN=FH PE=1 SV=3
IPI00198021	15926	622	20	5.23	14047	493	20	4.97	73752	Tax_Id=10116 Gene_Symbol=Umod Uromodulin	ENSG00000169344	P07911	Uromodulin OS=Homo sapiens GN=UMOD PE=1 SV=1
IPI00421357	10466	263	39	1.38	15973	469	78	9.74	171578	Tax_Id=10116 Gene_Symbol=Eprs Uncharacterized protein	ENSG00000136628	P07814	Bifunctional glutamate/proline--tRNA ligase OS=Homo sapiens GN=EPRS PE=1 SV=5
IPI00950965	7052	183	10	22.22	3191	86	8	5.6	19761	Tax_Id=10116 Gene_Symbol=Aprt Adenine phosphoribosyltransferase	ENSG00000198931	P07741	Adenine phosphoribosyltransferase OS=Homo sapiens GN=APRT PE=1 SV=2
IPI00231358	20533	480	13	195.23	11817	292	12	239.4	15119	Tax_Id=10116 Gene_Symbol=Pfn1 Profilin-1	ENSG00000108518	P07737	Profilin-1 OS=Homo sapiens GN=PFN1 PE=1 SV=2
IPI00195160	95	5	4	0.23	355	17	8	0.58	62908	Tax_Id=10116 Gene_Symbol=Psap Sulfated glycoprotein 1	ENSG00000197746	P07602	Proactivator polypeptide OS=Homo sapiens GN=PSAP PE=1 SV=2
IPI00231610	1454	41	17	1.01	2759	91	29	3.91	82752	Tax_Id=10116 Gene_Symbol=Capn1 Calpain-1 catalytic subunit	ENSG00000014216	P07384	Calpain-1 catalytic subunit OS=Homo sapiens GN=CAPN1 PE=1 SV=1
IPI00325146	3715	101	16	5.52	8595	222	26	32.3	38939	Tax_Id=10116 Gene_Symbol=Anxa2 Isoform Short of Annexin A2	ENSG00000182718	P07355	Annexin A2 OS=Homo sapiens GN=ANXA2 PE=1 SV=2
IPI00212731	504	14	3	0.33	287	12	5	0.53	45165	Tax_Id=10116 Gene_Symbol=Ctsd Cathepsin D	ENSG00000117984	P07339	Cathepsin D OS=Homo sapiens GN=CTSD PE=1 SV=1
IPI00198887	327	6	4	0.25	974	37	16	2.23	57315	Tax_Id=10116 Gene_Symbol=P4hb Protein disulfide-isomerase	ENSG00000185624	P07237	Protein disulfide-isomerase OS=Homo sapiens GN=P4HB PE=1 SV=3
IPI00231783	49275	1121	25	206.85	11656	334	18	27.7	36874	Tax_Id=10116 Gene_Symbol=Ldhb L-lactate dehydrogenase B chain	ENSG00000111716	P07195	L-lactate dehydrogenase B chain OS=Homo sapiens GN=LDHB PE=1 SV=2
IPI00364311	54929	1401	30	107.2	22401	598	31	49.41	62958	Tax_Id=10116 Gene_Symbol=Gpi Glucose-6-phosphate isomerase	ENSG00000105220	P06744	Glucose-6-phosphate isomerase OS=Homo sapiens GN=GPI PE=1 SV=4
IPI00958627	203657	4106	37	424.99	101939	2217	38	537.91	54441	Tax_Id=10116 Gene_Symbol=Eno1-ps1 Eno1 protein-like	ENSG00000074800	P06733	Alpha-enolase OS=Homo sapiens GN=ENO1 PE=1 SV=2
IPI00199271	431	22	3	0.45	673	18	5	1.1	25266	Tax_Id=10116 Gene_Symbol=Eif4e Eukaryotic translation initiation factor 4E	ENSG00000151247	P06730	Eukaryotic translation initiation factor 4E OS=Homo sapiens GN=EIF4E PE=1 SV=2
IPI00324272	71	8	4	0.33	90	4	4	0.33	44429	Tax_Id=10116 Gene_Symbol=Apoa4 Apolipoprotein A-IV	ENSG00000110244	P06727	Apolipoprotein A-IV OS=Homo sapiens GN=APOA4 PE=1 SV=3
IPI00551812	26	6	2	0.19	166	10	6	0.49	56318	Tax_Id=10116 Gene_Symbol=Atp5b ATP synthase subunit beta, mitochondrial	ENSG00000110955	P06576	ATP synthase subunit beta, mitochondrial OS=Homo sapiens GN=ATP5B PE=1 SV=3
IPI00766976	4679	132	15	5.48	1896	53	12	3.39	40842	Tax_Id=10116 Gene_Symbol=Urod uroporphyrinogen decarboxylase	ENSG00000126088	P06132	Uroporphyrinogen decarboxylase OS=Homo sapiens GN=UROD PE=1 SV=2
IPI00231118	2111	60	13	6.28	1079	42	9	2.5	30203	Tax_Id=10116 Gene_Symbol=Calb1 Calbindin	ENSG00000104327	P05937	Calbindin OS=Homo sapiens GN=CALB1 PE=1 SV=2
IPI00389571	3698	168	7	0.7	3442	154	10	1.16	53985	Tax_Id=10116 Gene_Symbol=Krt8 Keratin, type II cytoskeletal 8	ENSG00000170421	P05787	Keratin, type II cytoskeletal 8 OS=Homo sapiens GN=KRT8 PE=1 SV=7
IPI00191681	45	6	2	0.07	38	3	2	0.07	91687	Tax_Id=10116 Gene_Symbol=Itgb1 Integrin beta-1	ENSG00000150093	P05556	Integrin beta-1 OS=Homo sapiens GN=ITGB1 PE=1 SV=2
IPI00231971	3076	143	9	21.43	4528	119	9	50.41	14766	Tax_Id=10116 Gene_Symbol=Fabp3 Fatty acid-binding protein, heart	ENSG00000121769	P05413	Fatty acid-binding protein, heart OS=Homo sapiens GN=FABP3 PE=1 SV=4
IPI00230830	487	9	5	0.69	3881	128	23	15.24	36371	Tax_Id=10116 Gene_Symbol=Eif2s1 Eukaryotic translation initiation factor 2 subunit 1	ENSG00000134001	P05198	Eukaryotic translation initiation factor 2 subunit 1 OS=Homo sapiens GN=EIF2S1 PE=1 SV=3
IPI00327143	2419	52	8	0.64	955	33	15	1.42	57965	Tax_Id=10116 Gene_Symbol=Alpl Alkaline phosphatase, tissue-nonspecific isozyme	ENSG00000162551	P05186	Alkaline phosphatase, tissue-nonspecific isozyme OS=Homo sapiens GN=ALPL PE=1 SV=4
IPI00876620	239450	5652	35	1504.67	132599	2668	36	4583.54	39956	Tax_Id=10116 Gene_Symbol=Aldob Fructose-bisphosphate aldolase	ENSG00000136872	P05062	Fructose-bisphosphate aldolase B OS=Homo sapiens GN=ALDOB PE=1 SV=2
IPI00471911	213855	4802	34	485.26	113307	2281	34	1728.88	40049	Tax_Id=10116 Gene_Symbol=Aldob Fructose-bisphosphate aldolase B	ENSG00000136872	P05062	Fructose-bisphosphate aldolase B OS=Homo sapiens GN=ALDOB PE=1 SV=2
IPI00231925	1483	43	13	1.96	2106	71	16	4.94	41043	Tax_Id=10116 Gene_Symbol=Gnai2 Guanine nucleotide-binding protein G(i) subunit alpha-2	ENSG00000114353	P04899	Guanine nucleotide-binding protein G(i) subunit alpha-2 OS=Homo sapiens GN=GNAI2 PE=1 SV=3
IPI00213536	424	12	4	1.16	1569	59	8	2.74	28666	Tax_Id=10116 Gene_Symbol=Capns1 Calpain small subunit 1	ENSG00000126247	P04632	Calpain small subunit 1 OS=Homo sapiens GN=CAPNS1 PE=1 SV=1
IPI00325599	5710	152	21	6.22	6231	151	24	14.14	51745	Tax_Id=10116 Gene_Symbol=Asl Argininosuccinate lyase	ENSG00000126522	P04424	Argininosuccinate lyase OS=Homo sapiens GN=ASL PE=1 SV=4
IPI00555252	235969	4958	27	6006.14	86526	2234	28	15794	36090	Tax_Id=10116 Gene_Symbol=LOC685186;Gapdh Glyceraldehyde-3-phosphate dehydrogenase	ENSG00000111640	P04406	Glyceraldehyde-3-phosphate dehydrogenase OS=Homo sapiens GN=GAPDH PE=1 SV=3
IPI00362452	29794	767	9	3.42	27382	746	11	11.6	36271	Tax_Id=10116 Gene_Symbol=RGD1564958 glyceraldehyde-3-phosphate dehydrogenase-like	ENSG00000111640	P04406	Glyceraldehyde-3-phosphate dehydrogenase OS=Homo sapiens GN=GAPDH PE=1 SV=3
IPI00231734	27805	788	26	141.3	18702	539	29	434.93	39783	Tax_Id=10116 Gene_Symbol=Aldoa Fructose-bisphosphate aldolase A	ENSG00000149925	P04075	Fructose-bisphosphate aldolase A OS=Homo sapiens GN=ALDOA PE=1 SV=2
IPI00231742	762	23	11	0.8	1765	58	17	2.06	60062	Tax_Id=10116 Gene_Symbol=Cat Catalase	ENSG00000121691	P04040	Catalase OS=Homo sapiens GN=CAT PE=1 SV=3
IPI00195516	14406	511	27	10.64	3311	119	24	7.57	52060	Tax_Id=10116 Gene_Symbol=Hpx Hemopexin	ENSG00000110169	P02790	Hemopexin OS=Homo sapiens GN=HPX PE=1 SV=2
IPI00679202	52979	1645	44	28.92	6553	220	41	13.92	78512	Tax_Id=10116 Gene_Symbol=Tf Isoform 1 of Serotransferrin	ENSG00000091513	P02787	Serotransferrin OS=Homo sapiens GN=TF PE=1 SV=3
IPI00363550	41	3	2	0.08	213	8	6	0.25	86221	Tax_Id=10116 Gene_Symbol=Tfrc transferrin receptor protein 1	ENSG00000072274	P02786	Transferrin receptor protein 1 OS=Homo sapiens GN=TFRC PE=1 SV=2
IPI00194097	241	11	6	0.42	300	10	5	0.42	55106	Tax_Id=10116 Gene_Symbol=Gc Vitamin D-binding protein	ENSG00000145321	P02774	Vitamin D-binding protein OS=Homo sapiens GN=GC PE=1 SV=1
IPI00191737	169937	4233	53	111.22	35225	938	49	92.59	70682	Tax_Id=10116 Gene_Symbol=Alb Serum albumin	ENSG00000163631	P02768	Serum albumin OS=Homo sapiens GN=ALB PE=1 SV=2
IPI00324380	2520	61	7	11.4	818	22	6	3.71	15824	Tax_Id=10116 Gene_Symbol=Ttr Transthyretin	ENSG00000118271	P02766	Transthyretin OS=Homo sapiens GN=TTR PE=1 SV=1
IPI00327469	447	16	3	0.51	240	8	3	0.28	38757	Tax_Id=10116 Gene_Symbol=Ahsg Alpha-2-HS-glycoprotein	ENSG00000145192	P02765	Alpha-2-HS-glycoprotein OS=Homo sapiens GN=AHSG PE=1 SV=1
IPI00210900	3749	109	9	1.41	1725	73	10	1.83	39738	Tax_Id=10116 Gene_Symbol=Ambp Protein AMBP	ENSG00000106927	P02760	Protein AMBP OS=Homo sapiens GN=AMBP PE=1 SV=1
IPI00876581	224	8	3	0.49	361	14	4	0.7	23547	Tax_Id=10116 Gene_Symbol=Rbp4 Retinol-binding protein 4	ENSG00000138207	P02753	Retinol-binding protein 4 OS=Homo sapiens GN=RBP4 PE=1 SV=3
IPI00231423	472	12	5	0.28	153	6	5	0.28	64988	Tax_Id=10116 Gene_Symbol=C9 Uncharacterized protein	ENSG00000113600	P02748	Complement component C9 OS=Homo sapiens GN=C9 PE=1 SV=2
IPI00327745	2172	46	10	5	688	44	6	1.31	26273	Tax_Id=10116 Gene_Symbol=Apcs Serum amyloid P-component	ENSG00000132703	P02743	Serum amyloid P-component OS=Homo sapiens GN=APCS PE=1 SV=2
IPI00188225	2668	82	6	2	473	17	3	0.44	25737	Tax_Id=10116 Gene_Symbol=Crp C-reactive protein	ENSG00000132693	P02741	C-reactive protein OS=Homo sapiens GN=CRP PE=1 SV=1
IPI00190759	1363	70	13	3.74	1643	55	15	2.7	51228	Tax_Id=10116 Gene_Symbol=Fgg Isoform Gamma-B of Fibrinogen gamma chain	ENSG00000171557	P02679	Fibrinogen gamma chain OS=Homo sapiens GN=FGG PE=1 SV=3
IPI00205389	1025	34	13	1.26	941	38	17	2.03	54828	Tax_Id=10116 Gene_Symbol=Fgb Isoform 1 of Fibrinogen beta chain	ENSG00000171564	P02675	Fibrinogen beta chain OS=Homo sapiens GN=FGB PE=1 SV=2
IPI00202651	252	10	4	0.16	896	32	11	0.55	87534	Tax_Id=10116 Gene_Symbol=Fga Uncharacterized protein	ENSG00000171560	P02671	Fibrinogen alpha chain OS=Homo sapiens GN=FGA PE=1 SV=2
IPI00190701	2341	67	11	2.17	758	29	9	1.65	35788	Tax_Id=10116 Gene_Symbol=Apoe Apolipoprotein E	ENSG00000130203	P02649	Apolipoprotein E OS=Homo sapiens GN=APOE PE=1 SV=1
IPI00215465	3778	108	11	9.19	9971	292	15	54.92	20076	Tax_Id=10116 Gene_Symbol=Cryab Alpha-crystallin B chain	ENSG00000109846	P02511	Alpha-crystallin B chain OS=Homo sapiens GN=CRYAB PE=1 SV=2
IPI00205255	2988	57	13	0.82	1173	36	15	0.89	86057	Tax_Id=10116 Gene_Symbol=Pigr Polymeric immunoglobulin receptor	ENSG00000162896	P01833	Polymeric immunoglobulin receptor OS=Homo sapiens GN=PIGR PE=1 SV=4
IPI00231848	14237	504	29	2.21	8971	339	31	2.37	127410	Tax_Id=10116 Gene_Symbol=Egf Pro-epidermal growth factor	ENSG00000138798	P01133	Pro-epidermal growth factor OS=Homo sapiens GN=EGF PE=1 SV=2
IPI00196529	176	4	3	0.54	686	26	8	3.88	21627	Tax_Id=10116 Gene_Symbol=Hras GTPase HRas	ENSG00000174775	P01112	GTPase HRas OS=Homo sapiens GN=HRAS PE=1 SV=1
IPI00231801	1114	22	3	0.8	833	17	3	1.19	15655	Tax_Id=10116 Gene_Symbol=Cst3 Cystatin-C	ENSG00000101439	P01034	Cystatin-C OS=Homo sapiens GN=CST3 PE=1 SV=1
IPI00209744	495	24	7	0.63	63	3	2	0.13	52177	Tax_Id=10116 Gene_Symbol=Agt Angiotensinogen	ENSG00000135744	P01019	Angiotensinogen OS=Homo sapiens GN=AGT PE=1 SV=1
IPI00200593	12103	281	19	7.29	1870	66	13	3.49	46760	Tax_Id=10116 Gene_Symbol=Serpina3k Serine protease inhibitor A3K	ENSG00000196136	P01011	Alpha-1-antichymotrypsin OS=Homo sapiens GN=SERPINA3 PE=1 SV=2
IPI00211075	2065	28	10	1.21	473	11	5	0.49	48181	Tax_Id=10116 Gene_Symbol=Serpina3n Serpina3n-like protein	ENSG00000196136	P01011	Alpha-1-antichymotrypsin OS=Homo sapiens GN=SERPINA3 PE=1 SV=2
IPI00324019	8960	238	14	8.71	2822	97	16	4.22	46278	Tax_Id=10116 Gene_Symbol=Serpina1 Alpha-1-antiproteinase	ENSG00000197249	P01009	Alpha-1-antitrypsin OS=Homo sapiens GN=SERPINA1 PE=1 SV=3
IPI00372372	6258	175	24	11	1909	78	22	7.34	52714	Tax_Id=10116 Gene_Symbol=Serpinc1 Uncharacterized protein	ENSG00000117601	P01008	Antithrombin-III OS=Homo sapiens GN=SERPINC1 PE=1 SV=1
IPI00211127	27048	856	28	67.73	20071	650	31	134.99	46752	Tax_Id=10116 Gene_Symbol=Ass1 Argininosuccinate synthase	ENSG00000130707	P00966	Argininosuccinate synthase OS=Homo sapiens GN=ASS1 PE=1 SV=2
IPI00230787	50554	1744	17	634.69	23428	668	17	240.41	29267	Tax_Id=10116 Gene_Symbol=Car2 Carbonic anhydrase 2	ENSG00000104267	P00918	Carbonic anhydrase 2 OS=Homo sapiens GN=CA2 PE=1 SV=2
IPI00382185	101	3	3	0.07	113	7	3	0.09	143740	Tax_Id=10116 Gene_Symbol=Cfb Uncharacterized protein	ENSG00000243649	P00751	Complement factor B OS=Homo sapiens GN=CFB PE=1 SV=2
IPI00189981	519	7	2	0.09	104	4	2	0.09	71792	Tax_Id=10116 Gene_Symbol=F2 Prothrombin (Fragment)	ENSG00000180210	P00734	Prothrombin OS=Homo sapiens GN=F2 PE=1 SV=2
IPI00231426	84477	2444	34	1964.04	40150	1077	37	966.34	44909	Tax_Id=10116 Gene_Symbol=Pgk1 Phosphoglycerate kinase 1	ENSG00000102144	P00558	Phosphoglycerate kinase 1 OS=Homo sapiens GN=PGK1 PE=1 SV=3
IPI00870631	32867	906	21	280.15	17812	471	19	254.1	32566	Tax_Id=10116 Gene_Symbol=Pnp Purine nucleoside phosphorylase	ENSG00000198805	P00491	Purine nucleoside phosphorylase OS=Homo sapiens GN=PNP PE=1 SV=2
IPI00950336	5628	183	32	1.82	863	24	14	0.51	124623	Tax_Id=10116 Gene_Symbol=Cp Uncharacterized protein	ENSG00000047457	P00450	Ceruloplasmin OS=Homo sapiens GN=CP PE=1 SV=1
IPI00950089	7619	231	21	13.31	6147	144	22	10.78	49188	Tax_Id=10116 Gene_Symbol=Gsr Uncharacterized protein (Fragment)	ENSG00000104687	P00390	Glutathione reductase, mitochondrial OS=Homo sapiens GN=GSR PE=1 SV=2
IPI00332042	6299	203	23	8.68	9099	257	26	14.41	54994	Tax_Id=10116 Gene_Symbol=Aldh1a1 Retinal dehydrogenase 1	ENSG00000165092	P00352	Retinal dehydrogenase 1 OS=Homo sapiens GN=ALDH1A1 PE=1 SV=2
IPI00212697	2464	51	4	0.52	996	28	5	0.63	46000	Tax_Id=10116 Gene_Symbol=Napsa napsin A aspartic peptidase	ENSG00000131400	O96009	Napsin-A OS=Homo sapiens GN=NAPSA PE=1 SV=1
IPI00211392	503	14	8	0.54	672	25	12	1.63	59504	Tax_Id=10116 Gene_Symbol=Ftcd Formimidoyltransferase-cyclodeaminase	ENSG00000160282	O95954	Formimidoyltransferase-cyclodeaminase OS=Homo sapiens GN=FTCD PE=1 SV=2
IPI00215294	4185	91	11	3.37	2468	102	13	5.65	30011	Tax_Id=10116 Gene_Symbol=Ddah2 N(G),N(G)-dimethylarginine dimethylaminohydrolase 2	ENSG00000213722	O95865	N(G),N(G)-dimethylarginine dimethylaminohydrolase 2 OS=Homo sapiens GN=DDAH2 PE=1 SV=1
IPI00421523	1621	63	16	1.45	1024	38	14	1.34	71579	Tax_Id=10116 Gene_Symbol=Eml2 Isoform 1 of Echinoderm microtubule-associated protein-like 2	ENSG00000125746	O95834	Echinoderm microtubule-associated protein-like 2 OS=Homo sapiens GN=EML2 PE=2 SV=1
IPI00372727	31	2	2	0.05	219	8	3	0.07	135771	Tax_Id=10116 Gene_Symbol=Sec24b Uncharacterized protein	ENSG00000138802	O95487	Protein transport protein Sec24B OS=Homo sapiens GN=SEC24B PE=1 SV=2
IPI00870255	12558	414	27	12.57	11707	338	29	26.11	60160	Tax_Id=10116 Gene_Symbol=Pgm3 Uncharacterized protein	ENSG00000013375	O95394	Phosphoacetylglucosamine mutase OS=Homo sapiens GN=PGM3 PE=1 SV=1
IPI00471901	1423	32	7	0.36	3937	154	37	4.41	105020	Tax_Id=10116 Gene_Symbol=Ap2a2 Uncharacterized protein	ENSG00000183020	O94973	AP-2 complex subunit alpha-2 OS=Homo sapiens GN=AP2A2 PE=1 SV=2
IPI00231194	40196	1353	25	1143.87	16739	524	25	849.18	31805	Tax_Id=10116 Gene_Symbol=Ddah1 N(G),N(G)-dimethylarginine dimethylaminohydrolase 1	ENSG00000153904	O94760	N(G),N(G)-dimethylarginine dimethylaminohydrolase 1 OS=Homo sapiens GN=DDAH1 PE=1 SV=3
IPI00553899	759	26	11	1.72	1406	53	15	3.88	38111	Tax_Id=10116 Gene_Symbol=Glrx3 Isoform 1 of Glutaredoxin-3	ENSG00000108010	O76003	Glutaredoxin-3 OS=Homo sapiens GN=GLRX3 PE=1 SV=2
IPI00208602	1412	50	9	11.17	1725	50	9	6.83	21153	Tax_Id=10116 Gene_Symbol=Rbbp9 Putative hydrolase RBBP9	ENSG00000089050	O75884	Putative hydrolase RBBP9 OS=Homo sapiens GN=RBBP9 PE=1 SV=2
IPI00194733	405	10	4	0.08	185	6	5	0.1	163643	Tax_Id=10116 Gene_Symbol=Atrn Isoform 1 of Attractin	ENSG00000088812	O75882	Attractin OS=Homo sapiens GN=ATRN PE=1 SV=2
IPI00194045	39476	1232	25	106.25	16731	457	30	65.75	47047	Tax_Id=10116 Gene_Symbol=Idh1 Isocitrate dehydrogenase [NADP] cytoplasmic	ENSG00000138413	O75874	Isocitrate dehydrogenase [NADP] cytoplasmic OS=Homo sapiens GN=IDH1 PE=1 SV=2
IPI00563925	2597	86	14	2.05	2925	109	15	4	51605	Tax_Id=10116 Gene_Symbol=Ppm1b Uncharacterized protein	ENSG00000138032	O75688	Protein phosphatase 1B OS=Homo sapiens GN=PPM1B PE=1 SV=1
IPI00324047	5867	139	9	11.19	1798	50	7	4.76	25034	Tax_Id=10116 Gene_Symbol=Lypla1 Acyl-protein thioesterase 1	ENSG00000120992	O75608	Acyl-protein thioesterase 1 OS=Homo sapiens GN=LYPLA1 PE=1 SV=1
IPI00373752	1726	49	22	0.32	6839	192	92	2.65	280122	Tax_Id=10116 Gene_Symbol=Flnb Uncharacterized protein	ENSG00000136068	O75369	Filamin-B OS=Homo sapiens GN=FLNB PE=1 SV=2
IPI00199600	312	5	2	0.56	1177	26	6	10.43	13816	Tax_Id=10116 Gene_Symbol=Atp6v1g1 Uncharacterized protein	ENSG00000136888	O75348	V-type proton ATPase subunit G 1 OS=Homo sapiens GN=ATP6V1G1 PE=1 SV=3
IPI00471800	1085	29	9	0.48	1076	33	12	0.9	90519	Tax_Id=10116 Gene_Symbol=Cdh16 Cadherin 16	ENSG00000166589	O75309	Cadherin-16 OS=Homo sapiens GN=CDH16 PE=1 SV=1
IPI00358217	26424	859	15	36.35	10821	401	16	76.05	21503	Tax_Id=10116 Gene_Symbol=Ggct;Ggctl1 Uncharacterized protein	ENSG00000006625	O75223	Gamma-glutamylcyclotransferase OS=Homo sapiens GN=GGCT PE=1 SV=1
IPI00870706	115	3	2	0.03	2021	64	32	0.86	209276	Tax_Id=10116 Gene_Symbol=- Uncharacterized protein	ENSG00000138246	O75165	DnaJ homolog subfamily C member 13 OS=Homo sapiens GN=DNAJC13 PE=1 SV=5
IPI00366977	360	17	6	0.45	798	34	12	1.34	60389	Tax_Id=10116 Gene_Symbol=Cpne3 Uncharacterized protein	ENSG00000085719	O75131	Copine-3 OS=Homo sapiens GN=CPNE3 PE=1 SV=1
IPI00215349	11391	298	29	10.02	6579	190	29	7.26	66824	Tax_Id=10116 Gene_Symbol=Wdr1 WD repeat-containing protein 1	ENSG00000071127	O75083	WD repeat-containing protein 1 OS=Homo sapiens GN=WDR1 PE=1 SV=4
IPI00193605	72	5	2	0.54	443	21	6	7.58	14247	Tax_Id=10116 Gene_Symbol=Pfdn1 Uncharacterized protein	ENSG00000113068	O60925	Prefoldin subunit 1 OS=Homo sapiens GN=PFDN1 PE=1 SV=2
IPI00366370	26	2	2	0.05	645	32	15	0.52	138001	Tax_Id=10116 Gene_Symbol=Eif5b;Eif5b-ps1 Eukaryotic translation initiation factor 5B	ENSG00000158417	O60841	Eukaryotic translation initiation factor 5B OS=Homo sapiens GN=EIF5B PE=1 SV=4
IPI00870489	1089	35	9	0.82	5470	175	22	5.06	58609	Tax_Id=10116 Gene_Symbol=Snx2 sorting nexin 2	ENSG00000205302	O60749	Sorting nexin-2 OS=Homo sapiens GN=SNX2 PE=1 SV=2
IPI00195803	8432	219	23	4.63	7279	188	26	9.62	55542	Tax_Id=10116 Gene_Symbol=Ugdh UDP-glucose 6-dehydrogenase	ENSG00000109814	O60701	UDP-glucose 6-dehydrogenase OS=Homo sapiens GN=UGDH PE=1 SV=1
IPI00362967	652	19	8	1.12	1045	36	11	1.65	42410	Tax_Id=10116 Gene_Symbol=Gmds Uncharacterized protein	ENSG00000112699	O60547	GDP-mannose 4,6 dehydratase OS=Homo sapiens GN=GMDS PE=1 SV=1
IPI00903436	17948	413	25	19.79	10551	303	23	15.39	53715	Tax_Id=10116 Gene_Symbol=LOC100363662;Pgd;LOC100360180 6-phosphogluconate dehydrogenase, decarboxylating	ENSG00000054523	O60333	Kinesin-like protein KIF1B OS=Homo sapiens GN=KIF1B PE=1 SV=5
IPI00369017	40	8	3	0.03	48	19	3	0.03	306993	Tax_Id=10116 Gene_Symbol=Zfp292 Uncharacterized protein	ENSG00000188994	O60281	Zinc finger protein 292 OS=Homo sapiens GN=ZNF292 PE=1 SV=3
IPI00197684	7080	147	23	3.53	3118	98	21	2.67	76545	Tax_Id=10116 Gene_Symbol=Xpnpep2 X-prolyl aminopeptidase (Aminopeptidase P) 2, membrane-bound	ENSG00000122121	O43895	Xaa-Pro aminopeptidase 2 OS=Homo sapiens GN=XPNPEP2 PE=1 SV=3
IPI00373403	1079	67	4	0.24	2062	88	18	2.06	60012	Tax_Id=10116 Gene_Symbol=Ahcyl1 Adenosylhomocysteinase	ENSG00000168710	O43865	Putative adenosylhomocysteinase 2 OS=Homo sapiens GN=AHCYL1 PE=1 SV=2
IPI00194792	282	7	5	0.41	1327	40	12	1.64	45952	Tax_Id=10116 Gene_Symbol=Lancl1 LanC-like protein 1	ENSG00000115365	O43813	LanC-like protein 1 OS=Homo sapiens GN=LANCL1 PE=1 SV=1
IPI00565217	5673	135	18	3.39	4076	142	26	5.84	65070	Tax_Id=10116 Gene_Symbol=Nars Uncharacterized protein	ENSG00000134440	O43776	Asparagine--tRNA ligase, cytoplasmic OS=Homo sapiens GN=NARS PE=1 SV=1
IPI00563679	472	17	5	0.23	2211	101	24	2.17	92147	Tax_Id=10116 Gene_Symbol=Ap1g1 Uncharacterized protein	ENSG00000166747	O43747	AP-1 complex subunit gamma-1 OS=Homo sapiens GN=AP1G1 PE=1 SV=5
IPI00213463	33097	876	59	39.53	19019	474	64	23.09	105306	Tax_Id=10116 Gene_Symbol=Actn4 Alpha-actinin-4	ENSG00000130402	O43707	Alpha-actinin-4 OS=Homo sapiens GN=ACTN4 PE=1 SV=2
IPI00325312	3342	70	10	0.69	828	29	12	0.64	97710	Tax_Id=10116 Gene_Symbol=Prom1 prominin 1 isoform 1	ENSG00000007062	O43490	Prominin-1 OS=Homo sapiens GN=PROM1 PE=1 SV=1
IPI00325765	51284	1346	16	47.01	19380	588	16	47.01	41105	Tax_Id=10116 Gene_Symbol=Akr7a2 Aflatoxin B1 aldehyde reductase member 2	ENSG00000053371	O43488	Aflatoxin B1 aldehyde reductase member 2 OS=Homo sapiens GN=AKR7A2 PE=1 SV=3
IPI00392894	4647	161	42	1.38	1502	62	27	0.74	204975	Tax_Id=10116 Gene_Symbol=- Uncharacterized protein	ENSG00000257335	O43451	Maltase-glucoamylase, intestinal OS=Homo sapiens GN=MGAM PE=1 SV=5
IPI00200601	2136	74	10	2.2	4143	122	17	21.22	32628	Tax_Id=10116 Gene_Symbol=Txnl1 Thioredoxin-like protein 1	ENSG00000091164	O43396	Thioredoxin-like protein 1 OS=Homo sapiens GN=TXNL1 PE=1 SV=3
IPI00370009	2799	77	16	1.72	4961	179	32	14.53	60764	Tax_Id=10116 Gene_Symbol=Psmd3 Uncharacterized protein	ENSG00000108344	O43242	26S proteasome non-ATPase regulatory subunit 3 OS=Homo sapiens GN=PSMD3 PE=1 SV=2
IPI00421457	169	11	2	0.04	54	4	2	0.04	149480	Tax_Id=10116 Gene_Symbol=Abcc4 ATP-binding cassette protein C4	ENSG00000125257	O15439	Multidrug resistance-associated protein 4 OS=Homo sapiens GN=ABCC4 PE=1 SV=3
IPI00196648	140	4	3	0.37	392	11	5	0.69	29946	Tax_Id=10116 Gene_Symbol=Stx7 Syntaxin-7	ENSG00000079950	O15400	Syntaxin-7 OS=Homo sapiens GN=STX7 PE=1 SV=4
IPI00208038	295	8	3	0.37	1310	49	15	4.73	40051	Tax_Id=10116 Gene_Symbol=Eif3h Eukaryotic translation initiation factor 3 subunit H	ENSG00000147677	O15372	Eukaryotic translation initiation factor 3 subunit H OS=Homo sapiens GN=EIF3H PE=1 SV=1
IPI00368449	1848	67	11	6.52	2047	89	17	13.74	28033	Tax_Id=10116 Gene_Symbol=Pmm2 Uncharacterized protein	ENSG00000140650	O15305	Phosphomannomutase 2 OS=Homo sapiens GN=PMM2 PE=1 SV=1
IPI00231503	547	71	2	0.06	898	58	15	0.64	118133	Tax_Id=10116 Gene_Symbol=Ogt UDP-N-acetylglucosamine--peptide N-acetylglucosaminyltransferase 110 kDa subunit	ENSG00000147162	O15294	UDP-N-acetylglucosamine--peptide N-acetylglucosaminyltransferase 110 kDa subunit OS=Homo sapiens GN=OGT PE=1 SV=3
IPI00764535	1667	55	11	4.21	2308	98	21	28.8	34484	Tax_Id=10116 Gene_Symbol=Arpc2 Actin-related protein 2/3 complex subunit 2	ENSG00000163466	O15144	Actin-related protein 2/3 complex subunit 2 OS=Homo sapiens GN=ARPC2 PE=1 SV=1
IPI00211512	73	4	2	0.25	1003	35	10	1.87	42249	Tax_Id=10116 Gene_Symbol=Arpc1b Uncharacterized protein	ENSG00000130429	O15143	Actin-related protein 2/3 complex subunit 1B OS=Homo sapiens GN=ARPC1B PE=1 SV=3
IPI00369646	2763	85	21	0.83	982	29	15	0.42	138461	Tax_Id=10116 Gene_Symbol=Pfas Uncharacterized protein	ENSG00000178921	O15067	Phosphoribosylformylglycinamidine synthase OS=Homo sapiens GN=PFAS PE=1 SV=4
IPI00421625	116	6	2	0.37	1969	54	10	18.53	19883	Tax_Id=10116 Gene_Symbol=Myl12b Myosin regulatory light chain 12B	ENSG00000118680	O14950	Myosin regulatory light chain 12B OS=Homo sapiens GN=MYL12B PE=1 SV=2
IPI00817078	5622	123	10	15.96	3913	109	11	22.22	19752	Tax_Id=10116 Gene_Symbol=- Proteasome subunit alpha type	ENSG00000101182	O14818	Proteasome subunit alpha type-7 OS=Homo sapiens GN=PSMA7 PE=1 SV=1
IPI00231539	5879	159	13	7.15	5250	152	15	10.35	28552	Tax_Id=10116 Gene_Symbol=Psma7 Proteasome subunit alpha type	ENSG00000101182	O14818	Proteasome subunit alpha type-7 OS=Homo sapiens GN=PSMA7 PE=1 SV=1
IPI00869937	84	3	2	0.06	266	8	6	0.2	105557	Tax_Id=10116 Gene_Symbol=Tnpo2 Uncharacterized protein	ENSG00000105576	O14787	Transportin-2 OS=Homo sapiens GN=TNPO2 PE=1 SV=3
IPI00200898	9334	345	18	22.61	16931	542	22	56.61	39149	Tax_Id=10116 Gene_Symbol=Slc9a3r1 Na(+)/H(+) exchange regulatory cofactor NHE-RF1	ENSG00000109062	O14745	Na(+)/H(+) exchange regulatory cofactor NHE-RF1 OS=Homo sapiens GN=SLC9A3R1 PE=1 SV=4
IPI00359690	805	32	14	0.85	767	25	14	1.01	73333	Tax_Id=10116 Gene_Symbol=Prmt5 protein arginine N-methyltransferase 5	ENSG00000100462	O14744	Protein arginine N-methyltransferase 5 OS=Homo sapiens GN=PRMT5 PE=1 SV=4
IPI00194003	2775	74	11	4.31	963	38	10	2.95	32232	Tax_Id=10116 Gene_Symbol=Impa2 Inositol monophosphatase 2	ENSG00000141401	O14732	Inositol monophosphatase 2 OS=Homo sapiens GN=IMPA2 PE=1 SV=1
[truncated: 16 more rows]

## Sheet: Table E
Rat Common Accession	Score_rat A	Num of significant matches_rat A	Num of significant sequences_rat A	emPAI_rat A	Score_rat B	Num of significant matches_rat B	Num of significant sequences_rat B	emPAI_rat B	Mass_rat	Rat Protein Description	Human Ensembl Gene ID	Human Orthologs UniProt	Human Protein Name
[truncated: 74 more rows]

[truncated: 2 more sheets: Table F, Table G]
