# Supplementary material for: Using an Isolated Rat Kidney Model to Identify Kidney Origin Proteins in Urine
Source: PLoS One. 2013 Jun 25;8(6):e66911. doi: 10.1371/journal.pone.0066911 (PMC3692545; doi:10.1371/journal.pone.0066911)
Supplement: Table S3 — The human kidney origin proteins in urine were classified in terms of molecular function and biological process. (XLS) [file pone.0066911.s003.xls]

## Sheet: Molecular Function
GO-ID	p-value	corr p-value	x	n	X	N	Description	Genes in test set
5515	2.1969e-96	3.0955e-93	567	10315	933	36274	protein binding	P46940|P07437|P17655|Q13200|Q96GX9|Q5H9R7|Q9BR76|Q9UKG1|P53621|P07737|O15498|Q9UKG9|P50502|Q13564|P63220|P22694|P28066|Q13464|Q99426|Q04637|P54577|P54578|P46939|O75369|P04745|P28074|Q13347|Q07812|O95786|P67775|P61586|P07237|P01133|P98082|P13797|Q16851|Q13596|Q9BQ69|P55854|P52565|Q92905|P39687|Q13642|P13866|P13861|P01011|Q99436|Q8TBX8|P27348|P84095|P63208|P01008|O75083|P01009|Q8IWI9|P55072|Q96QR8|…
3824	8.3512e-34	5.8834e-31	549	14313	933	36274	catalytic activity	P17516|Q6V1X1|P07437|P17655|Q9NTJ4|Q96GX9|P07741|P21964|Q8N0W3|P14324|O15498|P30711|Q9UKG9|Q01432|P22694|Q04828|Q96Q11|P28066|Q13464|P54577|P54578|P04745|P28074|Q9NQE9|P28072|P28070|O95786|Q9NSD9|Q5T013|P67775|P61586|P07237|P13798|Q16836|Q16851|Q99536|Q96FV2|Q9BQ69|P55854|Q92905|Q3KQV9|O95954|P16152|Q99436|A2RU49|Q8TBX8|P32754|P84095|P63208|O75884|P55072|Q9H2M3|Q13232|Q9H008|P14920|Q9NP72|P27361|…
5488	1.624e-29	7.6272e-27	802	25556	933	36274	binding	P46940|P07437|Q96GX9|Q5H9R7|Q9UKG1|P14324|P53621|Q9UKG9|Q01432|P22694|Q04828|Q96Q11|Q13464|Q99426|Q04637|P46939|Q13347|Q07812|Q9NSD9|P98082|P01133|P52565|Q13642|P13866|P13861|Q99436|P32754|O75083|O75882|P55072|P63104|A8MWX3|Q9H2M3|Q9H008|P14920|Q13630|P06576|P07814|O75874|P53611|Q16719|P05198|O75688|P27216|P07602|P01112|P53618|Q8IVL1|P61201|P61204|Q9UIC8|Q07020|Q9H4M9|P05186|Q9Y4E8|P00734|P51570|…
46872	3.5503e-24	1.2506e-21	202	3792	933	36274	metal ion binding	P46940|P17655|Q9NX46|Q96GX9|Q9Y5Y2|O95394|P21964|P49789|Q9NQW7|P14324|Q9BRF8|Q01432|Q9BU02|P22694|P29992|P98164|P49588|Q13464|P46939|P04745|Q9BV57|Q14344|P36871|Q9NSD9|P67775|P01133|P13797|Q03393|Q16851|Q15493|Q01813|Q92905|Q9BY32|P04040|Q9H5X1|P32754|P62979|P00492|Q9GZZ9|Q96GD0|P11021|Q9BQG2|Q13232|Q9H008|Q99653|P06576|O43895|O75874|Q5SRE7|P53611|P14618|P27216|O75688|Q3LXA3|O14618|Q9H4M9|P29401|…
42802	1.2725e-23	3.5859e-21	94	1128	933	36274	identical protein binding	Q8N335|P42224|P21695|Q96GX9|P19623|Q12904|P43034|Q9GZT4|P09327|Q9UBB4|P29401|Q9NQW7|P17858|Q16773|P61457|P21266|P20132|P62993|Q8NF91|P27487|Q99685|P50502|Q9UNQ0|P08697|Q9HB71|Q15075|O43707|Q06830|Q99497|P47989|P13716|Q15154|Q9H2G2|P02741|O75369|P49454|Q93009|P14735|P35579|P53041|Q9Y2S2|P02649|O00764|P08237|P49189|Q07812|O14818|O95786|P02792|Q9Y646|Q8N5Z0|Q96QU6|Q03393|P60953|P00441|Q9BUL8|P04075|…
16787	8.2245e-23	1.9314e-20	269	5880	933	36274	hydrolase activity	Q6V1X1|P07437|P17655|Q9NX46|Q9NTJ4|Q13867|P62070|P49789|Q9NQW7|P17900|P11142|Q9BRF8|P38606|Q99685|O43488|Q9BQE3|Q01432|Q9UHL4|Q9BU02|P55210|P29992|P55212|P28066|P10619|P20933|P49588|P54578|P04745|P28074|Q14344|Q9NQE9|P28072|P28070|O95786|P67775|P61586|P13798|Q15493|P35998|P43686|Q96FV2|Q9BQ69|Q92905|Q9BY32|P04040|Q99436|P84095|O75884|Q96GD0|P11021|Q9BQG2|P55072|P62834|Q9Y570|Q9UHL0|Q9H008|Q9NP72|…
43168	1.0065e-18	2.026e-16	256	5874	933	36274	anion binding	P07437|P62070|P07741|P43034|Q9Y5Y2|Q8N0W3|P61077|P07737|P11142|P61081|P38606|P50502|Q9BQE3|Q15075|P22694|Q04828|P29992|Q96Q11|P49588|Q13464|P41250|P54577|Q562R1|Q14344|O43776|P00558|P62258|O95786|Q9NSD9|P61586|P62253|P62256|P49591|Q16836|P35998|P43686|P62837|Q01813|Q12792|P13861|O95954|Q8TBX8|Q9GZZ9|P00491|P84095|P01008|P11021|Q9UHJ6|P55072|P62834|Q9UHL0|Q13232|P43005|P61088|P14920|Q9NP72|Q8IUZ5|…
19899	4.1651e-18	7.3358e-16	102	1549	933	36274	enzyme binding	P46940|O00203|Q5H9R7|P43034|P62753|Q9UKG1|P17858|P07737|Q04323|Q9HBG4|Q13564|P22694|Q16543|P68036|P05556|P46459|Q13464|Q93009|O60888|P09211|P62258|P08237|P62253|P63244|P49407|O00410|P18206|P60953|Q02750|P04040|P13861|Q8TDJ6|Q9Y376|P30047|P01008|P01009|P28482|P11021|P55072|P62834|P05062|Q9Y570|P27361|Q9Y2V2|P35237|P61086|Q99653|P31431|Q04917|Q92597|P07355|O14745|P42224|O14618|P31946|Q96P63|Q93034|…
42803	8.2328e-18	1.2889e-15	64	718	933	36274	protein homodimerization activity	Q8N335|P42224|P21695|P19623|Q12904|P43034|Q9GZT4|P09327|P29401|Q9NQW7|Q16773|P21266|P20132|P27487|Q8NF91|Q99685|Q9UNQ0|Q15075|Q9HB71|P08697|O43707|Q99497|P47989|Q9H2G2|P49454|P02741|P14735|Q93009|P35579|Q9Y2S2|P02649|O00764|Q07812|P49189|Q9Y646|Q8N5Z0|Q03393|Q96QU6|P00441|Q9BUL8|P68402|P04040|P13861|P29218|O75223|P00492|P02511|Q15257|Q14353|P02760|Q15276|P00390|P26639|P34896|Q9H008|P06727|P31939|…
3924	6.4178e-16	9.0426e-14	46	434	933	36274	GTPase activity	P62820|P07437|P61204|P60953|P36404|P62070|P36405|P61020|P04899|Q9H4M9|P61106|P11234|P62873|P84095|P68366|P62879|Q9BQE3|Q8IYD1|O00429|P20340|P63096|Q9Y6B6|Q9BUF5|P29992|P62834|Q13509|Q9NR31|Q9UL25|P57772|Q9NP72|P55010|P51149|P62491|P61019|P51148|P63000|Q14344|P20339|P13639|O60841|P61586|P62330|Q13885|P36639|P41091|P01112
36094	6.6673e-15	8.5402e-13	273	6860	933	36274	small molecule binding	P07437|Q9NTZ6|P62750|P62070|P07741|Q9Y5Y2|Q8N0W3|P61077|P11142|P61081|P38606|P50502|Q9BQE3|Q13564|P22694|P29992|Q96Q11|P49588|Q13464|O60701|P41250|P54577|Q562R1|Q14344|O43776|P00558|O95786|Q9BUT1|Q9NSD9|P61586|P62253|Q14914|P62256|P49591|Q16836|Q16851|P35998|P43686|Q99536|P62837|Q01813|Q9BY32|P04040|Q12792|P13861|O95954|P16152|Q8TBX8|Q9GZZ9|P00492|P00491|P84095|P11021|Q9UHJ6|P55072|P62834|Q9UHL0|…
16616	9.1914e-14	1.0792e-11	33	265	933	36274	oxidoreductase activity, acting on the CH-OH group of donors, NAD or NADP as acceptor	P17516|Q8N335|P21695|Q00796|P48735|P16152|Q9GZZ9|Q13363|O43488|P07327|O15439|Q8N8N7|P35270|Q04828|P40925|P47989|P00338|O60701|P07195|Q13630|Q96JD6|P07864|P15428|Q9Y2S2|Q9NZL9|O75874|Q9BUT1|P15121|Q9UBQ7|P14550|Q14914|Q16836|P42330
16614	1.5142e-13	1.6411e-11	34	286	933	36274	oxidoreductase activity, acting on CH-OH group of donors	P17516|Q8N335|P21695|Q00796|P48735|P16152|Q9GZZ9|Q13363|O43488|P07327|O15439|Q8N8N7|P35270|Q04828|P40925|P47989|P00338|O60701|P07195|Q13630|Q96JD6|P07864|P15428|Q9Y2S2|Q9NZL9|O75874|Q9BUT1|P15121|Q9UBQ7|P14550|Q14914|Q16836|P42330|Q9NYQ3
16817	3.5766e-13	3.5996e-11	101	1820	933	36274	hydrolase activity, acting on acid anhydrides	P07437|P36404|P36405|P62070|P50583|P49789|P11142|P61106|P38606|Q9BQE3|Q9Y6B6|Q9BU02|P29992|P46459|P55010|Q14344|O95786|P61586|Q15008|O00159|Q9UM54|P35998|P43686|P60953|Q9BY32|P61020|P62195|P61221|P84095|O14638|P17980|P50990|P11021|Q9BQG2|P55072|P62834|Q13509|Q9UHL0|Q9H008|Q9NP72|Q13838|P06576|Q92499|P61421|O60333|P01112|P41091|Q8IVL1|Q16864|P62820|P61204|Q14240|Q15181|Q9H4M9|P11234|P05186|P68366|…
16462	5.686e-13	5.3411e-11	99	1781	933	36274	pyrophosphatase activity	P07437|P36404|P36405|P62070|P50583|P49789|P11142|P61106|P38606|Q9BQE3|Q9Y6B6|Q9BU02|P29992|P46459|P55010|Q14344|O95786|P61586|Q15008|O00159|Q9UM54|P35998|P43686|P60953|Q9BY32|P61020|P62195|P61221|P84095|O14638|P17980|P50990|P11021|Q9BQG2|P55072|P62834|Q9UHL0|Q13509|Q9H008|Q9NP72|Q13838|P06576|Q92499|P61421|O60333|P01112|P41091|Q8IVL1|Q16864|P62820|P61204|Q14240|Q15181|Q9H4M9|P11234|P05186|P68366|…
1901265	6.5218e-13	5.7432e-11	257	6592	933	36274	nucleoside phosphate binding	P07437|Q9NTZ6|P62750|P62070|P07741|Q9Y5Y2|Q8N0W3|P61077|P11142|P61081|P38606|P50502|Q9BQE3|Q13564|P22694|P29992|Q96Q11|P49588|Q13464|O60701|P41250|P54577|Q562R1|Q14344|O43776|P00558|O95786|Q9BUT1|Q9NSD9|P61586|P62253|Q14914|P62256|P49591|Q16836|Q16851|P35998|P43686|Q99536|P62837|Q01813|Q9BY32|P04040|Q12792|P13861|P16152|Q8TBX8|Q9GZZ9|P00492|P84095|P11021|Q9UHJ6|P55072|P62834|Q9UHL0|Q13232|P00338|…
16818	9.6203e-13	7.9736e-11	99	1797	933	36274	hydrolase activity, acting on acid anhydrides, in phosphorus-containing anhydrides	P07437|P36404|P36405|P62070|P50583|P49789|P11142|P61106|P38606|Q9BQE3|Q9Y6B6|Q9BU02|P29992|P46459|P55010|Q14344|O95786|P61586|Q15008|O00159|Q9UM54|P35998|P43686|P60953|Q9BY32|P61020|P62195|P61221|P84095|O14638|P17980|P50990|P11021|Q9BQG2|P55072|P62834|Q9UHL0|Q13509|Q9H008|Q9NP72|Q13838|P06576|Q92499|P61421|O60333|P01112|P41091|Q8IVL1|Q16864|P62820|P61204|Q14240|Q15181|Q9H4M9|P11234|P05186|P68366|…
166	1.1226e-12	8.7875e-11	256	6591	933	36274	nucleotide binding	P07437|Q9NTZ6|P62750|P62070|P07741|Q9Y5Y2|Q8N0W3|P61077|P11142|P61081|P38606|P50502|Q9BQE3|Q13564|P22694|P29992|Q96Q11|P49588|Q13464|O60701|P41250|P54577|Q562R1|Q14344|O43776|P00558|O95786|Q9BUT1|Q9NSD9|P61586|P62253|Q14914|P62256|P49591|Q16836|Q16851|P35998|P43686|Q99536|P62837|Q01813|Q9BY32|P04040|Q12792|P13861|P16152|Q8TBX8|Q9GZZ9|P00492|P84095|P11021|Q9UHJ6|P55072|P62834|Q9UHL0|Q13232|P00338|…
43167	1.2667e-12	9.3935e-11	442	13155	933	36274	ion binding	P46940|P07437|P17655|Q9NTJ4|Q96GX9|P07741|P21964|Q8N0W3|P14324|P07737|P50502|Q01432|P22694|Q04828|Q96Q11|Q13464|P54577|P46939|P04745|Q562R1|O95786|Q9NSD9|P67775|P61586|P01133|Q16836|P13797|Q16851|Q99536|Q92905|Q13642|P13861|O95954|Q8TBX8|P32754|P84095|P01008|P55072|Q9H2M3|Q13232|Q9H008|P14920|Q9NP72|P27361|P06576|P07814|O75874|P53611|Q16719|P14618|P27216|O75688|P01112|Q8IVL1|P61204|P31946|Q9ULC3|…
17076	3.7606e-12	2.6494e-10	200	4839	933	36274	purine nucleotide binding	P07437|P62070|P07741|Q9Y5Y2|Q8N0W3|P61077|P11142|P38606|P61081|P50502|Q9BQE3|P22694|Q96Q11|P29992|P49588|Q13464|P41250|P54577|Q562R1|O43776|Q14344|P00558|O95786|Q9NSD9|P61586|P62253|P62256|P49591|P35998|P43686|P62837|Q01813|Q12792|P13861|Q8TBX8|Q9GZZ9|P84095|Q9UHJ6|P11021|P55072|P62834|Q9UHL0|Q13232|Q9NP72|P61088|P27361|Q13838|P61086|P06576|P07814|O60333|P14618|Q8TBC4|P01112|Q8IVL1|P61204|Q3LXA3|…
32553	3.9957e-12	2.6809e-10	201	4874	933	36274	ribonucleotide binding	P07437|P62070|P07741|Q9Y5Y2|Q8N0W3|P61077|P11142|P38606|P61081|Q9BQE3|P22694|Q96Q11|P29992|P49588|Q13464|P41250|P54577|Q562R1|O43776|Q14344|P00558|O95786|Q9NSD9|P61586|P62253|P62256|P49591|Q16851|P35998|P43686|P62837|Q01813|Q12792|P13861|Q8TBX8|Q9GZZ9|P84095|Q9UHJ6|P11021|P55072|P62834|Q9UHL0|Q13232|Q9NP72|P61088|P27361|Q13838|P61086|P06576|P07814|O60333|P14618|Q8TBC4|P01112|Q8IVL1|P61204|Q3LXA3|…
1882	4.6083e-12	2.9316e-10	199	4818	933	36274	nucleoside binding	P07437|P62070|P07741|Q9Y5Y2|Q8N0W3|P61077|P11142|P38606|P61081|Q9BQE3|P22694|Q96Q11|P29992|P49588|Q13464|P41250|P54577|Q562R1|O43776|Q14344|P00558|O95786|Q9NSD9|P61586|P62253|P62256|P49591|P35998|P43686|P62837|Q01813|Q12792|Q8TBX8|Q9GZZ9|P00491|P84095|Q9UHJ6|P11021|P55072|P62834|Q9UHL0|Q13232|Q9NP72|P61088|P27361|Q13838|P61086|P06576|P07814|O60333|P14618|Q8TBC4|P01112|Q8IVL1|P61204|Q3LXA3|Q9ULC3|…
32555	4.7854e-12	2.9316e-10	199	4820	933	36274	purine ribonucleotide binding	P07437|P62070|P07741|Q9Y5Y2|Q8N0W3|P61077|P11142|P38606|P61081|Q9BQE3|P22694|Q96Q11|P29992|P49588|Q13464|P41250|P54577|Q562R1|O43776|Q14344|P00558|O95786|Q9NSD9|P61586|P62253|P62256|P49591|P35998|P43686|P62837|Q01813|Q12792|P13861|Q8TBX8|Q9GZZ9|P84095|Q9UHJ6|P11021|P55072|P62834|Q9UHL0|Q13232|Q9NP72|P61088|P27361|Q13838|P61086|P06576|P07814|O60333|P14618|Q8TBC4|P01112|Q8IVL1|P61204|Q3LXA3|Q9ULC3|…
32550	8.0286e-12	4.5993e-10	197	4784	933	36274	purine ribonucleoside binding	P07437|P62070|P07741|Q9Y5Y2|Q8N0W3|P61077|P11142|P38606|P61081|Q9BQE3|P22694|Q96Q11|P29992|P49588|Q13464|P41250|P54577|Q562R1|O43776|Q14344|P00558|O95786|Q9NSD9|P61586|P62253|P62256|P49591|P35998|P43686|P62837|Q01813|Q12792|Q8TBX8|Q9GZZ9|P84095|Q9UHJ6|P11021|P55072|P62834|Q9UHL0|Q13232|Q9NP72|P61088|P27361|Q13838|P61086|P06576|P07814|O60333|P14618|Q8TBC4|P01112|Q8IVL1|P61204|Q3LXA3|Q9ULC3|Q9H4M9|…
1883	8.4915e-12	4.5993e-10	197	4787	933	36274	purine nucleoside binding	P07437|P62070|P07741|Q9Y5Y2|Q8N0W3|P61077|P11142|P38606|P61081|Q9BQE3|P22694|Q96Q11|P29992|P49588|Q13464|P41250|P54577|Q562R1|O43776|Q14344|P00558|O95786|Q9NSD9|P61586|P62253|P62256|P49591|P35998|P43686|P62837|Q01813|Q12792|Q8TBX8|Q9GZZ9|P84095|Q9UHJ6|P11021|P55072|P62834|Q9UHL0|Q13232|Q9NP72|P61088|P27361|Q13838|P61086|P06576|P07814|O60333|P14618|Q8TBC4|P01112|Q8IVL1|P61204|Q3LXA3|Q9ULC3|Q9H4M9|…
35639	8.6178e-12	4.5993e-10	196	4756	933	36274	purine ribonucleoside triphosphate binding	P07437|P62070|Q9Y5Y2|Q8N0W3|P61077|P11142|P38606|P61081|Q9BQE3|P22694|Q96Q11|P29992|P49588|Q13464|P41250|P54577|Q562R1|O43776|Q14344|P00558|O95786|Q9NSD9|P61586|P62253|P62256|P49591|P35998|P43686|P62837|Q01813|Q12792|Q8TBX8|Q9GZZ9|P84095|Q9UHJ6|P11021|P55072|P62834|Q9UHL0|Q13232|Q9NP72|P61088|P27361|Q13838|P61086|P06576|P07814|O60333|P14618|Q8TBC4|P01112|Q8IVL1|P61204|Q3LXA3|Q9ULC3|Q9H4M9|Q96IJ6|…
46983	8.8135e-12	4.5993e-10	81	1391	933	36274	protein dimerization activity	P17655|Q8N335|P42224|P21695|P19623|Q12904|P30153|P43034|Q15102|Q9GZT4|P09327|P29401|Q9NQW7|Q16773|P21266|P20132|Q8NF91|P27487|Q99685|Q9UNQ0|Q13564|P08697|Q15075|Q9HB71|O43707|Q99497|P05556|P47989|Q9H2G2|P41250|P02741|P49454|Q93009|P14735|P35579|Q13813|Q9Y2S2|P02649|O00764|P49189|Q07812|P04632|P67775|P07237|Q9Y646|Q8N5Z0|Q96QU6|Q03393|P00441|Q9BUL8|P68402|P04040|P13861|P29218|O75223|P00492|P48507|…
8238	1.1182e-11	5.4531e-10	32	297	933	36274	exopeptidase activity	Q6V1X1|Q0VDG4|P09936|Q96FV2|Q13867|P12955|Q92820|Q9NQW7|Q9H4A4|Q9ULA0|P27487|P55786|P45974|P48147|P09960|Q7L266|Q9UHL4|P10619|P53582|Q9HB40|Q9NY33|P50579|P29144|Q9HBJ8|Q96FW1|Q8NDH3|O43895|Q96KP4|Q96KN2|Q9Y646|P15144|P12821
32549	1.1224e-11	5.4531e-10	197	4802	933	36274	ribonucleoside binding	P07437|P62070|P07741|Q9Y5Y2|Q8N0W3|P61077|P11142|P38606|P61081|Q9BQE3|P22694|Q96Q11|P29992|P49588|Q13464|P41250|P54577|Q562R1|O43776|Q14344|P00558|O95786|Q9NSD9|P61586|P62253|P62256|P49591|P35998|P43686|P62837|Q01813|Q12792|Q8TBX8|Q9GZZ9|P84095|Q9UHJ6|P11021|P55072|P62834|Q9UHL0|Q13232|Q9NP72|P61088|P27361|Q13838|P61086|P06576|P07814|O60333|P14618|Q8TBC4|P01112|Q8IVL1|P61204|Q3LXA3|Q9ULC3|Q9H4M9|…
8092	1.2749e-11	5.9879e-10	77	1299	933	36274	cytoskeletal protein binding	P07355|P17655|P04406|P02774|P36405|Q9BR76|P43034|P23528|O43490|P09327|P07737|P15311|P12830|Q8NF91|Q9Y3I0|O43707|Q9Y3A5|O43747|Q9UJU6|P05556|Q9Y490|Q9Y281|P26038|P49354|O15511|P60983|P46939|O75369|P60981|P35579|Q13813|P35580|Q15417|P02649|P05413|P47756|P61586|P67936|Q9NQA3|O00159|P13797|Q9UM54|Q9UBN7|Q9Y6U3|Q02790|P04075|Q12792|P62158|P52907|P33176|P40121|P61160|P22392|P02511|Q9NVD7|O75083|P05062|…
4177	7.4881e-11	3.4035e-09	17	87	933	36274	aminopeptidase activity	Q6V1X1|P53582|Q13867|Q9NY33|P12955|P50579|P29144|Q9NQW7|Q8NDH3|Q9H4A4|Q9ULA0|O43895|P27487|P55786|P09960|Q9UHL4|P15144
287	1.8577e-10	8.1795e-09	34	369	933	36274	magnesium ion binding	P30613|Q15349|P30520|P06733|O95394|P21964|P48735|Q9GZT4|Q15181|P29401|O60256|P35813|P00492|Q13907|P22694|P48506|P98196|P51812|Q9H008|P35558|P15531|Q969T7|Q9NRN7|P36871|O00764|O95861|O75874|Q9UK32|Q9NSD9|P14618|O75688|P54922|Q9UKK9|Q9UHY7
17111	3.3736e-10	1.4404e-08	89	1717	933	36274	nucleoside-triphosphatase activity	Q16864|Q8IVL1|P62820|P07437|P61204|P36404|P62070|P36405|Q14240|Q9H4M9|P61106|P11142|P11234|P38606|P68366|Q9BQE3|Q8IYD1|Q9UNQ0|Q9BU02|P63096|Q9Y6B6|P36543|Q9BUF5|P29992|P05026|Q9UL25|P46459|P55010|P21283|P62491|P61019|P21281|P14735|P35579|P63000|P35580|Q14344|O60841|O95786|P61586|Q15008|O00159|P36639|P62191|Q9UM54|P43686|P35998|P60953|P61020|P04899|P62195|P61221|P33176|Q9Y5K8|P62873|P84095|P62879|…
16829	3.8144e-10	1.5807e-08	35	399	933	36274	lyase activity	Q3LXA3|Q96GX9|P06733|P04075|O60547|Q96CD2|P04424|Q9GZT4|O95954|Q9Y600|P30566|Q16773|Q86YJ6|P61457|P20132|P30046|P32929|P10746|Q8IW45|P06132|P05062|P08397|P13716|P34896|P35558|Q04760|Q8IUZ5|Q96GA7|P22234|Q8TDX5|P07954|P00918|P22748|Q03393|P21399
48037	8.8042e-10	3.5443e-08	50	742	933	36274	cofactor binding	P04406|Q8N335|P21695|O60547|P48735|Q9GZT4|P29401|Q16773|Q86YJ6|P20132|Q08257|P53396|P32929|A6ND91|P24298|O94903|P47989|O60701|Q9Y2S2|O00764|P49189|Q9BUT1|Q16881|Q16836|Q8N5Z0|Q96QU6|Q00796|P04040|Q9Y600|Q9GZZ9|Q13363|P35270|P48506|P10746|P00374|P08397|Q9Y617|P02768|P00390|P34896|P14920|Q96GA7|Q8IUZ5|Q13630|P07195|P15428|O75874|Q16719|Q9UBQ7|Q9NYQ3
16765	1.8104e-09	7.0273e-08	19	134	933	36274	transferase activity, transferring alkyl or aryl (other than methyl) groups	Q9NR45|P08397|P08263|P19623|O95749|Q03013|P78417|P31153|Q92696|P49354|P14324|Q16772|P21266|P30711|P0CG29|P09211|P28161|P53611|P0CG30
4857	1.8453e-09	7.0273e-08	41	552	933	36274	enzyme inhibitor activity	P46940|P07355|Q9UGM5|Q14624|P36404|P30086|Q96P63|P09327|P19823|P61981|O60256|Q9NZL4|P01011|P61221|P36955|P30044|P30047|P01008|P01009|P08697|P11021|P08758|P02760|Q9Y570|Q06033|P51812|P50452|P02765|P35237|P54578|P60983|Q99653|P51606|P09525|P01019|P63244|Q9BS40|O75830|P49407|O00410|P01034
3779	6.4378e-09	2.3871e-07	47	716	933	36274	actin binding	Q9UM54|Q9UBN7|P02774|Q9Y6U3|P04075|Q9BR76|P23528|Q12792|P09327|P40121|P52907|P07737|P15311|P61160|Q8NF91|Q9NVD7|O75083|O43707|Q9UJU6|A8MWX3|P05556|O15144|Q9Y490|Q01518|Q9Y281|O15145|O15143|P26038|O15511|Q9H254|P60983|P46939|O75369|P60981|P35579|Q13813|P35580|Q15417|P35241|P47756|Q04917|P67936|Q9NQA3|O00159|B0I1T2|P13797|P12821
42277	1.6599e-08	5.9968e-07	24	239	933	36274	peptide binding	Q13509|P07437|P08473|Q14974|P05556|Q92973|O15294|P00390|P29144|P07858|P52888|O14787|O43813|P14735|Q08752|P62937|P45877|Q9H4A4|P02649|P27487|P48147|Q13885|P15144|P01034
5525	2.0388e-08	7.1816e-07	57	994	933	36274	GTP binding	P07437|P62820|P61204|P36404|P36405|P62070|Q9ULC3|P50583|Q9H4M9|Q96IJ6|P61106|P11234|P68366|Q8IYD1|Q9BQE3|Q9Y6B6|P63096|Q9BUF5|P29992|Q9UL25|P55010|P62491|P61019|Q14232|P63000|Q14344|P21980|P08238|O60841|P61586|Q16181|P60953|Q02790|P30520|P61020|P04899|P84095|O00429|P20340|P62834|Q13509|Q9NR31|Q9Y5P6|P57772|P35558|Q9NP72|Q9ULW0|P51149|Q9NTK5|P15531|P51148|P20339|P13639|P62330|Q13885|P01112|P41091
16597	2.2197e-08	7.628e-07	20	172	933	36274	amino acid binding	P49588|P49914|P00390|Q9Y6U3|P34896|P43005|P31946|Q99707|Q9GZT4|O43813|O95954|Q86YJ6|O95865|O94760|Q15046|P62258|P30047|Q14117|P48506|Q14749
31406	2.8746e-08	9.6437e-07	26	284	933	36274	carboxylic acid binding	P49914|Q9Y6U3|P31946|Q9GZT4|P09327|O95954|Q86YJ6|O94760|P30047|Q14117|P48506|Q04828|P08397|P02768|P49588|P00390|P43005|P34896|P35558|Q99707|O43813|O95865|Q15046|P05413|P62258|Q14749
31625	3.5216e-08	1.1277e-06	21	194	933	36274	ubiquitin protein ligase binding	P02787|P68036|P31323|Q96FW1|P13861|Q93034|Q93009|P61086|Q04323|P08107|Q13620|Q13564|P62253|O00429|Q13616|Q9UQ80|Q13617|P11021|Q13618|P22694|P49407
44389	3.5216e-08	1.1277e-06	21	194	933	36274	small conjugating protein ligase binding	P02787|P68036|P31323|Q96FW1|P13861|Q93034|Q93009|P61086|Q04323|P08107|Q13620|Q13564|P62253|O00429|Q13616|Q9UQ80|Q13617|P11021|Q13618|P22694|P49407
33218	3.6606e-08	1.1462e-06	24	249	933	36274	amide binding	Q13509|P07437|P08473|Q14974|P05556|Q92973|O15294|P00390|P29144|P07858|P52888|O14787|O43813|P14735|Q08752|P62937|P45877|Q9H4A4|P02649|P27487|P48147|Q13885|P15144|P01034
49	3.9045e-08	1.196e-06	10	39	933	36274	tRNA binding	Q9Y285|Q15046|P56192|P49588|P57772|Q9BY44|Q12904|O43592|P54577|Q96Q11
51082	4.0932e-08	1.2217e-06	26	289	933	36274	unfolded protein binding	Q15185|P31689|Q99832|P45877|P11142|Q9UHV9|P08107|P02511|P50502|P48643|P50990|P50991|P11021|O75347|Q16543|P17987|Q99471|O60925|Q8WW22|P54652|P02743|P62937|P49368|P08238|Q99733|Q5F1R6
32561	4.1618e-08	1.2217e-06	57	1015	933	36274	guanyl ribonucleotide binding	P07437|P62820|P61204|P36404|P36405|P62070|Q9ULC3|P50583|Q9H4M9|Q96IJ6|P61106|P11234|P68366|Q8IYD1|Q9BQE3|Q9Y6B6|P63096|Q9BUF5|P29992|Q9UL25|P55010|P62491|P61019|Q14232|P63000|Q14344|P21980|P08238|O60841|P61586|Q16181|P60953|Q02790|P30520|P61020|P04899|P84095|O00429|P20340|P62834|Q13509|Q9NR31|Q9Y5P6|P57772|P35558|Q9NP72|Q9ULW0|P51149|Q9NTK5|P15531|P51148|P20339|P13639|P62330|Q13885|P01112|P41091
61135	4.3733e-08	1.2575e-06	28	330	933	36274	endopeptidase regulator activity	Q9UGM5|Q14624|P30086|Q96P63|P09327|P19823|P01011|O00487|P36955|P30044|P01008|P01009|P08697|P11021|P02760|Q06033|P51812|P50452|P02765|P54578|P35237|Q16186|P51606|P01019|Q9BS40|O75830|P49407|P01034
19001	5.0785e-08	1.4311e-06	57	1021	933	36274	guanyl nucleotide binding	P07437|P62820|P61204|P36404|P36405|P62070|Q9ULC3|P50583|Q9H4M9|Q96IJ6|P61106|P11234|P68366|Q8IYD1|Q9BQE3|Q9Y6B6|P63096|Q9BUF5|P29992|Q9UL25|P55010|P62491|P61019|Q14232|P63000|Q14344|P21980|P08238|O60841|P61586|Q16181|P60953|Q02790|P30520|P61020|P04899|P84095|O00429|P20340|P62834|Q13509|Q9NR31|Q9Y5P6|P57772|P35558|Q9NP72|Q9ULW0|P51149|Q9NTK5|P15531|P51148|P20339|P13639|P62330|Q13885|P01112|P41091
3723	6.7396e-08	1.862e-06	75	1520	933	36274	RNA binding	P60228|Q9NTZ6|P52597|P62750|Q12904|P62277|P29692|Q07020|Q14240|P31943|P32969|P62280|P62269|Q08257|P61247|Q9UQ80|P10155|O00303|Q9Y3A5|P61313|P61978|P62263|P62851|Q99497|Q96Q11|Q9Y285|Q8IYB7|P49588|Q13310|P22626|P62495|Q04637|P54577|P55010|Q13347|P11940|Q9BY44|O60841|O95786|Q9NSD9|P60900|P49591|P24534|Q15365|P39023|P56192|P25786|P46777|Q92905|O43432|Q15056|P84098|Q96QR8|P00374|P62701|P60866|Q9UHL0|…
19003	1.0501e-07	2.8029e-06	9	33	933	36274	GDP binding	P61106|P20339|Q9UL25|P36404|P36405|P35558|P51149|P61019|Q14232
4298	1.0742e-07	2.8029e-06	12	66	933	36274	threonine-type endopeptidase activity	P20618|P28074|P28072|P25788|P25789|P28070|P25786|O14818|P60900|P49721|P28066|Q99436
70003	1.0742e-07	2.8029e-06	12	66	933	36274	threonine-type peptidase activity	P20618|P28074|P28072|P25788|P25789|P28070|P25786|O14818|P60900|P49721|P28066|Q99436
8135	1.2732e-07	3.2617e-06	21	209	933	36274	translation factor activity, nucleic acid binding	P60228|P57772|Q92616|Q92905|P62495|Q04637|P29692|Q14240|P55010|P55884|O43432|P06730|Q13347|Q15056|P13639|Q9BY44|O60841|P05198|O00303|P24534|P41091
4033	1.8091e-07	4.5518e-06	7	18	933	36274	aldo-keto reductase (NADP) activity	P17516|O43488|P15121|P14550|P35270|P42330|Q04828
61134	1.8501e-07	4.5734e-06	29	375	933	36274	peptidase regulator activity	Q9UGM5|Q14624|P30086|Q96P63|P09327|P19823|P01011|O00487|P36955|P30044|P01008|P01009|P08697|P11021|P02760|Q06033|P51812|P50452|P02765|P54578|P35237|Q16186|P51606|P01019|P63244|Q9BS40|O75830|P49407|P01034
4032	2.2407e-07	5.4435e-06	5	7	933	36274	alditol:NADP+ 1-oxidoreductase activity	O43488|P15121|P14550|P42330|Q04828
16209	2.2892e-07	5.4668e-06	16	129	933	36274	antioxidant activity	P08294|Q9BRA2|P02768|P00441|P00390|P78417|P06727|P04040|P30041|P30044|P30711|P02649|Q16881|P32119|Q99497|Q06830
30554	3.0318e-07	7.1197e-06	149	3862	933	36274	adenyl nucleotide binding	P49914|P31153|P07741|Q9H3S4|Q9Y5Y2|Q8N0W3|P61077|P17858|P11142|P61081|P38606|Q9UJ70|P50502|P53396|P36507|P22694|Q96Q11|P68036|P49588|Q92878|P46459|P17987|Q13464|Q8WW22|P41250|P54577|Q562R1|Q6IA69|O43776|P08238|O00764|P08237|P00558|O95786|Q9NSD9|P62253|O00159|P62256|Q16539|P49591|Q9H832|Q9UM54|P35998|P43686|P34932|P62837|Q01813|Q02750|Q12792|P13861|Q99832|P62195|Q8TBX8|P61221|Q9GZZ9|P22392|P22102|…
4866	4.1268e-07	9.4446e-06	26	325	933	36274	endopeptidase inhibitor activity	Q9UGM5|Q14624|P30086|Q96P63|P09327|P19823|P01011|P36955|P30044|P01008|P01009|P08697|P11021|P02760|Q06033|P50452|P51812|P02765|P54578|P35237|P51606|P01019|Q9BS40|O75830|P49407|P01034
48029	4.1559e-07	9.4446e-06	14	103	933	36274	monosaccharide binding	Q16851|P05062|A2VDF0|P09467|P37837|O15294|P04075|P06744|P46976|P29401|P17858|P08237|Q96EK6|P51570
70061	4.3493e-07	9.6839e-06	4	4	933	36274	fructose binding	P05062|P08237|P04075|P17858
32559	4.3987e-07	9.6839e-06	148	3854	933	36274	adenyl ribonucleotide binding	P49914|P31153|P07741|Q9H3S4|Q9Y5Y2|Q8N0W3|P61077|P17858|P11142|P61081|P38606|Q9UJ70|P53396|P36507|P22694|Q96Q11|P68036|P49588|Q92878|P46459|P17987|Q13464|Q8WW22|P41250|P54577|Q562R1|Q6IA69|O43776|P08238|O00764|P08237|P00558|O95786|Q9NSD9|P62253|O00159|P62256|Q16539|P49591|Q9H832|Q9UM54|P35998|P43686|P34932|P62837|Q01813|Q02750|Q12792|P13861|Q99832|P62195|Q8TBX8|P61221|Q9GZZ9|P22392|P22102|P28482|…
70011	5.8483e-07	1.2484e-05	71	1492	933	36274	peptidase activity, acting on L-amino acid peptides	Q6V1X1|P17655|P09936|Q13867|Q92820|Q9NQW7|O00487|Q9H4A4|P27487|P55786|Q9Y4P1|Q9Y4E8|Q7L266|Q9UHL4|O00303|P55210|P00734|P55212|P28066|P10619|P53582|Q9HB40|P08473|P50579|Q96FW1|P54578|P14735|Q93009|P28074|P28072|P28070|O14818|P04632|Q96KN2|Q9Y646|P60900|P13798|Q0VDG4|P25788|P25789|Q96FV2|P25786|P12955|Q92905|Q03154|P15374|Q99436|O96009|P20618|Q9ULA0|P00751|P45974|P48147|Q92542|P09960|Q9BYT8|Q9NY33|…
8233	5.9276e-07	1.2484e-05	73	1550	933	36274	peptidase activity	Q6V1X1|P17655|P09936|Q13867|Q92820|Q9NQW7|O00487|Q9H4A4|P27487|P55786|Q9Y4P1|Q9Y4E8|Q7L266|Q9UHL4|O00303|P55210|P00734|Q99497|P55212|P28066|P10619|P53582|Q9HB40|P08473|P02786|P50579|Q96FW1|P54578|P14735|Q93009|P28074|P28072|P28070|O14818|P04632|Q96KN2|Q9Y646|P60900|P13798|Q0VDG4|P25788|P25789|Q96FV2|P25786|P12955|Q92905|Q03154|P15374|Q99436|O96009|P20618|Q9ULA0|P00751|P45974|P48147|Q92542|P09960|…
4364	5.9363e-07	1.2484e-05	10	51	933	36274	glutathione transferase activity	Q16772|P21266|P30711|P0CG29|P08263|P09211|P28161|Q03013|P78417|P0CG30
30414	8.2218e-07	1.7033e-05	26	337	933	36274	peptidase inhibitor activity	Q9UGM5|Q14624|P30086|Q96P63|P09327|P19823|P01011|P36955|P30044|P01008|P01009|P08697|P11021|P02760|Q06033|P50452|P51812|P02765|P54578|P35237|P51606|P01019|Q9BS40|O75830|P49407|P01034
3743	8.3412e-07	1.7033e-05	15	125	933	36274	translation initiation factor activity	P60228|Q92905|Q04637|Q14240|P55010|P55884|P06730|O43432|Q13347|Q15056|Q9BY44|O60841|P05198|O00303|P41091
51920	1.2878e-06	2.5907e-05	5	9	933	36274	peroxiredoxin activity	P30041|P30044|P32119|Q06830|Q99497
5524	1.3055e-06	2.5907e-05	144	3797	933	36274	ATP binding	P49914|P31153|Q9H3S4|Q9Y5Y2|Q8N0W3|P61077|P17858|P11142|P61081|P38606|Q9UJ70|P53396|P36507|P22694|Q96Q11|P68036|P49588|Q92878|P46459|P17987|Q13464|Q8WW22|P41250|P54577|Q562R1|Q6IA69|O43776|P08238|O00764|P08237|P00558|O95786|Q9NSD9|P62253|O00159|P62256|Q16539|P49591|Q9H832|Q9UM54|P35998|P43686|P34932|P62837|Q01813|Q02750|Q12792|Q99832|P62195|Q8TBX8|P61221|Q9GZZ9|P22392|P22102|P17980|P28482|P50990|…
51287	1.847e-06	3.6144e-05	15	133	933	36274	NAD binding	Q8N335|P04406|P21695|Q00796|O60701|P48735|P07195|P15428|Q13363|Q9Y2S2|O75874|P49189|Q9BUT1|Q9UBQ7|Q16836
30234	2.3057e-06	4.4504e-05	84	1937	933	36274	enzyme regulator activity	P46940|P07355|O43242|Q13200|Q14624|P36404|P55160|P30153|Q99460|Q96P63|P09327|O60256|Q9NZL4|O00487|P17900|P36955|P08697|P08758|P36507|Q9UJU6|P10619|Q06033|P00352|P54578|P60983|Q16186|P02649|P08238|P09525|P09211|P63244|P01133|Q9NVG8|P31150|P49407|O00410|P01034|Q15493|Q9UGM5|P52565|Q7Z3U7|P30086|Q02750|P13861|P61981|P19823|P01011|P61221|O95373|P30044|Q9Y376|P30047|Q15257|P01008|P01009|Q14738|P11021|…
43130	3.8339e-06	7.3e-05	11	76	933	36274	ubiquitin binding	P54727|Q04323|P09936|Q9UBN7|P35573|P61088|Q96FW1|Q86VN1|P55072|P14735|P15374
16836	4.8184e-06	9.0521e-05	12	93	933	36274	hydro-lyase activity	P08397|P61457|Q96GX9|P13716|P06733|P07954|O60547|P00918|P10746|P22748|Q8IW45|P21399
30170	5.3257e-06	9.7453e-05	17	182	933	36274	pyridoxal phosphate binding	O94903|Q9Y617|P02768|P34896|Q8IUZ5|Q96GA7|Q9GZT4|Q9Y600|Q16773|Q86YJ6|P20132|O00764|Q16719|P32929|Q8N5Z0|P24298|Q96QU6
4812	5.3257e-06	9.7453e-05	17	182	933	36274	aminoacyl-tRNA ligase activity	Q9Y285|P56192|P49588|P14868|P26639|P47897|P41250|P54577|P26640|O43776|Q15046|P07814|Q9BTE6|Q9NSD9|P12081|Q9P2J5|P49591
16875	5.7326e-06	0.00010224	17	183	933	36274	ligase activity, forming carbon-oxygen bonds	Q9Y285|P56192|P49588|P14868|P26639|P47897|P41250|P54577|P26640|O43776|Q15046|P07814|Q9BTE6|Q9NSD9|P12081|Q9P2J5|P49591
16876	5.7326e-06	0.00010224	17	183	933	36274	ligase activity, forming aminoacyl-tRNA and related compounds	Q9Y285|P56192|P49588|P14868|P26639|P47897|P41250|P54577|P26640|O43776|Q15046|P07814|Q9BTE6|Q9NSD9|P12081|Q9P2J5|P49591
16860	6.7343e-06	0.00011861	12	96	933	36274	intramolecular oxidoreductase activity	Q15185|Q8TDQ7|P60174|Q13907|P51606|P30046|Q5T013|P07237|P34949|P06744|P14174|Q9BS26
19902	7.0017e-06	0.0001218	15	148	933	36274	phosphatase binding	P46940|Q9Y570|O14745|O00203|P00441|Q5H9R7|P27361|Q9Y2V2|Q9H254|P12830|P62993|Q15257|P28482|P63244|P55072
8106	7.5895e-06	0.00012927	5	12	933	36274	alcohol dehydrogenase (NADP+) activity	O43488|P15121|P14550|P42330|Q04828
16835	7.6151e-06	0.00012927	14	131	933	36274	carbon-oxygen lyase activity	P08397|Q96GX9|P13716|P06733|O60547|Q86YJ6|P61457|P07954|P00918|P10746|P21399|Q03393|Q8IW45|P22748
51087	7.9497e-06	0.00013335	10	67	933	36274	chaperone binding	O75347|Q15813|Q9BTW9|P02768|P02786|P02675|P00441|P50502|P00450|P11021
16491	1.1838e-05	0.00019623	81	1931	933	36274	oxidoreductase activity	P17516|Q8N335|P04406|P21695|P78417|P48735|P11586|Q9H2A2|P16083|P61457|P30711|O43488|Q08257|P15559|P32119|Q04828|Q99497|P49419|Q06830|A6ND91|Q16878|P40925|P00352|O00625|P47989|O60701|Q9BV57|Q9Y2S2|P49189|P10599|Q9BUT1|Q16881|P07237|P15121|P02792|P14550|Q6ZNA5|O76003|Q14914|Q16836|Q9UJ68|Q99536|P00441|Q00796|P04040|P53004|P16152|P30041|P32754|P30043|Q9GZZ9|P30044|Q13363|P07327|O15439|P00450|Q8N8N7|…
4046	1.2071e-05	0.00019777	5	13	933	36274	aminoacylase activity	P45381|Q96HD9|P14868|Q03154|P04040
4551	1.4307e-05	0.0002317	4	7	933	36274	nucleotide diphosphatase activity	O14638|Q9BQG2|P49789|P50583
43498	1.5311e-05	0.00024514	10	72	933	36274	cell surface binding	P02679|P02671|P06576|P02768|P02675|Q12904|P08697|P14174|P08758|P02741
32182	1.6198e-05	0.00025358	11	88	933	36274	small conjugating protein binding	P54727|Q04323|P09936|Q9UBN7|P35573|P61088|Q96FW1|Q86VN1|P55072|P14735|P15374
5200	1.6198e-05	0.00025358	11	88	933	36274	structural constituent of cytoskeleton	P07437|Q9Y490|O15144|O15145|P08727|P26038|O15143|P35908|O15511|Q9H254|Q13813
3941	1.6963e-05	0.00026264	3	3	933	36274	L-serine ammonia-lyase activity	P20132|Q96GA7|Q9GZT4
2020	1.7335e-05	0.0002655	10	73	933	36274	protease binding	Q07954|Q16186|P05556|P27487|P01008|Q13158|P01009|P08697|P35237|P01034
30742	1.8379e-05	0.00027845	5	14	933	36274	GTP-dependent protein binding	P60953|P30047|Q15075|P61020|P63000
16853	1.8834e-05	0.00028231	27	425	933	36274	isomerase activity	Q8TDQ7|Q15185|A2VDF0|Q02790|P62942|Q96C23|O95394|P14174|Q9GZT4|P45877|Q13907|P30046|Q15257|O15305|P60174|P06744|P34949|Q13630|Q08752|P62937|P22234|P36871|P51606|Q5T013|P07237|P30039|Q9BS26
43499	2.5789e-05	0.0003825	6	24	933	36274	eukaryotic cell surface binding	P02679|P02671|P06576|P02675|P08697|P08758
31701	2.6984e-05	0.00039604	5	15	933	36274	angiotensin receptor binding	Q14344|P62873|P01019|P62879|P49407
50662	3.075e-05	0.00044666	30	512	933	36274	coenzyme binding	Q8N335|P04406|P21695|Q00796|O60547|P48735|P04040|P29401|Q13363|Q08257|P35270|P48506|A6ND91|P00374|P08397|P47989|P00390|O60701|P14920|P07195|Q13630|P15428|Q9Y2S2|O75874|P49189|Q9BUT1|Q16881|Q9UBQ7|Q16836|Q9NYQ3
16874	3.5243e-05	0.0005067	49	1032	933	36274	ligase activity	P09936|P49914|P47897|P11441|P11586|Q9HAB8|P61077|P61081|Q9Y3I0|P53396|Q15386|Q9Y285|P68036|P49588|Q5T4S7|P22314|P54577|P41250|Q6IA69|O43776|Q9P2J5|Q9NSD9|O15067|P62253|P62256|Q9H832|P49591|P56192|P62837|P55854|P14868|P30520|P22102|P63208|Q9NRD1|P48506|Q9Y3C8|P00966|P26639|P61088|Q9P0P0|P61086|P26640|Q15046|P07814|P22234|Q9BTE6|P12081|Q8TBC4
1758	4.9421e-05	0.00070337	4	9	933	36274	retinal dehydrogenase activity	P17516|P00352|P42330|Q9H2A2
43022	5.4597e-05	0.00076166	7	39	933	36274	ribosome binding	Q9BY44|P62495|P11021|P05198|Q9UBQ5|Q9Y3A5|P08865
16628	5.4597e-05	0.00076166	7	39	933	36274	oxidoreductase activity, acting on the CH-CH group of donors, NAD or NADP as acceptor	P30043|Q9BUT1|Q8N8N7|Q14914|P53004|P42330|Q04828
43021	6.0041e-05	0.0008294	9	68	933	36274	ribonucleoprotein complex binding	O14744|Q9BY44|P62495|P11021|P05198|Q9UBQ5|Q9Y3A5|P08865|P62136
16840	6.6118e-05	0.00090157	6	28	933	36274	carbon-nitrogen lyase activity	P20132|Q96GA7|P04424|Q9GZT4|O95954|P30566
47023	6.6546e-05	0.00090157	3	4	933	36274	androsterone dehydrogenase activity	P17516|P42330|Q04828

## Sheet: Biological Process
GO-ID	p-value	corr p-value	x	n	X	N	Description	Genes in test set
44281	3.4323e-117	0	395	4521	948	36541	small molecule metabolic process	P46940|P17516|P07437|Q13200|Q96GX9|P07741|P21964|P14324|P30711|Q9UKG9|Q01432|P22694|Q04828|P28066|P54577|P28074|P28072|P28070|O95786|Q9NSD9|P61586|P07237|Q16836|Q16851|Q9BQ69|P13866|P13861|O95954|P16152|Q99436|P32754|P84095|P55072|Q9H2M3|Q13232|P14920|Q9NP72|Q13630|P06576|P07814|O75874|P01019|Q16719|P07954|P14618|P07602|P01112|P61204|Q9H4M9|P28161|Q7L266|Q8IYD1|A6ND91|P51570|Q9HB40|P40925|O95749|…
44710	5.6894e-89	1.3874e-85	436	6619	948	36541	single-organism metabolic process	P46940|P17516|P07437|Q13200|Q96GX9|P07741|P21964|P14324|P30711|Q9UKG9|Q01432|P22694|Q04828|P28066|P54577|P28074|P28072|P28070|Q07812|O95786|Q9NSD9|P67775|P61586|P07237|Q16836|Q16851|Q99536|Q9BQ69|P13866|P13861|O95954|P16152|Q99436|Q8TBX8|P32754|P84095|P55072|Q9H2M3|Q13232|P14920|Q9NP72|Q13630|P06576|P07814|O75874|P01019|Q16719|P07954|P14618|P07602|P01112|P61204|Q9H4M9|P28161|Q7L266|Q8IYD1|Q06830|…
9056	9.2281e-85	1.5002e-81	303	3485	948	36541	catabolic process	P07437|Q13200|P62750|P62070|P78417|P62753|P43034|P27635|P21964|P49789|Q9NQW7|P61077|P17900|Q04323|P11142|P38606|Q99685|P62269|Q9UKG9|Q9BQE3|Q01432|P63220|P62263|P22694|P62851|P29992|P28066|Q04637|P54578|P28074|Q14344|P28072|P36871|P28070|P00558|Q07812|O95786|Q9BUT1|P67775|P61586|P62253|P62256|Q16836|P35998|P43686|P62837|Q01813|Q9BY32|P04040|O95954|Q99436|P32754|P62979|P00492|P00491|P84095|P63208|…
1901575	2.1054e-82	2.567e-79	290	3277	948	36541	organic substance catabolic process	P07437|Q13200|P62750|P62070|P62753|P43034|P27635|P21964|P49789|Q9NQW7|P61077|P17900|Q04323|P11142|P38606|Q99685|P62269|Q9UKG9|Q9BQE3|Q01432|P63220|P62263|P22694|P62851|P29992|P28066|Q04637|P54578|P28074|Q14344|P28072|P36871|P28070|P00558|Q07812|O95786|Q9BUT1|P67775|P61586|P62253|P62256|Q16836|P35998|P43686|P62837|Q01813|Q9BY32|P04040|O95954|Q99436|P32754|P62979|P00492|P00491|P84095|P63208|P84098|…
44248	2.8075e-71	2.7385e-68	263	3052	948	36541	cellular catabolic process	P07437|Q13200|P62750|P62070|P78417|P62753|P27635|P21964|P49789|Q9NQW7|P61077|P17900|Q04323|P11142|P38606|Q99685|P62269|Q9UKG9|Q9BQE3|Q01432|P63220|P62263|P22694|P62851|P29992|P28066|Q04637|P54578|P28074|Q14344|P28072|P28070|Q07812|O95786|Q9BUT1|P67775|P61586|P62253|P62256|Q16836|P35998|P43686|P62837|Q9BY32|P04040|O95954|Q99436|P32754|P62979|P00492|P00491|P84095|P63208|P84098|P62241|P11021|Q9BQG2|…
1901564	9.9884e-66	8.1189e-63	268	3357	948	36541	organonitrogen compound metabolic process	P07437|Q96GX9|P62070|O00204|P07741|P43034|Q96CD2|P21964|Q9NQW7|P17900|P11142|P30711|P38606|Q6XQN6|Q9BQE3|Q01432|Q9BU02|P29992|P10619|P49588|O60701|P41250|P54577|Q9BV57|Q14344|O43776|Q07812|O95786|Q9BUT1|Q9NSD9|P67775|P61586|P07237|P49591|Q03393|P35998|P43686|Q9BQ69|Q9BY32|P04040|O95954|P32754|P00492|P00491|P84095|Q14353|P11021|Q9UHJ6|Q9BQG2|P55072|P62834|Q96F10|Q9UHL0|Q9H2M3|P37837|Q13232|P14920|…
44237	2.8638e-53	1.9953e-50	643	15860	948	36541	cellular metabolic process	P46940|P17516|P07437|Q13200|Q7L1Q6|Q96GX9|P07741|P27635|P21964|Q8N0W3|P14324|P30711|Q9UKG9|P50502|Q13564|Q01432|P63220|P22694|Q04828|Q96Q11|P28066|Q99426|Q13464|Q04637|P54577|P54578|P28074|Q13347|P28072|P28070|Q07812|O95786|Q9NSD9|P67775|P61586|P07237|P01133|Q16836|Q16851|Q9BQ69|P55854|Q92905|P39687|P13861|Q9UBW8|O95954|P16152|Q99436|A2RU49|Q8TBX8|P32754|P84095|P63208|P84098|Q8IWI9|P55072|Q96QR8|…
71704	1.5035e-51	9.1656e-49	671	17125	948	36541	organic substance metabolic process	P17516|Q6V1X1|P07437|P17655|Q9NTJ4|Q13200|Q7L1Q6|Q96GX9|P07741|P27635|P21964|P14324|P30711|Q9UKG9|P50502|Q13564|Q01432|P63220|P22694|Q04828|Q96Q11|P28066|Q13464|Q99426|Q04637|P54577|P54578|P04745|P28074|Q13347|P28072|P28070|Q07812|O95786|Q9NSD9|P67775|P61586|P07237|P01133|P13798|Q16836|Q16851|Q96FV2|Q9BQ69|P55854|Q92905|P39687|P13866|Q9UBW8|O95954|P16152|Q99436|Q8TBX8|P32754|P84095|P63208|P84098|…
16032	1.9857e-48	1.076e-45	111	793	948	36541	viral reproduction	Q16531|P48556|Q13200|P62750|P27635|P62753|P08865|O00487|P14324|P61769|P11142|P62269|P61247|P61978|P63220|P61313|P62263|P62851|P28066|P05556|Q5T4S7|Q04637|Q93009|P28074|P28072|P28070|P62258|Q07812|O95786|P61586|Q15008|P63244|O00410|P39023|P35998|P43686|Q14974|Q99436|P62195|P20618|P61221|O43432|P62979|Q96HD9|O94973|P63208|P84098|P17980|P28482|P62241|Q9UK41|P62701|P30419|P05787|P27361|Q13838|P49721|…
44764	2.906e-48	1.4173e-45	111	796	948	36541	multi-organism cellular process	Q16531|P48556|Q13200|P62750|P27635|P62753|P08865|O00487|P14324|P61769|P11142|P62269|P61247|P61978|P63220|P61313|P62263|P62851|P28066|P05556|Q5T4S7|Q04637|Q93009|P28074|P28072|P28070|P62258|Q07812|O95786|P61586|Q15008|P63244|O00410|P39023|P35998|P43686|Q14974|Q99436|P62195|P20618|P61221|O43432|P62979|Q96HD9|O94973|P63208|P84098|P17980|P28482|P62241|Q9UK41|P62701|P30419|P05787|P27361|Q13838|P49721|…
44238	1.9194e-44	8.5097e-42	642	16625	948	36541	primary metabolic process	P17516|Q6V1X1|P07437|P17655|Q9NTJ4|Q13200|Q7L1Q6|Q96GX9|P07741|P27635|P21964|P14324|P30711|Q9UKG9|P50502|Q13564|Q01432|P63220|P22694|Q04828|Q96Q11|P28066|Q13464|Q99426|Q04637|P54577|P54578|P04745|P28074|Q13347|P28072|P28070|Q07812|O95786|Q9NSD9|P67775|P61586|P07237|P01133|P13798|Q16836|Q16851|Q96FV2|Q9BQ69|P55854|Q92905|P39687|P13866|Q9UBW8|O95954|Q99436|Q8TBX8|P32754|P84095|P63208|P84098|Q8IWI9|…
6082	3.8634e-44	1.5702e-41	154	1654	948	36541	organic acid metabolic process	P17516|P49914|Q96GX9|Q12904|P31153|O00204|P78417|O43704|Q96CD2|Q9H2A2|Q86YJ6|P61457|Q9H4A4|P30711|Q99685|Q9UJ70|Q9UKG9|P53396|P32929|Q04828|P49419|P49588|Q13155|P41250|P54577|Q9BV57|O43776|Q9Y2S2|P09211|Q9NSD9|Q9BUT1|O43324|P07237|Q16539|Q14914|P49591|Q16836|Q9UJ68|Q03393|P15586|P12955|Q86TX2|O95954|Q9Y600|P32754|O94760|P00491|Q14353|Q9H2M3|Q9Y617|Q9BU89|P22061|P00338|P14920|Q99707|P07195|Q9NRN7|…
6807	6.8761e-44	2.5796e-41	423	8865	948	36541	nitrogen compound metabolic process	P07437|Q13200|Q7L1Q6|Q96GX9|P07741|P27635|P21964|P30711|Q13564|Q01432|P63220|Q96Q11|P28066|Q04637|P54577|P28074|P28072|P28070|Q07812|O95786|Q9NSD9|P67775|P61586|P07237|P01133|Q16851|Q9BQ69|Q92905|P39687|O95954|Q99436|P32754|P84095|P84098|Q8IWI9|P55072|Q96QR8|P63104|Q9H2M3|Q13232|P14920|Q9NP72|P27361|Q13630|P06576|P07814|O75874|P52758|Q16719|P14618|P07602|P01112|P60228|P61201|P61204|Q07020|P31946|…
55086	2.6204e-43	9.1284e-41	170	2010	948	36541	nucleobase-containing small molecule metabolic process	P07437|P36404|P62070|P36405|P31153|O00204|O43704|P07741|Q96CD2|O95394|P49789|Q9Y2T3|P61106|P11142|P38606|Q6XQN6|Q9BQE3|Q01432|P53396|Q9Y6B6|P29992|P47989|P46459|P49902|O60701|P41250|P55010|Q6IA69|Q14344|P10599|O95786|P61586|Q15008|Q16851|P35998|P43686|P60953|Q9BQ69|P04075|Q9BY32|P04040|P61020|P30566|P62195|P61221|P00492|P43490|P30044|P22392|P00491|P22102|P84095|Q14353|O14638|P28482|P50990|P11021|…
19752	1.165e-42	3.7877e-40	144	1502	948	36541	carboxylic acid metabolic process	P17516|Q96GX9|P49914|Q12904|P31153|P78417|O43704|Q96CD2|Q9H2A2|Q86YJ6|P61457|Q9H4A4|P30711|Q99685|Q9UJ70|Q9UKG9|P53396|P32929|Q04828|P49419|P49588|Q13155|P41250|P54577|Q9BV57|O43776|Q9Y2S2|P09211|Q9NSD9|Q9BUT1|O43324|P07237|Q16539|Q14914|P49591|Q16836|Q9UJ68|Q03393|P12955|Q86TX2|O95954|Q9Y600|P32754|O94760|Q14353|Q9H2M3|Q9Y617|Q9BU89|P22061|P00338|P14920|Q99707|P07195|Q9NRN7|P15428|P07814|Q9NZL9|…
43436	3.7578e-42	1.1454e-39	150	1636	948	36541	oxoacid metabolic process	P17516|P49914|Q96GX9|Q12904|P31153|O00204|P78417|O43704|Q96CD2|Q9H2A2|Q86YJ6|P61457|Q9H4A4|P30711|Q99685|Q9UJ70|Q9UKG9|P53396|P32929|Q04828|P49419|P49588|Q13155|P41250|P54577|Q9BV57|O43776|Q9Y2S2|P09211|Q9NSD9|Q9BUT1|O43324|P07237|Q16539|Q14914|P49591|Q16836|Q9UJ68|Q03393|P15586|P12955|Q86TX2|O95954|Q9Y600|P32754|O94760|Q14353|Q9H2M3|Q9Y617|Q9BU89|P22061|P00338|P14920|Q99707|P07195|Q9NRN7|P15428|…
44270	3.7515e-41	1.0762e-38	153	1729	948	36541	cellular nitrogen compound catabolic process	Q16531|P07437|P62750|P36404|P62070|P36405|P62753|P27635|P08865|P49789|Q9Y2T3|P61106|P11142|P38606|P62269|Q9BQE3|P61247|Q01432|P53396|P61313|Q9Y6B6|P63220|P62263|P62851|P29992|P47989|P46459|P49902|Q04637|P55010|Q14344|P11940|Q07812|O95786|P67775|P61586|Q15008|P39023|P35998|P43686|Q14974|P60953|Q9BY32|P04040|P61020|P53004|O95954|P62195|P61221|P62979|P30043|P00492|P00491|P84095|O14638|P84098|P50990|…
1901361	4.265e-41	1.1556e-38	155	1772	948	36541	organic cyclic compound catabolic process	Q16531|P07437|P62750|P36404|P62070|P36405|P62753|P27635|P08865|P49789|Q9Y2T3|P61457|P61106|P11142|P38606|P62269|Q9BQE3|P61247|Q01432|P53396|P61313|Q9Y6B6|P63220|P62263|P62851|P29992|P47989|P46459|P49902|Q04637|P55010|Q14344|P11940|P02649|Q07812|O95786|P67775|P61586|Q15008|P39023|P35998|P43686|Q14974|P60953|Q9BY32|P04040|P53004|P61020|O95954|P62195|P61221|P32754|P62979|P30043|P00492|P00491|P84095|…
19439	5.6946e-41	1.4617e-38	153	1735	948	36541	aromatic compound catabolic process	Q16531|P07437|P62750|P36404|P62070|P36405|P62753|P27635|P21964|P08865|P49789|Q9Y2T3|P61457|P61106|P11142|P38606|P62269|Q9BQE3|P61247|Q01432|P53396|P61313|Q9Y6B6|P63220|P62263|P62851|P29992|P47989|P46459|P49902|Q04637|P55010|Q14344|P11940|Q07812|O95786|P67775|P61586|Q15008|P39023|P35998|P43686|Q14974|P60953|Q9BY32|P04040|P61020|P53004|O95954|P62195|P61221|P32754|P62979|P30043|P00492|P00491|P84095|…
34641	1.3032e-40	3.1299e-38	391	8104	948	36541	cellular nitrogen compound metabolic process	P07437|Q13200|Q7L1Q6|Q96GX9|P07741|P27635|P30711|Q13564|Q01432|P63220|Q96Q11|P28066|Q04637|P54577|P28074|P28072|P28070|Q07812|O95786|Q9NSD9|P67775|P61586|P01133|Q16851|Q9BQ69|Q92905|P39687|O95954|Q99436|P32754|P84095|P84098|Q8IWI9|P55072|Q96QR8|P63104|Q9H2M3|Q13232|P14920|Q9NP72|P27361|Q13630|P06576|P07814|O75874|P52758|Q16719|P14618|P01112|P60228|P61201|P61204|Q07020|P31946|P31943|Q9H4M9|P28161|…
8152	1.3477e-40	3.1299e-38	740	21103	948	36541	metabolic process	P46940|P17516|Q6V1X1|P07437|P17655|Q9NTJ4|Q13200|Q7L1Q6|Q96GX9|P07741|P27635|P21964|Q8N0W3|P14324|O15498|P30711|Q9UKG9|P50502|Q13564|Q01432|P63220|P22694|Q04828|Q96Q11|P28066|Q99426|Q13464|Q04637|P54577|P54578|P04745|P28074|Q13347|Q9NQE9|P28072|P28070|Q07812|O95786|P61586|P67775|Q9NSD9|Q5T013|P07237|P01133|P13798|Q16836|Q16851|Q99536|Q96FV2|P55854|Q9BQ69|P39687|Q92905|P13866|Q3KQV9|P13861|P16152|…
22415	2.7049e-40	5.9962e-38	84	539	948	36541	viral reproductive process	Q16531|P42224|P62750|P62277|Q07020|Q9BXS5|P62753|P27635|Q14240|P08865|Q93034|P32969|P62280|P14324|P11142|P62993|P62269|P61247|Q13616|P62829|Q13617|P61313|P61978|P63220|P62263|P62851|Q7L5N1|P05556|Q92973|P02786|Q5T4S7|Q8WUM4|Q04637|Q93009|P14735|P28074|P28072|P28070|Q07812|P62258|O14818|P08727|O95786|P61586|P63244|P02790|P39023|O00410|P35998|P25788|Q14974|P25789|P46777|Q99436|P20618|O43432|P61221|…
46700	8.4483e-40	1.7914e-37	151	1733	948	36541	heterocycle catabolic process	Q16531|P07437|P62750|P36404|P62070|P36405|P62753|P27635|P08865|P49789|Q9Y2T3|P61106|P11142|P38606|P62269|Q9BQE3|P61247|Q01432|P53396|P61313|Q9Y6B6|P63220|P62263|P62851|P29992|P47989|P46459|P49902|Q04637|P55010|Q14344|P11940|Q07812|O95786|P67775|P61586|Q15008|P39023|P35998|P43686|Q14974|P60953|Q9BY32|P04040|P61020|P53004|O95954|P62195|P61221|P62979|P30043|P00492|P00491|P84095|O14638|P84098|P50990|…
9117	1.3141e-38	2.6575e-36	157	1901	948	36541	nucleotide metabolic process	P07437|P36404|P62070|P36405|O00204|O43704|P07741|Q96CD2|O95394|P49789|Q9Y2T3|P61106|P11142|P38606|Q6XQN6|Q9BQE3|Q01432|P53396|Q9Y6B6|P29992|P47989|P46459|P49902|O60701|P41250|P55010|Q6IA69|Q14344|O95786|P61586|Q15008|Q16851|P35998|P43686|P60953|P04075|Q9BY32|P04040|P61020|P30566|P62195|P61221|P00492|P43490|P30044|P22392|P00491|P22102|P84095|P50990|P11021|Q9UHJ6|Q9BQG2|P55072|P62834|P05062|Q13509|…
6753	1.3623e-38	2.6575e-36	158	1923	948	36541	nucleoside phosphate metabolic process	P07437|P36404|P62070|P36405|O00204|O43704|P07741|Q96CD2|O95394|P49789|Q9Y2T3|P61106|P11142|P38606|Q6XQN6|Q9BQE3|Q01432|P53396|Q9Y6B6|P29992|P47989|P46459|P49902|O60701|P41250|P55010|Q6IA69|Q14344|O95786|P61586|Q15008|Q16851|P35998|P43686|P60953|P04075|Q9BY32|P04040|P61020|P30566|P62195|P61221|P00492|P43490|P30044|P22392|P00491|P22102|P84095|O14638|P50990|P11021|Q9UHJ6|Q9BQG2|P55072|P62834|P05062|…
51246	1.5349e-38	2.8791e-36	164	2055	948	36541	regulation of protein metabolic process	P46940|P48556|P09936|Q13200|Q9UHD1|Q9NZL4|O00487|Q04323|P50502|P36507|P22694|P62263|Q9UJU6|P28066|Q16543|P53582|P51452|P05556|P47989|Q9Y490|P49588|Q92878|Q13155|Q04637|P55010|P54578|P28074|P11940|P28072|P02649|P08238|P28070|Q07812|P62258|P09211|P67775|Q15008|P63244|P98082|P01133|Q16539|P49407|P43686|P35998|Q13596|P60953|Q02750|P58546|Q12792|P13861|P01011|O94979|P62195|Q99436|P20618|O43432|P62979|…
6521	2.4541e-38	4.4328e-36	34	60	948	36541	regulation of cellular amino acid metabolic process	P35998|P43686|P48556|O43242|P25788|Q13200|P25789|P25786|Q99460|P21964|O00487|P62195|Q99436|P20618|P17980|P55036|P15559|Q16401|P28066|Q06323|Q93088|P28074|P28072|P28070|Q9UNM6|O14818|Q15008|P62333|P51665|P60900|P49721|O00231|P62191|O00232
51704	3.8012e-37	6.6209e-35	151	1826	948	36541	multi-organism process	Q16531|P48556|Q13200|P62750|P62753|P27635|P21964|P08865|P23528|O00487|P14324|P61769|P11142|P38606|P62269|Q9HBG4|P61247|P61313|P61978|P63220|P62263|P62851|P28066|P05556|Q5T4S7|P02748|Q04637|Q93009|P28074|P28072|P28070|Q07812|P62258|P09211|O95786|P61586|Q15008|P63244|Q16539|P39023|O00410|P43686|P35998|Q14974|Q99436|P62195|P20618|O43432|P61221|P62979|Q96HD9|O94973|P63208|P84098|P28482|P17980|P62241|…
34655	4.1452e-36	6.9711e-34	141	1652	948	36541	nucleobase-containing compound catabolic process	Q16531|P07437|P62750|P36404|P62070|P36405|P62753|P27635|P08865|P49789|Q9Y2T3|P11142|P61106|P38606|P62269|Q9BQE3|P61247|Q01432|P53396|Q9Y6B6|P63220|P61313|P62263|P62851|P29992|P47989|P46459|P49902|Q04637|P55010|Q14344|P11940|Q07812|O95786|P67775|P61586|Q15008|P39023|P35998|P43686|Q14974|P60953|Q9BY32|P04040|P61020|P62195|P61221|P62979|P00492|P00491|P84095|O14638|P84098|P50990|P62241|P11021|Q9BQG2|…
33238	5.2734e-36	8.5729e-34	37	85	948	36541	regulation of cellular amine metabolic process	P35998|P43686|P48556|O43242|P25788|Q13200|P25789|P25786|P30086|Q99460|P21964|P62195|Q99436|O00487|P20618|P00492|P17980|P55036|P15559|Q16401|P28066|Q06323|Q93088|Q05655|P28074|P28072|P28070|Q9UNM6|O14818|Q15008|P62333|P51665|P60900|P49721|O00231|P62191|O00232
19637	7.4531e-36	1.1725e-33	183	2601	948	36541	organophosphate metabolic process	P07437|P36404|P62070|P36405|O00204|O43704|P07741|Q9H3S4|P43034|Q96CD2|O95394|P49789|P17858|P14324|Q9Y2T3|P17900|P61106|P11142|P38606|Q99685|Q6XQN6|Q9BQE3|Q01432|P53396|Q9Y6B6|P29992|P10619|P47989|P46459|P49902|O60701|P41250|P55010|Q6IA69|Q14344|O00764|P08237|O95786|P61586|Q15008|Q16851|P35998|P43686|Q01813|P60953|P04075|Q9BY32|P04040|P61020|P30566|P62195|Q8TBX8|P30041|P61221|P00492|P43490|P30044|…
32268	4.2693e-35	6.5067e-33	147	1816	948	36541	regulation of cellular protein metabolic process	P46940|P48556|P09936|Q13200|Q9UHD1|Q9NZL4|O00487|Q04323|P50502|P36507|P62263|P22694|Q9UJU6|P28066|Q16543|P53582|P51452|P05556|P47989|Q9Y490|P49588|Q92878|Q13155|Q04637|P55010|P54578|P28074|P11940|P28072|P02649|P08238|P28070|Q07812|P62258|P09211|P67775|Q15008|P63244|P98082|P01133|Q16539|P49407|P43686|P35998|P60953|Q02750|P58546|Q12792|P13861|O94979|P62195|Q99436|P20618|O43432|P62979|Q9Y376|P63208|…
9057	1.0122e-34	1.4864e-32	113	1139	948	36541	macromolecule catabolic process	Q16531|P48556|P09936|Q13200|P62750|P62753|P27635|P08865|P61077|O00487|Q04323|P62269|P61247|P63220|P61313|P62263|P62851|P28066|P68036|Q04637|P54578|Q93009|P28074|P28072|P11940|P02649|P36871|P28070|Q07812|P67775|P62253|Q15008|P62256|P49407|P39023|P35998|P43686|P62837|Q14974|P15586|P15374|Q99436|P62195|P20618|P61221|P62979|P63208|P84098|P17980|P62241|P11021|P55072|P62701|P61088|P07384|P61086|P99999|…
51437	1.0362e-34	1.4864e-32	34	72	948	36541	positive regulation of ubiquitin-protein ligase activity involved in mitotic cell cycle	P35998|P43686|P48556|O43242|P25788|Q13200|P25789|P25786|Q99460|O00487|P62195|Q99436|P20618|P62979|P63208|P17980|Q13616|P55036|Q16401|P28066|Q06323|P28074|P28072|P28070|Q9UNM6|O14818|Q15008|P62333|P51665|P60900|P49721|O00231|P62191|O00232
51701	2.1276e-34	2.9647e-32	74	494	948	36541	interaction with host	Q16864|Q16531|P42224|Q9BXS5|Q14240|Q93034|P14324|P11142|P62993|P38606|Q9HBG4|Q13616|Q13617|P61978|P36543|Q7L5N1|P05556|Q92973|P02786|Q5T4S7|P02748|Q8WUM4|Q04637|P21283|P15313|P21281|P14735|Q93009|P28074|P28072|P28070|Q07812|P62258|O14818|P08727|O95786|P61586|P63244|P02790|O00410|P35998|P25788|P25789|Q14974|Q93050|Q99436|P20618|O43432|P61221|P62979|Q15056|O95373|Q9Y5K8|Q13363|Q96HD9|Q13158|P28482|…
44265	3.3767e-34	4.5744e-32	103	969	948	36541	cellular macromolecule catabolic process	Q16531|P48556|P09936|Q13200|P62750|P27635|P62753|P08865|O00487|P61077|Q04323|P62269|P61247|P63220|P61313|P62263|P62851|P28066|P68036|Q04637|P54578|Q93009|P28074|P28072|P11940|P02649|P28070|Q07812|P67775|P62253|Q15008|P62256|P49407|P39023|P35998|P43686|P62837|Q14974|P15374|Q99436|P62195|P20618|P61221|P62979|P63208|P84098|P17980|P62241|P11021|P55072|P62701|P61088|P61086|P99999|P49721|P26373|P60228|…
51351	4.3421e-34	5.7233e-32	36	87	948	36541	positive regulation of ligase activity	P35998|P43686|P48556|O43242|P25788|Q13200|P25789|P25786|Q99460|P62195|Q99436|O00487|P20618|P62979|P48507|P63208|P17980|Q13616|P55036|Q16401|P28066|Q06323|P61088|P28074|P28072|P28070|Q9UNM6|O14818|Q15008|P62333|P51665|P60900|P49721|O00231|P62191|O00232
44419	1.0087e-33	1.2145e-31	75	520	948	36541	interspecies interaction between organisms	Q16864|Q16531|P42224|Q9BXS5|Q14240|Q93034|P14324|P11142|P62993|P38606|Q9HBG4|Q13616|Q13617|P61978|P36543|Q7L5N1|P05556|Q92973|P02786|Q5T4S7|P02748|Q8WUM4|Q04637|P21283|P15313|P21281|P14735|Q93009|P28074|P28072|P28070|Q07812|P62258|O14818|P08727|O95786|P61586|P63244|P02790|O00410|P35998|P25788|P25789|Q14974|P29972|Q93050|Q99436|P20618|O43432|P61221|P62979|Q15056|O95373|Q9Y5K8|Q13363|Q96HD9|Q13158|…
44403	1.0087e-33	1.2145e-31	75	520	948	36541	symbiosis, encompassing mutualism through parasitism	Q16864|Q16531|P42224|Q9BXS5|Q14240|Q93034|P14324|P11142|P62993|P38606|Q9HBG4|Q13616|Q13617|P61978|P36543|Q7L5N1|P05556|Q92973|P02786|Q5T4S7|P02748|Q8WUM4|Q04637|P21283|P15313|P21281|P14735|Q93009|P28074|P28072|P28070|Q07812|P62258|O14818|P08727|O95786|P61586|P63244|P02790|O00410|P35998|P25788|P25789|Q14974|P29972|Q93050|Q99436|P20618|O43432|P61221|P62979|Q15056|O95373|Q9Y5K8|Q13363|Q96HD9|Q13158|…
72474	1.0708e-33	1.2145e-31	33	70	948	36541	signal transduction involved in mitotic cell cycle G1/S checkpoint	P35998|P43686|P48556|O43242|P25788|Q13200|P25789|P25786|Q99460|O00487|P62195|Q99436|P20618|P62979|P17980|P55036|Q16401|P28066|Q06323|P15941|P28074|P28072|P28070|Q9UNM6|O14818|Q15008|P62333|P51665|P60900|P49721|O00231|P62191|O00232
72413	1.0708e-33	1.2145e-31	33	70	948	36541	signal transduction involved in mitotic cell cycle checkpoint	P35998|P43686|P48556|O43242|P25788|Q13200|P25789|P25786|Q99460|O00487|P62195|Q99436|P20618|P62979|P17980|P55036|Q16401|P28066|Q06323|P15941|P28074|P28072|P28070|Q9UNM6|O14818|Q15008|P62333|P51665|P60900|P49721|O00231|P62191|O00232
72431	1.0708e-33	1.2145e-31	33	70	948	36541	signal transduction involved in mitotic cell cycle G1/S transition DNA damage checkpoint	P35998|P43686|P48556|O43242|P25788|Q13200|P25789|P25786|Q99460|O00487|P62195|Q99436|P20618|P62979|P17980|P55036|Q16401|P28066|Q06323|P15941|P28074|P28072|P28070|Q9UNM6|O14818|Q15008|P62333|P51665|P60900|P49721|O00231|P62191|O00232
6977	1.0708e-33	1.2145e-31	33	70	948	36541	DNA damage response, signal transduction by p53 class mediator resulting in cell cycle arrest	P35998|P43686|P48556|O43242|P25788|Q13200|P25789|P25786|Q99460|O00487|P62195|Q99436|P20618|P62979|P17980|P55036|Q16401|P28066|Q06323|P15941|P28074|P28072|P28070|Q9UNM6|O14818|Q15008|P62333|P51665|P60900|P49721|O00231|P62191|O00232
51443	1.5734e-33	1.744e-31	35	83	948	36541	positive regulation of ubiquitin-protein ligase activity	P35998|P43686|P48556|O43242|P25788|Q13200|P25789|P25786|Q99460|O00487|P62195|Q99436|P20618|P62979|P63208|P17980|Q13616|P55036|Q16401|P28066|Q06323|P61088|P28074|P28072|P28070|Q9UNM6|O14818|Q15008|P62333|P51665|P60900|P49721|O00231|P62191|O00232
42770	1.8551e-33	1.9429e-31	38	104	948	36541	signal transduction in response to DNA damage	Q9UM54|P35998|P43686|P48556|O43242|P25788|Q13200|P25789|P25786|Q99460|P62195|Q99436|O00487|P20618|P62979|P62993|P17980|P55036|Q16401|P28066|Q06323|P15941|P28074|P28072|P28070|Q9UNM6|O14818|Q9UK32|Q15008|P62333|P51665|P60900|Q16539|Q92597|P49721|O00231|P62191|O00232
31397	1.8551e-33	1.9429e-31	38	104	948	36541	negative regulation of protein ubiquitination	P35998|P43686|P48556|O43242|P25788|Q13200|P25789|P25786|Q99460|P62195|Q99436|O00487|P20618|P62979|Q04323|P17980|P55036|P48506|Q9UK41|Q16401|P28066|Q06323|Q96FW1|P28074|Q99653|P28072|P28070|Q9UNM6|O14818|Q15008|P62333|P51665|P60900|P49721|O00231|P62191|P49407|O00232
72401	1.9521e-33	1.9429e-31	33	71	948	36541	signal transduction involved in DNA integrity checkpoint	P35998|P43686|P48556|O43242|P25788|Q13200|P25789|P25786|Q99460|O00487|P62195|Q99436|P20618|P62979|P17980|P55036|Q16401|P28066|Q06323|P15941|P28074|P28072|P28070|Q9UNM6|O14818|Q15008|P62333|P51665|P60900|P49721|O00231|P62191|O00232
72404	1.9521e-33	1.9429e-31	33	71	948	36541	signal transduction involved in G1/S transition checkpoint	P35998|P43686|P48556|O43242|P25788|Q13200|P25789|P25786|Q99460|O00487|P62195|Q99436|P20618|P62979|P17980|P55036|Q16401|P28066|Q06323|P15941|P28074|P28072|P28070|Q9UNM6|O14818|Q15008|P62333|P51665|P60900|P49721|O00231|P62191|O00232
72422	1.9521e-33	1.9429e-31	33	71	948	36541	signal transduction involved in DNA damage checkpoint	P35998|P43686|P48556|O43242|P25788|Q13200|P25789|P25786|Q99460|O00487|P62195|Q99436|P20618|P62979|P17980|P55036|Q16401|P28066|Q06323|P15941|P28074|P28072|P28070|Q9UNM6|O14818|Q15008|P62333|P51665|P60900|P49721|O00231|P62191|O00232
30330	3.0836e-33	3.0077e-31	36	91	948	36541	DNA damage response, signal transduction by p53 class mediator	Q9UM54|P35998|P43686|P48556|O43242|P25788|Q13200|P25789|P25786|Q99460|P62195|Q99436|O00487|P20618|P62979|P17980|P55036|Q16401|P28066|Q06323|P15941|P28074|P28072|P28070|Q9UNM6|O14818|Q9UK32|Q15008|P62333|P51665|P60900|Q92597|P49721|O00231|P62191|O00232
51439	3.2526e-33	3.1104e-31	34	78	948	36541	regulation of ubiquitin-protein ligase activity involved in mitotic cell cycle	P35998|P43686|P48556|O43242|P25788|Q13200|P25789|P25786|Q99460|O00487|P62195|Q99436|P20618|P62979|P63208|P17980|Q13616|P55036|Q16401|P28066|Q06323|P28074|P28072|P28070|Q9UNM6|O14818|Q15008|P62333|P51665|P60900|P49721|O00231|P62191|O00232
72395	3.5162e-33	3.2978e-31	33	72	948	36541	signal transduction involved in cell cycle checkpoint	P35998|P43686|P48556|O43242|P25788|Q13200|P25789|P25786|Q99460|O00487|P62195|Q99436|P20618|P62979|P17980|P55036|Q16401|P28066|Q06323|P15941|P28074|P28072|P28070|Q9UNM6|O14818|Q15008|P62333|P51665|P60900|P49721|O00231|P62191|O00232
51436	5.9999e-33	5.521e-31	32	67	948	36541	negative regulation of ubiquitin-protein ligase activity involved in mitotic cell cycle	P35998|P43686|P48556|O43242|P25788|Q13200|P25789|P25786|Q99460|O00487|P62195|Q99436|P20618|P62979|P17980|P55036|Q16401|P28066|Q06323|P28074|P28072|P28070|Q9UNM6|O14818|Q15008|P62333|P51665|P60900|P49721|O00231|P62191|O00232
6520	1.42e-32	1.2825e-30	95	868	948	36541	cellular amino acid metabolic process	P08263|P49914|Q96GX9|Q12904|P47897|P31153|O43704|Q96CD2|Q9GZT4|Q15181|Q92820|P11586|Q9HAB8|Q86YJ6|Q16773|Q16772|P61457|P21266|Q16775|P20132|P30711|P28161|Q7L266|P32929|P49419|P24298|P45381|Q9Y285|Q16878|Q13057|P49588|Q13155|Q96FN9|P54577|P41250|Q9BV57|O43776|P09211|O15067|Q9P2J5|Q9NSD9|P07237|O43324|Q8TDX5|Q9Y646|P49591|Q8N5Z0|Q9UJ68|Q9UHY7|Q14749|Q03393|P56192|P14868|P00441|P12955|Q03154|P04424|…
45184	2.6214e-32	2.3245e-30	139	1749	948	36541	establishment of protein localization	Q96QK1|P62750|O00203|P36405|O14787|P62753|P27635|Q9NVZ3|P08865|P53621|O15498|P61106|P61970|P38606|P62269|Q9HBG4|P61247|O43707|Q9Y6B6|P63220|P61313|P62263|P62851|Q96Q11|P10619|Q16543|P98164|P05556|P46459|Q8TEX9|Q9Y5X3|P62258|Q07812|O00159|P98082|P01133|P31150|P49407|O00410|P39023|Q9UM54|P34932|Q96A65|Q13596|O15400|Q14974|Q7Z3U7|P61020|O94979|P62979|P27348|P00491|Q9Y678|O94973|P84098|P28482|P62241|…
71822	4.0001e-32	3.4836e-30	103	1025	948	36541	protein complex subunit organization	P07437|P36404|P62750|P27635|P62753|P08865|P17858|P61457|P62269|P50502|P61247|Q9BQE3|Q08257|P08758|P32929|P63220|P61313|P62263|P62851|Q04828|P17987|P13716|P02743|P02741|O60888|Q07812|P08237|P67775|P01133|P39023|P34932|Q01813|P04075|P04040|P13861|P30566|P52907|P62979|P00492|P02511|Q9Y376|P30047|Q9NVD7|P84098|P62241|P55072|P62701|P05062|P02671|Q13509|O15294|P43005|P07814|Q9UBQ7|P26373|Q9NYQ3|P09467|…
16071	4.343e-32	3.7159e-30	84	692	948	36541	mRNA metabolic process	P60228|Q9BQA1|O14744|P48556|O43242|Q13200|P52597|P62750|P62277|Q07020|P30153|P62753|Q99460|P27635|Q14240|P31946|P08865|P31943|P32969|O00487|P62280|P11142|P62269|Q8IYD1|P61247|P62829|P61313|P61978|P63220|P62263|P62851|P28066|Q92973|Q9Y3F4|P22626|Q06323|P62495|Q04637|P28074|P11940|P28072|P28070|O14818|P67775|Q15008|P51665|P60900|Q16539|P62191|Q15365|P39023|P43686|P35998|P25788|P25789|P25786|P46777|…
1901360	5.1837e-32	4.3587e-30	368	8085	948	36541	organic cyclic compound metabolic process	P17516|P07437|Q13200|Q7L1Q6|P62750|P62070|O00204|P07741|P62753|Q96CD2|O95394|P27635|P21964|P49789|P61077|P14324|P11142|P38606|P62269|Q6XQN6|Q9BQE3|Q13564|Q01432|Q9BU02|P63220|P62263|Q04828|P62851|P29992|Q96Q11|P28066|P98164|P49588|Q04637|O60701|P41250|P54577|P28074|Q14344|O43776|P28072|P28070|Q07812|P55209|O95786|P61586|Q9NSD9|Q9BUT1|P67775|P07237|P01133|P49591|Q03393|Q16851|P43686|P35998|Q9BQ69|…
33036	5.9903e-32	4.9516e-30	178	2667	948	36541	macromolecule localization	P17516|Q96QK1|P62750|P36404|P36405|O00203|O14787|P11441|P62753|Q9NVZ3|P27635|P08865|P17900|P53621|P61106|O15498|P61970|P38606|Q9UKL6|P62269|Q9HBG4|P61247|O43707|P61313|Q9Y6B6|P63220|P62263|P62851|Q04828|Q96Q11|P10619|Q16543|P98164|P05556|Q9Y490|P46459|P22626|Q8TEX9|Q15154|Q9Y5X3|O75369|O60888|Q00169|P02649|Q07812|P62258|O00159|P98082|P01133|P31150|P49407|P39023|O00410|Q9UM54|P34932|Q96A65|Q13596|…
71702	9.9449e-32	8.0836e-30	180	2727	948	36541	organic substance transport	P17516|Q96QK1|P62750|P36404|P36405|O00203|O14787|P62753|Q9NVZ3|P27635|P08865|Q9Y226|P53621|P61106|O15498|P61970|P38606|Q9UKL6|P62269|Q9HBG4|P61247|O43707|P61313|Q9Y6B6|P63220|P62263|P62851|Q04828|Q99497|Q96Q11|P10619|Q16543|P98164|P05556|P46459|P22626|Q8TEX9|Q9Y5X3|Q00169|P02649|P62258|O00159|P98082|P01133|P31150|P49407|Q96N87|P39023|O00410|Q9UM54|P34932|Q96A65|Q13596|O15400|Q14974|Q7Z3U7|P13866|…
8219	1.0816e-31	8.6471e-30	121	1391	948	36541	cell death	P48556|Q96QK1|P04406|P09936|Q13200|Q96GX9|Q12904|Q9UKG1|P61077|O00487|Q13564|Q9UHD9|P55210|Q99497|P55212|Q9UJU6|P28066|P47989|Q13155|P02748|Q13464|Q04637|P41250|P54577|P28074|P28072|P02649|P28070|P62258|Q07812|Q15008|P63244|P98082|Q16539|Q9H832|P49407|P35998|P43686|Q14974|P62195|Q99436|P20618|Q96BJ8|P62979|P00492|P30044|P02511|P17980|P28482|P11021|P55072|Q8WWX8|O15294|Q13232|P30419|Q15276|P27361|…
16265	1.6189e-31	1.2735e-29	121	1397	948	36541	death	P48556|Q96QK1|P04406|P09936|Q13200|Q96GX9|Q12904|Q9UKG1|P61077|O00487|Q13564|Q9UHD9|P55210|Q99497|P55212|Q9UJU6|P28066|P47989|Q13155|P02748|Q13464|Q04637|P41250|P54577|P28074|P28072|P02649|P28070|P62258|Q07812|Q15008|P63244|P98082|Q16539|Q9H832|P49407|P35998|P43686|Q14974|P62195|Q99436|P20618|Q96BJ8|P62979|P00492|P30044|P02511|P17980|P28482|P11021|P55072|Q8WWX8|O15294|Q13232|P30419|Q15276|P27361|…
1901565	2.0545e-31	1.5905e-29	134	1675	948	36541	organonitrogen compound catabolic process	P07437|P36404|P62070|P36405|P21964|Q9NQW7|Q86YJ6|Q9Y2T3|P17900|P61457|P11142|P61106|P38606|Q9BQE3|Q01432|P53396|P32929|Q9Y6B6|P49419|P29992|P47989|P46459|P49902|P55010|Q14344|O95786|P61586|Q15008|P35998|P43686|P15586|P60953|Q9BY32|P04040|P61020|P53004|O95954|P62195|Q9Y600|P32754|P61221|O94760|P30043|P00492|P00491|P84095|P50990|P11021|Q9BQG2|P55072|P62834|Q96F10|Q13509|Q9UHL0|P14920|Q9NP72|Q13838|…
31571	2.6616e-31	2.0282e-29	33	80	948	36541	mitotic cell cycle G1/S transition DNA damage checkpoint	P35998|P43686|P48556|O43242|P25788|Q13200|P25789|P25786|Q99460|O00487|P62195|Q99436|P20618|P62979|P17980|P55036|Q16401|P28066|Q06323|P15941|P28074|P28072|P28070|Q9UNM6|O14818|Q15008|P62333|P51665|P60900|P49721|O00231|P62191|O00232
8104	2.9214e-31	2.192e-29	158	2222	948	36541	protein localization	Q96QK1|P62750|P36404|O00203|P36405|O14787|P11441|P62753|P27635|Q9NVZ3|P08865|P53621|O15498|P61106|P61970|P38606|P62269|Q9HBG4|P61247|O43707|Q9Y6B6|P63220|P61313|P62263|P62851|Q96Q11|P10619|Q16543|P98164|P05556|Q9Y490|P46459|Q8TEX9|Q15154|Q9Y5X3|O75369|O60888|P62258|Q07812|O00159|P98082|P01133|P31150|P49407|P39023|O00410|Q9UM54|P34932|Q96A65|Q13596|O15400|P18206|Q14974|P60953|Q7Z3U7|Q12792|P61020|…
15031	3.0278e-31	2.2373e-29	136	1725	948	36541	protein transport	Q96QK1|P62750|O00203|P36405|O14787|P62753|P27635|Q9NVZ3|P08865|P53621|O15498|P61106|P61970|P38606|P62269|Q9HBG4|P61247|O43707|Q9Y6B6|P63220|P61313|P62263|P62851|Q96Q11|P10619|Q16543|P98164|P05556|P46459|Q8TEX9|Q9Y5X3|P62258|O00159|P98082|P01133|P31150|P49407|O00410|P39023|Q9UM54|P34932|Q96A65|Q13596|O15400|Q14974|Q7Z3U7|P61020|O94979|P62979|P27348|P00491|Q9Y678|O94973|P84098|P28482|P62241|P53992|…
44703	3.6823e-31	2.6804e-29	91	833	948	36541	multi-organism reproductive process	Q16531|P42224|P62750|P62277|Q07020|Q9BXS5|P62753|P21964|P27635|Q14240|P08865|Q93034|P32969|P62280|P14324|P11142|P62993|P62269|P61247|Q13616|Q13617|P62829|P61313|P63220|P61978|P62263|P62851|P28799|Q7L5N1|P05556|Q92973|P02786|Q5T4S7|Q8WUM4|Q04637|Q93009|P14735|P28074|P28072|P28070|O14818|Q07812|P62258|P08727|O95786|P61586|P63244|P02790|P39023|P01034|O00410|P35998|P25788|Q14974|P25789|P46777|P00441|…
42221	1.4136e-30	1.0138e-28	250	4647	948	36541	response to chemical stimulus	P17516|P46940|Q13867|P78417|O00204|P21964|P62753|P23528|Q9UKG1|P61077|P61769|P07737|P11142|Q9Y696|P38606|P22694|Q04828|P55212|P98164|P00352|P49588|Q13464|O60701|Q04637|O75369|Q00169|Q07812|O95786|P67775|P61586|Q14914|Q16836|Q16851|P62837|P04040|P13861|P62979|P00492|P00491|P84095|P01008|Q96GD0|P11021|Q9UHJ6|P55072|P63104|P61088|P27361|Q9NZL9|Q16719|P05198|P14618|O75688|P07602|P01112|P08263|P30153|…
51352	1.6127e-30	1.1236e-28	32	77	948	36541	negative regulation of ligase activity	P35998|P43686|P48556|O43242|P25788|Q13200|P25789|P25786|Q99460|O00487|P62195|Q99436|P20618|P62979|P17980|P55036|Q16401|P28066|Q06323|P28074|P28072|P28070|Q9UNM6|O14818|Q15008|P62333|P51665|P60900|P49721|O00231|P62191|O00232
51444	1.6127e-30	1.1236e-28	32	77	948	36541	negative regulation of ubiquitin-protein ligase activity	P35998|P43686|P48556|O43242|P25788|Q13200|P25789|P25786|Q99460|O00487|P62195|Q99436|P20618|P62979|P17980|P55036|Q16401|P28066|Q06323|P28074|P28072|P28070|Q9UNM6|O14818|Q15008|P62333|P51665|P60900|P49721|O00231|P62191|O00232
1901135	1.7991e-30	1.2358e-28	173	2619	948	36541	carbohydrate derivative metabolic process	P07437|P36404|P62070|P36405|P31153|O00204|O43704|P07741|Q96CD2|O95394|P17858|P17900|P61106|P11142|P38606|Q9UJ70|Q9BQE3|Q01432|P53396|Q9Y6B6|P29992|P10619|P98164|P46459|O60701|P55010|Q14344|P08237|Q07812|O95786|P61586|Q15008|Q9BS26|Q16851|P35998|P43686|Q01813|P15586|P60953|Q9BQ69|P04075|Q9BY32|P61020|O94979|P30566|P62195|P61221|P00492|P22392|P00491|P22102|P84095|Q14353|P50990|P53992|P11021|P55072|…
31145	1.8493e-30	1.2508e-28	34	91	948	36541	anaphase-promoting complex-dependent proteasomal ubiquitin-dependent protein catabolic process	P35998|P43686|P48556|O43242|P25788|Q13200|P25789|P25786|Q99460|O00487|P62195|Q99436|P20618|P62979|P63208|P17980|Q13616|P55036|Q16401|P28066|Q06323|P28074|P28072|P28070|Q9UNM6|O14818|Q15008|P62333|P51665|P60900|P49721|O00231|P62191|O00232
65008	1.8722e-30	1.2508e-28	207	3484	948	36541	regulation of biological quality	P17516|O00203|P07741|P43034|P21964|P62753|P23528|P53621|P07737|P11142|P38606|Q99685|P62263|P22694|Q04828|P29992|P98164|P00352|P49588|O75369|Q14344|Q07812|Q9BUT1|P61586|P07237|P01133|Q15493|P18206|Q12792|P13861|P01011|P84095|P01008|O75083|P01009|Q96GD0|P11021|P62834|P63104|A8MWX3|O43396|Q9H299|P27361|Q99653|P06576|P01019|Q04917|P07954|P07602|P01112|Q8IVL1|O14745|P31946|Q9H4M9|P15311|P62993|Q9UNQ0|…
51340	1.9154e-30	1.2623e-28	36	106	948	36541	regulation of ligase activity	P35998|P43686|P48556|O43242|P25788|Q13200|P25789|P25786|Q99460|P62195|Q99436|O00487|P20618|P62979|P48507|P63208|P17980|Q13616|P55036|Q16401|P28066|Q06323|P61088|P28074|P28072|P28070|Q9UNM6|O14818|Q15008|P62333|P51665|P60900|P49721|O00231|P62191|O00232
31575	2.862e-30	1.861e-28	34	92	948	36541	mitotic cell cycle G1/S transition checkpoint	P35998|P43686|P48556|O43242|P25788|Q13200|P25789|P25786|Q99460|P62195|Q99436|O00487|P20618|P62979|P17980|P55036|Q16401|P28066|Q06323|P15941|P28074|P28072|P28070|Q9UNM6|O14818|Q15008|P62333|P51665|P60900|P49721|O00231|P62191|P01112|O00232
216	4.3754e-30	2.8077e-28	32	79	948	36541	M/G1 transition of mitotic cell cycle	P35998|P43686|P48556|O43242|P25788|Q13200|P25789|P25786|Q99460|O00487|P62195|Q99436|P20618|P62979|P17980|P55036|Q16401|P28066|Q06323|P28074|P28072|P28070|Q9UNM6|O14818|Q15008|P62333|P51665|P60900|P49721|O00231|P62191|O00232
71779	6.7279e-30	4.2613e-28	34	94	948	36541	G1/S transition checkpoint	P35998|P43686|P48556|O43242|P25788|Q13200|P25789|P25786|Q99460|P62195|Q99436|O00487|P20618|P62979|P17980|P55036|Q16401|P28066|Q06323|P15941|P28074|P28072|P28070|Q9UNM6|O14818|Q15008|P62333|P51665|P60900|P49721|O00231|P62191|P01112|O00232
71158	7.3911e-30	4.6213e-28	33	87	948	36541	positive regulation of cell cycle arrest	P35998|P43686|P48556|O43242|P25788|Q13200|P25789|P25786|Q99460|O00487|P62195|Q99436|P20618|P62979|P17980|P55036|Q16401|P28066|Q06323|P15941|P28074|P28072|P28070|Q9UNM6|O14818|Q15008|P62333|P51665|P60900|P49721|O00231|P62191|O00232
51438	8.174e-30	5.0461e-28	35	102	948	36541	regulation of ubiquitin-protein ligase activity	P35998|P43686|P48556|O43242|P25788|Q13200|P25789|P25786|Q99460|O00487|P62195|Q99436|P20618|P62979|P63208|P17980|Q13616|P55036|Q16401|P28066|Q06323|P61088|P28074|P28072|P28070|Q9UNM6|O14818|Q15008|P62333|P51665|P60900|P49721|O00231|P62191|O00232
9987	8.9479e-30	5.4549e-28	847	27373	948	36541	cellular process	P17516|P46940|P07437|Q96GX9|P27635|Q9UKG1|P14324|P53621|P30711|Q9UKG9|Q01432|P22694|Q04828|Q96Q11|Q13464|Q99426|Q04637|Q13347|Q07812|Q9NSD9|P98082|P01133|P52565|Q13642|P13866|P13861|Q9UBW8|Q99436|A2RU49|P32754|O75083|P55072|P63104|A8MWX3|Q9H2M3|Q9H008|P14920|Q13630|P06576|P07814|O75874|P52758|P53611|Q16719|P05198|O75688|P27216|P07602|P53618|P01112|P61201|P61204|Q96NL6|Q9UIC8|Q07020|Q9H4M9|P05186|…
72521	1.7813e-29	1.0725e-27	128	1620	948	36541	purine-containing compound metabolic process	P07437|P36404|P62070|P36405|O00204|O43704|P31153|P07741|Q96CD2|Q9Y2T3|P11142|P61106|P38606|Q9BQE3|Q01432|P53396|Q9Y6B6|P29992|P47989|P46459|P49902|P55010|Q14344|O95786|P61586|Q15008|P35998|P43686|Q9BQ69|P60953|P04075|Q9BY32|P04040|P61020|P62195|P30566|P61221|P00492|P00491|P22392|P84095|P22102|Q14353|P50990|P11021|P55072|P62834|Q13509|Q9UHL0|Q13232|P22061|Q9NP72|P31939|Q13838|P06576|Q92499|Q9NZL9|…
43933	2.078e-29	1.2359e-27	119	1430	948	36541	macromolecular complex subunit organization	P07437|P36404|P62750|P27635|P62753|P08865|P17858|P61457|P62269|P50502|Q08257|P61247|Q9BQE3|P32929|P08758|P63220|P61313|P62263|P62851|Q04828|P17987|P13716|P02743|P02741|O60888|P02649|P08237|P55209|Q07812|P67775|P01133|P39023|P34932|Q01813|P04075|P04040|P13861|P30566|P52907|P62979|P00492|P02511|Q9Y376|P30047|Q9NVD7|P84098|P62241|P55072|P62701|P05062|Q13509|P02671|O15294|P43005|Q14152|Q13838|P07814|…
51649	2.4684e-29	1.4504e-27	152	2170	948	36541	establishment of localization in cell	P07437|Q96QK1|P62750|O43617|O00203|O14787|P62753|P43034|P27635|P08865|P23528|P53621|P07737|P61106|P11142|O15498|P61970|P62269|Q9BQE3|P61247|Q15075|O43707|P61313|Q9Y6B6|P63220|P62263|P62851|Q96Q11|P10619|Q16543|P98164|P05556|Q9Y490|P46459|Q8TEX9|P02649|P62258|Q07812|P01133|P49407|P39023|O00410|Q9UM54|P34932|Q96A65|Q13596|O15400|P18206|Q14974|P60953|Q9Y6U3|P39687|P04075|Q7Z3U7|Q02750|O94979|P62979|…
31396	6.1422e-29	3.5661e-27	46	212	948	36541	regulation of protein ubiquitination	P43686|P48556|P35998|P25788|O43242|Q13200|P25789|P25786|P62942|Q99460|Q9NZL4|P62195|Q99436|O00487|P20618|P62979|Q04323|P63208|P17980|Q13616|P55036|P11021|P48506|Q9UK41|Q16401|P28066|Q13155|Q06323|P61088|Q96FW1|P28074|Q99653|P28072|P28070|Q9UNM6|O14818|Q15008|P62333|P51665|P01133|P60900|P49721|O00231|P62191|P49407|O00232
31398	8.3715e-29	4.8033e-27	40	152	948	36541	positive regulation of protein ubiquitination	P43686|P48556|P35998|P25788|O43242|Q13200|P25789|P25786|P62942|Q99460|Q9NZL4|P62195|Q99436|O00487|P20618|P62979|P63208|P17980|Q13616|P55036|P11021|Q16401|P28066|Q13155|Q06323|P61088|P28074|P28072|P28070|Q9UNM6|O14818|Q15008|P62333|P51665|P01133|P60900|P49721|O00231|P62191|O00232
72331	1.0455e-28	5.9289e-27	36	117	948	36541	signal transduction by p53 class mediator	Q9UM54|P35998|P43686|P48556|O43242|P25788|Q13200|P25789|P25786|Q99460|P62195|Q99436|O00487|P20618|P62979|P17980|P55036|Q16401|P28066|Q06323|P15941|P28074|P28072|P28070|Q9UNM6|O14818|Q9UK32|Q15008|P62333|P51665|P60900|Q92597|P49721|O00231|P62191|O00232
209	1.354e-28	7.59e-27	44	194	948	36541	protein polyubiquitination	P43686|P48556|P35998|P25788|O43242|Q13200|P25789|P62837|P25786|Q9UBN7|Q13867|Q99460|P61077|P62195|Q99436|O00487|P20618|P62979|P55786|P17980|P55036|Q15386|Q16401|P28066|P68036|Q06323|P29144|P61088|P61086|P28074|P28072|P28070|Q9UNM6|O14818|Q15008|P62253|P62333|P51665|P60900|P62256|P49721|O00231|P62191|O00232
16043	1.776e-28	9.8425e-27	279	5641	948	36541	cellular component organization	P07437|P62750|O00203|Q9BR76|P62753|P43034|P27635|P23528|O43490|P53621|P07737|P11142|P38606|P62269|P50502|Q9BQE3|Q15075|P63220|P55210|P62263|P62851|Q04828|P55212|Q9UJU6|Q96Q11|Q13464|Q99873|O75369|Q00169|P55209|Q07812|P67775|P61586|P07237|P01133|P98082|P18206|Q01813|Q7Z3U7|Q9BY32|P04040|Q12792|P13861|O95954|P62979|P00492|Q9Y678|P84095|P63208|P84098|P62241|Q96GD0|P55072|Q9UK41|P63104|A8MWX3|Q92783|…
82	1.9191e-28	1.0422e-26	43	185	948	36541	G1/S transition of mitotic cell cycle	P43686|P48556|P35998|P25788|O43242|Q13200|P25789|P25786|Q99460|Q93034|P62195|Q99436|O00487|P20618|P62979|P63208|P17980|Q13616|Q13617|P55036|Q00534|Q13618|P12004|Q16401|P00374|P28066|P05556|Q06323|P28074|P06730|O00743|P28072|P28070|Q9UNM6|O14818|Q15008|P62333|P51665|P60900|P49721|O00231|P62191|O00232
19884	1.9233e-28	1.0422e-26	48	240	948	36541	antigen processing and presentation of exogenous antigen	P43686|P48556|P35998|Q13200|P25788|O43242|P25789|P25786|O00203|Q9BXS5|Q99460|P63010|O94979|P62195|Q99436|O00487|P20618|P61163|P62979|P61769|O94973|P17980|P53992|P55036|Q00610|Q9Y6B6|O43747|Q16401|P28066|Q06323|P51149|O95487|P28074|P28072|P28070|Q9UNM6|O14818|Q14204|Q15008|P07339|P62333|P51665|P60900|P49721|O00231|P62191|O95486|O00232
51641	3.3706e-28	1.8064e-26	166	2564	948	36541	cellular localization	P07437|Q96QK1|P62750|P36404|O43617|O00203|O14787|P11441|P62753|P43034|P27635|P08865|P23528|P53621|P07737|P61106|P11142|O15498|P61970|P62269|Q9BQE3|P61247|Q15075|O43707|P61313|Q9Y6B6|P63220|P62263|P62851|Q96Q11|P10619|Q16543|P98164|P05556|Q9Y490|P46459|Q8TEX9|Q15154|O75369|P02649|P62258|Q07812|P01133|P49407|P39023|O00410|Q9UM54|P34932|Q96A65|Q13596|O15400|P18206|Q14974|P60953|Q9Y6U3|P39687|P04075|…
6725	5.3955e-28	2.8602e-26	348	7811	948	36541	cellular aromatic compound metabolic process	P07437|Q13200|Q7L1Q6|P62750|P62070|O00204|P07741|P62753|Q96CD2|O95394|P27635|P21964|P49789|P61077|P11142|P38606|P62269|Q6XQN6|Q9BQE3|Q13564|Q01432|Q9BU02|P63220|P62263|P62851|P29992|Q96Q11|P28066|P49588|O60701|Q04637|P41250|P54577|P28074|Q14344|O43776|P28072|P28070|Q07812|P55209|O95786|Q9NSD9|Q9BUT1|P67775|P61586|P01133|P49591|Q03393|Q16851|P43686|P35998|Q9BQ69|Q92905|P39687|Q9BY32|P04040|O95954|…
2000045	6.5602e-28	3.4402e-26	35	114	948	36541	regulation of G1/S transition of mitotic cell cycle	P35998|P43686|P48556|P25788|O43242|Q13200|P25789|P25786|Q13642|Q99460|P62195|Q99436|O00487|P20618|P62979|P17980|P55036|Q16401|P28066|Q06323|P15941|P28074|P28072|P28070|Q9UNM6|O14818|Q15008|P62333|P51665|P60900|P49721|O00231|P62191|P01112|O00232
19538	7.9408e-28	4.1199e-26	344	7699	948	36541	protein metabolic process	Q6V1X1|P17655|Q13200|P62750|Q13867|P29692|P62753|P27635|O95394|P23528|Q9NZL4|Q9NQW7|P61077|P61769|Q04323|P11142|P61081|P62269|P50502|Q9BQE3|Q13564|Q9UHL4|P63220|P22694|P62263|P55210|P62851|P29992|Q9UJU6|P55212|P28066|P10619|P98164|P20933|P49588|Q5T4S7|Q99426|Q13464|Q04637|P41250|P54577|P54578|Q99873|P28074|Q13347|P28072|O43776|P28070|Q07812|P67775|Q9NSD9|P07237|P62253|P01133|P13798|P62256|P49591|…
1901657	8.1317e-28	4.1746e-26	121	1533	948	36541	glycosyl compound metabolic process	P17516|P07437|P36404|P62070|P36405|O00204|O43704|P31153|P07741|Q96CD2|P11142|P61106|P38606|O43488|Q9BQE3|Q01432|P53396|Q9Y6B6|Q04828|P29992|P46459|P55010|Q14344|O95786|P61586|Q15008|P35998|P43686|Q9BQ69|P60953|P04075|P61020|P62195|P30566|P61221|P00492|P00491|P22392|P84095|Q14353|P50990|P11021|P55072|P62834|Q13509|Q9UHL0|Q13232|P22061|Q9NP72|Q13838|P06576|Q92499|P17050|Q9NZL9|P61421|O60333|P14618|…
2478	8.643e-28	4.3908e-26	47	236	948	36541	antigen processing and presentation of exogenous peptide antigen	P35998|P43686|P48556|Q13200|P25788|O43242|P25789|P25786|Q9BXS5|Q99460|P63010|O94979|P62195|Q99436|O00487|P20618|P61163|P62979|P61769|O94973|P17980|P53992|P55036|Q00610|Q9Y6B6|O43747|Q16401|P28066|Q06323|P51149|O95487|P28074|P28072|P28070|Q9UNM6|O14818|Q14204|Q15008|P07339|P62333|P51665|P60900|P49721|O00231|P62191|O95486|O00232
46483	1.046e-27	5.259e-26	347	7806	948	36541	heterocycle metabolic process	P07437|Q13200|Q7L1Q6|P62750|P62070|O00204|P07741|P62753|Q96CD2|O95394|P27635|P49789|P61077|P11142|P38606|P62269|Q6XQN6|Q9BQE3|Q13564|Q01432|Q9BU02|P63220|P62263|P62851|P29992|Q96Q11|P28066|P49588|O60701|Q04637|P41250|P54577|P28074|Q14344|O43776|P28072|P28070|P55209|Q07812|O95786|Q9NSD9|Q9BUT1|P67775|P61586|P07237|P01133|P49591|Q03393|Q16851|P43686|P35998|Q9BQ69|Q92905|P39687|Q9BY32|P04040|O95954|…
43086	1.365e-27	6.7928e-26	95	1006	948	36541	negative regulation of catalytic activity	P46940|P07355|P48556|P09936|O43242|Q13200|Q9UHD1|Q14624|P36404|P55160|P30153|Q99460|Q96P63|P09327|O60256|Q9NZL4|O00487|P36955|P08697|P15559|P08758|P28066|P51452|Q06033|Q06323|P06744|P54578|P60983|O75663|P28074|Q15417|Q9NRX4|P28072|P02649|P28070|P09525|P09211|O14818|P67775|Q15008|P63244|P51665|P60900|P62191|P49407|P01034|O00410|P43686|P35998|P25788|Q9UGM5|P25789|P25786|Q9UBN7|P29972|P62942|P30086|…
42638	1.5997e-27	7.8405e-26	48	251	948	36541	exogen	P43686|P48556|P35998|Q13200|P25788|O43242|P25789|P25786|O00203|Q9BXS5|Q99460|P63010|O94979|P62195|Q99436|O00487|P20618|P61163|P62979|P61769|O94973|P17980|P53992|P55036|Q00610|Q9Y6B6|O43747|Q16401|P28066|Q06323|P51149|O95487|P28074|P28072|P28070|Q9UNM6|O14818|Q14204|Q15008|P07339|P62333|P51665|P60900|P49721|O00231|P62191|O95486|O00232
44267	1.6077e-27	7.8405e-26	292	6109	948	36541	cellular protein metabolic process	Q13200|P62750|Q13867|P29692|P62753|O95394|P27635|P23528|Q9NZL4|P61077|P61769|Q04323|P11142|P61081|P62269|P50502|Q9BQE3|Q13564|P63220|P62263|P22694|P62851|P29992|Q9UJU6|P28066|P98164|P20933|P49588|Q5T4S7|Q99426|Q13464|Q04637|P41250|P54577|P54578|Q99873|P28074|Q13347|O43776|P28072|P28070|Q07812|Q9NSD9|P67775|P62253|P07237|P01133|P62256|P49591|P43686|P35998|P62837|P55854|Q92905|Q92696|Q9UBW8|Q99436|…
6413	2.1437e-27	1.0352e-25	46	229	948	36541	translational initiation	P60228|Q7L2H7|P62750|P46777|Q92905|P62277|Q07020|P62753|P27635|Q14240|P08865|P32969|P62280|O43432|P62979|Q15056|P62269|P84098|P61247|P62829|P62241|O00303|P61313|P63220|P62263|P62851|P62701|P60866|Q14152|Q04637|P55010|P55884|Q14232|P06730|Q13347|P11940|P62888|Q9BY44|O60841|O15372|P05198|Q9UBQ5|Q99613|P26373|P41091|P39023
6915	2.7135e-27	1.2974e-25	103	1174	948	36541	apoptotic process	P48556|P04406|Q13200|Q96GX9|Q12904|Q9UKG1|O00487|P61077|Q13564|P55210|P55212|Q9UJU6|P28066|P47989|Q13155|P02748|Q13464|P54577|P28074|P28072|P28070|P62258|Q07812|Q15008|P63244|P98082|Q16539|Q9H832|P49407|P35998|P43686|Q14974|Q99436|P62195|P20618|P62979|Q96BJ8|P30044|P02511|P17980|P28482|P11021|P55072|Q8WWX8|O15294|Q13232|Q15276|P30419|P27361|Q6FI81|P99999|O60333|P49721|P01112|O43242|O14745|O60443|…
12501	3.7159e-27	1.7595e-25	104	1199	948	36541	programmed cell death	P48556|P04406|Q13200|Q96GX9|Q12904|Q9UKG1|O00487|P61077|Q13564|P55210|P55212|Q9UJU6|P28066|P47989|Q13155|P02748|Q13464|P54577|P28074|P28072|P28070|P62258|Q07812|Q15008|P63244|P98082|Q16539|Q9H832|P49407|P35998|P43686|Q14974|Q99436|P62195|P20618|Q96BJ8|P62979|P30044|P02511|P17980|P28482|P11021|P55072|Q8WWX8|O15294|Q13232|Q15276|P30419|P27361|Q6FI81|P99999|O60333|P14618|P49721|P01112|O43242|O14745|…
71840	5.5181e-27	2.5877e-25	281	5822	948	36541	cellular component organization or biogenesis	P07437|P62750|O00203|Q9BR76|P62753|P43034|P27635|P23528|O43490|P53621|P07737|P11142|P38606|P62269|P50502|Q9BQE3|Q15075|P63220|P55210|P62263|P62851|Q04828|P55212|Q9UJU6|Q96Q11|Q13464|Q99873|O75369|Q00169|P55209|Q07812|P67775|P61586|P07237|P01133|P98082|P18206|Q01813|Q7Z3U7|Q9BY32|P04040|Q12792|P13861|O95954|P62979|P00492|Q9Y678|P84095|P63208|P84098|P62241|Q96GD0|P55072|Q9UK41|P63104|A8MWX3|Q92783|…
84	1.6456e-26	7.6434e-25	35	124	948	36541	S phase of mitotic cell cycle	P35998|P43686|P48556|O43242|P25788|Q13200|P25789|P25786|Q99460|P62195|Q99436|O00487|P20618|P62979|P63208|P17980|Q13616|P55036|P12004|Q16401|P28066|Q06323|P28074|P28072|P28070|Q9UNM6|O14818|Q15008|P62333|P51665|P60900|P49721|O00231|P62191|O00232
6163	1.6882e-26	7.7673e-25	120	1564	948	36541	purine nucleotide metabolic process	P07437|P36404|P62070|P36405|O43704|O00204|P07741|Q96CD2|Q9Y2T3|P11142|P61106|P38606|Q9BQE3|Q01432|P53396|Q9Y6B6|P29992|P47989|P46459|P49902|P55010|Q14344|O95786|P61586|Q15008|P35998|P43686|P60953|P04075|Q9BY32|P04040|P61020|P62195|P30566|P61221|P00492|P00491|P22392|P84095|P22102|P50990|P11021|P55072|P62834|Q13509|Q9UHL0|Q13232|Q9NP72|P31939|Q13838|P06576|Q92499|P61421|O60333|P14618|P01112|P41091|…
19048	1.9282e-26	8.7888e-25	61	444	948	36541	virus-host interaction	Q16531|P42224|Q9BXS5|Q14240|Q93034|P14324|P11142|P62993|Q13616|Q13617|P61978|Q7L5N1|P05556|Q92973|P02786|Q5T4S7|Q8WUM4|Q04637|P14735|Q93009|P28074|P28072|P28070|P62258|Q07812|O14818|P08727|O95786|P61586|P63244|P02790|O00410|P35998|P25788|P25789|Q14974|Q99436|P20618|P61221|O43432|P62979|Q15056|O95373|Q13363|Q96HD9|Q13158|P17980|P28482|P02760|Q9UK41|P05787|P27361|Q13177|Q13838|P06730|P62937|Q15046|…
51320	3.0125e-26	1.3604e-24	35	126	948	36541	S phase	P35998|P43686|P48556|O43242|P25788|Q13200|P25789|P25786|Q99460|P62195|Q99436|O00487|P20618|P62979|P63208|P17980|Q13616|P55036|P12004|Q16401|P28066|Q06323|P28074|P28072|P28070|Q9UNM6|O14818|Q15008|P62333|P51665|P60900|P49721|O00231|P62191|O00232
44092	3.1694e-26	1.4181e-24	103	1211	948	36541	negative regulation of molecular function	P46940|P48556|Q13200|P09936|Q9UHD1|P36404|Q9NZL4|O00487|P08758|P15559|Q99497|P28066|P51452|P54578|Q93009|P28074|P28072|P02649|P28070|P09211|Q07812|P67775|Q15008|P63244|P98082|P49407|O00410|P35998|P43686|P04040|P01011|Q99436|P62195|P61221|P20618|P62979|P30044|P02511|P30047|P01008|P17980|P01009|P11021|Q9Y570|P50452|P27361|P35237|Q99653|P01019|P49721|P07355|O43242|O14745|Q14624|P55160|P30153|Q99460|…
43161	3.5456e-26	1.572e-24	44	220	948	36541	proteasomal ubiquitin-dependent protein catabolic process	Q16531|P35998|P43686|P48556|Q5VYK3|P25788|O43242|Q13200|P25789|P25786|Q99460|P61077|P62195|Q99436|O00487|P20618|P62979|Q04323|P63208|Q9NRD1|P17980|Q13616|P55036|P11021|Q13618|P55072|Q16401|P28066|Q06323|P28074|P54727|P28072|P28070|Q9UNM6|O14818|Q15008|P62333|P51665|P60900|P49721|O00231|P62191|P49407|O00232
10498	5.2565e-26	2.3096e-24	44	222	948	36541	proteasomal protein catabolic process	Q16531|P35998|P43686|P48556|Q5VYK3|P25788|O43242|Q13200|P25789|P25786|Q99460|P61077|P62195|Q99436|O00487|P20618|P62979|Q04323|P63208|Q9NRD1|P17980|Q13616|P55036|P11021|Q13618|P55072|Q16401|P28066|Q06323|P28074|P54727|P28072|P28070|Q9UNM6|O14818|Q15008|P62333|P51665|P60900|P49721|O00231|P62191|P49407|O00232
51329	7.4913e-26	3.2621e-24	56	381	948	36541	interphase of mitotic cell cycle	P07437|P48556|O43242|Q13200|P30153|P43034|Q99460|Q93034|O00487|P68366|Q13616|Q13617|Q13618|Q00534|P28066|P05556|Q06323|Q15154|P49454|P28074|P28072|P28070|P62258|O14818|Q15008|P51665|P60900|P62191|P35998|P43686|P25788|P25789|P25786|P61981|Q99436|P62195|P20618|P61163|P62979|P63208|P17980|P55036|P12004|Q16401|P00374|Q99996|P31323|P06730|O00743|Q14204|Q9UNM6|Q15691|P62333|O00231|P49721|O00232
42278	1.0091e-25	4.3554e-24	113	1442	948	36541	purine nucleoside metabolic process	P07437|P36404|P36405|P62070|O43704|O00204|P31153|P07741|Q96CD2|P11142|P61106|P38606|Q9BQE3|P53396|Q01432|Q9Y6B6|P29992|P46459|P55010|Q14344|O95786|P61586|Q15008|P35998|P43686|Q9BQ69|P60953|P04075|P61020|P62195|P30566|P61221|P00492|P00491|P22392|P84095|Q14353|P50990|P11021|P55072|P62834|Q13509|Q9UHL0|Q13232|P22061|Q9NP72|Q13838|P06576|Q92499|Q9NZL9|P61421|O60333|P14618|P01112|P41091|Q16864|P62820|…
51325	1.2773e-25	5.4643e-24	56	385	948	36541	interphase	P07437|P48556|O43242|Q13200|P30153|P43034|Q99460|Q93034|O00487|P68366|Q13616|Q13617|Q13618|Q00534|P28066|P05556|Q06323|Q15154|P49454|P28074|P28072|P28070|P62258|O14818|Q15008|P51665|P60900|P62191|P35998|P43686|P25788|P25789|P25786|P61981|Q99436|P62195|P20618|P61163|P62979|P63208|P17980|P55036|P12004|Q16401|P00374|Q99996|P31323|P06730|O00743|Q14204|Q9UNM6|Q15691|P62333|O00231|P49721|O00232
32269	2.2013e-25	9.3355e-24	68	577	948	36541	negative regulation of cellular protein metabolic process	P60228|P48556|O43242|P09936|Q13200|Q9UHD1|P30153|Q99460|P31946|Q9ULC3|O00487|Q04323|P50502|P00734|P28066|P51452|P47989|Q06323|Q96FW1|P60983|P14735|Q14232|P28074|P28072|P02649|P08238|P28070|P62258|Q07812|P09211|O14818|P67775|Q15008|P63244|P51665|P60900|P62191|P49407|P35998|P43686|P25788|P25789|P25786|Q9UBN7|P30086|P61981|Q99436|P62195|P20618|P62979|Q13363|Q15257|P17980|P55036|P48506|Q96QR8|Q9UK41|…
48820	2.5373e-25	1.0668e-23	48	280	948	36541	hair follicle maturation	P43686|P48556|P35998|Q13200|P25788|O43242|P25789|P25786|O00203|Q9BXS5|Q99460|P63010|O94979|P62195|Q99436|O00487|P20618|P61163|P62979|P61769|O94973|P17980|P53992|P55036|Q00610|Q9Y6B6|O43747|Q16401|P28066|Q06323|P51149|O95487|P28074|P28072|P28070|Q9UNM6|O14818|Q14204|Q15008|P07339|P62333|P51665|P60900|P49721|O00231|P62191|O95486|O00232
46128	2.9733e-25	1.2394e-23	112	1439	948	36541	purine ribonucleoside metabolic process	P07437|P36404|P36405|P62070|O43704|O00204|P31153|P07741|Q96CD2|P11142|P61106|P38606|Q9BQE3|P53396|Q01432|Q9Y6B6|P29992|P46459|P55010|Q14344|O95786|P61586|Q15008|P35998|P43686|P60953|P04075|P61020|P62195|P30566|P61221|P00492|P00491|P22392|P84095|Q14353|P50990|P11021|P55072|P62834|Q13509|Q9UHL0|Q13232|P22061|Q9NP72|Q13838|P06576|Q92499|Q9NZL9|P61421|O60333|P14618|P01112|P41091|Q16864|P62820|P61204|…
48002	3.8441e-25	1.5888e-23	50	309	948	36541	antigen processing and presentation of peptide antigen	P48556|O43242|Q13200|Q13867|Q99460|Q9BXS5|P63010|O00487|P61769|P55786|Q9Y6B6|O43747|P28066|Q06323|P28074|P28072|P28070|O14818|Q15008|P51665|P60900|P62191|P35998|P43686|P25788|P25789|P25786|O94979|Q99436|P62195|P61163|P20618|P62979|O94973|P17980|P55036|P53992|Q00610|Q16401|P29144|P51149|O95487|Q14204|Q9UNM6|P07339|P62333|O00231|P49721|O95486|O00232
10565	6.4505e-25	2.6436e-23	41	200	948	36541	regulation of cellular ketone metabolic process	P35998|P43686|P48556|P25788|O43242|P09467|Q13200|P25789|P25786|Q99460|P21964|P62195|Q99436|O00487|P20618|Q9Y376|P17980|P55036|P15559|Q16401|P28066|Q06323|P06727|Q93088|P28074|P28072|P28070|Q9UNM6|P01019|O14818|Q15008|P62333|P51665|Q9H9S4|P60900|P49721|O00231|P42330|P62191|Q14749|O00232
9116	6.8579e-25	2.7872e-23	115	1520	948	36541	nucleoside metabolic process	P07437|P36404|P36405|P62070|O43704|O00204|P31153|P07741|Q96CD2|P11142|P61106|P38606|Q9BQE3|P53396|Q01432|Q9Y6B6|P29992|P46459|P55010|Q14344|O95786|P61586|Q15008|P35998|P43686|Q9BQ69|P60953|P04075|P61020|P62195|P30566|P61221|P00492|P00491|P22392|P84095|Q14353|P50990|P11021|P55072|P62834|Q13509|Q9UHL0|Q13232|P22061|Q9NP72|Q13838|P06576|Q92499|Q9NZL9|P61421|O60333|P14618|P01112|P41091|Q16864|P62820|…
2000602	1.3039e-24	5.2556e-23	39	181	948	36541	regulation of interphase of mitotic cell cycle	P35998|P43686|P48556|P25788|O43242|Q13200|P25789|P25786|Q13642|Q99460|P62195|Q99436|O00487|P20618|P62979|P17980|Q13564|P55036|Q16401|P28066|P68036|Q06323|P15941|P49454|P28074|P28072|Q13620|P28070|Q9UNM6|O14818|Q15008|P62333|P51665|P60900|P49721|O00231|P62191|P01112|O00232
2474	1.445e-24	5.7766e-23	41	204	948	36541	antigen processing and presentation of peptide antigen via MHC class I	P35998|P43686|P48556|P25788|O43242|Q13200|P25789|P25786|Q13867|Q99460|O94979|P62195|Q99436|O00487|P20618|P62979|P61769|P55786|P17980|P53992|P55036|Q9Y6B6|Q16401|P28066|Q06323|P29144|O95487|P28074|P28072|P28070|Q9UNM6|O14818|Q15008|P62333|P51665|P60900|P49721|O00231|P62191|O95486|O00232
31400	2.2807e-24	9.0432e-23	58	438	948	36541	negative regulation of protein modification process	P48556|O43242|P09936|Q13200|Q9UHD1|P30153|Q99460|P31946|O00487|Q04323|P28066|P51452|P47989|Q06323|Q96FW1|P60983|P28074|P28072|P02649|P28070|P62258|Q07812|P09211|O14818|P67775|Q15008|P63244|P51665|P60900|P62191|P49407|P35998|P43686|P25788|P25789|P25786|P30086|P61981|Q99436|P62195|P20618|P62979|Q13363|Q15257|P17980|P55036|P48506|Q9UK41|Q16401|P02765|Q05655|Q13177|Q99653|Q9UNM6|P62333|O00231|P49721|…
51248	2.3258e-24	9.1476e-23	71	653	948	36541	negative regulation of protein metabolic process	P60228|P48556|O43242|P09936|Q13200|Q9UHD1|P30153|Q99460|P31946|Q96P63|Q9ULC3|O00487|Q04323|P50502|P08697|P00734|P28066|P51452|P47989|Q06323|Q96FW1|P60983|P14735|Q14232|P28074|P28072|P02649|P08238|P28070|P62258|Q07812|P09211|O14818|P67775|Q15008|P63244|P51665|P60900|P62191|P49407|P01034|P35998|P43686|P25788|P25789|P25786|Q9UBN7|P30086|P61981|Q99436|P62195|P20618|P62979|Q13363|Q15257|P17980|P55036|…
2479	2.7263e-24	1.0637e-22	33	123	948	36541	antigen processing and presentation of exogenous peptide antigen via MHC class I, TAP-dependent	P35998|P43686|P48556|O43242|P25788|Q13200|P25789|P25786|Q99460|P62195|Q99436|O00487|P20618|P62979|P61769|P17980|P55036|Q16401|P28066|Q06323|P28074|P28072|P28070|Q9UNM6|O14818|Q15008|P62333|P51665|P60900|P49721|O00231|P62191|O00232
7093	3.1795e-24	1.2307e-22	36	153	948	36541	mitotic cell cycle checkpoint	P35998|P43686|P48556|O43242|P25788|Q13200|P25789|P25786|Q99460|P62195|Q99436|O00487|P20618|P62979|P17980|Q13564|P55036|Q16401|P28066|Q06323|P15941|P49454|P28074|P28072|P28070|Q9UNM6|O14818|Q15008|P62333|P51665|P60900|P49721|O00231|P62191|P01112|O00232
9119	3.2979e-24	1.2664e-22	112	1482	948	36541	ribonucleoside metabolic process	P07437|P36404|P36405|P62070|O43704|O00204|P31153|P07741|Q96CD2|P11142|P61106|P38606|Q9BQE3|P53396|Q01432|Q9Y6B6|P29992|P46459|P55010|Q14344|O95786|P61586|Q15008|P35998|P43686|P60953|P04075|P61020|P62195|P30566|P61221|P00492|P00491|P22392|P84095|Q14353|P50990|P11021|P55072|P62834|Q13509|Q9UHL0|Q13232|P22061|Q9NP72|Q13838|P06576|Q92499|Q9NZL9|P61421|O60333|P14618|P01112|P41091|Q16864|P62820|P61204|…
70887	4.1578e-24	1.5842e-22	150	2387	948	36541	cellular response to chemical stimulus	P46940|P17516|P78417|O00204|O43704|P31153|P62753|P21964|Q9UKG1|P61077|P61769|P07737|P61106|Q9Y696|P38606|P55786|Q08257|Q9HBG4|Q9HB71|P15559|P32929|P36507|P22694|Q04828|Q99497|Q9HAV0|P68036|P05556|P00352|Q9Y490|Q9Y3F4|P49588|O60701|Q04637|O75369|P02649|P08238|Q07812|P09211|P67775|P61586|P05937|Q16539|Q16851|P62837|Q14974|Q02750|P04040|P13861|O94979|P30041|O43432|P35813|P62979|P30044|Q9Y376|P84095|…
32270	5.1581e-24	1.9501e-22	92	1063	948	36541	positive regulation of cellular protein metabolic process	P46940|P48556|Q13200|O43242|P55160|Q99460|P14174|P31946|Q9NZL4|O00487|Q13616|P36507|P22694|P00734|P28066|Q9UJU6|P05556|Q9Y490|Q92878|Q13155|Q06323|P49354|P28074|P11940|P28072|P02649|P28070|O14818|P67775|Q15008|P63244|P51665|P01133|P98082|P02790|P60900|Q16539|P62191|P49407|P43686|P35998|P25788|P25789|P60953|P25786|P00441|Q9BUL8|P62942|Q02750|P13861|P04899|O94979|P62195|Q99436|P20618|O43432|P62979|…
46907	5.9297e-24	2.2246e-22	119	1651	948	36541	intracellular transport	P07437|Q96QK1|P62750|O00203|O43617|O14787|P43034|P27635|P62753|P08865|P53621|P11142|O15498|P61106|P61970|P62269|P61247|Q9BQE3|Q15075|Q9Y6B6|P63220|P61313|P62263|P62851|Q96Q11|Q16543|P10619|P98164|P05556|Q8TEX9|P02649|P62258|Q07812|P01133|P49407|O00410|P39023|Q9UM54|P34932|Q96A65|Q13596|O15400|Q14974|P60953|P39687|Q7Z3U7|Q02750|O94979|P62979|P27348|Q9Y678|O94973|P84098|P28482|P62241|P53992|Q00610|…
9150	8.118e-24	3.0223e-22	113	1521	948	36541	purine ribonucleotide metabolic process	P07437|P36404|P36405|P62070|O43704|O00204|P07741|Q96CD2|P11142|P61106|P38606|Q9BQE3|P53396|Q01432|Q9Y6B6|P29992|P46459|P55010|Q14344|O95786|P61586|Q15008|P35998|P43686|P60953|P04075|Q9BY32|P61020|P62195|P30566|P61221|P00492|P22392|P84095|P22102|P50990|P11021|P55072|P62834|Q13509|Q9UHL0|Q13232|Q9NP72|P31939|Q13838|P06576|Q92499|P61421|O60333|P14618|P01112|P41091|Q16864|P62820|P61204|P30613|Q14240|…
42590	8.3724e-24	3.0933e-22	33	127	948	36541	antigen processing and presentation of exogenous peptide antigen via MHC class I	P35998|P43686|P48556|O43242|P25788|Q13200|P25789|P25786|Q99460|P62195|Q99436|O00487|P20618|P62979|P61769|P17980|P55036|Q16401|P28066|Q06323|P28074|P28072|P28070|Q9UNM6|O14818|Q15008|P62333|P51665|P60900|P49721|O00231|P62191|O00232
22411	8.7771e-24	3.2185e-22	45	263	948	36541	cellular component disassembly	Q14974|Q9UBN7|P62750|P46777|P00441|P62277|Q07020|P62753|P43034|P27635|P08865|P09327|P32969|P62280|P62979|P33176|P12830|P84098|P62269|Q8IYD1|P61247|O00429|P62829|P62241|P61313|P63220|P55210|P62263|P62851|P62701|Q9UJU6|P55212|P60866|Q13464|P62495|P49354|Q05655|Q13177|Q13813|P99999|Q07812|P62888|P26373|P54920|P39023
30168	9.8654e-24	3.5906e-22	42	226	948	36541	platelet activation	P18206|P00441|P04075|P23528|P04899|P62158|P07737|P62873|P62993|P84095|P68366|Q99685|P28482|O15439|O75083|P01009|P08697|P11021|O43707|P63096|P00734|P29992|P62834|P63104|P02671|P02679|Q12866|P02787|Q9Y490|Q01518|P02768|P02675|P27361|Q05655|P63000|P62937|Q14344|P61586|P01133|Q16539|P49407|P07602
31401	1.0593e-23	3.8267e-22	86	953	948	36541	positive regulation of protein modification process	P46940|P48556|O43242|Q13200|P55160|Q99460|P14174|P31946|Q9NZL4|O00487|Q13616|P36507|P22694|P00734|P28066|Q9UJU6|P05556|Q9Y490|Q92878|Q13155|Q06323|P49354|P28074|P28072|P28070|O14818|P67775|Q15008|P63244|P51665|P01133|P98082|P02790|P60900|Q16539|P62191|P49407|P43686|P35998|P25788|P25789|P60953|P25786|P00441|Q9BUL8|P62942|Q02750|P13861|P04899|O94979|P62195|Q99436|P20618|O43432|P62979|Q13363|Q9Y376|…
19693	1.3395e-23	4.8035e-22	114	1553	948	36541	ribose phosphate metabolic process	P07437|P36404|P36405|P62070|O43704|O00204|P07741|Q96CD2|P11142|P61106|P38606|Q9BQE3|P53396|Q01432|Q9Y6B6|P29992|P46459|P55010|Q14344|O95786|P61586|Q15008|P35998|P43686|P60953|P04075|Q9BY32|P61020|P62195|P30566|P61221|P00492|P22392|P84095|P22102|P50990|P11021|P55072|P62834|Q13509|Q9UHL0|Q13232|Q9NP72|P31939|Q13838|P06576|Q92499|P61421|O60333|P14618|P01112|P41091|Q16864|P62820|P61204|P30613|Q14240|…
51247	1.8889e-23	6.7243e-22	96	1166	948	36541	positive regulation of protein metabolic process	P46940|P48556|Q13200|O43242|P55160|Q99460|P14174|P31946|Q9NZL4|O00487|Q9Y4P1|Q13616|P36507|P22694|P00734|P28066|Q9UJU6|P05556|Q9Y490|Q92878|Q13155|Q06323|P49354|P28074|P11940|P28072|P02649|Q13620|P28070|O14818|P67775|Q15008|P63244|P51665|P01133|P98082|P02790|P60900|Q16539|P62191|P49407|P43686|P35998|Q13596|P25788|P25789|P60953|P25786|P00441|Q9BUL8|P62942|Q02750|P58546|P13861|P04899|O94979|P62195|…
71695	2.8799e-23	1.0178e-21	49	325	948	36541	anatomical structure maturation	P48556|O43242|Q13200|O00203|Q99460|Q9BXS5|P63010|O00487|P61769|Q9Y6B6|O43747|P28066|Q06323|P28074|P28072|P28070|O14818|P61586|Q15008|P51665|P60900|P62191|P35998|P43686|P25788|P25789|P25786|O94979|Q99436|P62195|P61163|P20618|P62979|O94973|P17980|P55036|P53992|Q00610|Q16401|P51149|O95487|Q14204|Q9UNM6|P07339|P62333|O00231|P49721|O00232|O95486
9259	3.031e-23	1.0635e-21	113	1546	948	36541	ribonucleotide metabolic process	P07437|P36404|P36405|P62070|O43704|O00204|P07741|Q96CD2|P11142|P61106|P38606|Q9BQE3|P53396|Q01432|Q9Y6B6|P29992|P46459|P55010|Q14344|O95786|P61586|Q15008|P35998|P43686|P60953|P04075|Q9BY32|P61020|P62195|P30566|P61221|P00492|P22392|P84095|P22102|P50990|P11021|P55072|P62834|Q13509|Q9UHL0|Q13232|Q9NP72|P31939|Q13838|P06576|Q92499|P61421|O60333|P14618|P01112|P41091|Q16864|P62820|P61204|P30613|Q14240|…
43067	7.5369e-23	2.6255e-21	119	1702	948	36541	regulation of programmed cell death	P48556|Q13200|Q96GX9|P62753|P50583|P23528|Q9UKG1|O00487|P61081|P61247|Q13564|P15559|P08758|O43707|P55210|Q99497|P55212|P28066|P05556|P47989|P49588|P02748|Q13464|Q93009|P28074|P28072|P02649|P28070|Q07812|P09211|P67775|P61586|O43324|Q15008|P63244|P98082|P49407|P35998|P43686|Q9Y6U3|P52565|P04040|Q99436|P62195|P20618|P62979|P30044|P02511|P22392|P17980|P28482|P11021|P55072|P63104|O15294|Q13232|P15941|…
42981	8.4192e-23	2.9121e-21	118	1681	948	36541	regulation of apoptotic process	P48556|Q13200|Q96GX9|P62753|P50583|P23528|Q9UKG1|O00487|P61081|P61247|Q13564|P15559|P08758|O43707|P55210|Q99497|P55212|P28066|P05556|P47989|P49588|P02748|Q13464|Q93009|P28074|P28072|P02649|P28070|Q07812|P09211|P67775|P61586|O43324|Q15008|P63244|P98082|P49407|P35998|P43686|Q9Y6U3|P52565|P04040|Q99436|P62195|P20618|P62979|P30044|P02511|P22392|P17980|P28482|P11021|P55072|P63104|O15294|Q13232|P15941|…
50878	1.0591e-22	3.6203e-21	71	697	948	36541	regulation of body fluid levels	P07355|O00203|P07741|P23528|Q9H4M9|P53621|P07737|P61106|P12830|P62993|P68366|Q99685|P08697|P08758|O43707|P63096|P22694|P00734|P29992|P05026|Q16878|P02679|Q12866|P02787|P05556|P47989|Q9Y490|Q13310|P02675|P02748|P06744|P63000|Q14344|P47756|P61586|P01133|Q16539|P49407|P18206|P60953|P29972|P00441|P04075|P13861|P04899|P62158|O15111|P52907|P22392|P62873|P84095|P01008|P28482|O75083|P01009|O15439|O15244|…
90068	1.0615e-22	3.6203e-21	38	191	948	36541	positive regulation of cell cycle process	P35998|P43686|P48556|O43242|P25788|Q13200|P25789|P60953|P25786|P30086|Q99460|P62195|Q99436|O00487|P20618|P62979|P17980|P55036|Q16401|P28066|Q06323|P15941|P28074|P28072|Q13620|P28070|Q9UNM6|O14818|P61586|Q15008|P62333|P51665|P01133|P60900|P49721|O00231|P62191|O00232
31570	1.4326e-22	4.8518e-21	37	181	948	36541	DNA integrity checkpoint	P35998|P43686|P48556|P25788|O43242|Q13200|P25789|P25786|Q99460|P62195|Q99436|O00487|P20618|P62979|Q9NRD1|P17980|Q13564|P55036|Q16401|P28066|Q06323|P15941|O75663|P28074|P28072|P28070|Q9UNM6|O14818|Q15008|P62333|P51665|P60900|Q16539|P49721|O00231|P62191|O00232
6139	1.5186e-22	5.1077e-21	321	7481	948	36541	nucleobase-containing compound metabolic process	P07437|Q13200|Q7L1Q6|P62750|P62070|O00204|P07741|P62753|Q96CD2|O95394|P27635|P49789|P61077|P11142|P38606|P62269|Q6XQN6|Q9BQE3|Q13564|Q01432|P63220|P62263|P62851|P29992|Q96Q11|P28066|P49588|O60701|Q04637|P41250|P54577|P28074|Q14344|O43776|P28072|P28070|P55209|Q07812|O95786|Q9NSD9|P67775|P61586|P01133|P49591|Q16851|P35998|P43686|Q9BQ69|Q92905|P39687|Q9BY32|P04040|Q99436|P62979|P00492|P00491|P84095|…
184	1.764e-22	5.8924e-21	31	119	948	36541	nuclear-transcribed mRNA catabolic process, nonsense-mediated decay	P60228|P62750|P46777|P30153|Q07020|P62277|P62753|P27635|P08865|P32969|P62280|P62979|P62269|P84098|P61247|Q8IYD1|P62241|P62829|P63220|P61313|P62263|P62851|P62701|P60866|P62495|Q04637|P11940|P62888|P67775|P26373|P39023
48523	1.9283e-22	6.3974e-21	211	4138	948	36541	negative regulation of cellular process	P46940|Q13200|Q96GX9|P43034|P21964|P23528|P61077|P11142|Q04323|Q9Y696|Q99685|P50502|Q13564|P62263|P28066|P49588|Q13464|Q99873|P28074|P28072|P28070|P62258|Q07812|P67775|P61586|P01133|P98082|Q16836|P35998|P43686|Q99536|P18206|P52565|Q13642|P04040|Q12792|Q99436|P62979|P27348|P11021|Q96QR8|Q9UK41|P63104|Q92783|Q99653|P06576|P01019|Q04917|Q8TBC4|P01112|P60228|P61201|O14744|O43242|O14745|O60443|P30153|…
77	2.8319e-22	9.3317e-21	36	173	948	36541	DNA damage checkpoint	P35998|P43686|P48556|P25788|O43242|Q13200|P25789|P25786|Q99460|P62195|Q99436|O00487|P20618|P62979|Q9NRD1|P17980|P55036|Q16401|P28066|Q06323|P15941|O75663|P28074|P28072|P28070|Q9UNM6|O14818|Q15008|P62333|P51665|P60900|Q16539|P49721|O00231|P62191|O00232
46434	3.0981e-22	1.0141e-20	105	1410	948	36541	organophosphate catabolic process	P07437|P36404|P36405|P62070|P49789|Q9Y2T3|P11142|P61106|P38606|Q9BQE3|P53396|Q01432|Q9Y6B6|P29992|P47989|P46459|P49902|P55010|Q14344|O95786|P61586|Q15008|P35998|P43686|P60953|Q9BY32|P04040|P61020|P62195|P30041|P61221|P00492|P00491|P84095|O14638|P50990|P11021|Q9BQG2|P55072|P62834|Q13509|Q9UHL0|Q9NP72|Q13838|P06576|Q92499|P61421|O60333|O43598|O14732|P01112|P41091|Q16864|P62820|Q8N335|P61204|P21695|…
16192	3.1972e-22	1.0395e-20	106	1433	948	36541	vesicle-mediated transport	Q96QK1|O00203|O43617|Q9NVZ3|P23528|P53621|P07737|P11142|O15498|P61106|Q15075|O43707|Q9Y6B6|Q9UJU6|P98164|Q9Y490|P46459|Q9Y5X3|P02741|P02649|O75131|P98082|P01133|P49407|Q9UM54|Q96A65|Q13596|O15400|P18206|Q9Y6U3|P04075|Q7Z3U7|O94979|Q96BJ8|Q9Y678|O94973|O14638|P50995|O75083|P01009|P28482|P53992|Q00610|P11021|P55072|Q7Z6M1|P63104|A8MWX3|P02671|Q15276|Q9NP72|P27361|Q99653|P06576|P07602|P53618|P01112|…
10941	4.1059e-22	1.3261e-20	120	1761	948	36541	regulation of cell death	P48556|Q13200|Q96GX9|P62753|P50583|P23528|Q9UKG1|O00487|P61081|P61247|Q13564|Q9HB71|P15559|P08758|O43707|P55210|Q99497|P55212|P28066|P05556|P47989|P49588|P02748|Q13464|Q93009|P28074|P28072|P02649|P28070|Q07812|P09211|P67775|P61586|O43324|Q15008|P63244|P98082|P49407|P35998|P43686|Q9Y6U3|P52565|P04040|Q99436|P62195|P20618|P62979|P30044|P02511|P22392|P17980|P28482|P11021|P55072|P63104|O15294|Q13232|…
31399	6.1295e-22	1.9667e-20	107	1468	948	36541	regulation of protein modification process	P46940|P48556|P09936|Q13200|Q9UHD1|Q9NZL4|O00487|Q04323|P36507|P22694|Q9UJU6|P28066|Q16543|P51452|P05556|P47989|Q9Y490|Q92878|Q13155|P28074|P28072|P02649|P28070|P62258|Q07812|P09211|P67775|Q15008|P63244|P98082|P01133|Q16539|P49407|P35998|P43686|P60953|Q02750|Q12792|P13861|O94979|P62195|Q99436|P20618|O43432|P62979|Q9Y376|P63208|P17980|P28482|P11021|Q9UK41|P62834|Q9GZS3|O15294|P61088|P27361|P15941|…
1942	1.8465e-21	5.8101e-20	50	372	948	36541	hair follicle development	P48556|O43242|Q13200|O00203|Q99460|Q9BXS5|P63010|O00487|P61769|Q9Y6B6|O43747|P28066|P49588|Q06323|P28074|P28072|P28070|O14818|Q15008|P51665|P60900|P62191|P35998|P43686|P25788|P25789|P25786|P60953|O94979|Q99436|P62195|P61163|P20618|P62979|O94973|P17980|P55036|P53992|Q00610|Q16401|P51149|O95487|Q14204|Q9UNM6|P07339|P62333|O00231|P49721|O95486|O00232
22404	1.8465e-21	5.8101e-20	50	372	948	36541	molting cycle process	P48556|O43242|Q13200|O00203|Q99460|Q9BXS5|P63010|O00487|P61769|Q9Y6B6|O43747|P28066|P49588|Q06323|P28074|P28072|P28070|O14818|Q15008|P51665|P60900|P62191|P35998|P43686|P25788|P25789|P25786|P60953|O94979|Q99436|P62195|P61163|P20618|P62979|O94973|P17980|P55036|P53992|Q00610|Q16401|P51149|O95487|Q14204|Q9UNM6|P07339|P62333|O00231|P49721|O95486|O00232
22405	1.8465e-21	5.8101e-20	50	372	948	36541	hair cycle process	P48556|O43242|Q13200|O00203|Q99460|Q9BXS5|P63010|O00487|P61769|Q9Y6B6|O43747|P28066|P49588|Q06323|P28074|P28072|P28070|O14818|Q15008|P51665|P60900|P62191|P35998|P43686|P25788|P25789|P25786|P60953|O94979|Q99436|P62195|P61163|P20618|P62979|O94973|P17980|P55036|P53992|Q00610|Q16401|P51149|O95487|Q14204|Q9UNM6|P07339|P62333|O00231|P49721|O95486|O00232
278	1.9512e-21	6.1001e-20	75	810	948	36541	mitotic cell cycle	P07437|P48556|O43242|Q13200|P30153|P43034|Q99460|Q93034|O00487|P68366|Q13616|Q13564|Q13617|Q00534|Q13618|Q9Y3A5|Q9Y266|P28066|Q8IYB7|P05556|Q06323|Q15154|P49454|P28074|P53041|P28072|P28070|P62258|O14818|P61586|Q15008|P51665|P60900|P62191|Q16181|P35998|P43686|P25788|P25789|P25786|P36873|Q15349|Q02750|P61981|Q99436|P62195|P20618|P61163|P62979|P63208|P17980|P55036|Q00610|P12004|Q16401|P00374|Q13509|…
44699	2.287e-21	7.1042e-20	676	20682	948	36541	single-organism process	P46940|P17516|P07437|P17655|Q13200|Q96GX9|P07741|Q9BR76|P27635|P21964|Q9UKG1|P53621|P07737|O15498|P50502|Q13564|Q9GZN7|P63220|P22694|Q04828|Q96Q11|P28066|Q13464|Q99426|Q04637|P54577|P54578|P46939|O75369|P04745|P28074|Q13347|P28072|P28070|Q07812|O95786|P67775|P61586|P07237|P01133|P98082|Q16851|Q99536|Q13596|P52565|Q92905|P39687|Q13642|P13866|P13861|O95954|P01011|Q99436|P27348|P84095|P63208|P84098|…
42633	2.6385e-21	8.0931e-20	50	375	948	36541	hair cycle	P48556|O43242|Q13200|O00203|Q99460|Q9BXS5|P63010|O00487|P61769|Q9Y6B6|O43747|P28066|P49588|Q06323|P28074|P28072|P28070|O14818|Q15008|P51665|P60900|P62191|P35998|P43686|P25788|P25789|P25786|P60953|O94979|Q99436|P62195|P61163|P20618|P62979|O94973|P17980|P55036|P53992|Q00610|Q16401|P51149|O95487|Q14204|Q9UNM6|P07339|P62333|O00231|P49721|O95486|O00232
42303	2.6385e-21	8.0931e-20	50	375	948	36541	molting cycle	P48556|O43242|Q13200|O00203|Q99460|Q9BXS5|P63010|O00487|P61769|Q9Y6B6|O43747|P28066|P49588|Q06323|P28074|P28072|P28070|O14818|Q15008|P51665|P60900|P62191|P35998|P43686|P25788|P25789|P25786|P60953|O94979|Q99436|P62195|P61163|P20618|P62979|O94973|P17980|P55036|P53992|Q00610|Q16401|P51149|O95487|Q14204|Q9UNM6|P07339|P62333|O00231|P49721|O95486|O00232
70647	3.0133e-21	9.1848e-20	75	816	948	36541	protein modification by small protein conjugation or removal	Q16531|P61201|P48556|P09936|O43242|Q13200|Q13867|Q99460|Q93034|Q9BT78|P61077|O00487|P61081|P55786|Q9Y4E8|Q13616|Q13564|Q13617|Q13618|Q15386|P28066|P68036|Q7L5N1|Q5T4S7|P22314|Q06323|Q96FW1|Q93009|P28074|P28072|Q13620|P28070|O14818|Q15008|P62253|P51665|P60900|P62256|Q9H832|P62191|P49407|P35998|P43686|P25788|P62837|P25789|P25786|P55854|Q9UBN7|Q92905|Q9UBW8|Q99436|P62195|P20618|P62979|Q9GZZ9|Q9UNS2|…
51186	3.4017e-21	1.0305e-19	56	473	948	36541	cofactor metabolic process	P21695|P49914|P31153|Q9H3S4|Q96CD2|P48735|P11586|P29401|Q9HAB8|P61457|Q6XQN6|P53396|A6ND91|P06132|P40925|Q13057|P49753|P13716|Q6IA69|O00764|Q9BUT1|P02790|Q8N5Z0|Q14749|Q03393|P53004|Q86TX2|O95954|P16152|P30043|P43490|P30044|P00491|Q14353|Q9Y289|Q9UHJ6|Q9BQG2|P35270|P10746|P02760|P00374|P05062|P08397|P60174|P37837|P22061|P46952|P34896|P07195|Q99707|Q9NRN7|Q9NZL9|O75874|Q16719|P07954|P21399
1901292	5.151e-21	1.5507e-19	100	1351	948	36541	nucleoside phosphate catabolic process	P07437|P36404|P36405|P62070|P49789|Q9Y2T3|P11142|P61106|P38606|Q9BQE3|P53396|Q01432|Q9Y6B6|P29992|P47989|P49902|P46459|P55010|Q14344|O95786|P61586|Q15008|P35998|P43686|P60953|Q9BY32|P04040|P61020|P62195|P61221|P00492|P00491|P84095|O14638|P50990|P11021|Q9BQG2|P55072|P62834|Q13509|Q9UHL0|Q9NP72|Q13838|P06576|Q92499|P61421|O60333|O43598|P01112|P41091|Q16864|P62820|P61204|Q14240|Q9H4M9|P11234|P68366|…
44093	1.2215e-20	3.6549e-19	120	1836	948	36541	positive regulation of molecular function	P46940|P48556|Q13200|O00487|P17900|P32929|O43707|P36507|P55210|P22694|Q99497|Q9UJU6|P28066|P10619|P47989|Q9Y490|P00352|Q92878|P02748|P28074|Q14344|P28072|P02649|P28070|Q07812|P10599|O95786|P67775|Q15008|P63244|P01133|Q16539|P31150|P49407|Q15493|P35998|P43686|P34932|P60953|P52565|Q02750|P58546|P04040|P13861|O94979|Q99436|P62195|P20618|P62979|Q9Y376|P84095|P63208|P17980|P28482|P11021|P55072|P62834|…
48519	1.2466e-20	3.7072e-19	220	4547	948	36541	negative regulation of biological process	P46940|Q13200|Q96GX9|P43034|P21964|P23528|P61077|P11142|Q04323|Q9Y696|Q99685|P50502|Q13564|P62263|P28066|P49588|Q13464|Q99873|P28074|P28072|P28070|P62258|Q07812|O95786|P67775|P61586|P01133|P98082|Q16836|P35998|P43686|Q99536|P18206|P52565|Q13642|P04040|Q12792|Q99436|P62979|P27348|P01008|P11021|Q96QR8|Q9UK41|P63104|Q92783|Q99653|P06576|P01019|Q04917|Q8TBC4|P01112|P60228|P61201|O14744|O43242|O14745|…
50790	1.4727e-20	4.3529e-19	174	3243	948	36541	regulation of catalytic activity	P46940|P48556|P09936|Q13200|Q9UHD1|P36404|Q5H9R7|P43034|Q9NZL4|O00487|P17900|P15559|P08758|P36507|P22694|P55210|Q9UJU6|P28066|P10619|Q16543|P51452|P00352|P47989|Q9Y490|Q92878|P02748|P54578|P28074|Q14344|P28072|P02649|P08238|P28070|Q07812|P09211|P67775|Q15008|P63244|P01133|P31150|Q16539|P49407|Q03393|O00410|Q15493|P43686|P35998|P60953|P52565|Q7Z3U7|Q02750|P13861|O94979|P01011|P62195|Q99436|P20618|…
7599	1.5775e-20	4.6347e-19	59	540	948	36541	hemostasis	O00203|P23528|Q9H4M9|P07737|P62993|P68366|Q99685|P08697|P08758|O43707|P63096|P22694|P00734|P29992|P05026|P02679|P02787|Q12866|P05556|Q9Y490|P02675|Q13310|P02748|P06744|P63000|Q14344|P47756|P61586|P01133|Q16539|P49407|P18206|P60953|P00441|P04075|P13861|P04899|P62158|P52907|P62873|P84095|P01008|O75083|P01009|O15439|P28482|P11021|P62834|P63104|P02671|P31323|Q01518|P02768|P27361|Q05655|P62937|P20339|…
6950	1.6483e-20	4.8137e-19	209	4236	948	36541	response to stress	P07437|P17655|Q13200|O00203|P21964|P23528|P61077|P61769|P07737|P11142|Q99685|Q6XQN6|P22694|P55212|Q9UJU6|P28066|P29992|P49588|P28074|P28072|Q14344|P28070|Q07812|O95786|P61586|P01133|Q9Y547|P35998|P43686|P62837|P18206|P04040|P13861|P01011|Q99436|P62979|P84095|P01008|O75083|P01009|O75882|P11021|P55072|P62834|P63104|P61088|P27361|O75874|P01019|Q16719|P05198|P14618|P07602|P01112|O43242|Q3LXA3|O14618|…
44707	1.9682e-20	5.7138e-19	337	8233	948	36541	single-multicellular organism process	P46940|P07437|P17655|Q13200|O00203|P07741|P43034|O95394|P21964|P23528|O43490|P17900|P61769|P53621|P07737|P11142|Q9Y696|Q99685|Q15075|Q9GZN7|P22694|P62263|P55210|Q04828|P29992|P55212|P28066|P98164|P49588|Q99426|Q13464|O60701|P54578|Q99873|P46939|O75369|P04745|P28074|Q00169|Q14344|P28072|P28070|Q07812|P62258|P61586|P01133|P98082|Q03393|P43686|P35998|P18206|P52565|Q13642|Q92696|P13866|P04040|P13861|…
50817	4.4702e-20	1.2824e-18	58	534	948	36541	coagulation	O00203|P23528|Q9H4M9|P07737|P62993|P68366|Q99685|P08697|P08758|O43707|P63096|P22694|P00734|P29992|P05026|P02679|P02787|Q12866|P05556|Q9Y490|P02675|Q13310|P02748|P63000|Q14344|P47756|P61586|P01133|Q16539|P49407|P18206|P60953|P00441|P04075|P13861|P04899|P62158|P52907|P62873|P84095|P01008|O75083|P01009|O15439|P28482|P11021|P62834|P63104|P02671|P31323|Q01518|P02768|P27361|Q05655|P62937|P20339|P07602|…
7596	4.4702e-20	1.2824e-18	58	534	948	36541	blood coagulation	O00203|P23528|Q9H4M9|P07737|P62993|P68366|Q99685|P08697|P08758|O43707|P63096|P22694|P00734|P29992|P05026|P02679|P02787|Q12866|P05556|Q9Y490|P02675|Q13310|P02748|P63000|Q14344|P47756|P61586|P01133|Q16539|P49407|P18206|P60953|P00441|P04075|P13861|P04899|P62158|P52907|P62873|P84095|P01008|O75083|P01009|O15439|P28482|P11021|P62834|P63104|P02671|P31323|Q01518|P02768|P27361|Q05655|P62937|P20339|P07602|…
7346	4.9526e-20	1.4125e-18	49	385	948	36541	regulation of mitotic cell cycle	P48556|O14744|O43242|Q13200|P43034|Q99460|O00487|Q13564|Q9Y3A5|P28066|P68036|P51452|Q06323|P49454|P28074|P28072|Q13620|P28070|O14818|Q15008|P01133|P51665|P60900|P62191|P35998|P43686|P25788|P25789|P25786|P60953|Q13642|P30086|Q99436|P62195|P20618|P62979|P17980|P55036|Q96GD0|Q16401|P15941|Q9ULW0|P06730|Q9UNM6|P62333|O00231|P49721|P01112|O00232
43241	8.3147e-20	2.3576e-18	29	123	948	36541	protein complex disassembly	Q9UBN7|P46777|P62750|Q07020|P62277|P27635|P62753|P08865|P09327|P32969|P62280|P62979|P62269|P84098|P61247|Q8IYD1|P62241|P62829|P63220|P61313|P62263|P62851|P62701|P60866|P62495|P62888|P26373|P54920|P39023
43085	8.7437e-20	2.4649e-18	107	1569	948	36541	positive regulation of catalytic activity	P46940|P48556|Q13200|O00487|P17900|P36507|P55210|P22694|Q9UJU6|P28066|P10619|Q9Y490|P47989|P00352|Q92878|P02748|P28074|P28072|Q14344|P02649|P28070|Q07812|P67775|Q15008|P63244|P01133|Q16539|P31150|P49407|Q15493|P35998|P43686|P60953|P52565|Q02750|P13861|O94979|Q99436|P62195|P20618|P62979|Q9Y376|P84095|P63208|P17980|P28482|P11021|P55072|P62834|P05062|Q9BTW9|O15294|Q15276|P61088|P27361|Q9Y263|P99999|…
6793	9.9079e-20	2.7771e-18	251	5562	948	36541	phosphorus metabolic process	P07437|P62070|O00204|P07741|P43034|Q96CD2|O95394|P23528|P49789|Q8N0W3|P14324|P17900|P11142|P38606|Q99685|Q6XQN6|Q9BQE3|Q01432|Q9BU02|P22694|P29992|Q9UJU6|P10619|Q13464|O60701|P41250|Q14344|P00558|O95786|P67775|P61586|P01133|Q16851|P35998|P43686|Q01813|Q9BY32|P04040|A2RU49|Q8TBX8|P62979|P00492|P00491|P84095|Q96GD0|P11021|Q9UHJ6|Q9BQG2|P55072|P62834|Q9UHL0|P37837|Q13232|Q9H008|Q9NP72|P27361|Q13630|…
9166	1.0257e-19	2.8584e-18	97	1341	948	36541	nucleotide catabolic process	P07437|P36404|P36405|P62070|P49789|Q9Y2T3|P11142|P61106|P38606|Q9BQE3|P53396|Q01432|Q9Y6B6|P29992|P47989|P49902|P46459|P55010|Q14344|O95786|P61586|Q15008|P35998|P43686|P60953|Q9BY32|P04040|P61020|P62195|P61221|P00492|P00491|P84095|P50990|P11021|Q9BQG2|P55072|P62834|Q9UHL0|Q13509|Q9NP72|Q13838|P06576|Q92499|P61421|O60333|P01112|P41091|Q16864|P62820|P61204|Q14240|Q9H4M9|P11234|P68366|Q9UNQ0|Q8IYD1|…
65009	1.0772e-19	2.985e-18	189	3728	948	36541	regulation of molecular function	P46940|P48556|P09936|Q13200|Q9UHD1|P36404|Q5H9R7|P43034|Q9NZL4|O00487|P17900|P15559|P32929|P08758|O43707|P36507|P22694|P55210|Q99497|P28066|Q9UJU6|P10619|Q16543|P51452|P00352|P47989|Q9Y490|Q92878|P02748|P54578|Q93009|P28074|Q14344|P28072|P02649|P08238|P28070|Q07812|P09211|O95786|P10599|P67775|Q15008|P63244|P98082|P01133|P31150|Q16539|P49407|Q03393|O00410|Q15493|P43686|P35998|P34932|P60953|P52565|…
44765	1.165e-19	3.2099e-18	224	4751	948	36541	single-organism transport	P17516|P07437|P62750|O00203|P07741|P43034|P27635|P62753|P23528|P53621|P07737|P11142|O15498|Q9Y696|P38606|P62269|Q9BQE3|Q15075|P63220|P62263|P22694|P62851|Q04828|Q96Q11|P98164|Q9Y5X3|Q00169|P62258|Q07812|P01133|P98082|O00410|Q13596|P18206|Q7Z3U7|P13866|P13861|P62979|P27348|P00491|Q9Y678|P84098|O75083|P01009|P62241|P11021|P55072|Q9UK41|P63104|Q8WWX8|A8MWX3|Q92783|P43005|P27361|Q99653|P06576|P01019|…
70271	1.1734e-19	3.2151e-18	77	910	948	36541	protein complex biogenesis	Q15813|P07437|O14745|P09467|P36404|P55160|P30153|P14174|Q9GZT4|P63010|P09327|Q9H4M9|P17858|P61457|P12830|P62993|P68366|P50502|Q08257|Q9BQE3|P32929|P08758|Q9BUF5|Q04828|P02679|P02675|P17987|P13716|P02743|P49454|P02741|O60888|P14735|P63000|Q16186|P21980|P08237|Q07812|P67775|P01133|Q16181|Q14749|P27105|P34932|Q01813|P14868|Q02790|P62942|P04075|P04040|P13861|P30566|P52907|P40121|P00492|P02511|Q9Y376|…
32501	1.2816e-19	3.4919e-18	343	8527	948	36541	multicellular organismal process	P46940|P07437|P17655|Q13200|O00203|P07741|P43034|O95394|P21964|P23528|O43490|P61769|P53621|P17900|P07737|P11142|Q9Y696|Q99685|Q15075|Q9GZN7|P22694|P62263|P55210|Q04828|P29992|P55212|P28066|P98164|P49588|Q99426|Q13464|O60701|P54578|Q99873|P46939|P04745|O75369|P28074|Q00169|Q14344|P28072|P28070|Q07812|P62258|P61586|P01133|P98082|Q03393|P43686|P35998|P18206|P52565|Q13642|Q92696|P13866|P04040|P13861|…
1901136	1.3321e-19	3.6093e-18	102	1461	948	36541	carbohydrate derivative catabolic process	P07437|P36404|P36405|P62070|P17900|P11142|P61106|P38606|Q9UJ70|Q9BQE3|P53396|Q01432|Q9Y6B6|P29992|P46459|P55010|Q14344|O95786|P61586|Q15008|P35998|P43686|P60953|P15586|Q9BY32|P61020|P62195|P61221|P00492|P00491|P84095|P50990|P11021|P55072|P62834|Q13509|Q9UHL0|Q9NP72|Q13838|P06576|P17050|Q92499|P61421|O60333|P31431|P01112|P41091|Q16864|P62820|Q8N335|P61204|P21695|Q14240|Q9H4M9|P11234|P68366|Q9UNQ0|…
43624	1.4133e-19	3.808e-18	28	115	948	36541	cellular protein complex disassembly	P46777|P62750|Q07020|P62277|P27635|P62753|P08865|P09327|P32969|P62280|P62979|P62269|P84098|P61247|Q8IYD1|P62241|P62829|P63220|P61313|P62263|P62851|P62701|P60866|P62495|P62888|P26373|P54920|P39023
6511	2.7875e-19	7.4695e-18	60	591	948	36541	ubiquitin-dependent protein catabolic process	Q16531|P48556|O43242|P09936|Q13200|Q5VYK3|Q99460|Q93034|P61077|O00487|Q04323|Q9Y4E8|Q13616|Q13617|Q13618|Q15386|P28066|P68036|Q06323|P54578|Q93009|P54727|P28074|P28072|Q13620|P28070|O14818|P62253|Q15008|P51665|P62256|P60900|P49407|P62191|P35998|P43686|P25788|P62837|P25789|P25786|Q9UBN7|P15374|Q99436|P62195|P20618|P62979|P63208|P45974|Q9NRD1|P17980|P55036|P11021|P55072|Q16401|P61086|Q9UNM6|P62333|…
7049	3.0826e-19	8.2151e-18	105	1549	948	36541	cell cycle	P48556|P07437|Q13200|P36404|P36405|P43034|Q9UKG1|O00487|Q13564|P28066|Q8IYB7|P05556|Q92878|Q15154|P28074|P53041|P28072|P28070|P62258|P67775|P61586|Q15008|P63244|P35998|P43686|Q02750|Q99436|P62195|O43432|P20618|P62979|P35813|Q9Y376|P63208|P50995|P17980|P28482|Q00610|P53990|Q13509|Q99996|O60925|P27361|P15941|O00743|Q15691|Q9H9S4|P49721|Q8TBC4|P01112|O43242|P30153|Q99460|Q93034|P62136|P11234|P68366|…
956	3.2136e-19	8.5178e-18	33	174	948	36541	nuclear-transcribed mRNA catabolic process	P60228|P62750|P46777|P62277|P30153|Q07020|P62753|P27635|Q14240|P08865|P32969|P62280|P62979|P62269|P84098|P61247|Q8IYD1|P62241|P62829|P63220|P61313|P62263|P62851|P62701|P60866|P62495|Q04637|P06730|P11940|P62888|P67775|P26373|P39023
6415	3.5669e-19	9.4031e-18	26	99	948	36541	translational termination	P46777|P62750|Q07020|P62277|P27635|P62753|P08865|P32969|P62280|P62979|P62269|P84098|P61247|Q8IYD1|P62241|P62829|P63220|P61313|P62263|P62851|P62701|P60866|P62495|P62888|P26373|P39023
19941	4.9425e-19	1.2959e-17	60	598	948	36541	modification-dependent protein catabolic process	Q16531|P48556|O43242|P09936|Q13200|Q5VYK3|Q99460|Q93034|P61077|O00487|Q04323|Q9Y4E8|Q13616|Q13617|Q13618|Q15386|P28066|P68036|Q06323|P54578|Q93009|P54727|P28074|P28072|Q13620|P28070|O14818|P62253|Q15008|P51665|P62256|P60900|P49407|P62191|P35998|P43686|P25788|P62837|P25789|P25786|Q9UBN7|P15374|Q99436|P62195|P20618|P62979|P63208|P45974|Q9NRD1|P17980|P55036|P11021|P55072|Q16401|P61086|Q9UNM6|P62333|…
6402	5.275e-19	1.3757e-17	34	189	948	36541	mRNA catabolic process	P60228|P62750|P46777|P62277|P30153|Q07020|P62753|P27635|Q14240|P08865|P32969|P62280|P62979|P08107|P62269|P84098|P61247|Q8IYD1|P62241|P62829|P63220|P61313|P62263|P62851|P62701|P60866|P62495|Q04637|P06730|P11940|P62888|P67775|P26373|P39023
19058	6.1474e-19	1.5947e-17	28	121	948	36541	viral infectious cycle	Q14974|P46777|P62750|Q07020|P62277|P27635|P62753|P08865|P32969|P62280|P62979|Q13363|P62269|P84098|P61247|P62241|P62829|P63220|P61313|P62263|Q9UK41|P62851|P62701|P60866|P62888|O14980|P26373|P39023
43632	6.2997e-19	1.6256e-17	60	601	948	36541	modification-dependent macromolecule catabolic process	Q16531|P48556|O43242|P09936|Q13200|Q5VYK3|Q99460|Q93034|P61077|O00487|Q04323|Q9Y4E8|Q13616|Q13617|Q13618|Q15386|P28066|P68036|Q06323|P54578|Q93009|P54727|P28074|P28072|Q13620|P28070|O14818|P62253|Q15008|P51665|P62256|P60900|P49407|P62191|P35998|P43686|P25788|P62837|P25789|P25786|Q9UBN7|P15374|Q99436|P62195|P20618|P62979|P63208|P45974|Q9NRD1|P17980|P55036|P11021|P55072|Q16401|P61086|Q9UNM6|P62333|…
22414	7.4433e-19	1.9106e-17	126	2085	948	36541	reproductive process	Q16531|P62750|P07741|P62753|P43034|P27635|Q15102|P21964|P08865|P14324|P11142|P62269|P61247|P61978|P63220|P61313|P62263|P62851|Q99497|P05556|P47989|Q92878|Q5T4S7|Q04637|Q93009|P28074|P28072|P28070|P62258|Q07812|O95786|P67775|P61586|P63244|O00410|P39023|P35998|Q14974|P04040|Q99436|P20618|P61221|O43432|P62979|P00492|P22392|Q96HD9|Q14353|P84098|P17980|P28482|P62241|Q9UK41|P62701|Q9UHL0|P05787|P27361|…
44257	7.8209e-19	1.997e-17	63	660	948	36541	cellular protein catabolic process	Q16531|P48556|O43242|P09936|Q13200|Q5VYK3|Q99460|Q93034|P61077|O00487|Q04323|Q9Y4E8|Q13616|Q13617|Q13618|Q15386|P28066|P68036|Q06323|P54578|P14735|Q93009|P54727|P28074|P28072|Q13620|P28070|Q07812|O14818|P62253|Q15008|P51665|P62256|P60900|P49407|P62191|P35998|P43686|P25788|P62837|P25789|P25786|Q9UBN7|P15374|Q99436|P62195|P20618|P62979|P45974|P63208|Q9NRD1|P17980|P55036|P11021|P55072|Q16401|P51149|…
32984	8.3244e-19	2.1145e-17	30	144	948	36541	macromolecular complex disassembly	Q9UBN7|P46777|P62750|Q07020|P62277|P27635|P62753|P08865|P09327|P32969|P62280|P62979|P33176|P62269|P84098|P61247|Q8IYD1|P62241|P62829|P63220|P61313|P62263|P62851|P62701|P60866|P62495|P62888|P26373|P54920|P39023
9141	8.7016e-19	2.1988e-17	97	1384	948	36541	nucleoside triphosphate metabolic process	P07437|P36404|P36405|P62070|P11142|P61106|P38606|Q9BQE3|P53396|Q9Y6B6|P29992|P46459|P55010|Q14344|O95786|P61586|Q15008|P35998|P43686|P60953|P04075|Q9BY32|P61020|P62195|P61221|P22392|P84095|O14638|P50990|P11021|P55072|P62834|Q9UHL0|Q13509|Q13232|Q9NP72|Q13838|P06576|Q92499|P61421|O60333|P14618|P01112|P41091|Q16864|P62820|P61204|P30613|Q14240|Q9H4M9|P11234|P68366|Q9UNQ0|Q8IYD1|P55263|P63096|Q9BUF5|…
22403	9.0534e-19	2.276e-17	75	901	948	36541	cell cycle phase	P07437|P48556|O43242|Q13200|P30153|P43034|Q99460|Q93034|O00487|P68366|Q13616|Q13617|Q00534|Q13618|Q9Y266|P28066|Q8IYB7|P05556|Q92878|Q06323|Q15154|P49454|P35579|P28074|P53041|P28072|P28070|P62258|O14818|P61586|P67775|Q15008|P51665|P60900|P62191|Q16181|P35998|P43686|P25788|P25789|P25786|P36873|Q15349|Q02750|P61981|Q99436|P62195|P20618|P61163|O43432|P62979|P63208|P17980|P55036|Q00610|P12004|Q16401|…
19080	9.5381e-19	2.3733e-17	24	84	948	36541	viral genome expression	P60866|P62750|P46777|P62277|Q07020|P62753|P27635|P08865|P32969|P62280|P62979|P62888|P84098|P62269|P61247|P62829|P62241|P61313|P63220|P62263|P26373|P62851|P62701|P39023
19083	9.5381e-19	2.3733e-17	24	84	948	36541	viral transcription	P60866|P62750|P46777|P62277|Q07020|P62753|P27635|P08865|P32969|P62280|P62979|P62888|P84098|P62269|P61247|P62829|P62241|P61313|P63220|P62263|P26373|P62851|P62701|P39023
3	9.7377e-19	2.4107e-17	126	2092	948	36541	reproduction	Q16531|P62750|P07741|P62753|P43034|P27635|Q15102|P21964|P08865|P14324|P11142|P62269|P61247|P61978|P63220|P61313|P62263|P62851|Q99497|P05556|P47989|Q92878|Q5T4S7|Q04637|Q93009|P28074|P28072|P28070|P62258|Q07812|O95786|P67775|P61586|P63244|O00410|P39023|P35998|Q14974|P04040|Q99436|P20618|P61221|O43432|P62979|P00492|P22392|Q96HD9|Q14353|P84098|P17980|P28482|P62241|Q9UK41|P62701|Q9UHL0|P05787|P27361|…
6412	1.0257e-18	2.5265e-17	75	903	948	36541	translation	P60228|P62750|Q12904|P47897|P62277|P29692|Q07020|P62753|P27635|Q14240|P08865|Q15181|P32969|P62280|P62269|P61247|Q8IYD1|P62829|O00303|P63220|P61313|P62263|P62851|Q9Y285|P49588|Q13310|Q13155|P62495|Q04637|P41250|P54577|P55010|Q14232|Q13347|P11940|O43776|Q9BY44|O60841|O15372|Q9NSD9|Q9P2J5|O43324|P49591|P24534|P39023|P56192|Q7L2H7|P46777|P14868|Q92905|O43432|P62979|Q15056|P84098|P62241|P62701|P60866|…
51603	1.0579e-18	2.5926e-17	62	645	948	36541	proteolysis involved in cellular protein catabolic process	Q16531|P48556|O43242|P09936|Q13200|Q5VYK3|Q99460|Q93034|P61077|O00487|Q04323|Q9Y4E8|Q13616|Q13617|Q13618|Q15386|P28066|P68036|Q06323|P54578|P14735|Q93009|P54727|P28074|P28072|Q13620|P28070|Q07812|O14818|P62253|Q15008|P51665|P62256|P60900|P49407|P62191|P35998|P43686|P25788|P62837|P25789|P25786|Q9UBN7|P15374|Q99436|P62195|P20618|P62979|P45974|P63208|Q9NRD1|P17980|P55036|P11021|P55072|Q16401|P61086|…
6796	1.1857e-18	2.8913e-17	244	5453	948	36541	phosphate-containing compound metabolic process	P07437|P62070|O00204|P07741|P43034|Q96CD2|O95394|P49789|P23528|Q8N0W3|P14324|P17900|P11142|P38606|Q99685|Q6XQN6|Q9BQE3|Q01432|Q9BU02|P22694|P29992|Q9UJU6|P10619|Q13464|O60701|P41250|Q14344|P00558|O95786|P67775|P61586|P01133|Q16851|P35998|P43686|Q01813|Q9BY32|P04040|A2RU49|Q8TBX8|P62979|P00492|P00491|P84095|Q96GD0|P11021|Q9UHJ6|Q9BQG2|P55072|P62834|Q9UHL0|P37837|Q13232|Q9H008|Q9NP72|P27361|Q13630|…
6195	1.2182e-18	2.9494e-17	93	1299	948	36541	purine nucleotide catabolic process	Q16864|P62820|P07437|P61204|P36404|P62070|P36405|Q14240|Q9H4M9|Q9Y2T3|P61106|P11142|P11234|P38606|P68366|Q9BQE3|Q8IYD1|Q9UNQ0|Q01432|P53396|P63096|Q9Y6B6|P36543|Q9BUF5|P29992|P05026|P47989|Q9UL25|P46459|P49902|P55010|P21283|P62491|P61019|P21281|P14735|P35579|P63000|P35580|Q14344|O60841|O95786|P61586|Q15008|P36639|P62191|P43686|P35998|P60953|Q9BY32|P04040|P61020|P04899|P62195|P61221|P00492|Q9Y5K8|…
10033	1.2216e-18	2.9494e-17	161	3026	948	36541	response to organic substance	P17516|P31153|P62753|P21964|P23528|Q9UKG1|P61077|P17858|P61769|P07737|P11142|P61106|P38606|Q9HBG4|Q9HB71|P32929|P08758|P36507|P22694|Q04828|Q9HAV0|P55212|P98164|P68036|P05556|Q9Y490|Q9Y3F4|P49588|Q04637|O75369|P53041|P02649|P08238|Q07812|P09211|O95786|P67775|P61586|P05937|Q16539|Q16836|Q9BS26|P34932|Q14974|Q02750|P04040|P13861|O94979|O43432|P35813|P62979|P00492|P22392|P02511|Q13907|Q9Y376|P22102|…
6401	1.2379e-18	2.974e-17	36	220	948	36541	RNA catabolic process	P60228|P62750|P46777|P62277|Q07020|P30153|P62753|P27635|Q14240|P08865|P32969|P62280|P61221|P62979|P08107|P62269|P84098|P61247|Q8IYD1|P62241|P62829|P61313|P63220|P62263|P62851|P62701|P60866|Q13310|P62495|Q04637|P06730|P11940|P62888|P67775|P26373|P39023
6461	1.315e-18	3.1438e-17	75	907	948	36541	protein complex assembly	P07437|O14745|P09467|P36404|P55160|P30153|P14174|Q9GZT4|P63010|P09327|Q9H4M9|P17858|P61457|P12830|P62993|P68366|P50502|Q08257|Q9BQE3|P32929|P08758|Q9BUF5|Q04828|P02679|P02675|P17987|P13716|P02743|P49454|P02741|O60888|P14735|P63000|Q16186|P21980|P08237|Q07812|P67775|P01133|Q16181|Q14749|P27105|P34932|Q01813|P14868|Q02790|P62942|P04075|P04040|P13861|P30566|P52907|P40121|P00492|P02511|Q9Y376|P30047|…
9144	1.8192e-18	4.3279e-17	95	1353	948	36541	purine nucleoside triphosphate metabolic process	Q16864|P62820|P07437|P61204|P30613|P36404|P62070|P36405|Q14240|Q9H4M9|P61106|P11142|P11234|P38606|P68366|Q9BQE3|Q8IYD1|Q9UNQ0|P53396|P55263|P63096|Q9Y6B6|P36543|Q9BUF5|P29992|P05026|Q9UL25|P46459|P55010|P21283|P62491|P61019|P15313|P21281|P14735|P35579|P63000|P35580|Q14344|O60841|O95786|P61586|Q15008|P36639|P62191|P43686|P35998|P60953|P04075|Q9BY32|P61020|P04899|P62195|P61221|Q9Y5K8|P22392|P62873|…
44763	1.8621e-18	4.4085e-17	620	18840	948	36541	single-organism cellular process	P46940|P17516|P07437|P17655|Q13200|Q96GX9|Q9BR76|P27635|P21964|Q9UKG1|P53621|P07737|O15498|P50502|Q13564|P63220|P22694|Q04828|Q96Q11|P28066|Q13464|Q99426|Q04637|P54577|P54578|O75369|P28074|Q13347|P28072|P28070|Q07812|O95786|P67775|P61586|P07237|P01133|P98082|Q16851|Q99536|Q13596|P52565|Q92905|P39687|Q13642|P13866|P13861|O95954|Q99436|P27348|P84095|P63208|P84098|O75083|P01009|P55072|P63104|A8MWX3|…
72523	1.9074e-18	4.494e-17	93	1308	948	36541	purine-containing compound catabolic process	Q16864|P62820|P07437|P61204|P36404|P62070|P36405|Q14240|Q9H4M9|Q9Y2T3|P61106|P11142|P11234|P38606|P68366|Q9BQE3|Q8IYD1|Q9UNQ0|Q01432|P53396|P63096|Q9Y6B6|P36543|Q9BUF5|P29992|P05026|P47989|Q9UL25|P46459|P49902|P55010|P21283|P62491|P61019|P21281|P14735|P35579|P63000|P35580|Q14344|O60841|O95786|P61586|Q15008|P36639|P62191|P43686|P35998|P60953|Q9BY32|P04040|P61020|P04899|P62195|P61221|P00492|Q9Y5K8|…
65003	1.965e-18	4.6073e-17	91	1263	948	36541	macromolecular complex assembly	Q9BQA1|O14744|P07437|O14745|P09467|P36404|P55160|P30153|Q16576|P14174|P08865|Q9GZT4|P63010|P09327|Q9H4M9|P17858|P61457|P12830|P62993|P68366|P50502|Q08257|Q9BQE3|P32929|P08758|Q9Y3A5|P62263|Q9BUF5|P62851|Q04828|P02679|P02675|P17987|P13716|P02743|P02741|P49454|O60888|P14735|P63000|Q16186|P02649|P21980|P08237|Q07812|P55209|Q99733|Q9BY44|P67775|P01133|Q16181|Q14749|P27105|P34932|Q01813|P14868|Q02790|…
5975	1.9857e-18	4.6335e-17	101	1495	948	36541	carbohydrate metabolic process	P04406|Q9NTJ4|Q12904|P78417|O95394|P17858|P17900|Q32M88|O43488|Q9UJ70|P53396|Q9Y6B6|P22694|P29992|P98164|P04745|P36871|P00558|P08237|Q16539|Q16851|Q01813|P15586|P04075|Q00796|P13866|O94979|P02511|P53992|Q9UHJ6|P55072|P05062|P60174|Q9Y5P6|P37837|O15294|P00338|P34949|P07195|P15941|P17050|Q9NZL9|O43451|O75874|Q5T6J7|P31431|P14618|P50053|O14732|Q8TDQ7|Q9NR45|Q16222|P09467|Q8N335|Q3LXA3|P31639|P30613|…
34613	2.7618e-18	6.4139e-17	99	1455	948	36541	cellular protein localization	P36404|P62750|O00203|P11441|O14787|P27635|P62753|P08865|P53621|P61970|P62269|P61247|P63220|Q9Y6B6|P61313|P62263|P62851|Q96Q11|Q16543|P10619|Q9Y490|P05556|Q8TEX9|Q15154|O75369|Q07812|P62258|P01133|O00410|P39023|Q9UM54|Q13596|Q96A65|P34932|Q14974|P18206|O15400|P60953|P62979|P27348|Q9Y678|O94973|P84098|P28482|P62241|P53992|Q00610|P55072|P63104|P62701|Q92783|Q9UN86|Q99653|P01019|Q15691|Q04917|O43592|…
70727	3.3227e-18	7.68e-17	99	1459	948	36541	cellular macromolecule localization	P36404|P62750|O00203|P11441|O14787|P27635|P62753|P08865|P53621|P61970|P62269|P61247|P63220|Q9Y6B6|P61313|P62263|P62851|Q96Q11|Q16543|P10619|Q9Y490|P05556|Q8TEX9|Q15154|O75369|Q07812|P62258|P01133|O00410|P39023|Q9UM54|Q13596|Q96A65|P34932|Q14974|P18206|O15400|P60953|P62979|P27348|Q9Y678|O94973|P84098|P28482|P62241|P53992|Q00610|P55072|P63104|P62701|Q92783|Q9UN86|Q99653|P01019|Q15691|Q04917|O43592|…
75	3.7154e-18	8.5472e-17	40	284	948	36541	cell cycle checkpoint	Q16531|P48556|P43686|P35998|P25788|O43242|Q13200|P25789|P25786|Q99460|P62195|Q99436|O00487|P20618|P62979|Q9NRD1|P17980|Q13564|P55036|Q16401|P28066|Q06323|P15941|O75663|P49454|P28074|P28072|P28070|Q9UNM6|O14818|Q15008|P62333|P51665|P60900|Q16539|P49721|O00231|P62191|P01112|O00232
9205	4.3684e-18	1.0002e-16	94	1348	948	36541	purine ribonucleoside triphosphate metabolic process	Q16864|P62820|P07437|P61204|P30613|P36404|P62070|P36405|Q14240|Q9H4M9|P61106|P11142|P11234|P38606|P68366|Q9BQE3|Q8IYD1|Q9UNQ0|P53396|P63096|Q9Y6B6|P36543|Q9BUF5|P29992|P05026|Q9UL25|P46459|P55010|P21283|P62491|P61019|P15313|P21281|P14735|P35579|P63000|P35580|Q14344|O60841|O95786|P61586|Q15008|P36639|P62191|P43686|P35998|P60953|P04075|Q9BY32|P61020|P04899|P62195|P61221|Q9Y5K8|P22392|P62873|P84095|…
6575	4.4936e-18	1.0241e-16	43	331	948	36541	cellular modified amino acid metabolic process	P08263|P49914|P00441|P31153|O43704|Q96CD2|P11586|O95954|Q9HAB8|O75223|Q16773|Q16772|O94760|P21266|Q16775|P48507|P30711|Q14353|P28161|Q9Y289|P32929|P48506|P49419|P00374|Q13057|Q9BU89|P00966|P00390|P22061|P34896|Q04760|Q99707|O95865|Q9NRN7|Q9NZL9|Q96KP4|O75874|P09211|P07237|Q16719|Q9Y646|Q8N5Z0|Q14749
51128	4.7213e-18	1.071e-16	112	1781	948	36541	regulation of cellular component organization	Q9UHD1|P36404|P43034|P23528|Q9UKG1|P07737|Q9Y696|P32929|O43707|Q9H4A6|P61978|P36507|P05556|Q13464|O15511|Q14344|P02649|Q07812|P67775|P61586|P63244|P98082|P01133|P31150|P49407|Q99536|P60953|Q9Y6U3|P52565|Q13642|P04075|Q02750|P58546|Q12792|P61020|P35813|P52907|P02511|P84095|P28482|Q96GD0|P55072|A8MWX3|Q9GZS3|Q9BTW9|O15144|O15294|O15145|O15143|P61088|P27361|P15941|P35241|P01019|P52758|Q15691|P31431|…
6508	5.4434e-18	1.229e-16	116	1884	948	36541	proteolysis	Q16531|Q6V1X1|P48556|P17655|P09936|Q13200|Q13867|O00487|P61077|Q9NQW7|Q9H4A4|Q04323|P55786|Q9UHL4|P55210|Q99497|P55212|P28066|P53582|P10619|P68036|P50579|P54578|Q93009|P28074|P28072|P28070|Q07812|Q96KN2|P62253|Q15008|P62256|P13798|P49407|P35998|P43686|P62837|Q96FV2|P12955|Q92905|P15374|Q99436|P62195|P20618|P62979|Q9ULA0|P48147|P63208|P17980|P11021|P55072|P29144|P61088|P07384|P61086|O43895|P49721|…
30163	5.6095e-18	1.2607e-16	65	726	948	36541	protein catabolic process	Q16531|P48556|Q5VYK3|O43242|P09936|Q13200|Q99460|Q93034|P61077|O00487|Q04323|Q9Y4E8|Q13616|Q13617|Q13618|Q15386|P28066|P68036|Q06323|P54578|P14735|Q93009|P54727|P28074|P28072|P02649|Q13620|P28070|Q07812|O14818|P62253|Q15008|P51665|P62256|P60900|P62191|P49407|P35998|P43686|P25788|P62837|P25789|P25786|Q9UBN7|P15374|P62195|Q99436|P20618|P62979|P45974|P63208|Q9NRD1|P17980|P55036|P11021|P55072|Q16401|…
9199	5.8236e-18	1.3028e-16	94	1354	948	36541	ribonucleoside triphosphate metabolic process	Q16864|P62820|P07437|P61204|P30613|P36404|P62070|P36405|Q14240|Q9H4M9|P61106|P11142|P11234|P38606|P68366|Q9BQE3|Q8IYD1|Q9UNQ0|P53396|P63096|Q9Y6B6|P36543|Q9BUF5|P29992|P05026|Q9UL25|P46459|P55010|P21283|P62491|P61019|P15313|P21281|P14735|P35579|P63000|P35580|Q14344|O60841|O95786|P61586|Q15008|P36639|P62191|P43686|P35998|P60953|P04075|Q9BY32|P61020|P04899|P62195|P61221|Q9Y5K8|P22392|P62873|P84095|…
5996	6.885e-18	1.5332e-16	50	450	948	36541	monosaccharide metabolic process	P09467|P04406|Q9NTJ4|P30613|P21695|Q12904|P78417|P06733|Q96C23|P29401|P17858|P20132|P35573|P22694|P24298|P51570|Q9H477|P40925|Q9UHI7|P06744|P46976|P36871|P00558|P08237|P14550|Q16539|Q16851|A2VDF0|Q01813|P02753|P04075|Q00796|P62158|P02511|P07902|Q9UHJ6|O15305|P48506|P05062|P60174|P37837|P00338|P35558|P07195|P07864|P51606|P14618|Q9UKK9|O75191|P50053
50896	8.504e-18	1.8852e-16	433	11878	948	36541	response to stimulus	P46940|P17516|Q6V1X1|P07437|P17655|Q13200|P07741|P21964|Q9UKG1|P07737|Q13564|P22694|Q04828|P28066|Q13464|Q04637|P54577|O75369|P28074|P28072|P28070|Q07812|O95786|P67775|P61586|P98082|P01133|Q16836|Q16851|P52565|P39687|P13861|P01011|Q99436|P27348|P84095|P63208|P01008|O75083|P01009|O75882|P55072|P63104|Q9NP72|P27361|Q9UNA1|O75874|P01019|Q16719|P05198|P14618|O75688|P07602|P01112|Q8IVL1|P61201|P61204|…
48522	9.1294e-18	2.0147e-16	214	4627	948	36541	positive regulation of cellular process	P46940|Q13200|O00203|P62070|P29692|P43034|P21964|P62753|O43490|P23528|Q9NZL4|P07737|P61081|Q9GZN7|P55210|P22694|P55212|Q9UJU6|P28066|P46939|P28074|P28072|P28070|P55209|Q07812|O95786|P67775|P61586|P01133|P98082|P35998|P43686|P52565|Q92905|P04040|P13861|Q99436|P62979|P00492|P00491|P84095|P63208|Q96GD0|P11021|P55072|P62834|A8MWX3|Q13232|Q92783|P61088|P27361|O76071|Q99653|P01019|Q04917|P05198|O43598|…
33043	1.2116e-17	2.6616e-16	62	678	948	36541	regulation of organelle organization	P07355|O14744|Q9UHD1|P36404|P55160|P23528|P09327|P07737|P62993|Q9Y696|P08697|Q9Y3A5|Q9H4A6|P36507|Q13464|O15511|Q96FW1|P49454|P60981|Q13813|P63000|Q07954|Q9NRX4|Q07812|P47756|P61586|Q9NQA3|P01133|P49407|Q99536|P60953|Q9UBN7|Q9Y6U3|Q02790|P30086|Q02750|Q12792|P52907|P40121|Q13363|O00429|P28482|Q96GD0|A8MWX3|Q9GZS3|Q9BTW9|O15144|O15294|O15145|O15143|Q9Y6D6|P61088|P27361|Q05655|P15941|Q9H254|Q9ULW0|…
1901605	1.235e-17	2.701e-16	43	340	948	36541	alpha-amino acid metabolic process	Q96GX9|P04424|Q9GZT4|Q92820|P11586|O95954|Q86YJ6|Q16773|P32754|P61457|O94760|P48507|P20132|Q14353|Q7L266|P32929|P48506|P49419|P00374|P24298|P45381|Q16878|Q9H2M3|Q9Y617|Q9BU89|P00966|Q06203|P22061|Q96FN9|P46952|P34896|P14920|Q93088|Q99707|O95865|Q9BV57|O15067|Q16719|Q8TDX5|Q8N5Z0|Q9UJ68|Q9UHY7|Q14749
6886	1.2748e-17	2.7755e-16	81	1075	948	36541	intracellular protein transport	P62750|O00203|O14787|P62277|Q07020|Q9BXS5|P62753|P27635|P08865|P31946|P63010|Q9H4M9|P32969|P62280|P53621|P61970|P62269|P61247|P62829|Q9Y6B6|P63220|P61313|P62263|O43747|P62851|Q96Q11|P10619|Q16543|P05556|Q92973|Q8TEX9|O60749|P62258|P61923|P01133|P54920|O00410|P39023|Q9UM54|P34932|Q96A65|Q13596|O15400|Q14974|Q9UBN7|P46777|P61981|O43865|P62979|O95373|P27348|Q9Y678|O94973|P84098|P28482|P53992|P62241|…
43603	1.3887e-17	3.01e-16	38	265	948	36541	cellular amide metabolic process	P08263|P00441|P62942|Q96CD2|P04424|O95954|Q9NQW7|Q9HAB8|O75223|Q16772|P21266|Q16775|P48507|P43490|Q9ULA0|P30711|P28161|Q92542|P09960|Q7L266|Q6XQN6|Q9Y289|P32929|P48506|Q13057|P08473|P00966|P00390|P52888|Q04760|P14735|Q9NRN7|O75874|P09211|Q96KP4|Q9BUT1|Q9Y646|P12821
2576	1.4473e-17	3.1232e-16	23	84	948	36541	platelet degranulation	P02671|P02679|P02787|P18206|Q9Y490|Q01518|P02768|P02675|P00441|P04075|P23528|P62158|P62937|P07737|P68366|O15439|P01009|O75083|P08697|P11021|P01133|O43707|P07602
44723	1.535e-17	3.2979e-16	75	948	948	36541	single-organism carbohydrate metabolic process	Q9NR45|Q16222|P04406|P09467|Q9NTJ4|P21695|P30613|Q12904|P78417|P06733|Q96C23|O95394|P29401|Q96IJ6|P17858|P17900|P20132|P35573|Q9Y6B6|P22694|P29992|P24298|P51570|Q9H477|P98164|P40925|Q9UHI7|P06744|P46976|P36871|P08237|P00558|P14550|Q16539|Q16851|A2VDF0|P02753|Q01813|P04075|Q00796|P29218|O94979|P62158|P02511|P07902|P53992|Q9UHJ6|O15305|P55072|P48506|P05062|P37837|P60174|Q9Y5P6|O15294|P00338|P35558|…
1901658	2.1937e-17	4.6923e-16	90	1289	948	36541	glycosyl compound catabolic process	Q16864|P62820|P07437|P61204|P36404|P62070|P36405|Q14240|Q9H4M9|P61106|P11142|P11234|P38606|P68366|Q9BQE3|Q8IYD1|Q9UNQ0|Q01432|P53396|P63096|Q9Y6B6|P36543|Q9BUF5|P29992|P05026|Q9UL25|P46459|P55010|P21283|P62491|P61019|P21281|P14735|P35579|P63000|P35580|Q14344|O60841|O95786|P61586|Q15008|P36639|P62191|P35998|P43686|P60953|P61020|P04899|P62195|P61221|P00492|Q9Y5K8|P00491|P62873|P84095|P62879|Q15257|…
16052	2.4799e-17	5.2815e-16	34	213	948	36541	carbohydrate catabolic process	P04406|Q01813|P30613|P06733|P04075|Q00796|P29401|P62158|P17858|P17900|P07902|P35573|Q9UHJ6|P51570|P05062|Q9H477|P37837|P60174|P00338|P06744|P07195|P46976|P07864|P17050|P36871|O43451|P08237|P00558|Q5T6J7|P14550|P14618|Q9UKK9|P50053|O75191
21700	3.6067e-17	7.6477e-16	52	504	948	36541	developmental maturation	P48556|O43242|Q13200|Q96NL6|O00203|Q9BXS5|Q99460|P63010|O00487|P61769|Q9Y6B6|O43747|P28066|Q06323|P28074|P28072|P28070|O14818|P61586|Q15008|P51665|P60900|P62191|P35998|P43686|P25788|P25789|P25786|Q15349|O94979|Q99436|P62195|P61163|P20618|P62979|O94973|P17980|P55036|P53992|Q00610|Q16401|Q9H254|P51149|O95487|Q14204|Q9UNM6|P07339|P62333|O00231|P49721|O95486|O00232
9165	4.4303e-17	9.3535e-16	49	453	948	36541	nucleotide biosynthetic process	Q16222|P30613|P07741|O60547|O95394|Q96CD2|O60256|P11586|Q96IJ6|Q9HAB8|Q6XQN6|P55263|Q01432|A6ND91|P05026|Q13057|O60701|P41250|Q6IA69|O15067|Q16851|P29972|P04075|P30520|P30566|P43490|P00492|P00491|P22392|P22102|O15305|P00374|Q9Y5P6|Q06203|Q13232|P46952|P34949|Q13630|P31939|P15531|Q15046|P06576|P07864|P22234|P54707|Q16719|Q7LG56|P14618|Q96EK6
32446	5.2246e-17	1.0947e-15	64	739	948	36541	protein modification by small protein conjugation	Q16531|P48556|O43242|Q13200|Q13867|Q99460|Q93034|P61077|O00487|P61081|P55786|Q13616|Q13564|Q13617|Q13618|Q15386|P28066|P68036|Q5T4S7|P22314|Q06323|P28074|P28072|Q13620|P28070|O14818|P62253|Q15008|P51665|P62256|P60900|Q9H832|P49407|P62191|P35998|P43686|P25788|P62837|P25789|P25786|P55854|Q9UBN7|Q99436|P62195|P20618|P62979|Q9GZZ9|P63208|Q9NRD1|P17980|P55036|P55072|Q9Y3C8|Q16401|P29144|P61088|Q9P0P0|…
9164	5.2301e-17	1.0947e-15	89	1284	948	36541	nucleoside catabolic process	Q16864|P62820|P07437|P61204|P36404|P62070|P36405|Q14240|Q9H4M9|P61106|P11142|P11234|P38606|P68366|Q9BQE3|Q8IYD1|Q9UNQ0|Q01432|P53396|P63096|Q9Y6B6|P36543|Q9BUF5|P29992|P05026|Q9UL25|P46459|P55010|P21283|P62491|P61019|P21281|P14735|P35579|P63000|P35580|Q14344|O60841|O95786|P61586|Q15008|P36639|P62191|P35998|P43686|P60953|P61020|P04899|P62195|P61221|P00492|Q9Y5K8|P00491|P62873|P84095|P62879|Q15257|…
6732	5.6872e-17	1.1853e-15	46	404	948	36541	coenzyme metabolic process	P21695|P49914|P31153|Q9H3S4|P48735|Q96CD2|Q86TX2|P29401|P11586|O95954|Q9HAB8|P61457|P43490|P30044|P00491|Q14353|Q6XQN6|P53396|Q9Y289|Q9UHJ6|Q9BQG2|P35270|A6ND91|P00374|P05062|P37837|Q13057|P60174|P40925|P49753|P22061|P34896|P46952|Q99707|P07195|Q6IA69|Q9NRN7|O00764|Q9NZL9|O75874|Q16719|P07954|Q8N5Z0|Q03393|P21399|Q14749
6152	5.8004e-17	1.1987e-15	88	1263	948	36541	purine nucleoside catabolic process	Q16864|P62820|P07437|P61204|P36404|P62070|P36405|Q14240|Q9H4M9|P61106|P11142|P11234|P38606|P68366|Q9BQE3|Q8IYD1|Q9UNQ0|Q01432|P53396|P63096|Q9Y6B6|P36543|Q9BUF5|P29992|P05026|Q9UL25|P46459|P55010|P21283|P62491|P61019|P21281|P14735|P35579|P63000|P35580|Q14344|O60841|O95786|P61586|Q15008|P36639|P62191|P35998|P43686|P60953|P61020|P04899|P62195|P61221|P00492|Q9Y5K8|P00491|P62873|P84095|P62879|Q15257|…
46130	5.8004e-17	1.1987e-15	88	1263	948	36541	purine ribonucleoside catabolic process	Q16864|P62820|P07437|P61204|P36404|P62070|P36405|Q14240|Q9H4M9|P61106|P11142|P11234|P38606|P68366|Q9BQE3|Q8IYD1|Q9UNQ0|Q01432|P53396|P63096|Q9Y6B6|P36543|Q9BUF5|P29992|P05026|Q9UL25|P46459|P55010|P21283|P62491|P61019|P21281|P14735|P35579|P63000|P35580|Q14344|O60841|O95786|P61586|Q15008|P36639|P62191|P35998|P43686|P60953|P61020|P04899|P62195|P61221|P00492|Q9Y5K8|P00491|P62873|P84095|P62879|Q15257|…
48518	5.947e-17	1.2238e-15	231	5225	948	36541	positive regulation of biological process	P46940|Q13200|O00203|P62070|P29692|P43034|P21964|P62753|O43490|P23528|Q9NZL4|P61769|P07737|P61081|Q9GZN7|P55210|P22694|P55212|Q9UJU6|P28066|P46939|P28074|P28072|P28070|P55209|Q07812|O95786|P67775|P61586|P01133|P98082|P35998|P43686|Q13596|P52565|Q92905|Q13642|P04040|P13861|Q99436|P62979|P00492|P00491|P84095|P63208|Q96GD0|P11021|P55072|P62834|A8MWX3|Q13232|Q92783|P61088|P27361|O76071|Q99653|P01019|…
10564	6.0668e-17	1.2432e-15	54	547	948	36541	regulation of cell cycle process	Q16531|P48556|O14744|O43242|Q13200|Q9UHD1|P14174|Q99460|O00487|Q13564|Q9Y3A5|P28066|P68036|Q06323|O75663|P49454|P28074|P28072|Q13620|P28070|O14818|P61586|Q15008|P01133|P51665|Q16539|P60900|P62191|P35998|P43686|P25788|P25789|P25786|P60953|Q13642|P30086|Q99436|P62195|P20618|P62979|Q9NRD1|P17980|Q96GD0|P55036|Q16401|P15941|Q9ULW0|Q9UNM6|O14980|P62333|O00231|P49721|P01112|O00232
48731	6.1226e-17	1.2494e-15	234	5319	948	36541	system development	P46940|P07437|P17655|Q13200|O00203|P07741|P43034|O95394|O43490|P23528|P61769|P07737|Q9Y696|Q9GZN7|P55210|P62263|P55212|P28066|P29992|P98164|P49588|Q99426|Q13464|P46939|Q99873|O75369|P28074|P28072|Q14344|Q00169|P28070|P62258|Q07812|P61586|P01133|Q03393|P35998|P43686|P52565|Q13642|P04040|Q99436|P62979|P00492|P84095|Q14353|P11021|O60925|Q9NP72|P27361|P06576|Q9UNA1|P01019|Q04917|P14618|P07602|P01112|…
71156	7.7389e-17	1.5726e-15	41	325	948	36541	regulation of cell cycle arrest	Q16531|P48556|P43686|P35998|P25788|O43242|Q13200|P25789|P25786|P14174|Q99460|P62195|Q99436|O00487|P20618|P62979|Q9NRD1|P17980|Q13564|P55036|Q16401|P28066|Q06323|P15941|O75663|P49454|P28074|P28072|P28070|Q9UNM6|O14818|Q15008|P62333|P51665|P60900|Q16539|P49721|O00231|P62191|P01112|O00232
42454	8.9082e-17	1.8027e-15	88	1272	948	36541	ribonucleoside catabolic process	Q16864|P62820|P07437|P61204|P36404|P62070|P36405|Q14240|Q9H4M9|P61106|P11142|P11234|P38606|P68366|Q9BQE3|Q8IYD1|Q9UNQ0|Q01432|P53396|P63096|Q9Y6B6|P36543|Q9BUF5|P29992|P05026|Q9UL25|P46459|P55010|P21283|P62491|P61019|P21281|P14735|P35579|P63000|P35580|Q14344|O60841|O95786|P61586|Q15008|P36639|P62191|P35998|P43686|P60953|P61020|P04899|P62195|P61221|P00492|Q9Y5K8|P00491|P62873|P84095|P62879|Q15257|…
9058	9.4329e-17	1.901e-15	278	6732	948	36541	biosynthetic process	P17516|Q7L1Q6|P62750|Q96GX9|P78417|P29692|P07741|P62753|Q96CD2|O95394|P27635|P21964|P49789|P61077|P14324|P11142|Q99685|P62269|Q6XQN6|Q13564|Q01432|P63220|P62263|P22694|P62851|P29992|P98164|P49588|O60701|Q04637|P41250|P54577|Q9BV57|Q13347|O43776|P36871|P00558|P55209|Q9BUT1|Q9NSD9|P01133|P49591|Q03393|Q16851|Q92905|P39687|P62979|P00492|P00491|Q14353|P84098|P62241|Q8IWI9|P55072|Q96QR8|Q6BCY4|Q9H2M3|…
6414	9.8028e-17	1.9674e-15	29	157	948	36541	translational elongation	P46777|P62750|P29692|Q07020|P62277|P62753|P27635|P08865|P32969|P62280|P62979|P62269|P84098|P61247|P62241|P62829|P63220|P61313|P62263|P62851|P62701|P60866|P57772|P26640|P13639|P62888|P24534|P26373|P39023
1901293	1.0728e-16	2.1444e-15	49	463	948	36541	nucleoside phosphate biosynthetic process	Q16222|P30613|P07741|O60547|O95394|Q96CD2|O60256|P11586|Q96IJ6|Q9HAB8|Q6XQN6|P55263|Q01432|A6ND91|P05026|Q13057|O60701|P41250|Q6IA69|O15067|Q16851|P29972|P04075|P30520|P30566|P43490|P00492|P00491|P22392|P22102|O15305|P00374|Q9Y5P6|Q06203|Q13232|P46952|P34949|Q13630|P31939|P15531|Q15046|P06576|P07864|P22234|P54707|Q16719|Q7LG56|P14618|Q96EK6
44724	1.1814e-16	2.3518e-15	33	210	948	36541	single-organism carbohydrate catabolic process	P04406|Q01813|P30613|P06733|P04075|Q00796|P29401|P62158|P17858|P17900|P07902|P35573|Q9UHJ6|P51570|P05062|Q9H477|P37837|P60174|P00338|P06744|P07195|P46976|P07864|P36871|O43451|P08237|P00558|Q5T6J7|P14550|P14618|Q9UKK9|O75191|P50053
22402	1.2369e-16	2.4522e-15	82	1141	948	36541	cell cycle process	P07437|P48556|O43242|Q13200|P30153|P43034|Q99460|Q93034|O00487|P68366|Q13616|Q9UQ80|Q13617|Q00534|Q13618|Q9Y3A5|Q9Y266|P28066|Q8IYB7|P05556|Q92878|Q06323|Q15154|P49454|P35579|P28074|P35580|P28072|P53041|P28070|P62258|O14818|P61586|P67775|Q15008|P51665|P60900|P62191|Q16181|P43686|P35998|P25788|P25789|P25786|P36873|Q15349|Q02750|P61981|Q99436|P62195|P20618|P61163|O43432|P35813|P62979|Q9Y376|P63208|…
48856	1.2535e-16	2.4751e-15	256	6042	948	36541	anatomical structure development	P46940|P07437|P17655|Q13200|O00203|P07741|P43034|O95394|P23528|O43490|P61769|P07737|Q9Y696|Q9GZN7|P55210|P62263|P29992|P55212|P28066|P98164|P49588|Q99426|Q13464|O60701|Q99873|P46939|O75369|P28074|Q00169|Q14344|P28072|P28070|P62258|Q07812|P67775|P61586|P01133|P98082|Q03393|P35998|P43686|P18206|P52565|Q13642|P04040|Q99436|P62979|P00492|P84095|Q9UNS2|Q14353|P11021|Q9UHL0|O60925|Q9NP72|P27361|P06576|…
6810	1.2893e-16	2.5355e-15	268	6426	948	36541	transport	P17516|P07437|P62750|O00203|O14787|P07741|P62753|P43034|P27635|P23528|P53621|P07737|P11142|O15498|Q9Y696|P38606|P62269|Q9UKG9|Q9BQE3|Q15075|P63220|P62263|P22694|P62851|Q04828|Q9UJU6|Q96Q11|P10619|P98164|Q9Y5X3|Q00169|P62258|Q07812|P01133|P98082|O00410|Q13596|P18206|P39687|Q7Z3U7|P13866|P13861|P62979|P27348|P00491|Q9Y678|P84098|O75083|P01009|P62241|P11021|P55072|Q9UK41|P63104|Q8WWX8|Q9UHL0|A8MWX3|…
51726	1.4507e-16	2.8413e-15	77	1032	948	36541	regulation of cell cycle	Q16531|O14744|P48556|O43242|Q13200|Q9UHD1|P43034|P14174|Q99460|Q93034|O00487|P11142|Q13616|Q13564|Q9UQ80|Q13617|Q00534|Q13618|Q9Y3A5|P28066|Q16543|P51452|P68036|P05556|Q06323|O75663|P49454|P28074|P28072|Q13620|P28070|Q07812|O14818|P61586|Q15008|P63244|P51665|P01133|P60900|Q16539|P62191|P43686|P35998|P25788|P25789|P60953|P25786|Q92905|Q15349|Q13642|P30086|Q02750|P62195|Q99436|P20618|P35813|P62979|…
9143	1.516e-16	2.9574e-15	87	1260	948	36541	nucleoside triphosphate catabolic process	Q16864|P62820|P07437|P61204|P36404|P62070|P36405|Q14240|Q9H4M9|P61106|P11142|P11234|P38606|P68366|Q9BQE3|Q8IYD1|Q9UNQ0|P53396|P63096|Q9Y6B6|P36543|Q9BUF5|P29992|P05026|Q9UL25|P46459|P55010|P21283|P62491|P61019|P21281|P14735|P35579|P63000|P35580|Q14344|O60841|O95786|P61586|Q15008|P36639|P62191|P35998|P43686|P60953|Q9BY32|P61020|P04899|P62195|P61221|Q9Y5K8|P62873|P84095|P62879|Q15257|O14638|O15439|…
9154	1.6416e-16	3.1897e-15	88	1285	948	36541	purine ribonucleotide catabolic process	Q16864|P62820|P07437|P61204|P36404|P62070|P36405|Q14240|Q9H4M9|P61106|P11142|P11234|P38606|P68366|Q9BQE3|Q8IYD1|Q9UNQ0|Q01432|P53396|P63096|Q9Y6B6|P36543|Q9BUF5|P29992|P05026|Q9UL25|P46459|P55010|P21283|P62491|P61019|P21281|P14735|P35579|P63000|P35580|Q14344|O60841|O95786|P61586|Q15008|P36639|P62191|P35998|P43686|P60953|Q9BY32|P61020|P04899|P62195|P61221|P00492|Q9Y5K8|P62873|P84095|P62879|Q15257|…
9261	1.72e-16	3.3287e-15	88	1286	948	36541	ribonucleotide catabolic process	Q16864|P62820|P07437|P61204|P36404|P62070|P36405|Q14240|Q9H4M9|P61106|P11142|P11234|P38606|P68366|Q9BQE3|Q8IYD1|Q9UNQ0|Q01432|P53396|P63096|Q9Y6B6|P36543|Q9BUF5|P29992|P05026|Q9UL25|P46459|P55010|P21283|P62491|P61019|P21281|P14735|P35579|P63000|P35580|Q14344|O60841|O95786|P61586|Q15008|P36639|P62191|P35998|P43686|P60953|Q9BY32|P61020|P04899|P62195|P61221|P00492|Q9Y5K8|P62873|P84095|P62879|Q15257|…
51234	2.7211e-16	5.2454e-15	270	6528	948	36541	establishment of localization	P17516|P07437|P62750|O00203|O14787|P07741|P62753|P43034|P27635|P23528|P53621|P07737|P11142|O15498|Q9Y696|P38606|P62269|Q9UKG9|Q9BQE3|Q15075|P63220|P62263|P22694|P62851|Q04828|Q9UJU6|Q96Q11|P10619|P98164|Q9Y5X3|Q00169|P62258|Q07812|P01133|P98082|O00410|Q13596|P18206|P39687|Q7Z3U7|P13866|P13861|P62979|P27348|P00491|Q9Y678|P84098|O75083|P01009|P62241|P11021|P55072|Q9UK41|P63104|Q8WWX8|Q9UHL0|A8MWX3|…
1901069	2.9139e-16	5.5949e-15	47	439	948	36541	guanosine-containing compound catabolic process	P62820|P07437|P61204|P60953|P36404|P62070|P36405|P61020|P04899|Q9H4M9|P61106|P00492|P11234|P62873|P84095|P68366|P62879|Q9BQE3|Q8IYD1|O00429|P20340|P63096|Q9Y6B6|Q9BUF5|P29992|P62834|Q13509|Q9NR31|Q9UL25|P57772|Q9NP72|P55010|P51149|P62491|P61019|P51148|P63000|Q14344|P20339|P13639|O60841|P61586|P62330|Q13885|P36639|P41091|P01112
6805	2.9821e-16	5.7034e-15	28	151	948	36541	xenobiotic metabolic process	Q16851|P08263|O43704|P78417|O00204|P31153|Q03013|P21964|Q9HBK9|O75223|Q16772|P48507|P28161|Q08257|P07327|P15559|P48506|Q04828|P00352|P18440|O60701|Q99707|O00338|Q9NZL9|P09211|O95861|Q96KP4|P11245
9203	3.1103e-16	5.9024e-15	86	1252	948	36541	ribonucleoside triphosphate catabolic process	Q16864|P62820|P07437|P61204|P36404|P62070|P36405|Q14240|Q9H4M9|P61106|P11142|P11234|P38606|P68366|Q9BQE3|Q8IYD1|Q9UNQ0|P53396|P63096|Q9Y6B6|P36543|Q9BUF5|P29992|P05026|Q9UL25|P46459|P55010|P21283|P62491|P61019|P21281|P14735|P35579|P63000|P35580|Q14344|O60841|O95786|P61586|Q15008|P36639|P62191|P35998|P43686|P60953|Q9BY32|P61020|P04899|P62195|P61221|Q9Y5K8|P62873|P84095|P62879|Q15257|O15439|O00429|…
9207	3.1103e-16	5.9024e-15	86	1252	948	36541	purine ribonucleoside triphosphate catabolic process	Q16864|P62820|P07437|P61204|P36404|P62070|P36405|Q14240|Q9H4M9|P61106|P11142|P11234|P38606|P68366|Q9BQE3|Q8IYD1|Q9UNQ0|P53396|P63096|Q9Y6B6|P36543|Q9BUF5|P29992|P05026|Q9UL25|P46459|P55010|P21283|P62491|P61019|P21281|P14735|P35579|P63000|P35580|Q14344|O60841|O95786|P61586|Q15008|P36639|P62191|P35998|P43686|P60953|Q9BY32|P61020|P04899|P62195|P61221|Q9Y5K8|P62873|P84095|P62879|Q15257|O15439|O00429|…
44085	3.3033e-16	6.2442e-15	125	2228	948	36541	cellular component biogenesis	P07437|P36404|P43034|P62753|P08865|P17858|P61457|P62269|P50502|Q08257|Q9BQE3|P32929|P08758|O43707|P63220|P62263|P62851|Q04828|P05556|Q9Y490|P17987|P13716|Q13464|Q15154|P02743|P02741|O60888|P02649|P08237|P55209|Q07812|P67775|P61586|P01133|P49407|Q9UM54|P34932|Q96A65|Q01813|P18206|P60953|P04075|Q15404|P04040|P13861|P30566|P52907|P00492|P02511|Q9Y376|P30047|Q9NVD7|P62241|Q96GD0|P55072|P05062|Q13509|…
9146	3.4154e-16	6.4313e-15	86	1254	948	36541	purine nucleoside triphosphate catabolic process	Q16864|P62820|P07437|P61204|P36404|P62070|P36405|Q14240|Q9H4M9|P61106|P11142|P11234|P38606|P68366|Q9BQE3|Q8IYD1|Q9UNQ0|P53396|P63096|Q9Y6B6|P36543|Q9BUF5|P29992|P05026|Q9UL25|P46459|P55010|P21283|P62491|P61019|P21281|P14735|P35579|P63000|P35580|Q14344|O60841|O95786|P61586|Q15008|P36639|P62191|P35998|P43686|P60953|Q9BY32|P61020|P04899|P62195|P61221|Q9Y5K8|P62873|P84095|P62879|Q15257|O15439|O00429|…
1901068	3.4901e-16	6.5467e-15	50	495	948	36541	guanosine-containing compound metabolic process	P07437|P62820|P61204|P36404|P36405|P62070|Q9H4M9|P61106|P11234|P68366|Q8IYD1|Q9BQE3|Q9Y6B6|P63096|Q9BUF5|P29992|Q9UL25|P55010|P62491|P61019|P63000|Q14344|O60841|P61586|P36639|P60953|P61020|P04899|P00492|P62873|P22392|P84095|P62879|O00429|P20340|P62834|Q9NR31|Q13509|P57772|Q13232|Q9NP72|P51149|P15531|P51148|P20339|P13639|P62330|Q13885|P01112|P41091
71466	3.5666e-16	6.6645e-15	28	152	948	36541	cellular response to xenobiotic stimulus	Q16851|P08263|O43704|P78417|O00204|P31153|Q03013|P21964|Q9HBK9|O75223|Q16772|P48507|P28161|Q08257|P07327|P15559|P48506|Q04828|P00352|P18440|O60701|Q99707|O00338|Q9NZL9|P09211|O95861|Q96KP4|P11245
46039	4.5532e-16	8.4755e-15	49	480	948	36541	GTP metabolic process	P07437|P62820|P61204|P36404|P36405|P62070|Q9H4M9|P61106|P11234|P68366|Q8IYD1|Q9BQE3|Q9Y6B6|P63096|Q9BUF5|P29992|Q9UL25|P55010|P62491|P61019|P63000|Q14344|O60841|P61586|P36639|P60953|P61020|P04899|P62873|P22392|P84095|P62879|O00429|P20340|P62834|Q9NR31|Q13509|Q13232|P57772|Q9NP72|P51149|P51148|P15531|P20339|P13639|P62330|Q13885|P01112|P41091
22607	4.9349e-16	9.1512e-15	117	2030	948	36541	cellular component assembly	P07437|P36404|P43034|P08865|P17858|P61457|P50502|Q9BQE3|Q08257|P32929|P08758|O43707|P62263|P62851|Q04828|P05556|Q9Y490|P17987|P13716|Q13464|Q15154|P02743|P02741|O60888|P02649|P08237|P55209|Q07812|P67775|P61586|P01133|P49407|Q9UM54|P34932|Q01813|P18206|P60953|P04075|Q15404|P04040|P13861|P30566|P52907|P00492|P02511|Q9Y376|P30047|Q9NVD7|Q96GD0|P55072|P05062|Q13509|P02671|Q9BTW9|O15294|P43005|Q14152|…
32787	5.4515e-16	1.0071e-14	57	634	948	36541	monocarboxylic acid metabolic process	P17516|Q15185|Q96GX9|P49914|P30613|P14174|P48735|Q9GZT4|P11586|Q9HBK9|Q9H2A2|Q86YJ6|Q9H4A4|P20132|Q99685|Q9UKG9|Q04828|Q9HB40|P49753|Q9BV57|Q9Y2S2|P05413|P49189|Q9BUT1|P07237|P14550|Q16539|Q14914|Q16836|Q9UJ68|Q9UHY7|Q14749|Q86TX2|O95954|P09960|Q9Y289|Q8N8N7|Q9H2M3|P31323|P02768|P34896|P00338|P14920|P35558|Q93088|P07195|Q99707|P07864|P15428|O75874|O75608|Q16719|Q9UBQ7|Q5T6J7|P14618|P42330|Q9NYQ3
9410	6.0486e-16	1.1132e-14	28	155	948	36541	response to xenobiotic stimulus	Q16851|P08263|O43704|P78417|O00204|P31153|Q03013|P21964|Q9HBK9|O75223|Q16772|P48507|P28161|Q08257|P07327|P15559|P48506|Q04828|P00352|P18440|O60701|Q99707|O00338|Q9NZL9|P09211|O95861|Q96KP4|P11245
1901566	7.2029e-16	1.3206e-14	75	1018	948	36541	organonitrogen compound biosynthetic process	P30613|Q96GX9|P19623|P49914|P31153|P07741|Q96CD2|Q9GZT4|P11586|Q9HAB8|Q86YJ6|Q16773|P61457|Q16775|Q6XQN6|Q01432|P55263|P32929|P49419|A6ND91|P05026|P24298|P06132|Q16878|Q13057|P13716|O60701|Q6IA69|Q9BV57|Q9BUT1|O15067|Q9UHY7|Q03393|P29972|P30520|P04075|P04424|P30566|O75223|P00492|P48507|P43490|P22392|P00491|P22102|Q14353|P35270|P48506|P10746|P00374|Q9H2M3|P08397|Q9Y617|P00966|Q9BU89|Q06203|Q13232|…
7275	9.9948e-16	1.8256e-14	258	6209	948	36541	multicellular organismal development	P46940|P07437|P17655|Q13200|O00203|P07741|P43034|O95394|P23528|O43490|P61769|P07737|Q9Y696|Q9GZN7|P55210|P62263|P29992|P55212|P28066|P98164|P49588|Q99426|Q13464|O60701|Q99873|P46939|O75369|P28074|Q00169|Q14344|P28072|P28070|P62258|Q07812|P61586|P01133|P98082|Q03393|P35998|P43686|P52565|Q13642|P04040|Q99436|P62979|P00492|P84095|Q9UNS2|Q14353|P11021|Q9UHL0|O60925|Q9NP72|P27361|P06576|Q9UNA1|P01019|…
6184	1.1521e-15	2.0965e-14	46	437	948	36541	GTP catabolic process	P62820|P07437|P61204|P60953|P36404|P62070|P36405|P61020|P04899|Q9H4M9|P61106|P11234|P62873|P84095|P68366|P62879|Q9BQE3|Q8IYD1|O00429|P20340|P63096|Q9Y6B6|Q9BUF5|P29992|P62834|Q13509|Q9NR31|Q9UL25|P57772|Q9NP72|P55010|P51149|P62491|P61019|P51148|P63000|Q14344|P20339|P13639|O60841|P61586|P62330|Q13885|P36639|P41091|P01112
6790	1.1729e-15	2.1265e-14	41	351	948	36541	sulfur compound metabolic process	P15586|P08263|Q96GX9|P00441|O00204|O43704|P31153|Q9H3S4|P11586|Q9Y600|O75223|Q16772|P21266|Q16775|P48507|P30711|Q14353|P28161|Q9Y289|P32929|Q9BU02|P48506|Q16878|Q9H2M3|P00390|P22061|Q04760|Q93088|Q99707|Q9BV57|O00338|P51884|Q9NZL9|O95861|O75874|P09211|Q96KP4|P31431|Q9UJ68|Q9UHY7|Q14749
44711	1.3684e-15	2.4718e-14	60	708	948	36541	single-organism biosynthetic process	P17516|Q15185|Q96GX9|P49914|P30613|P78417|P31153|Q8TBE9|P14174|Q9GZT4|P11586|Q9H2A2|Q16773|P14324|Q86YJ6|Q16775|Q9H4A4|P20132|Q99685|P32929|P49419|P24298|Q16878|O95749|Q9BV57|P49189|Q9BUT1|P14550|Q9UHY7|P04424|P29218|O75223|P48507|P00491|Q13907|P30046|Q14353|P09960|P48506|P10746|Q6BCY4|P00374|Q9H2M3|P00966|Q9BU89|Q9Y617|P34896|P46952|P14920|P35558|Q93088|Q99707|P07864|Q9NZL9|Q96KP4|Q9Y259|Q16719|…
9719	1.5265e-15	2.7471e-14	109	1855	948	36541	response to endogenous stimulus	P17516|P31153|P62753|P23528|Q9UKG1|P61077|P61106|P38606|Q9HBG4|Q9HB71|P36507|P22694|Q04828|Q9HAV0|P55212|P68036|P05556|Q9Y3F4|P49588|Q04637|P53041|P67775|P61586|Q16539|Q16836|Q02750|P13861|P35813|P62979|P00492|P02511|P22392|Q9Y376|P28482|Q96GD0|P05062|O15294|P27361|P15428|P61421|Q16719|P14618|Q9H9S4|P49721|P50053|P42330|P01112|Q16864|P09467|P42224|P30613|P30153|P31946|Q9GZT4|P09327|Q92820|P62136|…
51493	2.0103e-15	3.6045e-14	44	408	948	36541	regulation of cytoskeleton organization	Q9UHD1|P60953|Q9UBN7|P36404|Q9Y6U3|Q02790|P55160|P23528|Q12792|P09327|P40121|P52907|P07737|P62993|Q9Y696|P28482|P08697|Q96GD0|Q9Y3A5|A8MWX3|Q9BTW9|O15144|O15145|O15143|Q13464|Q9Y6D6|O15511|P27361|Q05655|Q9H254|Q9ULW0|P60981|Q13813|P63000|Q07954|Q9NRX4|P35241|P47756|O14980|P61586|Q15691|P62330|P31431|Q9NQA3
16567	2.8408e-15	5.0749e-14	59	699	948	36541	protein ubiquitination	Q16531|P48556|O43242|Q13200|Q13867|Q99460|Q93034|O00487|P61077|P61081|P55786|Q13616|Q13617|Q13618|Q15386|P28066|P68036|Q5T4S7|P22314|Q06323|P28074|P28072|Q13620|P28070|O14818|P62253|Q15008|P51665|P62256|P60900|Q9H832|P49407|P62191|P35998|P43686|P25788|P62837|P25789|P25786|Q9UBN7|Q99436|P62195|P20618|P62979|P63208|Q9NRD1|P17980|P55036|P55072|Q16401|P29144|P61088|Q9P0P0|P61086|Q9UNM6|P62333|O00231|…
42060	2.9948e-15	5.3305e-14	62	762	948	36541	wound healing	O00203|P23528|Q9H4M9|P07737|P62993|P68366|Q99685|P08697|P08758|O43707|P63096|P22694|P00734|P29992|P05026|P02679|P02787|Q12866|P05556|Q9Y490|P02675|Q13310|P02748|P63000|P35580|Q14344|P47756|P61586|Q9Y646|P01133|Q16539|P49407|P18206|P60953|P00441|P04075|P58546|P13861|P04899|P62158|P52907|P62873|P84095|P01008|O75083|P01009|O15439|P28482|P11021|P62834|P63104|P02671|P31323|Q01518|P02768|P27361|Q05655|…
6144	4.186e-15	7.4237e-14	17	50	948	36541	purine nucleobase metabolic process	Q06203|P47989|P49902|P30520|P34896|P07741|P04040|P31939|P30566|Q9Y2T3|P00492|P22234|P00491|P22102|O15067|Q01432|P55263
19318	4.4397e-15	7.8451e-14	44	417	948	36541	hexose metabolic process	Q16851|A2VDF0|P04406|P09467|Q9NTJ4|P02753|Q01813|P21695|P30613|Q12904|Q00796|P06733|P04075|Q96C23|P29401|P17858|P62158|P20132|P02511|P07902|P35573|Q9UHJ6|O15305|P22694|P51570|P24298|P05062|P37837|P40925|P60174|P00338|P35558|P06744|P07195|P46976|P07864|P51606|P36871|P08237|P00558|P14550|P14618|Q16539|P50053
6614	4.4761e-15	7.8808e-14	24	118	948	36541	SRP-dependent cotranslational protein targeting to membrane	P60866|P62750|P46777|P62277|Q07020|P62753|P27635|P08865|P32969|P62280|P62979|P62888|P84098|P62269|P61247|P62829|P62241|P61313|P63220|P62263|P26373|P62851|P62701|P39023
44283	4.5682e-15	8.0141e-14	58	686	948	36541	small molecule biosynthetic process	P17516|Q15185|Q96GX9|P49914|P30613|P78417|P31153|Q8TBE9|P14174|Q9GZT4|P11586|Q9H2A2|Q16773|P14324|Q86YJ6|Q16775|Q9H4A4|P20132|Q99685|P32929|P49419|P24298|Q16878|O95749|Q9BV57|P49189|P14550|Q9UHY7|P04424|P29218|O75223|P48507|P00491|Q13907|Q14353|P09960|P48506|P10746|P00374|Q6BCY4|Q9H2M3|P00966|Q9BU89|Q9Y617|P34896|P46952|P14920|P35558|Q93088|Q99707|P07864|Q9NZL9|Q96KP4|Q9Y259|Q16719|P14618|O14732|…
45047	5.4709e-15	9.5291e-14	24	119	948	36541	protein targeting to ER	P60866|P62750|P46777|P62277|Q07020|P62753|P27635|P08865|P32969|P62280|P62979|P62888|P84098|P62269|P61247|P62829|P62241|P61313|P63220|P62263|P26373|P62851|P62701|P39023
72599	5.4709e-15	9.5291e-14	24	119	948	36541	establishment of protein localization to endoplasmic reticulum	P60866|P62750|P46777|P62277|Q07020|P62753|P27635|P08865|P32969|P62280|P62979|P62888|P84098|P62269|P61247|P62829|P62241|P61313|P63220|P62263|P26373|P62851|P62701|P39023
1901576	5.6081e-15	9.6675e-14	266	6557	948	36541	organic substance biosynthetic process	P17516|Q7L1Q6|P62750|Q96GX9|P78417|P29692|P07741|P62753|Q96CD2|O95394|P27635|P49789|P61077|P14324|P11142|Q99685|P62269|Q6XQN6|Q13564|Q01432|P63220|P62263|P22694|P62851|P29992|P98164|P49588|O60701|Q04637|P41250|P54577|Q9BV57|Q13347|O43776|P36871|P00558|P55209|Q9BUT1|Q9NSD9|P01133|P49591|Q03393|Q16851|Q92905|P39687|P62979|P00492|P00491|Q14353|P84098|P62241|Q8IWI9|P55072|Q96QR8|Q6BCY4|Q9H2M3|P37837|…
72512	5.6296e-15	9.6675e-14	14	30	948	36541	trivalent inorganic cation transport	Q16864|P02787|O75348|P02786|P21283|P15313|P21281|Q93050|Q9Y5K8|P61421|P38606|Q9HBG4|Q00610|P36543
33572	5.6296e-15	9.6675e-14	14	30	948	36541	transferrin transport	Q16864|P02787|O75348|P02786|P21283|P15313|P21281|Q93050|Q9Y5K8|P61421|P38606|Q9HBG4|Q00610|P36543
15682	5.6296e-15	9.6675e-14	14	30	948	36541	ferric iron transport	Q16864|P02787|O75348|P02786|P21283|P15313|P21281|Q93050|Q9Y5K8|P61421|P38606|Q9HBG4|Q00610|P36543
10243	5.7175e-15	9.7529e-14	75	1059	948	36541	response to organic nitrogen	Q16864|P09467|P42224|P30613|P31153|P62753|P31946|Q9GZT4|P23528|Q92820|Q9UKG1|P12830|P62993|P38606|Q9HBG4|Q9HB71|P36507|P63096|Q9Y266|P36543|P22694|Q9HAV0|P55212|P06132|Q16878|P49588|Q04637|P21283|P15313|P21281|P14735|Q14232|P53041|P05413|Q16539|Q16836|P02753|P29972|P00441|P50135|P30086|Q02750|P13861|Q93050|P35813|P00492|Q9Y5K8|P62873|P22392|Q9Y376|P62879|P09960|P28482|Q96GD0|P10746|P00374|P05062|…
6458	5.7193e-15	9.7529e-14	20	77	948	36541	'de novo' protein folding	O75347|Q13509|Q15813|Q9BTW9|P17987|P62942|Q99426|Q99471|O60925|Q99832|P49368|Q9UHV9|P11142|P68366|P48643|Q9BQE3|P50990|P50991|Q13885|Q9BUF5
44249	6.3841e-15	1.0849e-13	261	6402	948	36541	cellular biosynthetic process	P17516|Q7L1Q6|P62750|Q96GX9|P78417|P29692|P07741|P62753|Q96CD2|O95394|P27635|P21964|P49789|P61077|P14324|P11142|Q99685|P62269|Q6XQN6|Q13564|Q01432|P63220|P62263|P62851|P29992|P98164|P49588|O60701|Q04637|P41250|P54577|Q9BV57|Q13347|O43776|P36871|P55209|Q9BUT1|Q9NSD9|P01133|P49591|Q03393|Q16851|Q92905|P39687|P62979|P00492|P00491|Q14353|P84098|P62241|Q8IWI9|P55072|Q96QR8|Q9H2M3|Q13232|P14920|P27361|…
1901652	6.6511e-15	1.1263e-13	55	631	948	36541	response to peptide	Q16864|P09467|P42224|P30613|P62753|P31946|Q92820|Q9UKG1|P62993|P38606|Q9HBG4|Q9HB71|P63096|P36507|Q9Y266|P36543|P22694|Q9HAV0|Q16878|Q04637|P21283|P15313|P14735|P21281|Q14232|P05413|Q16539|Q16836|P02753|Q02750|P13861|Q93050|P35813|P62873|Q9Y5K8|Q9Y376|P62879|P09960|P28482|P05062|P00966|Q06203|O75348|P31323|O15294|P02765|P07858|P35558|P27361|P06730|P61421|P14618|Q9H9S4|P50053|P01112
44767	7.319e-15	1.2351e-13	227	5326	948	36541	single-organism developmental process	P46940|P17655|Q13200|O00203|P07741|P43034|O95394|O43490|P23528|P61769|P07737|Q9GZN7|P55210|P62263|P55212|P28066|P29992|P98164|P49588|Q13464|O60701|P46939|Q99873|O75369|P28074|P28072|Q14344|Q00169|P28070|P62258|Q07812|P61586|P01133|P98082|P35998|P43686|P18206|Q13642|P04040|Q99436|P62979|P00492|P84095|Q9UNS2|Q14353|P11021|Q9UHL0|O60925|Q9NP72|P27361|P06576|P01019|P14618|P07602|P01112|Q8IVL1|Q15813|…
51179	8.7356e-15	1.4691e-13	298	7634	948	36541	localization	P17516|P07437|P62750|O00203|O14787|P07741|P62753|P43034|P27635|P23528|P17900|P53621|P07737|P11142|O15498|Q9Y696|P38606|P62269|Q9UKG9|Q9BQE3|Q15075|P63220|P62263|P22694|P62851|Q04828|Q9UJU6|Q96Q11|P10619|P98164|Q13464|Q9Y5X3|O75369|Q00169|P62258|Q07812|P01133|P98082|O00410|Q13596|P18206|P39687|Q7Z3U7|P13866|Q12792|P13861|P62979|P27348|P00491|Q9Y678|P84095|P84098|O75083|P01009|P62241|P11021|P55072|…
9611	8.8906e-15	1.49e-13	86	1327	948	36541	response to wounding	Q14624|O00203|Q12904|P14174|P23528|Q9H4M9|P07737|P62993|P68366|Q99685|P08697|P08758|O43707|P63096|P22694|P00734|Q99497|P29992|P55212|P05026|Q16878|P02679|Q12866|P02787|P05556|Q9Y490|P02786|Q13310|P02675|P02748|P02743|P02741|P63000|P35580|Q14344|Q9Y342|P02649|Q07812|P47756|P61586|P01133|Q9Y646|Q16539|P49407|P01034|P18206|P60953|P00441|P04075|P30086|Q02750|P58546|P13861|P04899|P01011|O15111|P62158|…
46364	9.8037e-15	1.6374e-13	21	89	948	36541	monosaccharide biosynthetic process	P05062|P37837|P04406|P60174|P09467|P40925|P02753|P21695|P78417|Q00796|P04075|P06733|P35558|P06744|P29401|P20132|P00558|P14550|O15305|P22694|P24298
43434	9.9481e-15	1.6559e-13	54	617	948	36541	response to peptide hormone stimulus	Q16864|P09467|P42224|P30613|P62753|P31946|Q92820|Q9UKG1|P62993|P38606|Q9HBG4|Q9HB71|P63096|P36507|Q9Y266|P36543|P22694|Q9HAV0|Q16878|Q04637|P21283|P15313|P14735|P21281|Q14232|P05413|Q16836|P02753|Q02750|P13861|Q93050|P35813|P62873|Q9Y5K8|Q9Y376|P62879|P09960|P28482|P05062|P00966|Q06203|O75348|P31323|O15294|P02765|P07858|P35558|P27361|P06730|P61421|P14618|Q9H9S4|P50053|P01112
6613	1.4471e-14	2.4005e-13	24	124	948	36541	cotranslational protein targeting to membrane	P60866|P62750|P46777|P62277|Q07020|P62753|P27635|P08865|P32969|P62280|P62979|P62888|P84098|P62269|P61247|P62829|P62241|P61313|P63220|P62263|P26373|P62851|P62701|P39023
1901698	1.4755e-14	2.4392e-13	77	1125	948	36541	response to nitrogen compound	Q16864|P09467|P42224|P30613|P31153|P62753|P31946|Q9GZT4|P23528|Q92820|Q9UKG1|P12830|P62993|P38606|Q9HBG4|Q9HB71|P36507|P63096|Q9Y266|P36543|P22694|Q9HAV0|P55212|P06132|Q16878|P49588|Q04637|P21283|P15313|P21281|P14735|Q14232|P53041|P05413|O95786|Q16539|Q16836|P02753|P29972|P00441|P50135|P30086|Q02750|P13861|Q93050|P35813|P00492|Q9Y5K8|P62873|P22392|Q9Y376|P62879|P09960|P28482|Q96GD0|P10746|P00374|…
6081	1.4988e-14	2.4695e-13	19	71	948	36541	cellular aldehyde metabolic process	P37837|P60174|P02753|P00352|P14920|Q04760|P06744|P48735|P29401|Q9H2A2|P49189|O75874|O43488|Q9UBQ7|P14550|P10768|P42330|Q04828|P49419
8544	1.8058e-14	2.9653e-13	54	626	948	36541	epidermis development	P48556|O43242|Q13200|O00203|Q9BXS5|Q99460|P63010|O00487|P61769|Q9Y696|Q9Y6B6|O43747|P28066|P49588|Q06323|P28074|P28072|P28070|O14818|Q15008|P51665|P60900|P62191|P35998|P43686|P25788|P25789|P25786|P60953|Q02750|O94979|Q99436|P62195|P20618|P61163|P62979|O94973|P17980|P55036|P53992|Q00610|Q16401|P51149|O95487|Q14204|Q9UNM6|P35908|P07339|P62333|O00231|P49721|P42330|O95486|O00232
51084	1.9871e-14	3.252e-13	19	72	948	36541	'de novo' posttranslational protein folding	O75347|Q13509|Q15813|Q9BTW9|P17987|Q99426|Q99471|O60925|Q99832|P49368|Q9UHV9|P11142|P68366|P48643|Q9BQE3|P50990|P50991|Q13885|Q9BUF5
16053	2.229e-14	3.6236e-13	47	492	948	36541	organic acid biosynthetic process	Q15185|P17516|P30613|P49914|Q96GX9|P31153|P78417|Q8TBE9|P14174|P04424|Q9GZT4|P11586|Q9H2A2|O75223|Q86YJ6|Q16773|Q16775|Q9H4A4|P48507|P20132|Q14353|Q99685|P09960|P32929|P48506|P49419|P10746|P00374|P24298|Q16878|Q9H2M3|Q9Y617|Q9BU89|P00966|P46952|P34896|Q93088|Q99707|Q9BV57|P07864|Q9NZL9|P49189|Q96KP4|Q16719|P14550|P14618|Q9UHY7
46394	2.229e-14	3.6236e-13	47	492	948	36541	carboxylic acid biosynthetic process	Q15185|P17516|P30613|P49914|Q96GX9|P31153|P78417|Q8TBE9|P14174|P04424|Q9GZT4|P11586|Q9H2A2|O75223|Q86YJ6|Q16773|Q16775|Q9H4A4|P48507|P20132|Q14353|Q99685|P09960|P32929|P48506|P49419|P10746|P00374|P24298|Q16878|Q9H2M3|Q9Y617|Q9BU89|P00966|P46952|P34896|Q93088|Q99707|Q9BV57|P07864|Q9NZL9|P49189|Q96KP4|Q16719|P14550|P14618|Q9UHY7
6417	2.3028e-14	3.7312e-13	36	298	948	36541	regulation of translation	P60228|Q14240|P58546|O43432|Q15056|P28482|Q9UQ80|P62263|Q96QR8|P62701|Q9UHL0|P53582|P51812|P49588|P57772|Q92616|P62495|Q9Y6D6|Q04637|P55010|P55884|Q14232|P06730|P26640|Q99653|P11940|Q92499|Q9BY44|O60841|O15372|P52758|Q9P2J5|P63244|P05198|Q9UBQ5|P21399
32502	4.751e-14	7.6725e-13	272	6871	948	36541	developmental process	P46940|P07437|P17655|Q13200|O00203|P07741|P43034|O95394|P23528|O43490|P61769|P07737|Q9Y696|Q9GZN7|P55210|P62263|P29992|P55212|P28066|P98164|P49588|Q99426|Q13464|O60701|Q99873|P46939|O75369|P28074|Q00169|Q14344|P28072|P28070|P62258|Q07812|P67775|P61586|P01133|P98082|Q03393|P35998|P43686|P18206|P52565|Q13642|P04040|Q99436|P62979|P00492|P84095|Q9UNS2|Q14353|P11021|Q9UHL0|O60925|Q9NP72|P27361|P06576|…
61024	5.3253e-14	8.5714e-13	48	523	948	36541	membrane organization	Q9NZZ3|P34932|O15400|Q96NL6|P00441|P11441|Q9BXS5|P43034|P63010|Q86VN1|O94979|P62979|P53621|P11142|P12830|Q9Y678|O00429|P53992|Q15075|Q00610|Q13618|Q9Y6B6|O43747|Q9UK41|O14579|P98196|P05556|P46459|Q15276|Q92783|Q9Y6D6|Q9H254|P62491|P63000|O95487|Q5T2W1|Q99653|P35580|O60763|Q07812|P61923|P48444|P02792|Q92597|P49407|P54920|O95486|P53618
6605	5.4873e-14	8.8031e-13	46	485	948	36541	protein targeting	Q9UM54|P34932|Q96A65|Q14974|P62750|P46777|O00203|P62277|Q07020|P62753|P27635|P31946|P08865|P61981|P32969|P62280|P62979|P27348|O95373|P84098|P62269|P28482|P61247|P62829|P62241|P20340|P61313|P63220|P62263|P62851|P62701|P63104|Q96Q11|P60866|Q16543|Q92973|Q9Y5L0|P51149|P01019|P62258|P62888|P01133|P42330|P26373|P39023|O00410
6006	5.7594e-14	9.2094e-13	36	307	948	36541	glucose metabolic process	Q16851|P04406|P09467|P02753|Q01813|P21695|P30613|Q12904|P06733|P04075|Q00796|P29401|P62158|P17858|P20132|P02511|P35573|Q9UHJ6|P22694|P24298|P05062|P37837|P60174|P40925|P00338|P35558|P06744|P07195|P46976|P07864|P36871|P08237|P00558|P14550|P14618|Q16539
6091	6.4186e-14	1.023e-12	52	605	948	36541	generation of precursor metabolites and energy	P46940|P04406|P30613|P31153|P06733|P48735|P29401|P17858|P62136|Q9UKG9|P35573|P53396|Q9BU02|P22694|Q9HAV0|P40925|P62140|P06744|P46976|P36871|P08237|P00558|P10599|Q16881|Q6ZNA5|Q14749|Q16851|Q01813|P36873|P04075|P04040|P13861|P62158|P30566|P62873|P62879|P62834|P05062|O43396|P60174|P37837|P31323|P00338|P07195|P99999|P07864|P06576|O75874|P07954|P14618|O75191|P21399
70972	7.4057e-14	1.1765e-12	24	133	948	36541	protein localization to endoplasmic reticulum	P60866|P62750|P46777|P62277|Q07020|P62753|P27635|P08865|P32969|P62280|P62979|P62888|P84098|P62269|P61247|P62829|P62241|P61313|P63220|P62263|P26373|P62851|P62701|P39023
43254	8.4344e-14	1.3355e-12	33	262	948	36541	regulation of protein complex assembly	P60953|P36404|Q9UBN7|Q9Y6U3|P55160|Q12792|P09327|P35813|P52907|P40121|P11234|P62993|P55072|A8MWX3|Q9BTW9|O15144|O15145|O15143|Q9Y6D6|O15511|Q05655|Q9H254|P14735|Q13813|P63000|P35241|P47756|Q07812|Q15691|P62330|Q9NQA3|P63244|P54920
90407	1.0743e-13	1.6956e-12	62	825	948	36541	organophosphate biosynthetic process	Q16222|Q8N335|P61204|P21695|P30613|P48739|P07741|Q9H3S4|O60547|O95394|Q96CD2|P29401|O60256|P11586|Q96IJ6|Q9HAB8|P14324|Q99685|Q6XQN6|P55263|Q01432|A6ND91|P05026|Q13057|O95749|O60701|P41250|Q6IA69|O00764|O15067|Q16851|P29972|P04075|P30520|P29218|P30566|P43490|P00492|P00491|P22392|Q13907|P22102|O15305|P00374|Q9Y5P6|Q06203|Q13232|P46952|P34949|Q13630|P31939|P15531|Q15046|P06576|P07864|P22234|Q9Y259|…
46903	1.2086e-13	1.9015e-12	54	656	948	36541	secretion	P07355|O14745|P07741|P63010|P23528|P53621|P07737|P11142|O15498|P61106|P68366|P08697|O43707|P02679|Q16878|P02787|Q12866|P98164|Q9Y490|P47989|P02675|P46459|P35580|P01133|P00918|Q9UM54|Q96A65|P18206|Q15833|P29972|P00441|Q9Y6U3|P04075|P62158|O15111|P00491|P22392|O75083|P01009|O15439|O15244|P11021|Q7Z6M1|P63104|P02671|Q06203|Q01518|P02768|Q9Y6D6|P62937|Q99653|P01019|P07602|P12821
16044	1.5954e-13	2.5019e-12	47	519	948	36541	cellular membrane organization	Q9NZZ3|P34932|O15400|Q96NL6|P00441|P11441|Q9BXS5|P43034|P63010|Q86VN1|O94979|P62979|P53621|P11142|P12830|Q9Y678|O00429|P53992|Q15075|Q00610|Q13618|Q9Y6B6|O43747|Q9UK41|O14579|P98196|P05556|P46459|Q15276|Q92783|Q9Y6D6|Q9H254|P62491|P63000|O95487|Q5T2W1|P35580|O60763|Q07812|P61923|P48444|P02792|Q92597|P49407|P54920|O95486|P53618
96	1.7464e-13	2.7299e-12	17	61	948	36541	sulfur amino acid metabolic process	Q16878|Q9H2M3|Q96GX9|P31153|Q93088|Q99707|P11586|Q9Y600|Q9BV57|P48507|Q9NZL9|Q96KP4|P32929|P48506|Q9UJ68|Q9UHY7|Q14749
6518	1.9463e-13	3.0327e-12	27	179	948	36541	peptide metabolic process	P08263|P00441|P62942|Q9NQW7|O75223|Q16772|P48507|Q16775|Q9ULA0|P21266|P30711|P28161|Q92542|P09960|P32929|P48506|P08473|P00390|P52888|Q04760|P14735|P09211|O75874|Q96KP4|Q9BUT1|Q9Y646|P12821
19882	1.96e-13	3.0443e-12	51	602	948	36541	antigen processing and presentation	P48556|O43242|Q13200|Q13867|O00203|Q99460|Q9BXS5|P63010|O00487|P61769|P55786|Q9Y6B6|O43747|P28066|Q06323|P28074|P28072|P28070|O14818|Q15008|P51665|P60900|P62191|P35998|P43686|P25788|P25789|P25786|O94979|Q99436|P62195|P61163|P20618|P62979|O94973|P17980|P55036|P53992|Q00610|Q16401|P29144|P51149|O95487|Q14204|Q9UNM6|P07339|P62333|O00231|P49721|O95486|O00232
33554	2.106e-13	3.2606e-12	97	1684	948	36541	cellular response to stress	Q16531|P48556|Q13200|O00487|P61077|P55786|P32929|P36507|Q99497|Q9UJU6|P28066|P51452|Q9Y490|Q92878|P49588|Q93009|P28074|P28072|P02649|P28070|Q07812|Q15008|Q16539|Q9UM54|P35998|P43686|P62837|Q02750|P04040|O94979|Q99436|P62195|P30041|P20618|P62979|P02511|P30044|P17980|P28482|P11021|P55072|P61088|P27361|P15941|Q92499|P61421|P01019|P05198|P49721|Q92597|P42330|P01112|O43242|Q99460|Q16576|O14618|P62993|…
16051	2.248e-13	3.4695e-12	29	209	948	36541	carbohydrate biosynthetic process	Q16851|Q9NR45|P09467|P04406|P02753|P21695|P78417|P06733|P04075|Q00796|P29218|P29401|P20132|P35573|O15305|P22694|P24298|P05062|P60174|P40925|P37837|P35558|P06744|P46976|Q9NZL9|P36871|P00558|P14550|O14732
6766	2.7987e-13	4.3058e-12	22	116	948	36541	vitamin metabolic process	P98164|Q13057|Q9Y617|P02774|P78417|P34896|Q9UHI7|Q9H3S4|Q96CD2|P11586|P16152|Q6IA69|Q9HAB8|Q9NRN7|P43490|O00764|Q6XQN6|P14550|Q9Y289|Q9BU02|P48506|P00374
9893	3.8742e-13	5.9417e-12	140	2881	948	36541	positive regulation of metabolic process	P46940|P48556|Q13200|P21964|Q9NZL4|O00487|P07737|Q9HB71|P53396|P61978|P36507|P22694|Q9UJU6|P28066|P05556|P47989|Q9Y490|Q92878|P46459|Q13155|O60281|P28074|P28072|P11940|P02649|P08238|P28070|P09211|O95786|P67775|Q15008|P63244|P98082|P01133|Q16539|P49407|Q9UM54|P35998|P43686|Q13596|P60953|Q92905|Q02750|P58546|P13861|O94979|P62195|Q99436|P20618|O43432|P35813|P62979|O94760|P00492|P43490|P30044|Q9Y376|…
71375	4.6073e-13	7.0218e-12	39	382	948	36541	cellular response to peptide hormone stimulus	Q16864|P09467|P42224|P30613|P62753|Q02750|P31946|P13861|Q9UKG1|Q93050|P35813|Q9Y5K8|P62873|Q9Y376|P62993|P38606|P62879|P28482|Q9HBG4|P36507|P22694|P36543|Q9HAV0|P05062|P00966|Q06203|O75348|P31323|P02765|Q04637|P27361|P21283|P15313|P21281|P14735|P06730|P61421|Q9H9S4|P01112
1901653	4.6073e-13	7.0218e-12	39	382	948	36541	cellular response to peptide	Q16864|P09467|P42224|P30613|P62753|Q02750|P31946|P13861|Q9UKG1|Q93050|P35813|Q9Y5K8|P62873|Q9Y376|P62993|P38606|P62879|P28482|Q9HBG4|P36507|P22694|P36543|Q9HAV0|P05062|P00966|Q06203|O75348|P31323|P02765|Q04637|P27361|P21283|P15313|P21281|P14735|P06730|P61421|Q9H9S4|P01112
6767	5.2275e-13	7.9422e-12	19	85	948	36541	water-soluble vitamin metabolic process	Q13057|Q9Y617|P78417|P34896|Q9UHI7|Q9H3S4|Q96CD2|Q6IA69|P11586|Q9HAB8|Q9NRN7|P43490|O00764|Q6XQN6|P14550|Q9Y289|Q9BU02|P48506|P00374
33365	5.8127e-13	8.804e-12	46	518	948	36541	protein localization to organelle	P34932|Q14974|P62750|P36404|P46777|O00203|P62277|P11441|Q07020|P62753|P27635|P08865|P32969|P62280|P62979|O95373|Q8NF91|P62269|P84098|P28482|P61247|P62829|P62241|P20340|P61313|P63220|P62263|P62851|P62701|P63104|Q96Q11|P60866|Q92973|Q9Y5L0|Q15154|P51149|Q07812|P62888|P01019|O14980|Q15691|P01133|P42330|P26373|P39023|O00410
46365	5.923e-13	8.9432e-12	26	173	948	36541	monosaccharide catabolic process	P04406|Q01813|P30613|P06733|P04075|P29401|P17858|P07902|Q9UHJ6|P51570|P05062|Q9H477|P60174|P37837|P00338|P06744|P07195|P07864|P36871|P00558|P08237|P14550|P14618|Q9UKK9|O75191|P50053
44712	6.4668e-13	9.7041e-12	38	368	948	36541	single-organism catabolic process	Q00796|P21964|P04424|P29218|O95954|Q9Y600|Q16773|P32754|Q86YJ6|P61457|O94760|P20132|Q9UJ70|Q9UKG9|Q7L266|P10768|P32929|P49419|P24298|P45381|Q16878|Q96FN9|P34896|P46952|P14920|Q9Y303|O95865|P02649|P51606|Q9BUT1|Q16719|Q5T6J7|Q8TDX5|P14550|Q8N5Z0|Q16836|O14732|P42330
44282	6.4668e-13	9.7041e-12	38	368	948	36541	small molecule catabolic process	Q00796|P21964|P04424|P29218|O95954|Q9Y600|Q16773|P32754|Q86YJ6|P61457|O94760|P20132|Q9UJ70|Q9UKG9|Q7L266|P10768|P32929|P49419|P24298|P45381|Q16878|Q96FN9|P34896|P46952|P14920|Q9Y303|O95865|P02649|P51606|Q9BUT1|Q16719|Q5T6J7|Q8TDX5|P14550|Q8N5Z0|Q16836|O14732|P42330
32868	6.9481e-13	1.0394e-11	39	387	948	36541	response to insulin stimulus	Q16864|P09467|P02753|P30613|P62753|Q02750|P31946|Q92820|Q9UKG1|Q93050|P35813|Q9Y5K8|Q9Y376|P62993|P38606|Q9HBG4|P28482|P36507|P36543|P05062|Q06203|O75348|O15294|P02765|Q04637|P35558|P27361|P21283|P15313|P21281|P14735|P06730|P05413|P61421|P14618|Q9H9S4|Q16836|P50053|P01112
7169	6.9884e-13	1.0423e-11	55	707	948	36541	transmembrane receptor protein tyrosine kinase signaling pathway	Q16864|P42224|P30153|P62753|P31946|P63010|P09327|Q9UKG1|P61106|P11234|P62993|P38606|Q9HBG4|P36507|P36543|P22694|P51452|Q04637|P21283|P14735|P21281|P15313|P63000|P62258|P67775|P61586|P01133|Q16539|P60953|Q15349|P52565|Q02750|P13861|P62158|Q93050|O15111|P35813|P62979|Q9Y5K8|Q9Y376|O94973|Q92542|P28482|Q00610|P62834|O75348|P31323|P51812|Q92783|P27361|Q05655|P06730|P61421|Q9H9S4|P01112
10608	1.1111e-12	1.652e-11	44	488	948	36541	posttranscriptional regulation of gene expression	P60228|P04406|P60953|Q14240|P58546|O43432|Q15056|P28482|Q9UQ80|Q96QR8|P62263|Q99497|P62701|Q9UHL0|P53582|P51812|P49588|P57772|Q92616|P62495|Q9Y6D6|Q04637|Q05655|Q9Y2V2|P55010|P55884|Q93009|Q14232|P26640|P06730|Q99653|P11940|Q92499|Q9BY44|O60841|O15372|P52758|Q9P2J5|Q9Y2A7|P63244|P05198|Q9UBQ5|Q16539|P21399
1775	1.2398e-12	1.8379e-11	58	783	948	36541	cell activation	O14744|P23528|P61769|P07737|P62993|P27487|P68366|Q99685|P08697|Q00534|O43707|P63096|P00734|P29992|P02679|P02787|Q12866|P05556|Q9Y490|P02675|P35579|P63000|Q14344|Q07812|P61586|P01133|Q16539|P49407|P01034|Q15833|P18206|P00441|P04075|P62942|P04899|P62158|P00492|P62873|P84095|Q92542|O75083|P01009|O15439|P28482|P11021|P62834|P63104|P02671|Q01518|P02768|O60925|P27361|Q05655|P62937|P01019|P35908|Q92597|…
9112	1.2626e-12	1.866e-11	19	89	948	36541	nucleobase metabolic process	Q06203|P47989|P49902|P30520|P34896|P07741|P04040|P31939|P30566|Q9Y2T3|P00492|P22234|P00491|P22102|O15067|P28482|Q01432|P55263|Q14117
48193	1.4543e-12	2.1428e-11	32	273	948	36541	Golgi vesicle transport	Q96A65|Q13596|O15400|O43617|Q7Z3U7|Q9BXS5|O94979|P53621|P11142|O15498|P61106|Q9Y678|P53992|Q00610|Q13618|P20340|Q9Y6B6|O43747|P55072|O14579|Q9NR31|P61019|O95487|Q15437|O60763|P61923|P02792|P48444|P49407|P54920|O95486|P53618
6612	2.0652e-12	3.0298e-11	25	168	948	36541	protein targeting to membrane	Q96A65|P46777|P62750|Q07020|P62277|P27635|P62753|P08865|P32969|P62280|P62979|P62269|P84098|P61247|P62241|P62829|P63220|P61313|P62263|P62851|P62701|P60866|P62888|P26373|P39023
72594	2.0687e-12	3.0298e-11	31	260	948	36541	establishment of protein localization to organelle	P34932|P62750|P46777|O00203|Q07020|P62277|P62753|P27635|P08865|P32969|P62280|P62979|P62269|P84098|P61247|P62241|P62829|P20340|P63220|P61313|P62263|P62851|P63104|Q96Q11|P62701|P60866|P51149|Q07812|P62888|P26373|P39023
51259	2.0949e-12	3.059e-11	42	458	948	36541	protein oligomerization	P27105|P09467|Q01813|P04075|P14174|P04040|Q9GZT4|P13861|Q9H4M9|P17858|P30566|P61457|P00492|P12830|P02511|Q9Y376|P62993|P30047|Q9NVD7|P50502|Q08257|O00429|Q14117|P32929|P08758|P55072|Q04828|Q06203|O15294|P13716|P34896|P43005|O60888|P14735|P21980|P08237|Q07812|P67775|Q9UBQ7|Q9NYQ3|Q16181|Q14749
8286	2.2374e-12	3.2573e-11	26	183	948	36541	insulin receptor signaling pathway	Q16864|Q02750|P62753|P31946|Q9UKG1|Q93050|P35813|Q9Y5K8|P62993|Q9Y376|P38606|Q9HBG4|P28482|P36507|P36543|O75348|Q04637|P27361|P21283|P14735|P21281|P15313|P06730|P61421|Q9H9S4|P01112
32956	2.5347e-12	3.6791e-11	31	262	948	36541	regulation of actin cytoskeleton organization	Q9Y6U3|P55160|Q12792|P23528|P09327|P52907|P07737|P40121|P62993|Q96GD0|P08697|A8MWX3|O15144|O15145|O15143|Q13464|Q9Y6D6|O15511|Q05655|Q9H254|P60981|Q13813|P63000|Q07954|Q9NRX4|P35241|P47756|P61586|P62330|P31431|Q9NQA3
31325	2.5515e-12	3.6924e-11	132	2725	948	36541	positive regulation of cellular metabolic process	P46940|P48556|Q13200|P21964|Q9NZL4|O00487|P07737|Q9HB71|P53396|P61978|P36507|P22694|Q9UJU6|P28066|P05556|P47989|Q9Y490|Q92878|P46459|Q13155|O60281|P28074|P28072|P11940|P02649|P08238|P28070|P09211|O95786|P67775|Q15008|P63244|P98082|P01133|Q16539|P49407|Q9UM54|P35998|P43686|P60953|Q92905|Q02750|P13861|O94979|P62195|Q99436|P20618|O43432|P35813|P62979|O94760|P00492|P43490|Q9Y376|P84095|P63208|P17980|…
10038	3.0326e-12	4.3757e-11	38	387	948	36541	response to metal ion	P46940|P09467|P30613|P29972|P00441|P30086|Q92820|P29218|O94979|P62158|P61769|P12830|Q9Y696|P50995|P09960|Q9HB71|Q06495|P12004|P55212|P06132|P05062|P08294|P02671|P02679|P08397|P00966|P02768|P02786|P02675|P46952|P02741|O60888|P54707|Q92597|P42330|P50053|P00918|P21399
8064	3.1467e-12	4.527e-11	24	157	948	36541	regulation of actin polymerization or depolymerization	A8MWX3|O15144|O15145|Q9Y6U3|O15143|P55160|Q9Y6D6|O15511|Q05655|Q9H254|P23528|Q12792|P09327|P60981|P63000|Q13813|P40121|P52907|P35241|P62993|P47756|P62330|Q9NQA3|Q96GD0
48513	3.4071e-12	4.8872e-11	167	3770	948	36541	organ development	P46940|P48556|P17655|Q13200|P36405|O00203|P07741|P43034|O95394|Q15102|P23528|O43490|O00487|P61769|Q9H4A4|Q9Y696|Q9HB71|Q9GZN7|Q9Y6B6|P55210|P62263|P29992|P55212|P28066|P98164|P05556|P47989|P49588|Q13155|Q15154|P46939|O75369|P28074|P28072|P08238|P28070|P62258|Q07812|P61586|Q15008|P01133|P05937|Q16539|Q9UM54|P43686|P35998|P60953|Q13642|Q02750|P58546|O94979|Q99436|P62195|P20618|P62979|P00492|P22392|…
30832	3.6204e-12	5.178e-11	24	158	948	36541	regulation of actin filament length	A8MWX3|O15144|O15145|Q9Y6U3|O15143|P55160|Q9Y6D6|O15511|Q05655|Q9H254|P23528|Q12792|P09327|P60981|P63000|Q13813|P40121|P52907|P35241|P62993|P47756|P62330|Q9NQA3|Q96GD0
30162	3.9558e-12	5.6411e-11	28	218	948	36541	regulation of proteolysis	Q9UBN7|Q9ULC3|Q96P63|Q9NZL4|P01011|O00487|P36955|Q04323|P45974|P01008|P01009|P08697|P48506|P00734|P55072|O15294|P50452|P35237|P54578|P14735|P54727|P02649|P08238|P01019|P63244|P98082|P01133|O75830
7167	5.2558e-12	7.473e-11	65	973	948	36541	enzyme linked receptor protein signaling pathway	Q16864|P42224|P30153|P62753|P31946|P63010|P09327|Q9UKG1|P61077|P62136|P61106|P11234|P62993|P38606|Q9Y4E8|Q9HBG4|P36507|P36543|P22694|P51452|Q9Y3F4|P62140|P49354|Q04637|P21283|P15313|P14735|P21281|P63000|P62258|P67775|P61586|P01133|Q16539|P36873|P60953|P52565|Q15349|P62942|Q02750|P13861|P62158|Q93050|O15111|P35813|P62979|Q9Y5K8|Q9Y376|O94973|Q92542|P28482|Q00610|P62834|O75348|P31323|P51812|Q92783|…
32869	6.1682e-12	8.7448e-11	31	271	948	36541	cellular response to insulin stimulus	Q16864|P09467|P30613|P62753|Q02750|P31946|Q9UKG1|Q93050|P35813|Q9Y5K8|Q9Y376|P62993|P38606|Q9HBG4|P28482|P36507|P36543|P05062|Q06203|O75348|P02765|Q04637|P27361|P21283|P15313|P14735|P21281|P06730|P61421|Q9H9S4|P01112
71417	6.378e-12	9.0161e-11	44	514	948	36541	cellular response to organic nitrogen	Q16864|P09467|P42224|P30613|P29972|P62753|Q02750|P31946|P13861|Q9UKG1|Q93050|P35813|Q9Y5K8|P12830|P62873|Q9Y376|P62993|P38606|P62879|P28482|Q9HBG4|Q96GD0|P36507|P22694|P36543|Q9HAV0|P10746|P05062|P08397|O75348|P00966|Q06203|P31323|P02765|Q04637|P27361|P21283|P15313|P21281|P14735|P06730|P61421|Q9H9S4|P01112
6879	6.4032e-12	9.0255e-11	19	97	948	36541	cellular iron ion homeostasis	Q16864|P02787|O75348|P02786|P00441|P21283|P15313|P21281|Q93050|Q9Y5K8|P61421|P38606|Q9HBG4|Q9UNQ0|P02792|P00450|P02790|P36543|P21399
6996	7.8937e-12	1.1094e-10	137	2915	948	36541	organelle organization	P07437|P04406|P36404|O00203|P11441|Q9BR76|P43034|P08865|P23528|P53621|P07737|P38606|Q9HBG4|Q15075|O43707|Q9Y6B6|P55210|P62263|P62851|Q99497|Q96Q11|Q8IYB7|P05556|Q9Y490|Q92878|Q13464|Q15154|O15511|Q99873|O75369|P53041|P02649|P55209|Q07812|P61586|P49407|P34932|O15400|P60953|Q9Y6U3|P04075|Q7Z3U7|Q9BY32|Q02750|P61020|O94979|O95954|P52907|P02511|Q9Y678|P84095|P63208|Q9NVD7|Q96GD0|P53992|Q00610|P63104|…
72524	9.0709e-12	1.2712e-10	20	111	948	36541	pyridine-containing compound metabolic process	P05062|P37837|P60174|Q9Y617|P21695|P46952|P07195|P29401|Q6IA69|P43490|P30044|P00491|O00764|O75874|Q6XQN6|Q16719|Q8TDX5|Q9UHJ6|Q9BQG2|A6ND91
44087	1.0147e-11	1.4179e-10	41	461	948	36541	regulation of cellular component biogenesis	P60953|Q9UBN7|P36404|Q9Y6U3|P55160|Q12792|P09327|P35813|P40121|P52907|P07737|P11234|P08107|P62993|P08697|P55072|A8MWX3|Q9BTW9|O15144|O15145|O15143|Q13464|Q9Y6D6|O00592|O15511|Q05655|Q9H254|P14735|Q13813|P63000|P20339|P35241|P47756|Q07812|P61586|Q15691|P62330|Q9NQA3|P31431|P63244|P54920
48011	1.0609e-11	1.4782e-10	28	227	948	36541	nerve growth factor receptor signaling pathway	Q15349|P52565|Q02750|P31946|P63010|P13861|P62158|O15111|P62979|P11234|P62993|O94973|Q92542|P28482|Q00610|P36507|P22694|P62834|P51452|P31323|P51812|P27361|Q05655|P63000|P62258|P61586|Q16539|P01112
35556	1.1944e-11	1.6595e-10	118	2386	948	36541	intracellular signal transduction	P46940|P48556|Q13200|P36404|P36405|P62070|P62753|P23528|O00487|P61106|P36507|P22694|Q9UJU6|P28066|P51452|Q13464|P28074|P28072|Q14344|P02649|P28070|P62258|Q07812|O95786|P67775|P61586|Q15008|P01133|Q16539|P31150|Q9UM54|P35998|P43686|P60953|P52565|P39687|Q15404|Q02750|P61020|P13861|Q99436|P62195|P20618|P62979|O94760|P27348|P02511|P84095|P17980|P28482|P62834|O15294|P61088|Q9NP72|P27361|Q9Y2V2|P15941|…
48199	1.2156e-11	1.6843e-10	12	32	948	36541	vesicle targeting, to, from or within Golgi	O95487|P53621|Q9Y678|P61923|P48444|P53992|Q13618|Q9Y6B6|O94979|O95486|O14579|P53618
8652	1.2714e-11	1.7565e-10	29	245	948	36541	cellular amino acid biosynthetic process	Q96GX9|P49914|P31153|P04424|Q9GZT4|P11586|O75223|Q16773|Q86YJ6|P48507|Q16775|Q14353|P32929|P48506|P49419|P24298|P00374|Q9H2M3|Q16878|Q9BU89|P00966|Q9Y617|P34896|Q93088|Q99707|Q9BV57|Q9NZL9|Q96KP4|Q9UHY7
19319	1.679e-11	2.3131e-10	17	79	948	36541	hexose biosynthetic process	P05062|P04406|P60174|P09467|P40925|P02753|P21695|P04075|P06733|Q00796|P35558|P06744|P20132|P00558|O15305|P22694|P24298
51260	1.7108e-11	2.3503e-10	33	317	948	36541	protein homooligomerization	P27105|P09467|Q01813|P04075|P14174|P04040|Q9GZT4|Q9H4M9|P17858|P61457|P00492|P02511|P12830|P50502|Q08257|O00429|Q14117|P32929|P08758|P55072|Q04828|Q06203|O15294|P13716|P43005|P34896|O60888|P14735|P21980|P08237|Q07812|Q9NYQ3|Q14749
32271	1.7917e-11	2.4545e-10	24	170	948	36541	regulation of protein polymerization	A8MWX3|Q9BTW9|O15144|P36404|O15145|Q9Y6U3|O15143|P55160|Q9Y6D6|O15511|Q05655|Q9H254|Q12792|P09327|P63000|Q13813|P40121|P52907|P35241|P62993|P47756|Q15691|P62330|Q9NQA3
44262	1.8625e-11	2.5443e-10	33	318	948	36541	cellular carbohydrate metabolic process	Q9NR45|Q16851|Q01813|Q3LXA3|P36873|Q00796|P48735|P29218|P62158|P17858|P62136|Q9UJ70|P35573|P53396|P51570|Q9H477|P40925|P62140|P00338|P35558|P07195|P46976|P07864|Q9NZL9|O43451|P36871|P08237|O75874|Q5T6J7|O14732|O75191|P50053|Q14749
32970	2.0838e-11	2.8388e-10	31	284	948	36541	regulation of actin filament-based process	Q9Y6U3|P55160|Q12792|P23528|P09327|P52907|P07737|P40121|P62993|Q96GD0|P08697|A8MWX3|O15144|O15145|O15143|Q13464|Q9Y6D6|O15511|Q05655|Q9H254|P60981|Q13813|P63000|Q07954|Q9NRX4|P35241|P47756|P61586|P62330|P31431|Q9NQA3
6887	2.2049e-11	2.9954e-10	33	320	948	36541	exocytosis	Q96A65|Q15833|P18206|P00441|Q9Y6U3|P04075|P23528|P62158|P07737|O15498|P68366|O75083|P01009|O15439|P08697|P11021|O43707|Q7Z6M1|P63104|P02679|P02671|P02787|Q9Y490|Q01518|P02675|P02768|P46459|Q9Y6D6|Q99653|P35580|P62937|P01133|P07602
16054	2.7307e-11	3.6891e-10	31	287	948	36541	organic acid catabolic process	P04424|O95954|Q9Y600|Q16773|P32754|Q86YJ6|P61457|O94760|P20132|Q9UJ70|Q9UKG9|Q7L266|P32929|P49419|P24298|P45381|Q16878|Q96FN9|P34896|P46952|P14920|Q9Y303|O95865|P51606|Q9BUT1|Q16719|Q5T6J7|Q8TDX5|P14550|Q8N5Z0|Q16836
46395	2.7307e-11	3.6891e-10	31	287	948	36541	carboxylic acid catabolic process	P04424|O95954|Q9Y600|Q16773|P32754|Q86YJ6|P61457|O94760|P20132|Q9UJ70|Q9UKG9|Q7L266|P32929|P49419|P24298|P45381|Q16878|Q96FN9|P34896|P46952|P14920|Q9Y303|O95865|P51606|Q9BUT1|Q16719|Q5T6J7|Q8TDX5|P14550|Q8N5Z0|Q16836
55114	3.6425e-11	4.9073e-10	113	2287	948	36541	oxidation-reduction process	P46940|P17516|P04406|P78417|P31153|Q9H2A2|P16083|P61457|P30711|O43488|Q9UKG9|Q08257|P53396|P15559|P22694|Q04828|Q99497|Q9HAV0|P49419|P47989|P00352|O60701|Q9BV57|Q9Y2S2|P36871|P10599|Q9BUT1|P07237|Q14914|Q16539|Q16836|Q9UJ68|Q16851|Q99536|Q00796|P04040|P53004|P13861|P16152|P30566|P30041|P32754|P30043|Q9GZZ9|P30044|Q9UHJ6|P62834|Q6BCY4|P05062|O43396|Q9H299|P60174|P37837|Q9BU89|Q9BRA2|P00338|P14920|…
9725	3.6539e-11	4.9091e-10	76	1291	948	36541	response to hormone stimulus	Q16864|P17516|P09467|P42224|P30613|P31153|P62753|P31946|Q92820|Q9UKG1|P36955|P21266|P62993|P05186|P38606|P35573|Q9HBG4|Q9HB71|P36507|P63096|Q9Y266|P36543|P22694|Q9HAV0|Q04828|P55212|P06132|Q16878|P68036|P05556|Q04637|P21283|P15313|P21281|P14735|Q14232|P05413|P08727|Q16836|P00918|P01034|P02753|P29972|P50135|P30086|Q02750|P13861|Q93050|P35813|Q9Y5K8|P62873|P02511|Q9Y376|P62879|P09960|P28482|P48506|…
71495	4.2432e-11	5.6852e-10	68	1095	948	36541	cellular response to endogenous stimulus	P17516|Q16864|P09467|P42224|P30613|P30153|P62753|P31946|P09327|Q9UKG1|P61077|P62136|P61106|P12830|P62993|P38606|Q9Y4E8|Q9HBG4|P36507|P36543|P22694|Q04828|Q9HAV0|P68036|P62140|Q9Y3F4|P49354|Q04637|P21283|P15313|P21281|P14735|P67775|P61586|P36873|P29972|P62942|Q02750|P13861|P62158|Q93050|O15111|P35813|P62979|Q9Y5K8|P62873|Q9Y376|P62879|P28482|Q96GD0|P10746|P05062|P08397|P00966|Q06203|O75348|P31323|…
6457	4.635e-11	6.1932e-10	41	484	948	36541	protein folding	Q15185|Q15813|P31689|Q9UHD1|Q02790|P62942|Q99832|Q9NZL4|P45877|P61769|Q9UHV9|P11142|P02511|P08107|P68366|Q15257|P48643|P50502|Q9BQE3|P50990|P50991|Q9BUF5|Q16401|O75347|Q13509|Q9BTW9|P49588|P17987|Q99471|Q99426|Q8WW22|O60925|P02743|Q08752|P49368|P62937|P08238|Q5F1R6|P07237|Q13885|Q9BS26
10035	4.7095e-11	6.2754e-10	39	444	948	36541	response to inorganic substance	P46940|P09467|P30613|P29972|P00441|P30086|Q92820|P29218|O94979|P62158|P61769|P12830|Q9Y696|P22102|P50995|P09960|Q9HB71|Q06495|P12004|P55212|P06132|P05062|P08294|P02671|P02679|P08397|P00966|P02768|P02786|P02675|P46952|P02741|O60888|P54707|Q92597|P42330|P50053|P00918|P21399
6094	5.5689e-11	7.4004e-10	15	63	948	36541	gluconeogenesis	P05062|P04406|P60174|P09467|P40925|P02753|P21695|P04075|P06733|P35558|P06744|P20132|P00558|P22694|P24298
9066	7.0463e-11	9.3383e-10	14	54	948	36541	aspartate family amino acid metabolic process	Q9H2M3|P45381|Q96GX9|Q93088|Q99707|P11586|Q86YJ6|Q9BV57|Q7L266|Q8N5Z0|Q9UJ68|Q9UHY7|P49419|Q14749
32940	7.8352e-11	1.0356e-09	42	513	948	36541	secretion by cell	Q9UM54|Q96A65|Q15833|P18206|P00441|Q9Y6U3|P04075|P23528|P63010|P62158|P07737|P61106|P11142|O15498|P00491|P68366|O15244|O15439|O75083|P01009|P08697|P11021|O43707|Q7Z6M1|P63104|P02671|P02679|P98164|Q12866|P02787|Q9Y490|Q01518|P02768|P02675|P46459|Q9Y6D6|Q99653|P62937|P35580|P01019|P01133|P07602
1901699	8.3183e-11	1.0964e-09	44	556	948	36541	cellular response to nitrogen compound	Q16864|P09467|P42224|P30613|P29972|P62753|Q02750|P31946|P13861|Q9UKG1|Q93050|P35813|Q9Y5K8|P12830|P62873|Q9Y376|P62993|P38606|P62879|P28482|Q9HBG4|Q96GD0|P36507|P22694|P36543|Q9HAV0|P10746|P05062|P08397|O75348|P00966|Q06203|P31323|P02765|Q04637|P27361|P21283|P15313|P21281|P14735|P06730|P61421|Q9H9S4|P01112
51289	8.558e-11	1.125e-09	17	87	948	36541	protein homotetramerization	P09467|Q01813|Q06203|P04075|P34896|P04040|Q9GZT4|P14735|P17858|P61457|P00492|P08237|O00429|Q08257|Q14117|P32929|Q14749
30833	8.9e-11	1.1668e-09	21	139	948	36541	regulation of actin filament polymerization	A8MWX3|O15144|O15145|Q9Y6U3|O15143|P55160|Q9Y6D6|O15511|Q05655|Q9H254|Q12792|P09327|Q13813|P63000|P40121|P52907|P35241|P62993|P47756|P62330|Q9NQA3
30834	1.2632e-10	1.6516e-09	12	38	948	36541	regulation of actin filament depolymerization	P40121|P52907|P35241|P47756|Q9Y6U3|Q96GD0|Q9H254|P23528|Q12792|P09327|P60981|Q13813
6903	1.3837e-10	1.8043e-09	13	47	948	36541	vesicle targeting	O94979|O95487|P53621|O15498|Q9Y678|P61923|P53992|P48444|Q13618|Q9Y6B6|P53618|O14579|O95486
55072	1.5446e-10	2.0088e-09	20	129	948	36541	iron ion homeostasis	Q16864|P02787|O75348|P02786|P00441|P21283|P15313|P21281|Q93050|Q9Y5K8|P61421|P38606|Q9BUT1|Q9HBG4|Q9UNQ0|P02792|P00450|P02790|P36543|P21399
6629	1.5773e-10	2.0459e-09	94	1812	948	36541	lipid metabolic process	Q9NR45|Q15185|P17516|Q8N335|P61204|P21695|Q96GX9|P48739|P02774|O00204|O43704|P30153|P14174|Q15102|P43034|P21964|P11586|P62136|Q9H2A2|Q86YJ6|P14324|P17900|Q9H4A4|Q9UKL6|Q99685|Q9UKG9|P53396|P22694|Q04828|P10619|P98164|Q9HB40|P49753|P00352|P62140|O95749|Q07954|Q9BV57|Q00169|Q9Y2S2|P02649|P05413|Q07812|Q9BUT1|O75131|P67775|Q16881|P07237|P15121|Q16539|Q14914|Q16836|Q9UJ68|Q9UHY7|Q14749|P02753|P36873|…
90382	1.7816e-10	2.3047e-09	12	39	948	36541	phagosome maturation	Q16864|Q9Y5K8|O75348|P61421|P38606|Q9HBG4|P21283|P51149|P36543|P15313|P21281|Q93050
71310	1.8903e-10	2.4388e-09	100	1984	948	36541	cellular response to organic substance	P17516|P62753|Q9UKG1|P61077|P61769|P07737|P61106|P38606|Q9HBG4|P32929|P36507|P22694|Q04828|Q9HAV0|P68036|Q9Y490|Q9Y3F4|P05556|P49588|Q04637|O75369|P02649|P08238|P09211|Q07812|P67775|P61586|P05937|Q16539|Q14974|Q02750|P04040|P13861|O94979|O43432|P62979|P35813|Q9Y376|P28482|Q96GD0|Q9UHJ6|P11021|P55072|P05062|O15294|Q9BRA2|P61088|P27361|P15428|P61421|Q14765|P05198|Q9H9S4|O75688|P42330|P07602|P01112|…
9226	2.6526e-10	3.4133e-09	11	32	948	36541	nucleotide-sugar biosynthetic process	Q16851|Q16222|Q9Y5P6|O60701|P34949|O60547|O95394|O15305|Q13630|Q96EK6|Q96IJ6
7173	2.9529e-10	3.7899e-09	21	148	948	36541	epidermal growth factor receptor signaling pathway	P60953|P31323|Q92783|Q02750|P27361|Q05655|P31946|P63010|P09327|P13861|O15111|P62158|P62979|P62993|O94973|P28482|P01133|Q00610|P36507|P22694|P01112
6901	3.2482e-10	4.1579e-09	13	50	948	36541	vesicle coating	P63010|O94979|O95487|P53621|Q9Y678|P61923|P53992|P48444|Q13618|Q9Y6B6|P53618|O14579|O95486
38127	3.3545e-10	4.2826e-09	21	149	948	36541	ERBB signaling pathway	P60953|P31323|Q92783|Q02750|P27361|Q05655|P31946|P63010|P09327|P13861|O15111|P62158|P62979|P62993|O94973|P28482|P01133|Q00610|P36507|P22694|P01112
10638	3.5157e-10	4.4768e-09	29	281	948	36541	positive regulation of organelle organization	P07355|P36404|Q9Y6U3|P55160|P30086|P23528|P09327|P07737|Q13363|P62993|O00429|Q96GD0|P08697|A8MWX3|Q9GZS3|O15144|O15294|P61088|P27361|P15941|P60981|P63000|Q07812|P61586|P31431|Q9NQA3|P62330|P01133|P49407
9063	4.034e-10	5.1234e-09	23	181	948	36541	cellular amino acid catabolic process	P45381|Q16878|Q96FN9|P46952|P34896|P14920|P04424|O95954|Q9Y600|Q86YJ6|P32754|Q16773|O95865|P61457|O94760|P20132|Q7L266|Q16719|Q8TDX5|P32929|Q8N5Z0|P49419|P24298
1901606	4.0757e-10	5.163e-09	20	136	948	36541	alpha-amino acid catabolic process	P45381|Q16878|Q96FN9|P46952|P34896|P14920|P04424|O95954|P32754|Q16773|O95865|P61457|O94760|P20132|Q7L266|Q16719|Q8TDX5|Q8N5Z0|P49419|P24298
10604	4.0959e-10	5.1751e-09	124	2703	948	36541	positive regulation of macromolecule metabolic process	P46940|P48556|Q13200|Q9NZL4|O00487|P07737|Q9HB71|P61978|P36507|P22694|Q9UJU6|P28066|P05556|Q9Y490|Q92878|P46459|Q13155|O60281|P28074|P28072|P11940|P02649|P28070|O95786|P67775|Q15008|P63244|P98082|P01133|Q16539|P49407|Q9UM54|P35998|P43686|Q13596|P60953|Q92905|Q02750|P58546|P13861|O94979|Q99436|P62195|P20618|O43432|P35813|P62979|P43490|P30044|Q9Y376|P84095|P63208|P17980|P28482|P11021|P55072|P62834|…
51716	4.479e-10	5.6445e-09	313	8866	948	36541	cellular response to stimulus	P17516|P46940|Q13200|P62070|P78417|O00204|P29692|P62753|P21964|P23528|Q9UKG1|P61077|P61769|P07737|Q9Y696|P38606|Q13564|P55210|P22694|Q04828|P29992|Q9UJU6|P28066|P00352|P49588|Q13464|O60701|Q04637|P54577|Q99873|O75369|P28074|Q14344|P28072|P28070|P62258|Q07812|O95786|P67775|P61586|P01133|P98082|Q16851|P35998|P43686|P62837|P52565|P39687|P04040|P13861|Q99436|P62979|P27348|P84095|Q9UNS2|P63208|Q96GD0|…
36211	4.5634e-10	5.7213e-09	180	4424	948	36541	protein modification process	Q16531|P48556|P09936|P04406|Q13200|Q13867|P11441|O95394|P23528|Q9BT78|P61077|O00487|P61081|P55786|Q13564|P32929|P36507|Q9Y6B6|P22694|P29992|P28066|Q9UJU6|P53582|P98164|P51452|P68036|P20933|Q5T4S7|P50579|Q13464|Q99873|Q93009|P28074|P28072|P53041|P28070|P67775|O75131|Q15008|P07237|P62253|P01133|Q16539|P62256|Q9H832|Q9UJ68|P49407|P43686|P35998|P62837|P55854|Q92905|Q92696|Q02750|Q9UBW8|O94979|P62195|…
6464	4.5634e-10	5.7213e-09	180	4424	948	36541	cellular protein modification process	Q16531|P48556|P09936|P04406|Q13200|Q13867|P11441|O95394|P23528|Q9BT78|P61077|O00487|P61081|P55786|Q13564|P32929|P36507|Q9Y6B6|P22694|P29992|P28066|Q9UJU6|P53582|P98164|P51452|P68036|P20933|Q5T4S7|P50579|Q13464|Q99873|Q93009|P28074|P28072|P53041|P28070|P67775|O75131|Q15008|P07237|P62253|P01133|Q16539|P62256|Q9H832|Q9UJ68|P49407|P43686|P35998|P62837|P55854|Q92905|Q92696|Q02750|Q9UBW8|O94979|P62195|…
19320	4.81e-10	6.015e-09	22	167	948	36541	hexose catabolic process	P05062|P37837|P04406|P60174|Q01813|P30613|P00338|P04075|P06733|P06744|P07195|P29401|P17858|P07864|P36871|P07902|P08237|P00558|Q9UHJ6|P14618|P50053|P51570
32272	7.1675e-10	8.9402e-09	13	53	948	36541	negative regulation of protein polymerization	Q9BTW9|Q9Y6U3|Q9Y6D6|Q9H254|Q05655|Q12792|P09327|Q13813|P52907|P40121|P35241|P47756|Q15691
72522	8.9474e-10	1.1132e-08	30	311	948	36541	purine-containing compound biosynthetic process	P30613|P29972|P31153|P30520|P04075|P07741|Q96CD2|P11586|Q9HAB8|P30566|P00492|P00491|P22392|P22102|Q01432|P55263|P05026|Q13057|Q06203|Q13232|P34896|P31939|P15531|P07864|P06576|P22234|Q9NZL9|P54707|O15067|P14618
6900	9.2168e-10	1.1438e-08	13	54	948	36541	membrane budding	P63010|O94979|O95487|P53621|Q9Y678|P61923|P53992|P48444|Q13618|Q9Y6B6|P53618|O14579|O95486
19362	9.8493e-10	1.2161e-08	17	101	948	36541	pyridine nucleotide metabolic process	P05062|P37837|P60174|P21695|P46952|P07195|P29401|Q6IA69|P43490|P30044|P00491|O75874|Q16719|Q6XQN6|Q9UHJ6|Q9BQG2|A6ND91
46496	9.8493e-10	1.2161e-08	17	101	948	36541	nicotinamide nucleotide metabolic process	P05062|P37837|P60174|P21695|P46952|P07195|P29401|Q6IA69|P43490|P30044|P00491|O75874|Q16719|Q6XQN6|Q9UHJ6|Q9BQG2|A6ND91
2376	1.0999e-09	1.3545e-08	122	2688	948	36541	immune system process	Q6V1X1|P07437|P48556|Q13200|Q13867|O00203|Q12904|O95394|P61077|O00487|P61769|P55786|Q9GZN7|P36507|Q9Y6B6|P62263|P28066|P51452|P05556|P02748|Q13464|P02741|P28074|P28072|P08238|P28070|Q07812|P10599|O95786|Q15008|Q16539|P35998|P43686|P60953|Q02750|O94979|Q99436|P62195|P20618|P62979|P52907|P00492|P00491|O94973|O14638|P17980|P28482|P53992|Q00610|P63104|P29144|P61088|O60925|P27361|Q6FI81|Q16719|Q92597|…
42440	1.1182e-09	1.3736e-08	16	89	948	36541	pigment metabolic process	P06132|P08397|Q06203|P13716|P34896|P07741|P53004|P30043|P00492|P22234|P22102|P30046|Q9BUT1|P02790|P10746|P02760
31333	1.1474e-09	1.406e-08	15	77	948	36541	negative regulation of protein complex assembly	Q9BTW9|P60953|Q9Y6U3|Q9Y6D6|Q05655|Q9H254|Q12792|P09327|Q13813|P52907|P40121|P35813|P35241|P47756|Q15691
6446	1.1784e-09	1.4404e-08	13	55	948	36541	regulation of translational initiation	P60228|Q04637|Q14240|P55010|P55884|Q14232|O43432|Q15056|Q92499|O15372|O60841|P05198|Q9UBQ5
9892	1.1905e-09	1.4515e-08	103	2139	948	36541	negative regulation of metabolic process	P46940|P48556|P09936|Q13200|Q9UHD1|P21964|O00487|P61077|P11142|Q04323|P50502|P62263|P28066|P51452|P47989|Q9Y3F4|P28074|P28072|P11940|P02649|P28070|P08238|P09211|P62258|Q07812|P10599|P67775|Q15008|P63244|P98082|P49407|P35998|P43686|P60953|Q99436|P62195|P20618|P35813|P62979|P27348|P30044|P02511|P30047|P17980|Q96QR8|Q9UK41|P15941|Q99653|P49721|Q8TBC4|P42330|P60228|P61201|O14744|P09467|O43242|P42224|…
52548	1.2497e-09	1.5161e-08	41	540	948	36541	regulation of endopeptidase activity	Q9UGM5|Q14624|P29972|P30086|Q96P63|P09327|P19823|P01011|O00487|P36955|P30044|P12830|P02511|Q13158|P01008|P01009|P08697|P11021|P55210|P55072|P02760|Q06033|P47989|P51812|P50452|P02765|P02748|P06744|Q13177|P35237|P54578|P99999|Q16186|P51606|Q07812|P01019|P63244|Q9BS40|O75830|P49407|P01034
30036	1.2497e-09	1.5161e-08	41	540	948	36541	actin cytoskeleton organization	O14745|P60953|P29972|Q9Y6U3|P55160|P04075|Q7Z3U7|Q9BR76|P43034|P23528|P09327|P52907|P07737|P15311|P84095|Q9NVD7|Q96GD0|Q13618|O43707|A8MWX3|P05556|Q9Y490|Q01518|Q13464|O60925|O15511|O75369|P60981|P35579|P63000|P35580|Q15417|Q9UNA1|P47756|P08727|P61586|Q9Y2A7|P62330|Q9NQA3|P49407|P01112
51188	1.7134e-09	2.0736e-08	26	246	948	36541	cofactor biosynthetic process	P49914|P31153|Q9H3S4|Q96CD2|P11586|Q9HAB8|P61457|P43490|P00491|Q6XQN6|P53396|P35270|P10746|A6ND91|P00374|P06132|P08397|Q13057|P13716|P46952|Q6IA69|Q9NZL9|O00764|Q9BUT1|Q16719|Q03393
31324	1.7585e-09	2.1228e-08	97	1984	948	36541	negative regulation of cellular metabolic process	P46940|P48556|P09936|Q13200|Q9UHD1|P21964|O00487|P61077|P11142|Q04323|P50502|P62263|P28066|P51452|P47989|Q9Y3F4|P28074|P28072|P11940|P02649|P28070|P08238|P09211|P62258|Q07812|P10599|P67775|Q15008|P63244|P98082|P49407|P35998|P43686|Q99436|P62195|P20618|P62979|P35813|P27348|P02511|P30044|P17980|Q96QR8|Q9UK41|P15941|Q99653|P49721|Q8TBC4|P42330|P60228|P61201|O14744|P09467|O43242|P42224|P06733|P30153|…
30029	1.8019e-09	2.1698e-08	43	591	948	36541	actin filament-based process	Q9UM54|O14745|P60953|P29972|Q9Y6U3|P55160|P04075|Q7Z3U7|Q9BR76|P43034|P23528|P09327|P52907|P07737|P15311|P84095|Q9NVD7|Q96GD0|Q13618|O43707|A8MWX3|P05556|Q9Y490|Q01518|Q13464|O60925|O15511|O75369|P60981|P35579|P63000|P35580|Q15417|Q9UNA1|P47756|P08727|P61586|Q9Y2A7|P62330|P67936|Q9NQA3|P49407|P01112
51650	1.9107e-09	2.2952e-08	14	68	948	36541	establishment of vesicle localization	Q02750|O94979|O95487|P53621|O15498|Q9Y678|P61923|P53992|P48444|Q13618|Q9Y6B6|O95486|P53618|O14579
9888	2.0122e-09	2.4111e-08	99	2046	948	36541	tissue development	P46940|P17655|P48556|Q13200|O00203|O43490|P23528|O00487|P61769|P07737|Q9Y696|Q9HB71|Q9Y6B6|P28066|P05556|P49588|Q13155|Q13464|O75369|P28074|P28072|Q14344|P28070|P67775|P61586|Q15008|P05937|Q16539|P35998|P43686|P18206|P60953|Q02750|P58546|O94979|Q99436|P62195|P20618|P62979|O94973|P17980|P28482|P53992|Q00610|P27361|P01019|P35908|P14618|P49721|P42330|P07602|Q9BQA1|O43242|P42224|Q99460|Q9BXS5|P63010|…
51336	2.169e-09	2.5927e-08	80	1521	948	36541	regulation of hydrolase activity	P46940|Q14624|P36404|Q5H9R7|P55160|P43034|Q96P63|P09327|O00487|P36955|P12830|P08697|P22694|P55210|Q06033|P00352|P47989|Q9Y490|P02748|P49354|P06744|P54578|O75663|Q07954|Q15417|Q14344|Q16186|Q07812|P63244|Q9NVG8|P31150|P49407|P01034|Q15493|Q9UGM5|P29972|P52565|P62942|P30086|Q02750|P13861|P19823|O94979|P01011|P62158|P30044|P02511|P84095|P30047|Q15257|Q13158|P01008|P01009|P11021|P12004|P55072|P02760|…
80134	2.4174e-09	2.8825e-08	59	977	948	36541	regulation of response to stress	P07355|Q9UHD1|P42224|Q9BXS5|P14174|P63010|P09327|P61769|P36955|Q99685|P08697|Q00534|P36507|O43747|P00734|Q99497|Q06830|Q9UJU6|Q16543|P51452|P47989|Q96FW1|P63000|P02649|P21980|P08238|P28070|Q07812|P09211|O95786|O43324|Q16539|P60900|P02790|P25786|P60953|Q15349|Q92905|Q02750|P68402|O15111|P62979|P00751|O94973|Q13158|P01008|P28482|Q9UHJ6|P02760|P51812|P02765|P61088|Q9Y6D6|P27361|Q05655|Q13177|P60510|…
51129	2.5682e-09	3.0549e-08	36	446	948	36541	negative regulation of cellular component organization	Q99536|P42224|P60953|Q9UBN7|Q9Y6U3|Q02790|P52565|P43034|Q12792|P09327|P35813|P52907|P40121|P08107|Q13363|P27487|Q9Y3A5|Q9BTW9|P05556|Q9Y6D6|Q96FW1|Q05655|Q9H254|P49454|Q13813|P63000|P35241|P47756|P67775|P61586|Q15691|P62330|Q04917|P63244|P31150|P01034
16050	3.2903e-09	3.9044e-08	18	123	948	36541	vesicle organization	O15400|O00203|Q9BXS5|P63010|O94979|O95487|P53621|O60763|Q9Y678|P61923|Q15075|P53992|P48444|Q13618|Q9Y6B6|O95486|O14579|P53618
6826	3.4238e-09	4.0529e-08	15	83	948	36541	iron ion transport	Q16864|P02787|O75348|P02786|P21283|P15313|P21281|Q93050|Q9Y5K8|P61421|P38606|Q9HBG4|P02792|Q00610|P36543
43244	3.5421e-09	4.1828e-08	16	96	948	36541	regulation of protein complex disassembly	Q9UBN7|Q9Y6U3|P62495|Q9H254|Q12792|P23528|P09327|P60981|Q13813|P52907|P40121|P35241|P47756|P52758|Q96GD0|Q9Y3A5
44255	3.6707e-09	4.3241e-08	72	1324	948	36541	cellular lipid metabolic process	Q9NR45|Q15185|Q8N335|P61204|P21695|Q96GX9|P48739|P30153|P43034|P14174|P11586|P62136|Q9H2A2|P14324|Q86YJ6|P17900|Q9H4A4|Q99685|Q9UKG9|P53396|P22694|Q04828|P10619|Q9HB40|P49753|P00352|P62140|O95749|Q9BV57|Q9Y2S2|P02649|P05413|Q07812|Q9BUT1|P67775|Q16881|Q16539|Q14914|Q16836|Q9UJ68|Q9UHY7|Q14749|P02753|P36873|P04040|Q86TX2|P29218|Q8TBX8|P30041|Q13907|P09960|Q8N8N7|Q9H2M3|P31323|P06727|P35558|Q93088|…
51648	4.1405e-09	4.8658e-08	16	97	948	36541	vesicle localization	Q02750|P43034|O94979|O95487|P53621|P33176|O15498|Q9Y678|P61923|P53992|P48444|Q13618|Q9Y6B6|O95486|O14579|P53618
51693	4.7244e-09	5.5387e-08	9	24	948	36541	actin filament capping	P40121|P52907|P35241|P47756|Q9Y6U3|Q9H254|Q12792|P09327|Q13813
10605	4.9324e-09	5.7687e-08	97	2025	948	36541	negative regulation of macromolecule metabolic process	P48556|P09936|Q13200|Q9UHD1|O00487|P61077|P11142|Q04323|P50502|P62263|P28066|P51452|P47989|Q9Y3F4|P28074|P28072|P11940|P02649|P28070|P08238|P09211|P62258|Q07812|P10599|P67775|Q15008|P63244|P98082|P49407|P35998|P43686|P60953|Q99436|P62195|P20618|P62979|P35813|P27348|P02511|P30044|P17980|Q96QR8|Q9UK41|P15941|Q99653|P49721|Q8TBC4|P60228|P61201|O14744|P09467|O43242|P42224|P06733|P30153|P62277|Q99460|…
30837	5.2476e-09	6.1226e-08	11	41	948	36541	negative regulation of actin filament polymerization	P40121|P52907|P35241|P47756|Q9Y6U3|Q9Y6D6|Q05655|Q9H254|Q12792|P09327|Q13813
52547	5.3886e-09	6.2721e-08	41	568	948	36541	regulation of peptidase activity	Q9UGM5|Q14624|P29972|P30086|Q96P63|P09327|P19823|P01011|O00487|P36955|P30044|P12830|P02511|Q13158|P01008|P01009|P08697|P11021|P55210|P55072|P02760|Q06033|P47989|P51812|P50452|P02765|P02748|P06744|Q13177|P35237|P54578|P99999|Q16186|P51606|Q07812|P01019|P63244|Q9BS40|O75830|P49407|P01034
6418	6.5519e-09	7.608e-08	21	175	948	36541	tRNA aminoacylation for protein translation	Q9Y285|P56192|P49588|P14868|Q13155|Q12904|P47897|P26639|P54577|P41250|Q15181|P26640|O43776|Q15046|P07814|Q9BTE6|Q9NSD9|P12081|Q9P2J5|O43324|P49591
34614	6.727e-09	7.7928e-08	15	87	948	36541	cellular response to reactive oxygen species	P08294|Q9UBN7|P29972|P00441|P06727|O14618|P04040|P30041|P30044|Q16881|P32119|P42330|Q99497|Q06830|P01034
51346	6.7723e-09	7.8267e-08	39	528	948	36541	negative regulation of hydrolase activity	Q9UGM5|Q14624|P36404|P29972|P55160|P62942|P30086|Q96P63|P09327|P19823|P01011|P36955|P30044|P02511|P30047|Q15257|P01008|P01009|P08697|P11021|P02760|Q06033|P51812|P50452|P02765|Q9Y6D6|P06744|P54578|P35237|Q13177|O75663|Q99653|Q15417|P51606|P01019|Q9BS40|O75830|P49407|P01034
6555	7.2117e-09	8.3147e-08	9	25	948	36541	methionine metabolic process	Q9BV57|Q9H2M3|Q96GX9|Q93088|Q99707|Q9UJ68|P11586|Q9UHY7|Q14749
90066	7.2432e-09	8.3314e-08	31	360	948	36541	regulation of anatomical structure size	P00441|Q9Y6U3|P55160|P43034|Q12792|P23528|P09327|P52907|P40121|P48507|P62993|Q96GD0|P08697|P48506|A8MWX3|O15144|O15145|O15143|Q9Y6D6|O15511|Q05655|Q9H254|P60981|Q13813|P63000|P02649|P35241|P47756|P01019|P62330|Q9NQA3
32870	8.2842e-09	9.5063e-08	46	692	948	36541	cellular response to hormone stimulus	Q16864|P17516|P09467|P42224|P30613|P29972|P62753|Q02750|P31946|P13861|Q9UKG1|Q93050|P35813|Q9Y5K8|P62873|Q9Y376|P62993|P38606|P62879|P28482|Q9HBG4|P36507|P22694|P36543|Q9HAV0|Q04828|P05062|P08397|P68036|O75348|P00966|Q06203|P31323|P02765|P07858|Q04637|P27361|P21283|P15313|P21281|P14735|P06730|P61421|Q9H9S4|P42330|P01112
6749	8.7754e-09	1.0046e-07	16	102	948	36541	glutathione metabolic process	P08263|P00441|P00390|Q04760|O75223|Q16772|Q16775|P48507|P21266|P30711|O75874|P09211|Q96KP4|P28161|P32929|P48506
41	9.1592e-09	1.0437e-07	18	131	948	36541	transition metal ion transport	Q16864|P02787|O75348|P02786|Q02790|O14618|P21283|P15313|P21281|Q93050|Q9Y5K8|P61421|P38606|Q9HBG4|P02792|P00450|Q00610|P36543
51262	9.1592e-09	1.0437e-07	18	131	948	36541	protein tetramerization	P09467|Q01813|Q06203|P04075|P34896|P04040|Q9GZT4|P14735|P17858|P30566|P61457|P00492|P08237|Q08257|O00429|Q14117|P32929|Q14749
6112	9.8342e-09	1.118e-07	21	179	948	36541	energy reserve metabolic process	Q16851|P46940|P37837|P62140|P31323|P36873|P30613|P13861|P29401|P46976|P62136|P62158|P62873|P36871|P62879|P35573|P53396|P22694|Q9HAV0|Q14749|P62834
43170	1.1371e-08	1.2897e-07	412	12696	948	36541	macromolecule metabolic process	Q6V1X1|P17655|Q13200|Q7L1Q6|P27635|P50502|Q13564|P63220|P22694|Q96Q11|P28066|Q13464|Q99426|Q04637|P54577|P54578|P28074|Q13347|P28072|P28070|Q07812|Q9NSD9|P67775|P07237|P01133|P13798|Q16851|Q96FV2|P55854|Q92905|P39687|Q9UBW8|Q99436|P63208|P84098|Q8IWI9|P55072|Q96QR8|P63104|Q9H008|P27361|P07814|P52758|P53611|P05198|O75688|P01112|P60228|P61201|Q9UIC8|Q07020|P31946|P31943|Q9Y4E8|Q8IYD1|Q9Y3A5|P00734|…
6897	1.1895e-08	1.346e-07	39	539	948	36541	endocytosis	Q9UM54|Q13596|O00203|Q9NVZ3|P63010|Q9H4M9|Q96BJ8|P62993|O94973|P50995|O14638|P28482|Q15075|Q00610|O43747|Q7Z6M1|Q9UJU6|P98164|Q12866|Q01518|P02786|P02765|Q15276|Q9NP72|Q9Y5X3|P27361|P51149|P02741|P15531|O60749|P63000|Q07954|P20339|P06576|P02649|P21980|P98082|P49407|P01112
43039	1.1995e-08	1.351e-07	21	181	948	36541	tRNA aminoacylation	Q9Y285|P56192|P49588|P14868|Q13155|Q12904|P47897|P26639|P54577|P41250|Q15181|P26640|O43776|Q15046|P07814|Q9BTE6|Q9NSD9|P12081|Q9P2J5|O43324|P49591
43038	1.1995e-08	1.351e-07	21	181	948	36541	amino acid activation	Q9Y285|P56192|P49588|P14868|Q13155|Q12904|P47897|P26639|P54577|P41250|Q15181|P26640|O43776|Q15046|P07814|Q9BTE6|Q9NSD9|P12081|Q9P2J5|O43324|P49591
7265	1.2564e-08	1.4118e-07	20	165	948	36541	Ras protein signal transduction	P62070|P52565|Q13464|Q15404|Q02750|P27361|P31946|P23528|Q9UN86|Q14344|P11234|P62873|P62993|P84095|P61586|P28482|Q16539|P36507|P01112|Q9UJU6
43412	1.3169e-08	1.4764e-07	181	4658	948	36541	macromolecule modification	Q16531|P48556|P09936|P04406|Q13200|Q13867|P11441|O95394|P23528|Q9BT78|P61077|O00487|P61081|P55786|Q13564|P32929|P36507|Q9Y6B6|P22694|P29992|P28066|Q9UJU6|P53582|P98164|P51452|P68036|P20933|P49588|Q5T4S7|P50579|Q13464|Q99873|Q93009|P28074|P28072|P53041|P28070|P67775|O75131|Q15008|P07237|P62253|P01133|Q16539|P62256|Q9H832|Q9UJ68|P49407|P43686|P35998|P62837|P55854|Q92905|Q92696|Q02750|Q9UBW8|O94979|…
51656	1.4588e-08	1.6317e-07	21	183	948	36541	establishment of organelle localization	P60953|Q02750|P43034|P49454|O94979|P35579|O95487|P53621|P35580|O15498|Q9Y678|P61923|P48444|P53992|O60333|Q13618|Q9Y6B6|Q9Y266|O95486|O14579|P53618
97	1.5791e-08	1.7623e-07	9	27	948	36541	sulfur amino acid biosynthetic process	Q16878|Q9BV57|Q9H2M3|Q96GX9|Q93088|P32929|Q99707|P11586|Q9UHY7
32535	1.6432e-08	1.8297e-07	26	274	948	36541	regulation of cellular component size	Q9Y6U3|P55160|P43034|Q12792|P23528|P09327|P52907|P40121|P62993|Q96GD0|A8MWX3|O15144|O15145|O15143|Q9Y6D6|O15511|Q05655|Q9H254|P60981|Q13813|P63000|P02649|P35241|P47756|Q9NQA3|P62330
16197	1.742e-08	1.9352e-07	19	152	948	36541	endosomal transport	A8MWX3|Q96QK1|Q9NZZ3|P98164|Q13596|O15400|Q92783|Q7Z3U7|Q9BXS5|P62491|P51149|Q86VN1|Q9H4M9|P62979|O15498|P61106|Q9NQA3|Q15075|Q9UK41
6974	1.8782e-08	2.0818e-07	57	983	948	36541	response to DNA damage stimulus	Q16531|P48556|O43242|Q13200|Q99460|O00487|P61077|P62993|P28066|Q92878|Q06323|Q96FW1|O75663|Q93009|P54727|P28074|P28072|Q13620|P28070|Q07812|O14818|Q9UK32|Q15008|P51665|Q16539|P60900|P36639|P62191|Q9UM54|P35998|P43686|P25788|P25789|P25786|P00441|Q99436|P62195|P20618|P62979|Q9NRD1|P17980|P28482|P55036|P12004|P55072|Q16401|P61088|P27361|P15941|Q92499|Q9UNM6|P62333|Q7LG56|Q92597|O00231|P49721|O00232
6733	1.9013e-08	2.1026e-07	17	122	948	36541	oxidoreduction coenzyme metabolic process	P05062|P37837|P60174|P21695|P46952|P07195|P29401|Q6IA69|P43490|P30044|P00491|O75874|Q16719|Q6XQN6|Q9UHJ6|Q9BQG2|A6ND91
31347	2.1557e-08	2.3785e-07	39	551	948	36541	regulation of defense response	P42224|P25786|Q15349|Q9BXS5|Q02750|P63010|O15111|P62979|P61769|P36955|P00751|O94973|Q99685|Q13158|P01008|P28482|Q9UHJ6|P36507|O43747|Q99497|Q16543|P51452|P51812|P02765|P61088|P27361|Q05655|Q13177|P63000|P02649|P21980|P08238|P28070|P01019|P09211|O95786|P02790|P60900|Q16539
30835	2.2734e-08	2.5028e-07	9	28	948	36541	negative regulation of actin filament depolymerization	P40121|P52907|P35241|P47756|Q9Y6U3|Q9H254|Q12792|P09327|Q13813
9308	2.2837e-08	2.5085e-07	22	205	948	36541	amine metabolic process	Q96F10|Q9H2M3|Q96GX9|P19623|O43704|P46952|P06727|Q93088|P43034|Q99707|P11586|Q16773|Q9BV57|O00338|Q9Y259|Q16719|Q8TDX5|Q8N5Z0|Q9UJ68|P49419|Q9UHY7|Q14749
338	2.3585e-08	2.579e-07	6	9	948	36541	protein deneddylation	P61201|Q7L5N1|Q9UNS2|Q92905|Q9BT78|Q9UBW8
10388	2.3585e-08	2.579e-07	6	9	948	36541	cullin deneddylation	P61201|Q7L5N1|Q9UNS2|Q92905|Q9BT78|Q9UBW8
6921	2.4355e-08	2.6573e-07	14	82	948	36541	cellular component disassembly involved in execution phase of apoptosis	Q14974|P00441|Q13464|P49354|Q05655|Q13177|Q13813|P99999|P12830|Q07812|O00429|P55210|Q9UJU6|P55212
51494	2.6623e-08	2.8983e-07	16	110	948	36541	negative regulation of cytoskeleton organization	Q9BTW9|Q9UBN7|Q02790|Q9Y6U3|Q9Y6D6|Q05655|Q9H254|Q12792|P09327|Q13813|P52907|P40121|P35241|P47756|Q15691|Q9Y3A5
97194	2.8602e-08	3.1068e-07	14	83	948	36541	execution phase of apoptosis	Q14974|P00441|Q13464|P49354|Q05655|Q13177|Q13813|P99999|P12830|Q07812|O00429|P55210|Q9UJU6|P55212
9152	3.2125e-08	3.4816e-07	25	264	948	36541	purine ribonucleotide biosynthetic process	P30613|P29972|P04075|P30520|P07741|Q96CD2|Q9HAB8|P30566|P00492|P22392|P22102|P55263|Q01432|P05026|Q13057|Q06203|Q13232|P31939|P15531|P07864|P06576|P22234|P54707|O15067|P14618
1901137	3.6521e-08	3.9493e-07	55	951	948	36541	carbohydrate derivative biosynthetic process	Q9NR45|Q16222|P30613|P31153|Q8TBE9|P07741|O60547|O95394|Q96CD2|P29401|Q96IJ6|Q9HAB8|P55263|Q01432|Q9Y6B6|P05026|P29992|Q13057|P98164|O60701|O15067|Q16851|P29972|P04075|P30520|O94979|P30566|P00492|P22392|P22102|P53992|O15305|P55072|Q9Y5P6|Q06203|O15294|Q13232|P34949|P15941|Q13630|P31939|P15531|O95487|P06576|P07864|P22234|Q9NZL9|A4D126|P51884|P54707|P31431|Q7LG56|P14618|Q96EK6|O95486
42176	3.9846e-08	4.2993e-07	24	248	948	36541	regulation of protein catabolic process	Q13596|O43242|Q13200|P60953|Q99460|P54578|Q96P63|Q9NZL4|O00487|P54727|Q04323|P02649|Q13620|P08238|P45974|O14980|Q9Y4P1|P67775|P63244|P01133|P98082|P55072|P48506|P01034
6164	4.2229e-08	4.5464e-07	26	287	948	36541	purine nucleotide biosynthetic process	P30613|P29972|P04075|P30520|P07741|Q96CD2|P11586|Q9HAB8|P30566|P00492|P22392|P22102|P55263|Q01432|P05026|Q13057|Q06203|Q13232|P31939|P15531|P07864|P06576|P22234|P54707|O15067|P14618
51640	4.6469e-08	4.9919e-07	25	269	948	36541	organelle localization	P60953|Q9UBN7|P43034|Q02750|O94979|P33176|P53621|O15498|Q9Y678|P53992|Q13618|Q9Y6B6|Q9Y266|O14579|P02768|Q15154|P49454|P35579|O95487|P35580|P61923|O60333|P48444|P53618|O95486
51130	4.7047e-08	5.0428e-07	44	685	948	36541	positive regulation of cellular component organization	P07355|P60953|Q9UBN7|P36404|Q9Y6U3|P52565|P55160|P30086|P43034|P23528|P09327|P33176|P07737|Q13363|P62993|P84095|O00429|P08697|Q96GD0|O43707|P61978|P55072|A8MWX3|Q12866|Q9GZS3|P05556|O15294|O15144|P02765|P61088|P27361|P15941|P60981|P14735|P63000|Q07812|P61586|P62330|P31431|Q9NQA3|P63244|P98082|P01133|P49407
43623	5.2371e-08	5.6011e-07	28	330	948	36541	cellular protein complex assembly	P07437|P34932|P36404|Q02790|P62942|P63010|P09327|P02511|P68366|O00429|Q9BQE3|Q9BUF5|Q16401|O75347|P05062|Q13509|P02679|P02671|P02675|P17987|P02743|P49454|P02741|P63000|Q16186|Q13885|P01133|O00231
9168	6.2432e-08	6.648e-07	11	51	948	36541	purine ribonucleoside monophosphate biosynthetic process	P00492|Q06203|P22234|P22102|O15067|P30520|P07741|P55263|Q01432|P31939|P30566
9127	6.2432e-08	6.648e-07	11	51	948	36541	purine nucleoside monophosphate biosynthetic process	P00492|Q06203|P22234|P22102|O15067|P30520|P07741|P55263|Q01432|P31939|P30566
44272	6.3132e-08	6.708e-07	18	148	948	36541	sulfur compound biosynthetic process	Q16878|Q9H2M3|Q96GX9|P31153|Q93088|Q99707|P11586|Q9Y600|O75223|Q9BV57|Q16775|P48507|P51884|Q9NZL9|Q96KP4|P32929|P48506|Q9UHY7
2000641	6.8293e-08	7.2406e-07	5	6	948	36541	regulation of early endosome to late endosome transport	P28482|P27361|Q02750|P98082|P36507
46390	6.8498e-08	7.2466e-07	26	294	948	36541	ribose phosphate biosynthetic process	P30613|P29972|P04075|P30520|P07741|Q96CD2|P29401|Q9HAB8|P30566|P00492|P22392|P22102|P55263|Q01432|P05026|Q13057|Q06203|Q13232|P31939|P15531|P07864|P06576|P22234|P54707|O15067|P14618
6007	7.7737e-08	8.2061e-07	18	150	948	36541	glucose catabolic process	P05062|P37837|P04406|P60174|Q01813|P30613|P00338|P04075|P06733|P06744|P07195|P29401|P17858|P07864|P08237|P00558|Q9UHJ6|P14618
9108	8.9354e-08	9.412e-07	21	203	948	36541	coenzyme biosynthetic process	Q13057|P49914|P31153|P46952|Q9H3S4|Q96CD2|P11586|Q6IA69|Q9HAB8|P61457|P43490|P00491|O00764|Q9NZL9|Q6XQN6|Q16719|P53396|P35270|A6ND91|P00374|Q03393
6189	1.2406e-07	1.3039e-06	6	11	948	36541	'de novo' IMP biosynthetic process	Q06203|P22234|P22102|O15067|P31939|P30566
43094	1.4693e-07	1.541e-06	10	44	948	36541	cellular metabolic compound salvage	Q9BV57|P00492|P00491|O00764|Q96GX9|Q6XQN6|P07741|P55263|Q01432|Q9UHY7
15980	1.4889e-07	1.5583e-06	31	411	948	36541	energy derivation by oxidation of organic compounds	P46940|Q16851|P36873|P30613|P31153|P48735|P04040|P13861|P29401|P62136|P62158|P30566|P62873|P62879|P35573|P53396|P22694|Q9HAV0|P62834|P37837|P40925|P62140|P31323|P46976|P99999|P06576|P36871|O75874|P07954|P21399|Q14749
6979	1.4955e-07	1.5618e-06	32	433	948	36541	response to oxidative stress	Q9UBN7|P29972|P00441|P30086|Q02750|O14618|P04040|P30041|P48507|P30044|P02511|Q6XQN6|O75882|P15559|P32119|P48506|Q99497|Q06830|P55212|P08294|P06727|P28074|P02649|P09211|O75874|Q16881|P67936|Q7LG56|P36639|Q9UJ68|P42330|P01034
70848	1.6911e-07	1.7622e-06	37	549	948	36541	response to growth factor stimulus	P36873|Q9UBN7|P62942|P30153|Q02750|P04040|P31946|P09327|P13861|P61077|P62158|O15111|P62136|P35813|P62979|P07737|P61106|P62993|Q9Y4E8|P28482|P36507|P22694|P05556|P31323|Q9Y3F4|P62140|P49354|P27361|Q05655|P15428|P02649|P51884|O14980|P67775|P61586|Q16539|P01112
70301	1.7344e-07	1.7997e-06	11	56	948	36541	cellular response to hydrogen peroxide	P30041|P30044|Q9UBN7|P29972|Q16881|P06727|P04040|P32119|Q06830|Q99497|P01034
9167	1.7344e-07	1.7997e-06	11	56	948	36541	purine ribonucleoside monophosphate metabolic process	P00492|Q06203|P22234|P22102|O15067|P30520|P07741|P55263|Q01432|P31939|P30566
9260	1.7386e-07	1.8003e-06	25	288	948	36541	ribonucleotide biosynthetic process	P30613|P29972|P04075|P30520|P07741|Q96CD2|Q9HAB8|P30566|P00492|P22392|P22102|P55263|Q01432|P05026|Q13057|Q06203|Q13232|P31939|P15531|P07864|P06576|P22234|P54707|O15067|P14618
15949	1.918e-07	1.9818e-06	7	18	948	36541	nucleobase-containing small molecule interconversion	P22392|Q16774|P00390|P10599|Q16881|Q7LG56|P15531
9225	1.966e-07	2.0271e-06	12	69	948	36541	nucleotide-sugar metabolic process	Q16851|Q16222|Q9Y5P6|P07902|O60701|P34949|O60547|O95394|O15305|Q13630|Q96EK6|Q96IJ6
42451	2.0708e-07	2.1262e-06	20	195	948	36541	purine nucleoside biosynthetic process	Q13057|P30613|Q13232|P31153|P30520|P04075|P07741|Q96CD2|P15531|P30566|Q9HAB8|P06576|P07864|P00492|P22392|Q9NZL9|P54707|P55263|P14618|P05026
46129	2.0708e-07	2.1262e-06	20	195	948	36541	purine ribonucleoside biosynthetic process	Q13057|P30613|Q13232|P31153|P30520|P04075|P07741|Q96CD2|P15531|P30566|Q9HAB8|P06576|P07864|P00492|P22392|Q9NZL9|P54707|P55263|P14618|P05026
9126	2.0989e-07	2.1505e-06	11	57	948	36541	purine nucleoside monophosphate metabolic process	P00492|Q06203|P22234|P22102|O15067|P30520|P07741|P55263|Q01432|P31939|P30566
65007	2.2139e-07	2.2636e-06	532	17532	948	36541	biological regulation	P46940|P17516|Q13200|Q7L1Q6|Q96GX9|Q5H9R7|P07741|P21964|Q9UKG1|P53621|P07737|P50502|Q13564|Q9GZN7|P22694|Q04828|P28066|Q13464|Q04637|P54577|P54578|P46939|O75369|P28074|P28072|P28070|Q07812|O95786|P67775|P61586|P07237|P01133|P98082|Q16836|Q99536|Q13596|P52565|Q92905|P39687|Q13642|P13861|P01011|Q99436|P27348|P84095|P63208|P01008|O75083|O75884|P01009|O75882|Q8IWI9|P55072|Q96QR8|P63104|A8MWX3|Q13232|…
10951	2.3872e-07	2.4357e-06	30	398	948	36541	negative regulation of endopeptidase activity	Q9UGM5|Q14624|P29972|P30086|Q96P63|P09327|P19823|P01011|P36955|P30044|P02511|P01008|P01009|P08697|P11021|P02760|Q06033|P51812|P50452|P02765|P06744|P54578|P35237|Q13177|P51606|P01019|Q9BS40|O75830|P49407|P01034
34622	2.4219e-07	2.4659e-06	42	677	948	36541	cellular macromolecular complex assembly	Q9BQA1|O14744|P07437|P34932|P36404|Q02790|P62942|Q16576|P08865|P63010|P09327|P02511|P68366|Q9BQE3|O00429|Q9Y3A5|P62263|Q9BUF5|P62851|Q16401|P05062|O75347|Q13509|P02679|P02671|P02675|P17987|Q14152|P02743|P02741|P49454|Q13838|P63000|Q16186|Q92499|P55209|Q99733|Q14204|Q9BY44|Q13885|P01133|O00231
8543	2.4911e-07	2.5258e-06	17	145	948	36541	fibroblast growth factor receptor signaling pathway	P31323|P30153|Q02750|P27361|Q05655|P31946|P13861|O15111|P62158|P62979|P61106|P62993|P67775|P28482|P36507|P22694|P01112
51495	2.4911e-07	2.5258e-06	17	145	948	36541	positive regulation of cytoskeleton organization	A8MWX3|O15144|P36404|Q9Y6U3|P55160|P23528|P09327|P60981|P63000|P07737|P62993|P61586|P62330|Q9NQA3|P31431|Q96GD0|P08697
42592	2.5198e-07	2.5496e-06	80	1701	948	36541	homeostatic process	Q15185|Q16864|O14745|P55160|P62753|Q93034|Q9H4M9|P12830|P38606|Q9HBG4|Q9UNQ0|Q06495|P62263|P36543|P00734|Q04828|Q99497|Q06830|P29992|P45381|P02787|P05556|P02786|Q92878|P21283|P15313|P21281|P14735|Q13621|P13693|Q9Y342|P02649|P21980|P08237|Q07812|P09211|P10599|Q9BUT1|Q16881|P07237|P02792|O76003|P02790|Q9BS26|Q15493|P02753|P29972|P00441|Q9H6Q4|P04075|P61916|P01011|Q93050|O96009|P33176|P30044|Q9Y5K8|…
46040	2.8551e-07	2.8769e-06	8	27	948	36541	IMP metabolic process	P00492|Q06203|P22234|P22102|O15067|Q01432|P31939|P30566
6188	2.8551e-07	2.8769e-06	8	27	948	36541	IMP biosynthetic process	P00492|Q06203|P22234|P22102|O15067|Q01432|P31939|P30566
7411	3.8979e-07	3.9196e-06	32	452	948	36541	axon guidance	P60953|Q15349|Q02750|P31946|P63010|P23528|P15311|P84095|P62993|O94973|P28482|Q00610|P36507|Q13509|P05556|Q9Y490|Q01518|P51812|Q13464|P27361|Q9H254|Q13177|P35579|O14950|Q13813|P63000|P35580|Q00169|P08238|Q9UK32|P61586|P01112
51790	3.9062e-07	3.9199e-06	8	28	948	36541	short-chain fatty acid biosynthetic process	Q86YJ6|Q9BV57|Q9H2M3|Q96GX9|Q93088|Q99707|P11586|Q9UHY7
35964	4.4069e-07	4.3773e-06	6	13	948	36541	COPI-coated vesicle budding	P53621|Q9Y678|P61923|P48444|O14579|P53618
48194	4.4069e-07	4.3773e-06	6	13	948	36541	Golgi vesicle budding	P53621|Q9Y678|P61923|P48444|O14579|P53618
48205	4.4069e-07	4.3773e-06	6	13	948	36541	COPI coating of Golgi vesicle	P53621|Q9Y678|P61923|P48444|O14579|P53618
48200	4.4069e-07	4.3773e-06	6	13	948	36541	Golgi transport vesicle coating	P53621|Q9Y678|P61923|P48444|O14579|P53618
16137	4.4069e-07	4.3773e-06	6	13	948	36541	glycoside metabolic process	P17516|P17050|O43488|P15121|P42330|Q04828
90170	4.5023e-07	4.4629e-06	4	4	948	36541	regulation of Golgi inheritance	P28482|P27361|Q02750|P36507
10466	4.7194e-07	4.6686e-06	30	411	948	36541	negative regulation of peptidase activity	Q9UGM5|Q14624|P29972|P30086|Q96P63|P09327|P19823|P01011|P36955|P30044|P02511|P01008|P01009|P08697|P11021|P02760|Q06033|P51812|P50452|P02765|P06744|P54578|P35237|Q13177|P51606|P01019|Q9BS40|O75830|P49407|P01034
35966	4.9126e-07	4.8499e-06	17	152	948	36541	response to topologically incorrect protein	P34932|P31689|Q9Y490|Q9UBN7|P49588|P54652|O94979|P11142|P08107|P08238|P61421|Q9NRD1|P05198|P11021|P32929|P55072|Q9BS26
10639	5.8588e-07	5.7724e-06	20	208	948	36541	negative regulation of organelle organization	Q99536|Q9BTW9|Q9UBN7|Q9Y6U3|Q02790|Q9Y6D6|Q96FW1|Q05655|Q9H254|Q12792|P09327|P49454|Q13813|P40121|P52907|Q13363|P35241|P47756|Q15691|Q9Y3A5
6096	6.0904e-07	5.9648e-06	15	121	948	36541	glycolysis	P05062|P04406|P60174|Q01813|P30613|P00338|P04075|P06733|P06744|P07195|P17858|P07864|P08237|P00558|P14618
44597	6.103e-07	5.9648e-06	5	8	948	36541	daunorubicin metabolic process	P17516|O43488|P15121|P42330|Q04828
44598	6.103e-07	5.9648e-06	5	8	948	36541	doxorubicin metabolic process	P17516|O43488|P15121|P42330|Q04828
30647	6.103e-07	5.9648e-06	5	8	948	36541	aminoglycoside antibiotic metabolic process	P17516|O43488|P15121|P42330|Q04828
9086	6.5468e-07	6.3857e-06	7	21	948	36541	methionine biosynthetic process	Q9BV57|Q9H2M3|Q96GX9|Q93088|Q99707|P11586|Q9UHY7
30003	6.9166e-07	6.733e-06	32	464	948	36541	cellular cation homeostasis	Q15493|Q16864|P00441|Q93034|Q93050|Q9Y5K8|P62873|P38606|P62879|Q9UNQ0|Q9HBG4|P00450|P36543|P00734|P02787|O75348|P05556|P02786|P21283|P15313|P21281|Q99653|P13693|P06576|P02649|P21980|P61421|Q07812|P01019|P02792|P02790|P21399
6986	7.1704e-07	6.9523e-06	16	139	948	36541	response to unfolded protein	P34932|P31689|Q9Y490|P49588|P54652|O94979|P11142|P08107|P08238|P61421|Q9NRD1|P05198|P11021|P32929|P55072|Q9BS26
19674	7.1704e-07	6.9523e-06	11	64	948	36541	NAD metabolic process	P05062|P43490|P00491|P21695|Q6XQN6|P46952|Q16719|Q9BQG2|P07195|Q6IA69|A6ND91
55065	7.2025e-07	6.9695e-06	31	442	948	36541	metal ion homeostasis	Q15493|Q16864|P00441|Q93034|Q93050|Q9Y5K8|P62873|P38606|P62879|Q9UNQ0|Q9HBG4|P00450|P36543|P00734|P02787|O75348|P05556|P02786|P21283|P15313|P21281|P13693|P02649|P21980|P61421|Q07812|P01019|P54707|P02792|P02790|P21399
71363	7.4179e-07	7.1638e-06	34	512	948	36541	cellular response to growth factor stimulus	P36873|P62942|P30153|Q02750|P04040|P31946|P09327|P13861|P61077|P62158|O15111|P62136|P35813|P62979|P07737|P61106|P62993|Q9Y4E8|P28482|P36507|P22694|P31323|Q9Y3F4|P62140|P49354|P27361|Q05655|P15428|P02649|O14980|P67775|P61586|Q16539|P01112
71451	7.5421e-07	7.255e-06	6	14	948	36541	cellular response to superoxide	P08294|P00441|P06727|O14618|P32119|Q06830
19430	7.5421e-07	7.255e-06	6	14	948	36541	removal of superoxide radicals	P08294|P00441|P06727|O14618|P32119|Q06830
6875	7.7983e-07	7.4867e-06	30	421	948	36541	cellular metal ion homeostasis	Q15493|Q16864|P00441|Q93034|Q93050|Q9Y5K8|P62873|P38606|P62879|Q9UNQ0|Q9HBG4|P00450|P36543|P00734|P02787|O75348|P05556|P02786|P21283|P15313|P21281|P13693|P02649|P21980|P61421|Q07812|P01019|P02792|P02790|P21399
10627	1.0004e-06	9.5856e-06	51	948	948	36541	regulation of intracellular protein kinase cascade	P09936|O14745|P42224|P30153|P29692|P14174|P31946|P62993|P08697|P32929|P36507|Q06830|Q9UJU6|P51452|P47989|P05556|P53041|P02649|P21980|P09211|Q9UK32|P67775|P61586|P63244|P01133|Q16539|P02790|P49407|P60953|Q9BUL8|P00441|Q92905|P62942|Q02750|P30086|P04899|O15111|P62979|P35813|Q13158|P28482|P02760|P62834|P61088|P27361|Q05655|Q9UN86|P01019|P42330|P07602|P01112
42743	1.0596e-06	1.0133e-05	9	42	948	36541	hydrogen peroxide metabolic process	P30041|P30044|P00441|Q16881|P06727|P04040|P32119|Q06830|Q99497
46459	1.1209e-06	1.0698e-05	10	54	948	36541	short-chain fatty acid metabolic process	Q86YJ6|Q9BV57|Q9H2M3|Q96GX9|Q93088|Q99707|Q9UJ68|P11586|Q9UHY7|Q14749
43648	1.1558e-06	1.1009e-05	16	144	948	36541	dicarboxylic acid metabolic process	P45381|P40925|P46952|P34896|P35558|P48735|P11586|O95954|P48507|O75874|Q16719|Q8TDX5|P07954|Q8N5Z0|P48506|P00374
19886	1.1624e-06	1.1051e-05	14	111	948	36541	antigen processing and presentation of exogenous peptide antigen via MHC class II	Q9BXS5|P63010|P51149|O94979|P61163|O95487|O94973|Q14204|P07339|P53992|Q00610|Q9Y6B6|O43747|O95486
70646	1.1864e-06	1.1257e-05	12	81	948	36541	protein modification by small protein removal	P61201|P09936|Q7L5N1|Q9UNS2|P45974|Q92905|Q9Y4E8|Q96FW1|Q9BT78|Q93009|Q9UBW8|O00487
43242	1.3452e-06	1.269e-05	11	68	948	36541	negative regulation of protein complex disassembly	P40121|P52907|P35241|Q9UBN7|P47756|Q9Y6U3|Q9H254|Q9Y3A5|Q12792|P09327|Q13813
34130	1.3452e-06	1.269e-05	11	68	948	36541	toll-like receptor 1 signaling pathway	P62979|P51452|P51812|Q15349|P28482|P61088|P27361|Q02750|Q16539|P36507|O15111
46148	1.3452e-06	1.269e-05	11	68	948	36541	pigment biosynthetic process	P06132|P08397|P00492|Q06203|P22234|P22102|P30046|P13716|P34896|P07741|P10746
1901607	1.5232e-06	1.4341e-05	16	147	948	36541	alpha-amino acid biosynthetic process	Q9H2M3|P00966|Q9BU89|Q9Y617|Q96GX9|P34896|Q93088|P04424|Q99707|Q9GZT4|P11586|Q86YJ6|Q9BV57|P32929|Q9UHY7|P00374
46209	1.5554e-06	1.4616e-05	8	33	948	36541	nitric oxide metabolic process	O95865|P30047|O75608|P15559|P35270|P00374|Q03393|P62158
18279	1.5626e-06	1.4632e-05	13	98	948	36541	protein N-linked glycosylation via asparagine	Q16222|Q9Y5P6|O95394|P34949|O94979|Q96IJ6|O95487|P53992|O15305|Q9Y6B6|P55072|Q96EK6|O95486
34134	1.5631e-06	1.4632e-05	11	69	948	36541	toll-like receptor 2 signaling pathway	P62979|P51452|P51812|Q15349|P28482|P61088|P27361|Q02750|Q16539|P36507|O15111
19725	1.577e-06	1.4733e-05	54	1044	948	36541	cellular homeostasis	Q16864|O14745|Q93034|P38606|Q9UNQ0|Q9HBG4|P00734|P36543|Q99497|P29992|P45381|P02787|P05556|P02786|P21283|P14735|P21281|P15313|P13693|Q9Y342|P02649|P21980|P08237|Q07812|P10599|P07237|Q16881|P02792|P02790|O76003|Q9BS26|Q15493|P29972|P00441|P04075|Q93050|P33176|P62873|Q9Y5K8|P62879|P00450|P48506|Q96S37|O43396|Q9H299|O75348|P00390|P46952|Q99653|P06576|P61421|P01019|Q92597|P21399
2495	1.609e-06	1.5004e-05	14	114	948	36541	antigen processing and presentation of peptide antigen via MHC class II	Q9BXS5|P63010|P51149|O94979|P61163|O95487|O94973|Q14204|P07339|P53992|Q00610|Q9Y6B6|O43747|O95486
8283	1.6384e-06	1.5249e-05	46	832	948	36541	cell proliferation	O14744|P61201|P42224|P62750|Q16576|P14174|Q02750|P43034|Q93034|P04899|Q9UKG1|O15111|P36955|P00492|P62873|Q92542|P28482|Q13616|Q9UQ80|Q9Y3A5|Q9H4A6|Q9Y266|P12004|Q06830|P98164|P68036|Q15154|Q05655|Q9ULW0|P49454|Q5T2W1|Q07954|P35580|O00764|P01019|Q07812|P09211|P10599|Q15691|Q16881|Q14765|P35908|P98082|O43598|P12821|P01112
44260	1.7408e-06	1.6171e-05	354	11083	948	36541	cellular macromolecule metabolic process	Q13200|Q7L1Q6|P62750|Q13867|P29692|P62753|P27635|O95394|P23528|P49789|Q9NZL4|P61077|P61769|Q04323|P11142|P61081|P50502|P62269|Q9BQE3|Q13564|P63220|P22694|P62263|P62851|P29992|P28066|Q96Q11|Q9UJU6|P98164|P20933|P49588|Q5T4S7|Q99426|Q13464|Q04637|P54577|P41250|P54578|Q99873|P28074|Q13347|P28072|O43776|P28070|P36871|Q07812|P55209|P67775|Q9NSD9|P07237|P62253|P01133|P62256|P49591|Q16851|P43686|P35998|…
18196	1.7564e-06	1.6285e-05	13	99	948	36541	peptidyl-asparagine modification	Q16222|Q9Y5P6|O95394|P34949|O94979|Q96IJ6|O95487|P53992|O15305|Q9Y6B6|P55072|Q96EK6|O95486
7010	1.857e-06	1.7186e-05	57	1132	948	36541	cytoskeleton organization	P07437|Q15813|P04406|O14745|P36404|P55160|Q9BR76|P43034|P23528|P09327|P07737|P15311|Q8NF91|Q13618|O43707|P05556|Q9Y490|Q13464|Q15154|O15511|O75369|P35579|P60981|P63000|P35580|Q15417|P02649|Q07812|P47756|P08727|P61586|Q9NQA3|P49407|P60953|P29972|P00441|Q9Y6U3|P04075|Q7Z3U7|O95954|P52907|P02511|P84095|Q9NVD7|Q96GD0|A8MWX3|Q01518|P05787|O60925|P60510|Q9H254|Q99653|Q9UNA1|Q14204|Q9Y2A7|P62330|P01112
6953	1.8854e-06	1.7415e-05	10	57	948	36541	acute-phase response	P00966|Q14624|P02786|P02765|P01009|P08697|P02743|P02741|P00734|P01011
9113	1.9237e-06	1.7735e-05	6	16	948	36541	purine nucleobase biosynthetic process	P00492|Q06203|P22234|P22102|P34896|P07741
302	1.9354e-06	1.781e-05	19	205	948	36541	response to reactive oxygen species	P08294|Q9UBN7|P29972|P00441|P06727|P04040|O14618|P30041|P30044|P02649|P02511|P09211|Q16881|P32119|P42330|Q99497|Q06830|P55212|P01034
42168	1.9642e-06	1.804e-05	9	45	948	36541	heme metabolic process	P06132|P08397|P30043|P13716|Q9BUT1|P02790|P53004|P02760|P10746
48610	2.102e-06	1.927e-05	40	685	948	36541	cellular process involved in reproduction	Q9BQA1|P62750|P46777|Q15349|P62277|Q07020|P30086|P62753|P43034|P27635|P08865|P32969|P62280|O43432|P62979|P62269|P84098|P61247|P62829|P62241|P61313|P63220|P62263|P62851|P62701|P60866|Q9UHL0|P05556|Q92878|P54652|P15289|P35579|Q9UNM6|Q07812|P62888|P67775|P26373|P07602|P39023|P01034
42455	2.1505e-06	1.9677e-05	20	226	948	36541	ribonucleoside biosynthetic process	Q13057|P30613|Q13232|P31153|P30520|P04075|P07741|Q96CD2|P15531|P30566|Q9HAB8|P06576|P07864|P00492|P22392|Q9NZL9|P54707|P55263|P14618|P05026
18193	2.2026e-06	2.0116e-05	44	789	948	36541	peptidyl-amino acid modification	Q16222|O14744|P04406|Q9UBN7|Q15349|Q02790|P62942|O95394|O94979|Q96IJ6|P45877|Q15257|Q86TU7|P28482|P53992|P20340|P32929|O15305|P36507|Q9Y6B6|P00734|P55072|P08397|P53582|Q9Y5P6|Q9GZS3|Q9BU89|O15294|P50579|P34949|P27361|Q05655|Q13177|Q99873|Q08752|O95487|P62937|P21980|P07237|P01133|Q16539|Q96EK6|O95486|Q9H2P9
43171	2.6297e-06	2.3972e-05	5	10	948	36541	peptide catabolic process	P09960|Q9Y646|P12821|P14735|Q9NQW7
72330	2.6767e-06	2.4355e-05	22	270	948	36541	monocarboxylic acid biosynthetic process	Q15185|P17516|Q9H2M3|P30613|Q96GX9|P34896|Q93088|P14174|Q99707|Q9GZT4|P11586|Q9H2A2|Q86YJ6|Q9BV57|Q9H4A4|P07864|P20132|P49189|Q99685|P09960|P14618|Q9UHY7
44344	2.7724e-06	2.5132e-05	17	172	948	36541	cellular response to fibroblast growth factor stimulus	P31323|P30153|Q02750|P27361|Q05655|P31946|P13861|O15111|P62158|P62979|P61106|P62993|P67775|P28482|P36507|P22694|P01112
71774	2.7724e-06	2.5132e-05	17	172	948	36541	response to fibroblast growth factor stimulus	P31323|P30153|Q02750|P27361|Q05655|P31946|P13861|O15111|P62158|P62979|P61106|P62993|P67775|P28482|P36507|P22694|P01112
19222	3.046e-06	2.7561e-05	310	9550	948	36541	regulation of metabolic process	P46940|Q13200|Q7L1Q6|Q5H9R7|P43034|P21964|Q9NZL4|P61077|P17900|P07737|Q04323|P11142|P50502|P55210|P62263|P22694|Q9UJU6|P28066|P10619|P00352|P49588|Q04637|P54578|P28074|Q14344|P28072|P28070|P62258|Q07812|O95786|P67775|P61586|P01133|P98082|O00410|Q03393|Q15493|P35998|P43686|Q13596|P62837|P52565|Q92905|P39687|Q7Z3U7|P04040|Q12792|P13861|P01011|Q99436|P62979|P00492|P27348|P84095|P63208|P01008|P01009|…
1901615	3.089e-06	2.7898e-05	31	474	948	36541	organic hydroxy compound metabolic process	Q3LXA3|P02774|O43704|Q00796|P43034|P21964|P58546|P04040|P61916|P29218|P14324|P00492|Q13907|P30046|Q9UKL6|P07327|P49419|P51570|Q6BCY4|P98164|P00352|O95749|P35558|P06727|P14920|Q07954|P02649|Q9Y259|Q9Y646|O14732|P42330
9067	3.1644e-06	2.8495e-05	8	36	948	36541	aspartate family amino acid biosynthetic process	Q86YJ6|Q9BV57|Q9H2M3|Q96GX9|Q93088|Q99707|P11586|Q9UHY7
6631	3.1667e-06	2.8495e-05	30	451	948	36541	fatty acid metabolic process	Q15185|Q96GX9|P14174|Q86TX2|P11586|Q86YJ6|Q9H4A4|Q99685|P09960|Q9UKG9|Q8N8N7|Q9H2M3|P49753|P31323|Q93088|Q99707|Q9BV57|P15428|Q9Y2S2|P05413|Q9BUT1|O75608|Q16539|Q14914|Q16836|Q9UJ68|P42330|Q9UHY7|Q9NYQ3|Q14749
2755	3.1841e-06	2.8599e-05	11	74	948	36541	MyD88-dependent toll-like receptor signaling pathway	P62979|P51452|P51812|Q15349|P28482|P61088|P27361|Q02750|Q16539|P36507|O15111
6928	3.5014e-06	3.139e-05	66	1411	948	36541	cellular component movement	P07437|P31689|O00203|Q12904|P55160|P43034|P23528|P09327|P62993|P27487|P68366|Q9BQE3|Q13618|Q9Y3A5|P00734|Q9BUF5|P05026|Q12866|P05556|Q9Y490|P26038|Q13464|O15511|P60981|P35579|P63000|P35580|Q14344|P62258|Q07812|P47756|P10599|P67936|Q16539|Q13685|Q9UM54|P18206|P60953|P00441|P52565|Q00796|Q02750|P52907|P33176|P61160|Q9Y678|P84095|Q9NVD7|P20340|Q13509|O15144|Q01518|O15145|O15143|O00592|P62937|P07864|…
48878	3.5939e-06	3.2161e-05	57	1157	948	36541	chemical homeostasis	Q16864|O14745|P62753|Q93034|Q9H4M9|P12830|P38606|Q9UNQ0|Q9HBG4|Q06495|P00734|P36543|Q04828|Q99497|P29992|P45381|P02787|P05556|P02786|P21283|P15313|P21281|Q13621|P13693|Q9Y342|P02649|P21980|P08237|Q07812|P09211|Q9BUT1|P02792|P02790|Q15493|P02753|P29972|P00441|Q9H6Q4|P61916|Q93050|O96009|P33176|P62873|Q9Y5K8|P62879|P00450|O75348|P06727|P35558|P07911|Q99653|P06576|P61421|P01019|P54707|Q92597|P21399
34660	3.7434e-06	3.3437e-05	34	551	948	36541	ncRNA metabolic process	Q9BQA1|O14744|P56192|P46777|P14868|Q12904|P47897|P62753|P08865|Q15181|Q9Y3I0|P62241|Q9UQ80|Q9Y3A5|P63220|P62263|Q96Q11|Q9Y285|P49588|Q13155|P26639|Q9NPF4|P41250|P54577|P26640|O43776|Q15046|P07814|Q9BTE6|P12081|Q9NSD9|Q9P2J5|O43324|P49591
9163	3.9061e-06	3.4763e-05	20	235	948	36541	nucleoside biosynthetic process	Q13057|P30613|Q13232|P31153|P30520|P04075|P07741|Q96CD2|P15531|P30566|Q9HAB8|P06576|P07864|P00492|P22392|Q9NZL9|P54707|P55263|P14618|P05026
1901659	3.9061e-06	3.4763e-05	20	235	948	36541	glycosyl compound biosynthetic process	Q13057|P30613|Q13232|P31153|P30520|P04075|P07741|Q96CD2|P15531|P30566|Q9HAB8|P06576|P07864|P00492|P22392|Q9NZL9|P54707|P55263|P14618|P05026
33865	3.9457e-06	3.4924e-05	8	37	948	36541	nucleoside bisphosphate metabolic process	Q13057|O00338|O95861|O43704|O00204|P53396|Q96CD2|Q9HAB8
33875	3.9457e-06	3.4924e-05	8	37	948	36541	ribonucleoside bisphosphate metabolic process	Q13057|O00338|O95861|O43704|O00204|P53396|Q96CD2|Q9HAB8
34032	3.9457e-06	3.4924e-05	8	37	948	36541	purine nucleoside bisphosphate metabolic process	Q13057|O00338|O95861|O43704|O00204|P53396|Q96CD2|Q9HAB8
55080	4.0467e-06	3.5753e-05	34	553	948	36541	cation homeostasis	Q15493|Q16864|P00441|Q93034|Q93050|Q9Y5K8|P62873|P38606|P62879|Q9UNQ0|Q9HBG4|P00450|P36543|P00734|P02787|O75348|P05556|P02786|P21283|P15313|P21281|Q99653|P13693|P06576|P02649|P21980|P61421|Q07812|P01019|P54707|Q9BUT1|P02792|P02790|P21399
32879	4.0666e-06	3.5864e-05	91	2161	948	36541	regulation of localization	P46940|P07355|O14745|P62070|P55160|P14174|P31946|P09327|Q9UKG1|Q9H4M9|P17858|P61106|P11234|P12830|Q9Y696|Q00534|O43707|P36507|P61978|P22694|P00734|Q99497|Q06830|Q12866|P05556|P46459|P26038|Q13464|P62491|P02741|P63000|Q07954|Q14344|Q9NRX4|P02649|O00299|P08237|Q07812|P10599|O95786|P61586|P63244|P01133|P98082|Q16836|P49407|P54920|Q13685|Q9UM54|Q96A65|Q15833|P18206|P02753|P60953|P36873|Q9UBN7|P29972|…
1901185	4.1501e-06	3.6469e-05	9	49	948	36541	negative regulation of ERBB signaling pathway	P62979|P62993|P60953|O94973|Q92783|Q00610|P01133|P51149|P63010
42059	4.1501e-06	3.6469e-05	9	49	948	36541	negative regulation of epidermal growth factor receptor signaling pathway	P62979|P62993|P60953|O94973|Q92783|Q00610|P01133|P51149|P63010
72668	4.2654e-06	3.7265e-05	6	18	948	36541	tubulin complex biogenesis	O75347|Q15813|P02511|Q9BTW9|P36404|P17987
42274	4.2654e-06	3.7265e-05	6	18	948	36541	ribosomal small subunit biogenesis	P62241|P62753|P08865|P63220|P62263|P62851
19321	4.2654e-06	3.7265e-05	6	18	948	36541	pentose metabolic process	Q9H477|P37837|Q9UHJ6|Q9UKK9|O75191|P29401
34599	4.2713e-06	3.7265e-05	15	141	948	36541	cellular response to oxidative stress	P08294|Q9UBN7|P29972|P00441|P06727|O14618|P04040|P30041|P30044|Q16881|P32119|P42330|Q99497|Q06830|P01034
9605	4.5132e-06	3.9305e-05	69	1509	948	36541	response to external stimulus	P30613|Q12904|P55160|P14174|P31946|P23528|P63010|P15311|P62993|P05186|Q9Y4P1|P35573|Q9Y3A5|P36507|P98164|P05556|Q9Y490|P02786|Q13464|P35579|O14950|Q13813|P63000|P35580|Q00169|P08238|Q9UK32|P61586|Q16539|P36639|P49407|P01034|P02753|P60953|Q9UBN7|P29972|P00441|Q15349|Q02750|P04040|P04899|P30566|P84095|O94973|Q9NVD7|Q13158|P01008|P28482|P11021|Q00610|P05062|Q13509|P08397|P00966|O15294|Q01518|P51812|…
46500	4.7178e-06	4.1014e-05	5	11	948	36541	S-adenosylmethionine metabolic process	Q9NZL9|Q14353|P22061|P31153|Q14749
1932	4.8711e-06	4.2254e-05	58	1197	948	36541	regulation of protein phosphorylation	P46940|O14745|P09936|Q9UHD1|P55160|P30153|P14174|P31946|P36507|P22694|P00734|Q9UJU6|Q16543|P51452|P05556|P47989|Q9Y490|Q92878|P60983|P02649|Q07812|P09211|P67775|P63244|P01133|P98082|Q16539|P02790|P49407|P60953|P00441|Q9BUL8|P30086|Q02750|Q12792|P13861|P61981|P04899|O94979|O43432|P62979|Q9Y376|P28482|P11021|P62834|P31323|P02765|P27361|Q05655|Q9H254|Q13177|Q9ULW0|Q99653|P61421|P01019|P31431|P05198|…
60548	4.8778e-06	4.2254e-05	47	894	948	36541	negative regulation of cell death	Q96GX9|P29972|P00441|Q9BUL8|P52565|P55160|P14174|P04040|P23528|P62195|Q16548|P48507|P30044|P22392|P02511|P08107|Q9HB71|P11021|P08758|P48506|P32119|Q99497|P63104|P05556|P51812|P49588|P02768|Q13464|P07858|Q04760|P06744|Q05655|P15941|Q6FI81|Q13177|P13693|O95865|P02649|P09525|P01019|Q07812|P09211|P61586|Q7LG56|P98082|P01034|P01112
6487	5.2329e-06	4.525e-05	13	109	948	36541	protein N-linked glycosylation	Q16222|Q9Y5P6|O95394|P34949|O94979|Q96IJ6|O95487|P53992|O15305|Q9Y6B6|P55072|Q96EK6|O95486
7264	5.3025e-06	4.577e-05	46	870	948	36541	small GTPase mediated signal transduction	P46940|P62820|P61204|P60953|P36404|P62070|P36405|P52565|Q15404|Q02750|P31946|P23528|P61020|Q9ULC3|P61106|P27348|P11234|P62873|P62993|P84095|P28482|P20340|P36507|P62834|Q9UJU6|Q9UL25|Q13464|Q9NP72|P27361|P51149|P62491|P61019|Q9UN86|P51148|P63000|Q99653|Q14344|P50395|P20339|Q9UNA1|P61586|P62330|P31150|Q8N392|Q16539|P01112
31334	5.3245e-06	4.5879e-05	14	126	948	36541	positive regulation of protein complex assembly	A8MWX3|O15144|P36404|Q9UBN7|Q9Y6U3|P55160|P14735|P63000|P62993|Q07812|Q9NQA3|P63244|P62330|P55072
51341	5.3932e-06	4.6389e-05	11	78	948	36541	regulation of oxidoreductase activity	P30044|P02649|Q9UBN7|P01019|P30047|O75608|O14618|P35270|P00374|Q03393|P62158
6730	5.6146e-06	4.8209e-05	10	64	948	36541	one-carbon metabolic process	O43865|Q9NZL9|P31153|P34896|P00918|P11586|O95954|P22748|P00374|Q14749
50690	5.6887e-06	4.8673e-05	7	28	948	36541	regulation of defense response to virus by virus	P61769|O94973|Q9BXS5|Q13177|P63010|O43747|P63000
42744	5.6887e-06	4.8673e-05	7	28	948	36541	hydrogen peroxide catabolic process	P30041|P30044|Q16881|P06727|P04040|P32119|Q06830
9156	6.1199e-06	5.2179e-05	11	79	948	36541	ribonucleoside monophosphate biosynthetic process	P00492|Q06203|P22234|P22102|O15067|P30520|P07741|P55263|Q01432|P31939|P30566
2000377	6.1199e-06	5.2179e-05	11	79	948	36541	regulation of reactive oxygen species metabolic process	P02511|P62993|P47989|Q9UBN7|P01019|P09211|Q05655|Q16539|P42330|P00734|P63000
9894	7.0968e-06	6.0404e-05	52	1044	948	36541	regulation of catabolic process	P46940|Q13200|P09467|O43242|P36404|P55160|Q99460|P43034|Q96P63|Q9NZL4|O00487|P62136|Q04323|Q9Y4P1|P62140|P00352|P54578|P54727|P11940|Q15417|Q13620|P02649|P08238|P67775|P63244|Q9NVG8|P01133|P98082|P31150|P49407|P01034|Q15493|Q13596|P60953|P52565|Q02750|P68402|P84095|P45974|P48506|P55072|P05062|Q9BTW9|O15294|Q15276|Q9Y6D6|P06727|Q05655|P50395|Q9UNA1|O14980|Q8N392
8063	7.8332e-06	6.6555e-05	11	81	948	36541	Toll signaling pathway	P62979|P51452|P51812|Q15349|P28482|P61088|P27361|Q02750|Q16539|P36507|O15111
46033	7.9144e-06	6.7011e-05	5	12	948	36541	AMP metabolic process	P30520|P07741|P55263|Q01432|P30566
15939	7.9144e-06	6.7011e-05	5	12	948	36541	pantothenate metabolic process	Q9NRN7|Q13057|Q9Y289|Q96CD2|Q9HAB8
90114	8.5187e-06	7.1754e-05	6	20	948	36541	COPII-coated vesicle budding	O95487|P53992|Q13618|Q9Y6B6|O94979|O95486
48208	8.5187e-06	7.1754e-05	6	20	948	36541	COPII vesicle coating	O95487|P53992|Q13618|Q9Y6B6|O94979|O95486
48207	8.5187e-06	7.1754e-05	6	20	948	36541	vesicle targeting, rough ER to cis-Golgi	O95487|P53992|Q13618|Q9Y6B6|O94979|O95486
35666	8.5701e-06	7.2063e-05	10	67	948	36541	TRIF-dependent toll-like receptor signaling pathway	P62979|P51452|P51812|Q15349|P28482|P27361|Q02750|Q16539|P36507|O15111
9628	8.7668e-06	7.359e-05	58	1221	948	36541	response to abiotic stimulus	P17655|P31689|P30613|P31153|Q16576|Q93034|P61077|P27487|P62993|P55786|Q13617|O43707|P55210|P05026|P55212|P98164|P08473|P05556|P02786|Q8WW22|P02741|P63000|Q14232|P08238|Q07812|P10599|Q16539|P49407|P00918|Q96N87|P01034|Q9UM54|P34932|P62837|P02753|Q15833|P29972|P00441|Q9H6Q4|P50135|P30086|P04040|P30566|P62979|P02511|Q9UNS2|Q13158|P48506|P08294|P08397|P07858|P27361|Q99653|P01019|Q9BS40|P14618|Q92597|…
9123	9.1109e-06	7.6347e-05	12	98	948	36541	nucleoside monophosphate metabolic process	P00492|Q06203|P22234|P22102|O15067|P30520|P07741|P55263|Q01432|P31939|O43598|P30566
46685	9.3484e-06	7.8202e-05	7	30	948	36541	response to arsenic-containing substance	P06132|P08397|O43681|P78417|P48506|P10746|Q9HBK9
9064	9.4812e-06	7.9043e-05	13	115	948	36541	glutamine family amino acid metabolic process	P00966|Q06203|P14920|P04424|Q92820|O95954|O95865|O94760|P48507|Q7L266|O15067|Q8N5Z0|P48506
42398	9.4812e-06	7.9043e-05	13	115	948	36541	cellular modified amino acid biosynthetic process	Q9BU89|P49914|P31153|P11586|O75223|Q16775|P48507|Q9NZL9|Q96KP4|Q14353|P48506|P49419|P00374
6399	1.0736e-05	8.9355e-05	24	339	948	36541	tRNA metabolic process	Q9Y285|P56192|P49588|P14868|Q13155|Q12904|P47897|P26639|Q9NPF4|P54577|P41250|Q15181|P26640|O43776|Q15046|P07814|Q9BTE6|Q9Y3I0|Q9P2J5|Q9NSD9|P12081|O43324|P49591|Q96Q11
9161	1.1183e-05	9.2755e-05	11	84	948	36541	ribonucleoside monophosphate metabolic process	P00492|Q06203|P22234|P22102|O15067|P30520|P07741|P55263|Q01432|P31939|P30566
34142	1.1183e-05	9.2755e-05	11	84	948	36541	toll-like receptor 4 signaling pathway	P62979|P51452|P51812|Q15349|P28482|P61088|P27361|Q02750|Q16539|P36507|O15111
34138	1.1215e-05	9.2858e-05	10	69	948	36541	toll-like receptor 3 signaling pathway	P62979|P51452|P51812|Q15349|P28482|P27361|Q02750|Q16539|P36507|O15111
42330	1.1267e-05	9.2973e-05	38	683	948	36541	taxis	P60953|Q12904|Q15349|P55160|P14174|Q02750|P31946|P23528|P63010|P15311|P62993|P84095|O94973|Q9NVD7|P28482|Q00610|Q9Y3A5|P36507|Q13509|P05556|Q9Y490|Q01518|P51812|Q13464|P27361|Q9H254|Q13177|P35579|O14950|Q13813|P63000|P35580|Q00169|P08238|Q9UK32|P61586|Q16539|P01112
6935	1.1267e-05	9.2973e-05	38	683	948	36541	chemotaxis	P60953|Q12904|Q15349|P55160|P14174|Q02750|P31946|P23528|P63010|P15311|P62993|P84095|O94973|Q9NVD7|P28482|Q00610|Q9Y3A5|P36507|Q13509|P05556|Q9Y490|Q01518|P51812|Q13464|P27361|Q9H254|Q13177|P35579|O14950|Q13813|P63000|P35580|Q00169|P08238|Q9UK32|P61586|Q16539|P01112
1901701	1.1396e-05	9.3884e-05	31	506	948	36541	cellular response to oxygen-containing compound	P17516|P42224|Q9UBN7|P29972|P00441|Q15349|O14618|P04040|P30041|P30044|P62873|P12830|P28482|Q96GD0|Q9UHJ6|P32119|Q99497|Q04828|Q06830|P08294|P08397|P00966|P05556|O15294|P06727|P27361|P09211|Q16881|Q16539|P42330|P01034
303	1.1664e-05	9.593e-05	6	21	948	36541	response to superoxide	P08294|P00441|P06727|O14618|P32119|Q06830
6890	1.1805e-05	9.6925e-05	7	31	948	36541	retrograde vesicle-mediated transport, Golgi to ER	P53621|Q9Y678|P61923|P48444|P20340|O14579|P53618
9069	1.2547e-05	0.00010267	11	85	948	36541	serine family amino acid metabolic process	Q86YJ6|Q16878|P48507|P20132|Q9Y617|P34896|P14920|P32929|Q9GZT4|P48506|P00374
2526	1.2547e-05	0.00010267	11	85	948	36541	acute inflammatory response	P00966|Q14624|P02786|P02765|P01009|P08697|P02743|P02741|P00734|P01011|P55212
42026	1.2585e-05	0.00010281	5	13	948	36541	protein refolding	Q15185|P61769|P08107|P50502|P62942
2756	1.2782e-05	0.00010424	10	70	948	36541	MyD88-independent toll-like receptor signaling pathway	P62979|P51452|P51812|Q15349|P28482|P27361|Q02750|Q16539|P36507|O15111
6090	1.2915e-05	0.00010498	8	43	948	36541	pyruvate metabolic process	P07864|P20132|P30613|P00338|P35558|P14618|P07195|Q9GZT4
6739	1.2915e-05	0.00010498	8	43	948	36541	NADP metabolic process	P37837|P60174|P30044|O75874|Q9UHJ6|Q9BQG2|P29401|A6ND91
33674	1.3354e-05	0.00010836	33	560	948	36541	positive regulation of kinase activity	P46940|P60953|P00441|Q9BUL8|P55160|Q02750|P31946|P13861|P04899|O94979|P62979|Q9Y376|P28482|P11021|P36507|P22694|Q9UJU6|P62834|P31323|Q9Y490|Q92878|P27361|Q13177|Q9ULW0|P63000|P61421|P01019|P67775|P31431|P05198|P01133|Q16539|P01112
44271	1.3699e-05	0.00011098	144	3934	948	36541	cellular nitrogen compound biosynthetic process	Q7L1Q6|P62750|Q96GX9|P19623|P49914|P31153|P07741|P62753|Q96CD2|O95394|P27635|P08865|P61077|P61457|P11142|P62269|Q6XQN6|P61247|Q01432|P15559|P61978|P63220|P61313|P62263|P62851|P49419|P68036|P13716|O60701|P41250|O60281|Q6IA69|Q9BV57|P53041|P10599|Q9BUT1|Q16539|P49407|P39023|Q03393|Q16851|Q92905|P39687|P04075|P30566|P62195|P35813|P62979|P00492|P43490|P22392|P00491|P22102|P30047|P84098|P28482|P62241|…
44264	1.3785e-05	0.00011149	12	102	948	36541	cellular polysaccharide metabolic process	Q9NR45|Q16851|P62140|P36873|Q9NZL9|O43451|P36871|P35573|P46976|P62136|P62158|Q14749
30705	1.4053e-05	0.00011347	11	86	948	36541	cytoskeleton-dependent intracellular transport	P33176|P07437|P60953|Q9Y678|P00441|O00203|Q9BQE3|O60333|P20340|P43034|Q02750
43069	1.461e-05	0.00011777	44	851	948	36541	negative regulation of programmed cell death	Q96GX9|P29972|P00441|Q9BUL8|P52565|P55160|P14174|P04040|P23528|P62195|Q16548|P48507|P30044|P22392|P02511|P08107|P11021|P08758|P48506|P32119|Q99497|P63104|P05556|P51812|P49588|P02768|Q13464|Q04760|P06744|Q05655|P15941|Q6FI81|Q13177|O95865|P13693|P02649|P09525|P01019|Q07812|P09211|P61586|P98082|Q7LG56|P01112
9435	1.4773e-05	0.00011869	7	32	948	36541	NAD biosynthetic process	P43490|P00491|Q6XQN6|P46952|Q16719|Q6IA69|A6ND91
6488	1.4773e-05	0.00011869	7	32	948	36541	dolichol-linked oligosaccharide biosynthetic process	Q16222|Q9Y5P6|P34949|O95394|O15305|Q96EK6|Q96IJ6
30490	1.4802e-05	0.00011873	4	7	948	36541	maturation of SSU-rRNA	P62241|P08865|P63220|P62263
51049	1.5029e-05	0.00012035	72	1655	948	36541	regulation of transport	P46940|P07355|O14745|P55160|P14174|P31946|Q9UKG1|P17858|P11234|P12830|Q9Y696|O43707|P61978|P36507|P22694|P00734|Q99497|Q06830|Q12866|P05556|P46459|P62491|P63000|Q07954|P02649|O00299|P08237|Q07812|P10599|O95786|P61586|P63244|P01133|P98082|Q16836|P49407|P54920|Q9UM54|Q96A65|Q15833|P02753|P36873|P29972|Q9Y6U3|P62942|Q13642|Q02750|P61020|P13861|P62158|O43865|P33176|P02511|O00429|P28482|P62834|P31323|…
10562	1.5463e-05	0.00012342	44	853	948	36541	positive regulation of phosphorus metabolic process	P46940|P60953|P00441|Q9BUL8|P55160|Q02750|P14174|P31946|P13861|O94979|P04899|O43432|P62979|Q9Y376|Q15257|P28482|P11021|P36507|P00734|P22694|Q9UJU6|P62834|P05556|P31323|Q9Y490|Q01518|Q92878|P27361|Q05655|Q13177|Q9ULW0|P02649|P61421|P01019|P67775|P31431|P63244|P05198|P98082|P01133|P02790|Q16539|P49407|P01112
45937	1.5463e-05	0.00012342	44	853	948	36541	positive regulation of phosphate metabolic process	P46940|P60953|P00441|Q9BUL8|P55160|Q02750|P14174|P31946|P13861|O94979|P04899|O43432|P62979|Q9Y376|Q15257|P28482|P11021|P36507|P00734|P22694|Q9UJU6|P62834|P05556|P31323|Q9Y490|Q01518|Q92878|P27361|Q05655|Q13177|Q9ULW0|P02649|P61421|P01019|P67775|P31431|P63244|P05198|P98082|P01133|P02790|Q16539|P49407|P01112
43687	1.5884e-05	0.00012658	17	196	948	36541	post-translational protein modification	Q16222|Q9Y5P6|Q9BU89|Q9UIC8|P34949|O95394|P15941|P15289|O94979|Q96IJ6|O95487|P53992|O15305|Q9Y6B6|P00734|Q96EK6|O95486
1901700	1.6944e-05	0.00013481	59	1278	948	36541	response to oxygen-containing compound	P17516|P42224|P30613|P31153|P21964|O14618|Q9GZT4|P23528|Q92820|P17858|P36955|P12830|P05186|P32119|Q04828|Q99497|Q06830|P55212|P06132|Q16878|P98164|P05556|P02786|P49588|Q14232|P05413|P02649|P09211|Q16881|Q16539|P01034|P02753|Q9UBN7|P29972|P00441|Q15349|P50135|P30086|P04040|P30041|P30044|P62873|P02511|P22392|P28482|Q96GD0|Q9UHJ6|P00374|P05062|P08294|P08397|P00966|O15294|P51812|P07858|P06727|P27361|…
9124	1.7541e-05	0.00013933	11	88	948	36541	nucleoside monophosphate biosynthetic process	P00492|Q06203|P22234|P22102|O15067|P30520|P07741|P55263|Q01432|P31939|P30566
42325	1.8129e-05	0.00014377	59	1281	948	36541	regulation of phosphorylation	P46940|O14745|P09936|Q9UHD1|P55160|P30153|P14174|P31946|P36507|P22694|P00734|Q9UJU6|Q16543|P51452|P05556|P47989|Q9Y490|Q92878|P60983|P63000|P02649|Q07812|P09211|P67775|P63244|P01133|P98082|Q16539|P02790|P49407|P60953|P00441|Q9BUL8|P30086|Q02750|Q12792|P13861|P61981|P04899|O94979|O43432|P62979|Q9Y376|P28482|P11021|P62834|P31323|P02765|P27361|Q05655|Q9H254|Q13177|Q9ULW0|Q99653|P61421|P01019|P31431|…
44275	1.8331e-05	0.00014513	7	33	948	36541	cellular carbohydrate catabolic process	O43451|P36871|P35573|Q00796|Q5T6J7|P46976|P62158
51347	1.9064e-05	0.00015069	33	570	948	36541	positive regulation of transferase activity	P46940|P60953|P00441|Q9BUL8|P55160|Q02750|P31946|P13861|P04899|O94979|P62979|Q9Y376|P28482|P11021|P36507|P22694|Q9UJU6|P62834|P31323|Q9Y490|Q92878|P27361|Q13177|Q9ULW0|P63000|P61421|P01019|P67775|P31431|P05198|P01133|Q16539|P01112
42542	1.9525e-05	0.00015408	14	141	948	36541	response to hydrogen peroxide	Q9UBN7|P29972|P00441|P06727|P04040|P30041|P02511|P30044|Q16881|P32119|Q99497|Q06830|P55212|P01034
44106	1.9844e-05	0.00015609	15	160	948	36541	cellular amine metabolic process	Q96F10|Q96GX9|P19623|O43704|P46952|P06727|P43034|Q16773|Q9BV57|Q9Y259|Q16719|Q8TDX5|Q8N5Z0|Q9UHY7|P49419
6576	1.9844e-05	0.00015609	15	160	948	36541	cellular biogenic amine metabolic process	Q96F10|Q96GX9|P19623|O43704|P46952|P06727|P43034|Q16773|Q9BV57|Q9Y259|Q16719|Q8TDX5|Q8N5Z0|Q9UHY7|P49419
1934	1.9932e-05	0.00015653	40	754	948	36541	positive regulation of protein phosphorylation	P46940|P60953|P00441|Q9BUL8|P55160|Q02750|P14174|P31946|P13861|P04899|O94979|O43432|P62979|Q9Y376|P28482|P11021|P36507|P00734|P22694|Q9UJU6|P62834|P05556|P31323|Q9Y490|Q92878|P27361|Q13177|Q9ULW0|P61421|P01019|P67775|P31431|P63244|P05198|P98082|P01133|P02790|Q16539|P49407|P01112
910	2.1502e-05	0.00016859	13	124	948	36541	cytokinesis	P36405|Q13464|P62491|P23528|P35579|P60981|P35580|P11234|P50995|P61586|Q13618|Q9Y266|Q16181
2000379	2.1697e-05	0.00016985	8	46	948	36541	positive regulation of reactive oxygen species metabolic process	P62993|P47989|P01019|P09211|Q05655|Q16539|P42330|P00734
43066	2.1795e-05	0.00017034	43	838	948	36541	negative regulation of apoptotic process	Q96GX9|P29972|P00441|Q9BUL8|P52565|P55160|P14174|P04040|P23528|Q16548|P48507|P30044|P22392|P02511|P08107|P11021|P08758|P48506|P32119|Q99497|P63104|P05556|P51812|P49588|P02768|Q13464|Q04760|P06744|Q05655|P15941|Q6FI81|Q13177|O95865|P13693|P02649|P09525|P01019|Q07812|P09211|P61586|P98082|Q7LG56|P01112
9074	2.2569e-05	0.00017611	7	34	948	36541	aromatic amino acid family catabolic process	Q16773|P32754|P61457|P46952|Q16719|Q8TDX5|Q8N5Z0
46034	2.4128e-05	0.00018797	44	869	948	36541	ATP metabolic process	Q16864|P43686|P35998|P30613|P04075|Q14240|P62195|P61221|P11142|Q9Y5K8|P38606|Q15257|O15439|Q9UNQ0|P50990|P53396|P11021|P36543|P55072|P05026|Q9UHL0|P98196|P46459|O43681|P21283|Q9NTK5|P15313|P21281|P14735|P35579|Q13838|P35580|P07864|P06576|Q92499|P61421|Q14204|O95786|P54707|Q15008|O60333|P62333|P14618|P62191
61136	2.4173e-05	0.00018803	11	91	948	36541	regulation of proteasomal protein catabolic process	P54727|Q04323|P08238|P45974|P63244|P98082|P54578|P48506|P55072|Q9NZL4|O00487
51338	2.4901e-05	0.00019338	48	981	948	36541	regulation of transferase activity	P46940|O14745|P09936|Q9UHD1|P60953|P00441|Q9BUL8|P55160|P30153|Q02750|P31946|P13861|P61981|O94979|P04899|P62979|Q9Y376|P28482|P11021|P36507|P22694|Q9UJU6|P62834|Q16543|P51452|P31323|Q9Y490|Q92878|P02765|P27361|Q05655|Q13177|P60983|Q9ULW0|P63000|Q99653|Q9NRX4|P02649|P61421|P01019|P09211|P67775|P63244|P31431|P05198|P01133|Q16539|P01112
43549	2.6157e-05	0.00020281	47	955	948	36541	regulation of kinase activity	P46940|O14745|P09936|Q9UHD1|P60953|P00441|Q9BUL8|P55160|P30153|Q02750|P31946|P13861|P61981|O94979|P04899|P62979|Q9Y376|P28482|P11021|P36507|P22694|Q9UJU6|P62834|Q16543|P51452|P31323|Q9Y490|Q92878|P02765|P27361|Q05655|Q13177|P60983|Q9ULW0|P63000|Q99653|P02649|P61421|P01019|P09211|P67775|P63244|P31431|P05198|P01133|Q16539|P01112
44042	2.6738e-05	0.00020633	10	76	948	36541	glucan metabolic process	Q16851|P62140|P36873|O43451|P36871|P35573|P46976|P62136|P62158|Q14749
6073	2.6738e-05	0.00020633	10	76	948	36541	cellular glucan metabolic process	Q16851|P62140|P36873|O43451|P36871|P35573|P46976|P62136|P62158|Q14749
6892	2.6738e-05	0.00020633	10	76	948	36541	post-Golgi vesicle-mediated transport	P61106|P11142|O15400|Q7Z3U7|P02792|Q9BXS5|Q00610|P49407|O43747|P54920
46653	2.7069e-05	0.00020849	6	24	948	36541	tetrahydrofolate metabolic process	P49914|P34896|Q99707|P11586|O95954|P00374
6888	2.7103e-05	0.00020849	12	109	948	36541	ER to Golgi vesicle-mediated transport	O95487|Q15437|Q9NR31|O15498|O43617|P53992|Q13618|Q9Y6B6|P61019|P55072|O94979|O95486
32261	2.8993e-05	0.00022198	4	8	948	36541	purine nucleotide salvage	P00492|P07741|P55263|Q01432
6167	2.8993e-05	0.00022198	4	8	948	36541	AMP biosynthetic process	P30520|P07741|P55263|P30566
46487	2.8993e-05	0.00022198	4	8	948	36541	glyoxylate metabolic process	O75874|Q9UBQ7|P14920|P48735
45859	2.9466e-05	0.00022524	45	904	948	36541	regulation of protein kinase activity	P46940|O14745|P09936|Q9UHD1|P60953|P00441|Q9BUL8|P55160|P30153|Q02750|P31946|P13861|P61981|O94979|P04899|P62979|Q9Y376|P28482|P11021|P36507|P22694|Q9UJU6|P62834|Q16543|P51452|P31323|Q9Y490|P02765|P27361|Q05655|Q13177|P60983|Q9ULW0|Q99653|P02649|P61421|P01019|P09211|P67775|P63244|P31431|P05198|P01133|Q16539|P01112
5976	2.9712e-05	0.00022677	12	110	948	36541	polysaccharide metabolic process	Q9NR45|Q16851|P62140|P36873|Q9NZL9|O43451|P36871|P35573|P46976|P62136|P62158|Q14749
72525	2.9975e-05	0.00022842	8	48	948	36541	pyridine-containing compound biosynthetic process	P43490|Q9Y617|P00491|Q6XQN6|P46952|Q16719|Q6IA69|A6ND91
43281	3.0337e-05	0.00023081	18	227	948	36541	regulation of cysteine-type endopeptidase activity involved in apoptotic process	P47989|P51812|P29972|P02748|P06744|Q13177|P09327|P99999|P30044|P02511|P12830|Q07812|Q13158|P63244|P11021|P55072|P55210|P49407
44702	3.3288e-05	0.00025287	60	1338	948	36541	single organism reproductive process	Q9BQA1|P31689|P62750|Q07020|P62277|P62753|P43034|P27635|Q15102|P08865|P32969|P62280|P62269|P61247|P62829|P63220|P61313|P62263|P62851|Q99497|P28799|Q12866|P05556|Q92878|P35579|P54727|Q07812|P67775|P01034|P39023|P02753|P46777|P00441|Q15349|Q02790|Q6ZQN7|P30086|P68402|P04040|O43432|P62979|P00492|Q14353|P84098|P62241|P62701|P60866|Q9UHL0|Q06203|P00390|P54652|Q9H254|P15289|P15428|P62888|P01019|Q9UNM6|…
72384	3.3475e-05	0.0002539	7	36	948	36541	organelle transport along microtubule	P33176|P60953|Q9Y678|O60333|P20340|P43034|Q02750
6778	3.4577e-05	0.00026185	9	63	948	36541	porphyrin-containing compound metabolic process	P06132|P08397|P30043|P13716|Q9BUT1|P02790|P53004|P02760|P10746
19673	3.4837e-05	0.00026341	6	25	948	36541	GDP-mannose metabolic process	Q9Y5P6|P34949|O60547|O15305|Q13630|Q96IJ6
60191	3.556e-05	0.00026846	13	130	948	36541	regulation of lipase activity	P31323|P62942|P55160|P06727|Q05655|O75663|P13861|P62158|Q07954|Q14344|P01019|Q15257|P22694
51258	3.8553e-05	0.00029061	13	131	948	36541	protein polymerization	P07437|P02671|P02679|Q13509|P02675|P02741|P09327|P63000|P68366|O00429|Q9BQE3|Q13885|Q9BUF5
42327	3.8879e-05	0.00029261	40	777	948	36541	positive regulation of phosphorylation	P46940|P60953|P00441|Q9BUL8|P55160|Q02750|P14174|P31946|P13861|P04899|O94979|O43432|P62979|Q9Y376|P28482|P11021|P36507|P00734|P22694|Q9UJU6|P62834|P05556|P31323|Q9Y490|Q92878|P27361|Q13177|Q9ULW0|P61421|P01019|P67775|P31431|P63244|P05198|P98082|P01133|P02790|Q16539|P49407|P01112
50999	4.0365e-05	0.00030333	7	37	948	36541	regulation of nitric-oxide synthase activity	P02649|P30047|O75608|P35270|P00374|Q03393|P62158
3008	4.1684e-05	0.00031276	99	2551	948	36541	system process	O00203|P43034|P21964|O43490|P17900|P53621|P11142|Q9H4A4|P61106|Q9HBG4|Q08257|Q15075|P15559|P22694|P49419|Q04828|Q99497|Q9Y490|P49588|P46459|Q13464|P54578|P46939|Q00169|P02649|Q9Y342|P67936|P98082|P05937|Q9UM54|Q96A65|P18206|P60953|Q92696|P04075|P13866|P01011|O94760|P02511|O94973|Q14353|P30047|O75083|P28482|Q99996|P43005|P27361|P01019|P53611|O60333|Q9UBQ7|Q92597|P42330|P12821|P01112|Q8IVL1|Q15813|…
8202	4.2157e-05	0.00031582	22	322	948	36541	steroid metabolic process	P17516|P98164|P02768|O95749|P02774|O00204|O43704|P06727|P21964|P04040|P61916|P14324|Q07954|P02649|Q13907|Q9UKL6|Q9NSY2|P15121|Q04917|P42330|Q04828|Q6BCY4
42402	4.4296e-05	0.00033134	6	26	948	36541	cellular biogenic amine catabolic process	Q96F10|Q16773|P46952|Q16719|Q8TDX5|Q8N5Z0
2000116	4.5227e-05	0.00033778	18	234	948	36541	regulation of cysteine-type endopeptidase activity	P47989|P51812|P29972|P02748|P06744|Q13177|P09327|P99999|P30044|P02511|P12830|Q07812|Q13158|P63244|P11021|P55072|P55210|P49407
9309	4.7229e-05	0.00035219	8	51	948	36541	amine biosynthetic process	Q9BV57|Q9H2M3|P19623|Q96GX9|Q93088|Q99707|P11586|Q9UHY7
60627	5.0664e-05	0.00037723	22	326	948	36541	regulation of vesicle-mediated transport	P07355|Q12866|Q15833|P05556|P46459|P02765|P55160|Q02750|P27361|P61020|P63000|P51148|P20339|P11234|P28482|P62330|P63244|P98082|O43707|P61978|P36507|P54920
6054	5.1112e-05	0.00037941	4	9	948	36541	N-acetylneuraminate metabolic process	P51606|Q9UJ70|Q8TBE9|Q9Y303
32515	5.1112e-05	0.00037941	4	9	948	36541	negative regulation of phosphoprotein phosphatase activity	Q15257|P55160|P62942|O75663
9968	5.1813e-05	0.00038403	46	954	948	36541	negative regulation of signal transduction	O14745|P09936|P09467|P42224|P60953|P36873|P30153|P30086|P14174|P63010|P62136|P35813|P62979|P62993|O94973|Q9Y4E8|P11021|Q00610|Q13618|P02760|Q99497|P51452|P62140|Q9Y3F4|P47989|P02765|Q92783|Q99471|Q05655|P51149|Q9UN86|P35579|Q99653|Q07954|Q9NRX4|P02649|P01019|P09211|O14980|Q9UK32|P67775|P61586|P63244|P98082|P01133|P49407
42058	5.2109e-05	0.00038564	10	82	948	36541	regulation of epidermal growth factor receptor signaling pathway	P62979|P62993|P60953|P01019|O94973|Q92783|Q00610|P01133|P51149|P63010
7154	5.3236e-05	0.00039338	262	8146	948	36541	cell communication	P46940|Q13200|P62070|O00203|P29692|P62753|P43034|P21964|P23528|Q9UKG1|P61077|P61769|P11142|P38606|Q13564|Q15075|P55210|P22694|P29992|Q9UJU6|P28066|P98164|P49588|Q13464|Q04637|Q9Y5X3|P54577|P54578|Q99873|O75369|P28074|Q14344|P28072|P28070|P62258|Q07812|O95786|P67775|P61586|P01133|P98082|P35998|P43686|Q13596|P52565|P39687|P13861|Q99436|P62979|P27348|P84095|Q9UNS2|P63208|P11021|P55072|P62834|P63104|…
23057	5.4872e-05	0.00040486	48	1013	948	36541	negative regulation of signaling	O14745|P09936|P09467|P42224|P60953|P36873|P30153|P30086|P14174|P63010|P04899|P62136|P35813|P62979|P62993|O94973|Q99685|Q9Y4E8|P11021|Q00610|Q13618|P02760|Q99497|P51452|P62140|Q9Y3F4|P47989|P02765|Q92783|Q99471|Q05655|P51149|Q9UN86|P35579|Q99653|Q07954|Q9NRX4|P02649|P01019|P09211|O14980|P61586|Q9UK32|P67775|P63244|P98082|P01133|P49407
30388	5.55e-05	0.00040887	5	17	948	36541	fructose 1,6-bisphosphate metabolic process	P05062|Q01813|P08237|P04075|P17858
46112	5.5705e-05	0.00040977	6	27	948	36541	nucleobase biosynthetic process	P00492|Q06203|P22234|P22102|P34896|P07741
1901184	5.7884e-05	0.00042515	10	83	948	36541	regulation of ERBB signaling pathway	P62979|P62993|P60953|P01019|O94973|Q92783|Q00610|P01133|P51149|P63010
6066	5.9421e-05	0.00043578	24	377	948	36541	alcohol metabolic process	P98164|Q3LXA3|P00352|O95749|P02774|Q00796|P06727|P35558|P43034|P04040|P61916|P29218|P14324|Q07954|P02649|Q13907|Q9Y259|Q9UKL6|P07327|O14732|P42330|P49419|Q6BCY4|P51570
43408	5.9869e-05	0.00043841	36	684	948	36541	regulation of MAPK cascade	O14745|P09936|P60953|P00441|Q9BUL8|Q92905|P30153|P30086|P14174|Q02750|P31946|P04899|P62979|P62993|P28482|P08697|P36507|P02760|Q06830|P62834|Q9UJU6|P51452|P05556|P47989|P27361|Q05655|P02649|P09211|P01019|Q9UK32|P67775|P01133|Q16539|P49407|P07602|P01112
10648	6.3275e-05	0.00046265	48	1019	948	36541	negative regulation of cell communication	O14745|P09936|P09467|P42224|P60953|P36873|P30153|P30086|P14174|P63010|P04899|P62136|P35813|P62979|P62993|O94973|Q99685|Q9Y4E8|P11021|Q00610|Q13618|P02760|Q99497|P51452|P62140|Q9Y3F4|P47989|P02765|Q92783|Q99471|Q05655|P51149|Q9UN86|P35579|Q99653|Q07954|Q9NRX4|P02649|P01019|P09211|O14980|P61586|Q9UK32|P67775|P63244|P98082|P01133|P49407
7586	6.4827e-05	0.0004733	12	119	948	36541	digestion	P53621|P02753|O43451|P29972|P06727|P13866|P04745|P12821|Q16819|P01011|Q04828|P21399
9753	6.8281e-05	0.00049261	3	4	948	36541	response to jasmonic acid stimulus	P17516|P42330|Q04828
71395	6.8281e-05	0.00049261	3	4	948	36541	cellular response to jasmonic acid stimulus	P17516|P42330|Q04828
19682	6.8281e-05	0.00049261	3	4	948	36541	glyceraldehyde-3-phosphate metabolic process	P37837|P60174|P29401
72526	6.8281e-05	0.00049261	3	4	948	36541	pyridine-containing compound catabolic process	P00491|Q9BQG2|A6ND91
19262	6.8281e-05	0.00049261	3	4	948	36541	N-acetylneuraminate catabolic process	P51606|Q9UJ70|Q9Y303
19323	6.8281e-05	0.00049261	3	4	948	36541	pentose catabolic process	Q9H477|Q9UKK9|O75191
5997	6.8281e-05	0.00049261	3	4	948	36541	xylulose metabolic process	P37837|O75191|P29401
7023	6.8281e-05	0.00049261	3	4	948	36541	post-chaperonin tubulin folding pathway	O75347|Q15813|Q9BTW9
45860	6.9727e-05	0.0005023	30	531	948	36541	positive regulation of protein kinase activity	P46940|P00441|Q9BUL8|P55160|Q02750|P31946|P13861|P04899|O94979|P62979|Q9Y376|P28482|P11021|P36507|P22694|Q9UJU6|P62834|Q9Y490|P31323|P27361|Q13177|Q9ULW0|P61421|P01019|P67775|P31431|P05198|P01133|Q16539|P01112
10043	7.2062e-05	0.00051836	8	54	948	36541	response to zinc ion	P05062|P08397|P00966|P09960|P46952|P50053|Q92820|P00918
43173	7.5205e-05	0.00054017	5	18	948	36541	nucleotide salvage	P00492|Q6XQN6|P07741|P55263|Q01432
50789	7.7288e-05	0.00055431	493	16771	948	36541	regulation of biological process	P46940|Q13200|Q7L1Q6|Q96GX9|Q5H9R7|P21964|Q9UKG1|P07737|P50502|Q13564|Q9GZN7|P22694|P28066|Q13464|Q04637|P54577|P54578|P46939|O75369|P28074|P28072|P28070|Q07812|O95786|P67775|P61586|P07237|P98082|P01133|Q16836|Q99536|Q13596|P52565|Q92905|P39687|Q13642|P13861|P01011|Q99436|P27348|P84095|P63208|P01008|O75884|P01009|O75882|Q8IWI9|P55072|Q96QR8|P63104|A8MWX3|Q13232|Q9NP72|P27361|P06576|Q9UNA1|P01019|…
10467	7.7759e-05	0.00055687	169	4926	948	36541	gene expression	P48556|Q13200|P52597|Q7L1Q6|P62750|Q12904|P29692|P62753|P27635|P08865|P61077|O00487|P61457|P11142|P62269|P61247|P61313|P61978|P63220|P62263|P55210|P62851|Q96Q11|P28066|P68036|Q9Y3F4|P20933|P49588|P22626|Q13155|P50579|Q04637|P41250|P54577|P55010|O60281|P28074|Q13347|P11940|P53041|O43776|P28072|P28070|P10599|Q9NSD9|P67775|Q15008|O43324|Q16539|P49591|P49407|P39023|P43686|P35998|Q92905|P39687|P62195|…
19363	8.0548e-05	0.00057516	7	41	948	36541	pyridine nucleotide biosynthetic process	P43490|P00491|Q6XQN6|P46952|Q16719|Q6IA69|A6ND91
19359	8.0548e-05	0.00057516	7	41	948	36541	nicotinamide nucleotide biosynthetic process	P43490|P00491|Q6XQN6|P46952|Q16719|Q6IA69|A6ND91
71243	8.3434e-05	0.00059316	4	10	948	36541	cellular response to arsenic-containing substance	P06132|P08397|P78417|P10746
6534	8.3434e-05	0.00059316	4	10	948	36541	cysteine metabolic process	Q16878|P48507|P32929|P48506
6782	8.3434e-05	0.00059316	4	10	948	36541	protoporphyrinogen IX biosynthetic process	P06132|P08397|P13716|P10746
42445	8.8352e-05	0.00062721	16	203	948	36541	hormone metabolic process	P17516|Q9HB40|P02753|P00352|O43704|P21964|P14735|Q9H2A2|P01019|P49189|Q9NSY2|P15121|Q9Y646|P42330|Q04828|P12821
44700	9.1916e-05	0.00065061	253	7888	948	36541	single organism signaling	P46940|Q13200|O00203|P62070|P29692|P43034|P21964|P62753|P23528|Q9UKG1|P61077|P61769|P11142|P38606|Q13564|Q15075|P55210|P22694|Q9UJU6|P28066|P29992|P98164|P49588|Q13464|Q04637|P54577|P54578|Q99873|O75369|P28074|Q14344|P28072|P28070|P62258|Q07812|O95786|P67775|P61586|P01133|P98082|P35998|P43686|P52565|P39687|P13861|Q99436|P62979|P27348|P84095|Q9UNS2|P63208|P11021|P55072|P62834|P63104|Q99996|Q92783|…
23052	9.1916e-05	0.00065061	253	7888	948	36541	signaling	P46940|Q13200|O00203|P62070|P29692|P43034|P21964|P62753|P23528|Q9UKG1|P61077|P61769|P11142|P38606|Q13564|Q15075|P55210|P22694|Q9UJU6|P28066|P29992|P98164|P49588|Q13464|Q04637|P54577|P54578|Q99873|O75369|P28074|Q14344|P28072|P28070|P62258|Q07812|O95786|P67775|P61586|P01133|P98082|P35998|P43686|P52565|P39687|P13861|Q99436|P62979|P27348|P84095|Q9UNS2|P63208|P11021|P55072|P62834|P63104|Q99996|Q92783|…
33762	9.3994e-05	0.00066436	8	56	948	36541	response to glucagon stimulus	Q16878|P62873|P00966|P31323|P62879|P13861|P22694|Q9HAV0
42493	9.7994e-05	0.00069163	35	674	948	36541	response to drug	Q9UM54|P09467|Q13867|P29972|P00441|P31153|P55160|P30086|P21964|Q9GZT4|Q92820|P61769|P48507|P12830|P00491|P22392|Q9UNQ0|O15244|Q99497|P63104|Q96S37|P05062|P08397|P98164|Q96FL8|P00966|P05556|P49454|Q5T2W1|P05413|O14980|Q14764|Q16836|P22748|P01034
72593	9.9906e-05	0.0007041	11	106	948	36541	reactive oxygen species metabolic process	P30041|P08294|P30044|P00441|Q16881|P06727|P04040|O14618|P32119|Q06830|Q99497
6693	0.00010457	0.00073484	6	30	948	36541	prostaglandin metabolic process	Q15185|P15428|P14174|Q8N8N7|Q14914|P42330
6692	0.00010457	0.00073484	6	30	948	36541	prostanoid metabolic process	Q15185|P15428|P14174|Q8N8N7|Q14914|P42330
6641	0.00010878	0.00076332	11	107	948	36541	triglyceride metabolic process	Q8N335|P02649|P62140|P36873|P21695|Q99685|P35558|P53396|P04040|P22694|P62136
51187	0.00011569	0.0008095	10	90	948	36541	cofactor catabolic process	P30043|P40925|O75874|P48735|P07954|Q9BQG2|P53004|P02760|A6ND91|P21399
32409	0.00011569	0.0008095	10	90	948	36541	regulation of transporter activity	O43865|Q99653|O14745|P62942|Q13642|Q04917|Q05655|O43707|Q99497|P62158
2224	0.00011831	0.00082667	11	108	948	36541	toll-like receptor signaling pathway	P62979|P51452|P51812|Q15349|P28482|P61088|P27361|Q02750|Q16539|P36507|O15111
43065	0.00011853	0.00082696	32	600	948	36541	positive regulation of apoptotic process	O60443|P42224|Q9UBN7|P00441|Q9Y6U3|Q15349|P30153|P62753|P50583|P61081|Q15257|Q13158|P61247|P28482|P15559|P08758|P55210|P55212|P05556|O15294|Q13232|P02748|Q93009|P02649|P21980|Q07812|P01019|P67775|O43324|P63244|P42330|P01112
6873	0.000126	0.00087787	39	793	948	36541	cellular ion homeostasis	Q15493|Q16864|O14745|P00441|Q93034|Q93050|P33176|Q9Y5K8|P62873|P38606|P62879|Q9UNQ0|Q9HBG4|P00450|P36543|P00734|Q99497|P29992|P45381|P02787|O75348|P05556|P02786|P21283|P15313|P21281|Q99653|P13693|P06576|Q9Y342|P02649|P21980|P61421|Q07812|P01019|P02792|P02790|Q92597|P21399
9310	0.00012683	0.00088113	6	31	948	36541	amine catabolic process	Q96F10|Q16773|P46952|Q16719|Q8TDX5|Q8N5Z0
2001235	0.00012683	0.00088113	6	31	948	36541	positive regulation of apoptotic signaling pathway	Q07812|Q13158|O00429|P30154|P63244|Q13177
71377	0.00012833	0.00089031	7	44	948	36541	cellular response to glucagon stimulus	P62873|P00966|P31323|P62879|P13861|P22694|Q9HAV0
43101	0.00013034	0.00090168	5	20	948	36541	purine-containing compound salvage	P00492|P00491|P07741|P55263|Q01432
6577	0.00013034	0.00090168	5	20	948	36541	amino-acid betaine metabolic process	Q9H2M3|P49189|P34896|Q93088|P49419
7399	0.00013387	0.0009248	104	2795	948	36541	nervous system development	P07437|P36405|Q15102|P43034|O43490|P23528|P07737|Q9Y2T3|P36507|P98164|Q9Y490|P05556|P49588|Q13464|Q99426|Q15154|Q99873|Q00169|P02649|Q9Y342|P08238|P09211|Q07812|P62258|P61586|P31150|Q03393|Q9UM54|Q96A65|P60953|P52565|Q02750|P58546|P00492|P84095|O94973|P28482|Q00610|P11021|Q13509|O60925|Q9NP72|P27361|Q99707|P61421|Q9UNA1|P01019|Q04917|Q92597|P01112|Q8IVL1|P61201|Q15813|O60443|Q96NL6|P31946|Q9GZT4|…
5977	0.00013913	0.00095755	9	75	948	36541	glycogen metabolic process	Q16851|P62140|P36873|P36871|P35573|P46976|P62136|P62158|Q14749
15988	0.0001392	0.00095755	10	92	948	36541	energy coupled proton transmembrane transport, against electrochemical gradient	Q16864|P06576|P61421|P38606|Q9HBG4|P21283|P36543|P15313|P21281|Q93050
15991	0.0001392	0.00095755	10	92	948	36541	ATP hydrolysis coupled proton transport	Q16864|P06576|P61421|P38606|Q9HBG4|P21283|P36543|P15313|P21281|Q93050
9636	0.00014246	0.00097856	18	256	948	36541	response to toxin	P06132|P25325|P08397|P00966|Q9UBN7|Q13867|P29972|O43681|Q9UHI7|P12830|P05186|Q07812|P28482|Q96GD0|P15559|Q14914|P10746|P01034
7409	0.00014547	0.00099781	35	688	948	36541	axonogenesis	Q15813|P60953|Q15349|P43034|Q02750|P31946|P63010|P23528|P15311|P62993|P84095|O94973|P28482|Q00610|P36507|Q13509|P05556|Q9Y490|Q01518|P51812|Q13464|P27361|Q9H254|Q13177|P35579|O14950|Q13813|P63000|P35580|Q00169|P02649|P08238|Q9UK32|P61586|P01112
